# Supplementary material for: Anthocyanin regulatory networks in Solanum tuberosum L. leaves elucidated via integrated metabolomics, transcriptomics, and StAN1 overexpression
Source: BMC Plant Biol. 2022 May 4;22:228. doi: 10.1186/s12870-022-03557-1 (PMC9066749; doi:10.1186/s12870-022-03557-1)
Supplement: Supplementary file 1 — Additional file 1: Supplemental Table S1. Differential metabolites in different potatoes. [file 12870_2022_3557_MOESM1_ESM.xlsx]

## Sheet: RedR3 and PurpleR2
Differential metabolites between RedR3 and PurpleR2
Table: Partial calculation results of orthogonal partial least squares discriminant analysis (OPLS-DA) 正交偏最小二乘法判别分析（OPLS-DA）部分计算结果
Index	Compounds	Class	RedR3-1	RedR3-2	RedR3-3	PurpleR2-1	PurpleR2-2	PurpleR2-3	VIP	Fold_Change	Log2FC
pma0101	N-Caffeoyl agmatine	Phenolamides	9	9	9	1670300	379820	988430	1.21117	112539	16.7801
pma0104	N-sinapoyl hydroxycoumarin	Phenylpropanoids	2238600	2312200	2240300	13528000	10912000	11201000	1.21058	5.24819	2.39182
pma0110	O-Sinapoyl quinic acid	Organic acids and derivatives	72286	188390	151230	4125400	6750300	5902700	1.1976	40.7336	5.34815
pma0134	D(-)-Threose	Carbohydrates	276580	298270	471940	1053900	628050	1024700	1.08809	2.58567	1.37054
pma0170	N', N''-Diferuloylspermidine	Phenolamides	256610	623500	751130	9	9	9	1.2123	1.65518e-05	-15.8827
pma0214	methylQuercetin O-hexoside	Flavonol	1953600	2248900	1854900	38782000	47340000	39439000	1.21289	20.7285	4.37355
pma0249	Selgin 5-O-hexoside	Flavone	3201500	3468200	2725300	57536000	71301000	53472000	1.21136	19.4049	4.27835
pma0461	14,15-Dehydrocrepenynic acid	Lipids	4898200	2757800	3059700	10870000	13282000	12983000	1.16422	3.46548	1.79305
pma0584	N-Caffeoylspermidine	Phenolamides	2686500	6343600	6155700	9	9	59915	1.05358	0.00394665	-7.98516
pma0791	Naringenin O-malonylhexoside	Flavanone	17827000	7478000	6446300	504610	326900	449810	1.18739	0.0403549	-4.63111
pma0795	Tricetin O-malonylhexoside	Flavone	296640	153190	142780	9	9	9	1.21362	4.55612e-05	-14.4218
pma0825	Chrysin O-malonylhexoside	Flavone	91693	82210	92940	155420	112210	171980	1.0609	1.64745	0.720233
pma0948	Hydroxyphenethylamine	Others	883380	989490	810250	274170	585040	476600	1.02771	0.497857	-1.0062
pma1751	Nicotinic acid-hexoside	Vitamins and derivatives	1224300	872430	904010	1547800	1483100	846140	0.56401	1.29203	0.369637
pma2172	Cinnamoyl tyramine	Alkaloids	16362	19713	45325	124560	68427	49806	0.980776	2.98271	1.57663
pma2405	Feruloylcholine	Alkaloids	197570	377180	320480	9	9	9	1.21381	3.01598e-05	-15.017
pma2681	Xanthurenic acid	Organic acids and derivatives	41133	40533	48688	244900	219510	156590	1.19401	4.76395	2.25216
pma2987	Histidinol	Alcohols	2973300	1504300	3879600	3957600	3700200	2991700	0.565334	1.27429	0.349694
pma3101	Nicotinate ribonucleoside	Vitamins and derivatives	24467000	34598000	24595000	17715000	21049000	18104000	1.00597	0.679751	-0.556921
pma3606	9-Hydroxy-(10E,12Z,15Z)-octadecatrienoic acid	Lipids	2969400	3360900	3353700	14347000	18449000	17637000	1.20819	5.20787	2.38069
pma3649	5-Aminolevulinate	Organic acids and derivatives	92274000	116840000	139930000	80987000	93628000	90717000	0.864461	0.760168	-0.39561
pma3724	1-O-Feruloyl quinic acid	Organic acids and derivatives	2104900	2524800	2819400	4973400	6551200	6016000	1.17225	2.35473	1.23556
pma6199	Chrysin O-hexoside	Flavone	84829	113640	141130	162340	118280	170330	0.750354	1.32789	0.409135
pma6254	C-hexosyl-apigenin O-caffeoylhexoside	Flavone	1128600	1522400	1299400	1804400	1334000	1740300	0.767455	1.23499	0.304498
pma6270	sn-Glycero-3-phosphocholine	Alkaloids	752500	681360	678250	97023	271090	117010	1.12593	0.229686	-2.12226
pma6281	Methylglutaric acid	Organic acids and derivatives	156720	111670	147750	17968	21471	55684	1.10498	0.228584	-2.1292
pma6298	3-Hydroxypyridine	Others	9	9	9	35782	43720	118690	1.21027	7340.44	12.8417
pma6455	Ribulose-5-phosphate	Carbohydrates	536320	899670	820440	71130	126480	108840	1.182	0.135812	-2.88032
pma6460	5-O-p-Coumaroylquinic acid	Organic acids and derivatives	1034200	1653000	1429500	2399500	1942600	2384000	1.03598	1.63386	0.708282
pma6496	Luteolin 6-C-glucoside	Flavone	340620	345710	508900	1047400	1094000	643370	1.08225	2.3299	1.22027
pma6515	C-hexosyl-chrysin O-feruloylhexoside	Flavone	409170	499160	460100	9	9	9	1.21468	1.97306e-05	-15.6292
pma6516	C-hexosyl-apigenin O-hexosyl-O-hexoside	Flavone	1517900	3227500	1643400	3420200	2480500	2856800	0.706797	1.37076	0.454974
pma6561	Caffeic acid O-glucoside	Phenylpropanoids	1808000	2356400	1833000	3005100	3250000	2807400	1.10493	1.51107	0.595572
pma6586	Tricin O-glycerylhexoside	Flavone	9	9	9	150660	201490	105300	1.21397	16942.6	14.0484
pma6599	6-Hydroxymethylherniarin	Phenylpropanoids	362160	318560	294340	1357600	1752600	1077800	1.18852	4.29512	2.1027
pma6639	Isorhamnetin O-hexoside	Flavonol	3962500	3588500	3187900	50246000	73721000	64025000	1.2098	17.5057	4.12975
pmb0064	DIMBOA glucoside	Others	97308	81306	76844	821040	958470	765420	1.21035	9.96222	3.31647
pmb0069	Benzamide	Others	377310	706510	701330	100590	121400	127730	1.1701	0.195905	-2.35177
pmb0142	Caffeic aldehyde	Phenylpropanoids	1669400	2363800	1288600	907520	1006000	1855900	0.660314	0.708298	-0.497572
pmb0149	MAG (18:4) isomer1	Lipids	1555000	780770	725220	1892600	3108000	1125800	0.803948	2.00144	1.00104
pmb0159	DGMG (18:2) isomer2	Lipids	4325000	2684500	2058600	4096400	5416200	2879000	0.605962	1.3665	0.45049
pmb0160	MAG (18:3) isomer5	Lipids	6350500	4114200	3695000	8592000	19301000	12742000	1.06087	2.86976	1.52093
pmb0161	DGMG (18:2) isomer1	Lipids	3131300	1812400	1623300	11687000	20039000	6401000	1.1053	5.80585	2.53751
pmb0163	DGMG (18:2) isomer3	Lipids	3633000	2229600	2023800	13665000	19837000	9325700	1.1509	5.43058	2.44111
pmb0164	MAG (18:2) isomer1	Lipids	200250	80552	98234	182470	152680	129960	0.513914	1.22709	0.295237
pmb0165	LysoPC 16:1	Lipids	503410	509070	375090	442100	1866900	744160	0.706822	2.20036	1.13774
pmb0168	PC 16:1/14:1	Lipids	1371800	2103700	1757700	763490	471210	1059500	1.03469	0.438393	-1.1897
pmb0197	N2-methylguanosine	Nucleotide and derivates	324250	375890	527620	212920	230350	213010	1.09171	0.534534	-0.903645
pmb0202	Xanthine	Nucleotide and derivates	249210	294040	220550	645530	782110	611550	1.18462	2.6698	1.41673
pmb0242	Sinapoylcholine	Alkaloids	156910	919940	536320	1897100	6773800	4776300	1.05176	8.33589	3.05934
pmb0277	Tricin	Flavone	16299	17161	9	60774	53129	78938	0.735099	5.76178	2.52651
pmb0287	MAG (18:4) isomer2	Lipids	414590	655570	420970	82588	66090	74818	1.19685	0.149884	-2.73809
pmb0292	Cholesterol	Lipids	983100	912810	927330	1253900	1308900	537040	0.0420297	1.09797	0.134842
pmb0296	MAG (18:1) isomer2	Lipids	760280	601430	561950	2031200	3215500	861740	0.963085	3.17543	1.66695
pmb0302	2-Aminoethylphosphonate	Lipids	95196	146650	89822	249790	305470	344740	1.14392	2.71356	1.44019
pmb0323	N-Caffeoyl putrescine	Phenolamides	16800000	94448000	52812000	6982100	5074600	7012400	1.07035	0.116232	-3.10491
pmb0325	N-Feruloyl spermidine	Phenolamides	1203600	2260200	1527000	554480	417310	267560	1.12699	0.248327	-2.00969
pmb0382	O-Feruloyl 4-hydroxylcoumarin	Phenylpropanoids	2369000	820620	2366600	4560300	3377300	3152700	0.883106	1.99602	0.997123
pmb0423	Hydroxy-methoxycinnamate	Phenylpropanoids	9745300	11042000	8427800	9	9	9	1.21472	9.2417961944337e-7	-20.0453
pmb0426	5-Methoxy-N,N-dimethyltryptamine	Alkaloids	1194100	824790	942250	2563100	2705800	2457100	1.18333	2.60913	1.38357
pmb0449	2-Aminoadipic acid (L-Homoglutamic acid)	Amino acid and derivatives	1026700	1786900	928070	2847600	5283600	4081100	1.10633	3.26386	1.70658
pmb0464	Aspartic acid di-O-glucoside	Amino acid and derivatives	1061200	2118900	709650	457850	428200	322080	1.02988	0.310593	-1.6869
pmb0484	Choline	Alkaloids	27889000	14908000	15148000	17899000	21338000	20992000	0.221488	1.03942	0.0557741
pmb0490	N-p-Coumaroyl putrescine	Phenolamides	1155300	2089600	1593600	777200	186200	232580	1.0404	0.24718	-2.01637
pmb0492	"N',N"",N""'-p-coumaroyl-cinnamoyl-caffeoyl spermidine"	Phenolamides	4256900	4482600	4134400	1233800	1795500	1773100	1.17834	0.373034	-1.42262
pmb0494	N-Sinapoyl putrescine	Phenolamides	881730	2773400	1498500	843370	448620	1114000	0.784046	0.466853	-1.09896
pmb0496	N-Feruloyl agmatine	Phenolamides	440030	518040	395790	587560	910650	1135500	1.01458	1.94533	0.960018
pmb0498	N-Sinapoyl agmatine	Phenolamides	1454300	2371300	1555500	1101000	747770	1932600	0.65832	0.702713	-0.508992
pmb0501	Agmatine	Phenolamides	1153200	1091500	1325300	722090	379640	527810	1.09669	0.456454	-1.13146
pmb0505	N'-p-Coumaroyl putrescine	Phenolamides	1219500	2789200	2078100	995500	134140	262370	0.985798	0.228693	-2.12851
pmb0514	Adenosine 3'-monophosphate	Nucleotide and derivates	1126800	2342800	1321100	309400	344470	215580	1.15802	0.181487	-2.46206
pmb0530	Nicotinic acid adenine dinucleotide	Nucleotide and derivates	54381000	40987000	38632000	7253600	7144100	7085700	1.20709	0.160324	-2.64094
pmb0532	Inosine 5'-monophosphate	Nucleotide and derivates	184400	283080	183260	9	9	9	1.21427	4.14912e-05	-14.5568
pmb0545	Rosinidin O-hexoside	Anthocyanins	134030	97831	172910	154130	128800	150480	0.311054	1.07075	0.0986265
pmb0550	Cyanidin 3-O-glucoside (Kuromanin)	Anthocyanins	9	9	9	5902400	6116000	6945900	1.21473	702381	19.4219
pmb0566	Luteolin O-hexosyl-O-pentoside	Flavone	72784	37982	53257	242900	269560	280060	1.18087	4.83176	2.27255
pmb0569	Syringetin 5-O-hexoside	Flavone	9	9	9	715680	1191200	1136400	1.21431	112714	16.7823
pmb0578	Luteolin O-sinapoylhexoside	Flavone	9	9	9	131690	141630	103700	1.21459	13963.7	13.7694
pmb0580	Chrysin 5-O-glucoside (Toringin)	Flavone	81421	102100	92818	155250	121170	133780	1.08926	1.48441	0.569888
pmb0587	Chrysoeriol O-glucuronic acid-O-hexoside	Flavone	54416	40243	9	519790	608290	560030	0.827145	17.8319	4.15639
pmb0592	Chrysoeriol O-hexosyl-O-rutinoside	Flavone	9	9	9	1495400	1499600	3121000	1.21372	226519	17.7893
pmb0595	Isorhamnetin 5-O-hexoside	Flavonol	3677100	2752500	2918100	61039000	70793000	58541000	1.21173	20.3658	4.34807
pmb0602	Syringetin 7-O-hexoside	Flavone	9	9	9	861650	1040900	941790	1.21473	105346	16.6848
pmb0604	Kaempferol 3-O-glucoside (Astragalin)	Flavonol	2615300	3209900	2950300	6657900	7023800	6554900	1.20176	2.30603	1.20541
pmb0618	8-C-hexosyl-hesperetin O-hexoside	Flavone	3802400	3220200	1945300	3603800	3009400	2507300	0.114594	1.01702	0.0243427
pmb0620	Chrysoeriol 6-C-hexoside 8-C-hexoside-O-hexoside	Flavone	300670	9	9	13462000	7576300	31774000	1.01865	175.638	7.45646
pmb0628	Eriodictiol C-hexosyl-O-hexoside	Flavone	223770	220310	120470	231630	371600	286030	0.842327	1.57517	0.655504
pmb0629	Chrysoeriol 6-C-hexoside	Flavone	120020	133800	90847	262710	228310	227690	1.15128	2.08523	1.06021
pmb0639	8-C-hexosyl-apigenin O-hexosyl-O-hexoside	Flavone	2684600	4527600	3019900	9	9	9	1.21438	2.63875e-06	-18.5317
pmb0644	Luteolin C-hexoside	Flavone	463280	501170	399860	515030	336220	519700	0.043157	1.00487	0.00700446
pmb0645	6-C-hexosyl-hesperetin O-hexoside	Flavone	8294400	6996700	6334300	21259000	24621000	21398000	1.19882	3.11106	1.63741
pmb0660	C-hexosyl-luteolin O-p-coumaroylhexoside	Flavone	2606600	3313100	2335000	9	9	9	1.21463	3.27086e-06	-18.2219
pmb0663	8-C-hexosyl-luteolin O-hexoside	Flavone	9	9	9	144330	225650	151570	1.21434	19316.7	14.2376
pmb0665	Luteolin 8-C-hexosyl-O-hexoside	Flavone	1410900	1129900	1118900	11808000	15066000	10249000	1.2065	10.1437	3.34252
pmb0666	6-C-hexosyl-apigenin O-sinapoylhexoside	Flavone	27968000	40865000	26206000	752830	643690	4768800	1.1222	0.0648715	-3.94627
pmb0677	C-hexosyl-chrysoeriol O-sinapoylhexoside	Flavone	25047	14552	6528.7	42063	52974	62157	1.03934	3.4078	1.76884
pmb0680	C-hexosyl-apigenin O-p-coumaroylhexoside	Flavone	169690	154850	124360	79784	94751	121590	0.985764	0.659668	-0.600188
pmb0689	Chrysoeriol C-hexoside	Flavone	9	9	9	78565	60835	61230	1.21455	7430.74	12.8593
pmb0696	8-C-hexosyl chrysoeriol O-hexoside	Flavone	413320	575380	523530	308170	198900	334510	1.02879	0.556516	-0.845505
pmb0711	Quercetin 7-O-rutinoside	Flavonol	1989300	1772600	1138500	19294000	17797000	11965000	1.192	10.0106	3.32346
pmb0712	Tricin 5-O-hexosyl-O-hexoside	Flavone	9	9	9	2287700	2090100	2670200	1.21466	261037	17.9939
pmb0713	Tricin 7-O-hexosyl-O-hexoside	Flavone	31189	39193	29454	5174600	4059400	5321700	1.2132	145.796	7.18781
pmb0719	Tricin 4'-O-(syringyl alcohol) ether 5-O-hexoside	Flavone	9	9	9	587440	629780	742810	1.21466	72593.7	16.1476
pmb0721	Tricin O-feruloylhexoside O-hexoside	Flavone	9	9	9	8880.3	9	9	0.543079	329.567	8.36443
pmb0736	Tricin 7-O-hexoside	Flavone	66092	76955	50698	3397400	1627600	3029100	1.20256	41.5706	5.37749
pmb0749	O-Feruloyl quinic acid	Organic acids and derivatives	9	9	9	133580	171820	80378	1.21356	14288.1	13.8025
pmb0751	5-O-p-Coumaroyl shikimic acid	Organic acids and derivatives	117510	140570	116740	129170	70090	91293	0.732567	0.77518	-0.367397
pmb0752	3-O-Feruloyl quinic acid	Organic acids and derivatives	2338900	3942700	4101500	12489000	15382000	11962000	1.16865	3.83633	1.93973
pmb0758	Anisic acid O-feruloyl hexoside	Organic acids and derivatives	9	9	9	200190	162240	147540	1.21458	18887.8	14.2052
pmb0764	4-Methyl-5-thiazoleethanol	Alcohols	135610	170340	163480	113710	197190	316390	0.396724	1.33628	0.418223
pmb0766	Azoxystrobin acid	Organic acids and derivatives	2578900	2934900	2735400	3635300	3343500	3484700	1.13845	1.26843	0.343039
pmb0767	D-erythro-Dihydrosphingosine	Alcohols	566950	589040	589490	251380	178520	202180	1.19208	0.362124	-1.46544
pmb0769	N-hexosyl-p-coumaroyl serotonin	Alkaloids	269670	305770	303040	230530	316500	269630	0.44696	0.929628	-0.105274
pmb0770	N-Feruloyl serotonin	Alkaloids	188620	125810	137750	147500	213710	201510	0.666347	1.24446	0.31552
pmb0771	N-Feruloyl tyramine	Phenolamides	10825000	17718000	27247000	15174000	12621000	8744300	0.627261	0.654944	-0.610558
pmb0774	N-hydroxy tryptamine	Alkaloids	440630	510370	1423200	396900	216230	397210	0.804569	0.42555	-1.2326
pmb0776	N-Feruloyl tryptamine	Alkaloids	96471	172950	96691	9	9	9	1.21375	7.37479e-05	-13.727
pmb0782	Piperidine	Alkaloids	28106000	38901000	39673000	26306000	29439000	28190000	0.84856	0.786792	-0.345945
pmb0789	Pyridoxine O-glucoside	Vitamins and derivatives	1012800	709350	1028100	3249400	3419600	2954900	1.19058	3.49928	1.80706
pmb0800	Niacinamide	Vitamins and derivatives	4924500	11047000	6239400	8229500	9400000	11881000	0.64937	1.32865	0.409961
pmb0801	4-Pyridoxic acid O-hexoside	Vitamins and derivatives	22993000	26057000	24564000	59798000	59011000	55158000	1.20879	2.36323	1.24076
pmb0802	D-Pantothenic acid	Vitamins and derivatives	1644200	2731900	1657800	1252400	1360800	1604800	0.81898	0.69905	-0.516532
pmb0803	Pyridoxine O-feruloyl hexoside	Vitamins and derivatives	48600	28722	49850	161590	170930	149060	1.17276	3.78684	1.92099
pmb0808	6,7-dihydroxycoumarin 6-O-quinic acid	Phenylpropanoids	4018200	5644600	4898200	6871500	6486200	6477800	1.02858	1.36223	0.445975
pmb0812	Imidazole-4-acetate	Indole derivatives	630200	194060	407850	103910	205670	128170	0.937537	0.355285	-1.49295
pmb0818	Methoxyindoleacetic acid	Indole derivatives	19402000	18318000	15887000	11746000	14855000	12735000	1.04903	0.733785	-0.446571
pmb0819	3-Indoleacetonitrile	Indole derivatives	405160	278110	203360	223780	278640	231940	0.418858	0.82826	-0.271845
pmb0829	Phosphoric acid	Organic acids and derivatives	21937000	51961000	39940000	35094000	43485000	33185000	0.0837914	0.981781	-0.0265267
pmb0848	LysoPC 16:1 (2n isomer)	Lipids	27120000	28704000	22755000	32129000	45716000	19522000	0.364479	1.2391	0.309289
pmb0852	LysoPC 18:2	Lipids	2100200	1080700	1344700	1712200	1898400	1494000	0.423026	1.12794	0.173689
pmb0854	LysoPC 18:3	Lipids	50448000	40482000	39707000	25604000	25718000	29291000	1.1408	0.617076	-0.696479
pmb0855	LysoPC 16:0	Lipids	6920700	4681600	5331600	3658500	3450700	4118700	1.02952	0.663043	-0.592826
pmb0856	LysoPE 18:1 (2n isomer)	Lipids	2128100	2169400	1575800	4502000	5871100	2914600	1.05037	2.26239	1.17785
pmb0859	LysoPC 18:1 (2n isomer)	Lipids	9826500	10850000	8068600	5265400	5961500	4019300	1.10581	0.530393	-0.914866
pmb0863	LysoPC 16:2 (2n isomer)	Lipids	74734000	72951000	52873000	53325000	70811000	32747000	0.593936	0.782233	-0.35433
pmb0864	LysoPE 14:0	Lipids	226420	202500	199940	174260	179270	172860	1.10272	0.837054	-0.256607
pmb0865	LysoPC 18:3 (2n isomer)	Lipids	15675000	18142000	14037000	13153000	13914000	7836500	0.793515	0.729375	-0.455268
pmb0866	LysoPC 14:0	Lipids	1050700	1046400	1082500	625320	579160	747930	1.16087	0.614043	-0.703589
pmb0873	LysoPC 18:2 (2n isomer)	Lipids	1556700	1829800	1510300	1694400	1845100	1213700	0.176279	0.970675	-0.0429402
pmb0874	LysoPE 18:2 (2n isomer)	Lipids	5170700	3383600	3872100	5857700	5635900	5190800	0.928264	1.34266	0.425091
pmb0876	LysoPE 16:0	Lipids	28802000	28608000	24855000	30965000	29695000	30603000	0.883599	1.10938	0.149751
pmb0877	LysoPE 18:1	Lipids	1357000	1300200	919400	2907500	3494400	1724200	1.03378	2.27202	1.18397
pmb0880	LysoPE 18:0 (2n isomer)	Lipids	112170	27905	54520	14787	11673	11628	1.06414	0.19573	-2.35307
pmb0882	LysoPC 18:1	Lipids	11848000	5611100	6529500	3530700	3131800	3726900	1.04546	0.433097	-1.20724
pmb0883	LysoPE 18:0	Lipids	199250	202060	235110	402120	335930	326290	1.15498	1.67239	0.741908
pmb0885	4-oxo-9Z,11Z,13E,15E-octadecatetraenoic acid	Lipids	901330	852530	791640	657580	751530	917750	0.520126	0.914107	-0.129565
pmb0889	Punicic acid	Lipids	9680100	7988000	8624400	25401000	37040000	40301000	1.18451	3.90765	1.9663
pmb0890	MAG (18:2)	Lipids	2612800	3329300	3017100	4122000	8960000	6095600	1.01701	2.14055	1.09798
pmb0896	N'-Feruloyl putrescine	Phenolamides	147090	335850	208940	38496	39651	32432	1.16979	0.159824	-2.64544
pmb0907	N-Feruloyl putrescine	Phenolamides	555330	1325200	948190	94994	95441	109140	1.18195	0.105905	-3.23916
pmb0962	Lysine butyrate	Amino acid and derivatives	338930	117440	636820	98880	72571	127900	0.884917	0.273833	-1.86863
pmb0964	iP7G	Nucleotide and derivates	928270	1552500	879340	849620	767840	947840	0.645426	0.763457	-0.389381
pmb0981	Adenosine 5'-monophosphate	Nucleotide and derivates	2836700	4057100	2475200	220990	200220	223460	1.20712	0.0688088	-3.86126
pmb1096	Indole	Indole derivatives	1498700	1287000	1070000	874300	1054600	1015000	0.924444	0.763519	-0.389264
pmb1178	O-Feruloyl 2-hydroxylcoumarin	Phenylpropanoids	646900	543990	551000	314380	393670	328830	1.15026	0.595261	-0.748405
pmb1240	Phellodensin F	Others	2113700	1534300	2012400	3571400	4210500	3315300	1.14317	1.9605	0.97122
pmb1270	Tricin 4'-O-(β-guaiacylglyceryl) ether 5-O-hexosyl-O-hexoside	Flavone	9	9	9	120570	100650	124390	1.21462	12800.4	13.6439
pmb1283	L-Glutaminyl-L-valyl-L-valyl-L-cysteine	Amino acid and derivatives	87994	78468	75506	9	9	9	1.21475	0.000111585	-13.1296
pmb1318	8-Methyl-2-oxo-4-phenyl-2H-chromen-7-yl 4-(hexyloxy)benzoate	Organic acids and derivatives	4998900	2541300	3900600	4139300	3898100	2512600	0.15944	0.922138	-0.116945
pmb1452	N-Lauryldiethanolamine	Others	289280	266270	354770	372360	364940	283020	0.514481	1.12084	0.164576
pmb1530	Phytocassane D	Terpene	652120	640880	551920	922010	1059200	1337600	1.11967	1.79889	0.847108
pmb1562	MAG (18:4) isomer3	Lipids	154760	130800	87413	201570	302840	164410	0.923424	1.79321	0.842547
pmb1574	Octadecadien-6-ynoic acid	Lipids	6596000	6290600	5675800	8327000	13864000	14944000	1.05511	2.00055	1.0004
pmb1587	4-Hydroxy-3,5-diisopropylbenzaldehyde	Organic acids and derivatives	138560	258700	162190	130140	146130	225170	0.242175	0.896309	-0.157932
pmb1605	MAG (18:3) isomer3	Lipids	7210700	3323800	4544400	5807500	6718900	5015300	0.456133	1.16333	0.218257
pmb1626	MGMG (18:2) isomer1	Lipids	1624500	1272400	1255900	4019300	4055600	2172000	1.0816	2.46747	1.30303
pmb1650	Octadeca-11E,13E,15Z-trienoic acid	Lipids	8873800	18105000	14169000	22159000	19114000	17939000	0.824571	1.43901	0.525074
pmb1652	Phthalic anhydride	Others	2056100	4381700	3196000	5004300	4422200	4094400	0.784131	1.40349	0.489014
pmb1656	MAG (18:3) isomer4	Lipids	566690	649990	761570	417250	311150	566880	0.918752	0.654761	-0.610961
pmb1754	O-Phosphocholine	Alkaloids	346030	711720	656150	311770	339190	386230	0.843541	0.605164	-0.724603
pmb1912	10-Formyl-THF	Organic acids and derivatives	15736000	13328000	12292000	18691000	23025000	18998000	1.07985	1.46808	0.553933
pmb2211	Cocamidopropyl betaine	Alkaloids	862970	643570	968020	1400100	1251200	673120	0.551449	1.34344	0.425931
pmb2221	4-Hydroxysphinganine	Lipids	11774000	13245000	10602000	2042500	1499200	1554000	1.2063	0.143053	-2.80538
pmb2222	Phytocassane C	Terpene	435950	539080	390450	81447	72100	55695	1.20017	0.153237	-2.70616
pmb2228	LysoPC 19:0	Lipids	221610	324760	155800	94596	136580	188590	0.801069	0.597812	-0.742235
pmb2251	DGMG (18:1)	Lipids	297120	153170	123650	421080	810400	515540	1.05418	3.04391	1.60592
pmb2260	LysoPC 15:1	Lipids	22586	24717	28649	35888	30737	53933	0.934827	1.58729	0.666568
pmb2319	LysoPC 15:0	Lipids	810850	698580	874050	1021400	930970	1422100	0.918711	1.41577	0.501591
pmb2325	MAG (18:3) isomer2	Lipids	1328800	585880	831290	1073700	1046900	836570	0.291848	1.07691	0.106901
pmb2363	MAG (18:1) isomer1	Lipids	781130	593850	519730	1848100	3122300	749100	0.903118	3.01867	1.59391
pmb2383	MGMG (18:2) isomer2	Lipids	3558200	3375300	2149200	9865300	12355000	3899500	0.949909	2.87577	1.52395
pmb2388	LysoPC 18:0 (2n isomer)	Lipids	36015000	40417000	27956000	18595000	20061000	15168000	1.12134	0.515615	-0.955634
pmb2406	LysoPC 17:0	Lipids	1132300	638860	692580	1151800	885850	1059000	0.664044	1.25689	0.329858
pmb2444	MAG (18:3) isomer1	Lipids	1738500	2190500	2452900	1297400	1006600	1815700	0.916986	0.645529	-0.631447
pmb2497	4-Hydroxy-3-methoxymandelate	Organic acids and derivatives	22476	14019	27208	52626	63891	52803	1.12452	2.65796	1.41032
pmb2507	2-Deoxyribose 1-phosphate	Others	3865800	5417500	2069000	323500	387930	314730	1.17948	0.0903923	-3.46766
pmb2554	5-O-Feruloyl quinic acid glucoside	Organic acids and derivatives	3343200	823250	3690100	34873	52029	84603	1.16488	0.0218296	-5.51757
pmb2556	Syringaldehyde O-glucoside	Organic acids and derivatives	9	9	9	317680	305120	346600	1.21472	35903.7	15.1318
pmb2561	N-Acetylmethionine	Amino acid and derivatives	233190	369040	222470	9	9	9	1.21418	3.27392e-05	-14.8986
pmb2586	Gallocatechin-catechin	Polyphenol	1640600	2307700	1732300	3661500	2930000	3240700	1.1095	1.73084	0.791471
pmb2591	Acetyl tryptophan	Amino acid and derivatives	2035400	1706800	2100900	6055100	7620700	7657800	1.20032	3.65108	1.86832
pmb2620	3,4-Dimethoxycinnamic acid	Phenylpropanoids	1412600	1172500	1244600	274500	243050	102850	1.1531	0.161997	-2.62596
pmb2640	Lauric acid (C12:0)	Lipids	905.81	2460.3	2788.9	4332.1	3126.6	3470.3	0.82251	1.77563	0.828328
pmb2643	Myristoleic acid (C14:1)	Lipids	1284.8	772.99	1756.2	4587.3	4789.1	12642	1.09339	5.77306	2.52934
pmb2654	Anthranilate O-hexosyl-O-hexoside	Organic acids and derivatives	392630	123980	182630	142160	99002	409410	0.163639	0.930399	-0.104079
pmb2657	Argininosuccinate	Organic acids and derivatives	975810	1032800	838900	444040	352770	405290	1.18916	0.422158	-1.24414
pmb2684	Cyclic AMP	Nucleotide and derivates	1084800	3660100	1638500	1384600	8860200	5505600	0.618419	2.4674	1.30299
pmb2778	9,10-EODE	Lipids	1839900	1757400	1647400	5742900	7957000	8257500	1.19767	4.18659	2.06578
pmb2786	9-HOTrE	Lipids	458900	431950	335550	884380	1701300	1283900	1.13603	3.15523	1.65775
pmb2787	9-KODE	Lipids	105660	170270	158530	253440	375060	309980	1.09673	2.16011	1.1111
pmb2789	13-HpOTrE(r)	Lipids	220290	198950	153950	348180	670030	440280	1.09377	2.54451	1.34739
pmb2791	9-HpOTrE	Lipids	209020	191530	142500	340800	681050	459820	1.09734	2.72842	1.44807
pmb2792	13-HOTrE(r)	Lipids	53129	92767	65946	86061	111360	91229	0.822386	1.36257	0.446333
pmb2795	4-Methoxycinnamic acid	Phenylpropanoids	451160	422280	475780	536190	435440	242910	0.374948	0.900179	-0.151716
pmb2799	12,13-EODE	Lipids	33927	80530	86008	124370	166160	222980	0.999876	2.56159	1.35704
pmb2804	13-HPODE	Lipids	76313	79148	61135	484500	541540	407370	1.20573	6.6179	2.72637
pmb2831	Protocatechuic acid O-glucoside	Polyphenol	6795600	6839900	5663400	15621000	14805000	19358000	1.18619	2.57963	1.36716
pmb2833	3-O-Feruloyl quinic acid glucoside	Organic acids and derivatives	2838500	678120	3175000	41909	41027	76755	1.16365	0.0238643	-5.389
pmb2835	Syringaldehyde	Phenylpropanoids	9	9	9	74589	115500	64724	1.21399	9437.52	13.2042
pmb2855	L-Glutamine O-hexside	Amino acid and derivatives	9	9	9	42473	33742	42481	1.21452	4396.15	12.102
pmb2867	Kynurenic acid O-hexside	Organic acids and derivatives	21974	26592	21380	410640	471560	379100	1.21234	18.0325	4.17253
pmb2871	2,5-dihydroxy benzoic acid O-hexside	Organic acids and derivatives	1832500	5170200	3448900	8667500	7810500	7133100	1.00421	2.25909	1.17574
pmb2873	3-(2-Naphthyl)-D-alanine	Amino acid and derivatives	829650	270240	323600	3184500	2395500	2212300	1.12605	5.47408	2.45262
pmb2893	N-p-Coumaroyl hydroxyagmatine	Phenolamides	146690	278210	194270	32711	49219	37369	1.17164	0.192676	-2.37575
pmb2922	Uridine 5'-diphospho-D-glucose	Nucleotide and derivates	46127000	15236000	9562000	2520000	1907500	2564700	1.1081	0.0985858	-3.34248
pmb2928	Gallic acid O-Hexoside	Organic acids and derivatives	7747400	13739000	12738000	38391000	42034000	42317000	1.17091	3.58639	1.84253
pmb2933	Caftaric acid	Phenylpropanoids	135240	175210	123690	69517	97158	80503	1.08311	0.569351	-0.81261
pmb2936	Disinapoyl hexoside	Phenylpropanoids	43152	48960	43541	71684	107720	117970	1.12204	2.19217	1.13236
pmb2938	4-O-Caffeoyl quinic acid (criptochlorogenic acid)	Organic acids and derivatives	513520	606450	565730	958500	962320	948310	1.19576	1.70204	0.767266
pmb2940	1-O-beta-D-Glucopyranosyl sinapate	Phenylpropanoids	8314300	8147200	6828300	618400	555790	572660	1.21319	0.0750049	-3.73687
pmb2954	Luteolin O-hexosyl-O-hexosyl-O-hexoside	Flavone	943190	1291300	914140	537140	748750	548780	1.05436	0.582688	-0.779204
pmb2975	Hesperetin O-Glucuronic acid	Flavanone	22118	17935	13854	38815	35919	44710	1.13766	2.21574	1.14779
pmb2979	Hesperetin O-malonylhexoside	Flavanone	106330	79144	104150	9	9	9	1.21452	9.32243e-05	-13.3889
pmb3012	Chrysoeriol 7-O-hexoside	Flavone	336490	361410	332510	107140	40274	109780	1.11004	0.249604	-2.00229
pmb3013	Isorhamnetin O-acetyl-hexoside	Flavonol	9	9	9	41562	31629	37351	1.21452	4094.15	11.9993
pmb3023	Eriodictyol C-hexoside	Flavone	11683000	16069000	14956000	10581000	9651600	10686000	1.01894	0.723953	-0.466031
pmb3026	Quercetin O-acetylhexoside	Flavonol	9	9	9	50042	49380	58018	1.21466	5831.11	12.5096
pmb3028	Tricin O-sinapic acid	Flavone	1888300	2733800	2766200	834150	535430	792000	1.16177	0.292568	-1.77316
pmb3041	Tricin O-saccharic acid	Flavone	4309500	2918400	3701400	6680400	8101100	7097000	1.14244	2.00182	1.00131
pmb3042	Tricin 5-O-hexoside	Flavone	56589	90732	70714	9	9	9	1.21415	0.000123833	-12.9793
pmb3055	p-Coumaroyl quinic acid O-glucuronic acid	Organic acids and derivatives	37287	30839	44283	9	9	9	1.21434	0.000240194	-12.0235
pmb3058	Quinic acid O-glucuronic acid	Organic acids and derivatives	405890	816420	266650	9	9	9	1.21265	1.81335e-05	-15.751
pmb3061	5-O-p-coumaroyl quinic acid O-hexoside	Organic acids and derivatives	7166.1	12638	6359	60821	87418	83393	1.18706	8.85339	3.14623
pmb3062	Eudesmoyl quinic acid	Organic acids and derivatives	9	9	9	45010	57002	40692	1.21451	5285.33	12.3678
pmb3064	3-O-p-coumaroyl quinic acid O-hexoside	Organic acids and derivatives	52796	86083	37498	128440	115610	151460	1.04514	2.24241	1.16505
pmb3066	5-O-p-coumaroyl shikimic acid O-hexoside	Organic acids and derivatives	36572	61763	37751	78501	63012	81946	0.983423	1.64204	0.715491
pmb3068	1-O-p-Coumaroyl quinic acid	Organic acids and derivatives	9	9	9	136690	172020	161720	1.21467	17423.3	14.0887
pmb3072	3-O-p-coumaroyl shikimic acid O-hexoside	Organic acids and derivatives	9	9	9	83577	55155	92076	1.21395	8548.44	13.0614
pmb3073	O-p-Coumaroyl quinic acid O-rutinoside derivative	Organic acids and derivatives	8634.7	17881	14649	16362	18252	16239	0.60978	1.23535	0.304925
pmb3074	3-O-p-Coumaroyl quinic acid	Organic acids and derivatives	937140	962050	952330	1429400	1179800	1400900	1.1409	1.4063	0.491907
pmb3081	Glucarate O-Phosphoric acid	Others	72378	661640	341100	83932	232730	136860	0.467045	0.421835	-1.24525
pmb3088	Trehalose 6-phosphate	Carbohydrates	83419	68225	62617	54146	51896	62588	0.920447	0.787031	-0.345508
pmb3093	6,7-dihydroxycoumarin 7-O-quinic acid	Phenylpropanoids	1903800	3353500	2118600	9804000	12052000	11227000	1.18133	4.48528	2.1652
pmb3094	Esculetin O-quinacyl esculetin O-quinic acid	Phenylpropanoids	44668	65850	46429	532660	736300	486350	1.20234	11.1841	3.48338
pmb3099	Diethyl phosphate	Organic acids and derivatives	843110	548560	225920	576160	472570	598670	0.219888	1.01843	0.0263449
pmb3101	2-Isopropylmalate	Organic acids and derivatives	8317700	4114900	3732300	1603500	1703900	2574800	1.04096	0.363887	-1.45844
pmb3107	Syringic acid O-glucoside	Organic acids and derivatives	175930	246270	219780	967630	1223600	1039500	1.20201	5.03245	2.33126
pmb3110	Vanillic acid	Phenylpropanoids	210650	148090	239300	38358	54380	88263	1.10582	0.302657	-1.72424
pmb3894	Di-O-methylquercetin	Flavonol	1086600	500360	608110	1403900	2477500	1574900	1.03159	2.48571	1.31366
pmb4344	Guanosine 5'-monophosphate	Nucleotide and derivates	33428	76656	54884	10409	33092	24314	0.902981	0.41108	-1.28251
pmb4777	4-Hydroxy-7-methoxycoumarin-beta-rhamnoside	Phenylpropanoids	9	9	9	860600	1069300	924830	1.21472	105731	16.69
pmb5304	α-Linolenic acid	Lipids	9243.4	16818	17428	19612	22914	22112	0.872753	1.48629	0.571719
pmc0066	2'-Deoxyinosine-5'-monophosphate	Nucleotide and derivates	2741600	2033700	4977700	1175000	1040400	1059600	1.07641	0.335794	-1.57435
pmc0274	6-Methylmercaptopurine	Nucleotide and derivates	13436000	17158000	14054000	22011000	28289000	26768000	1.13146	1.72612	0.787536
pmc0281	Adenosine O-ribose	Nucleotide and derivates	536260	488500	428930	871450	732720	733310	1.14021	1.60796	0.685234
pmc0304	Succinyladenosine	Nucleotide and derivates	1956600	1874700	771680	326480	335070	254220	1.12509	0.198952	-2.32951
pmc0682	4-Aminoindole	Indole derivatives	615620	619610	613610	6244100	8500900	5817800	1.20932	11.122	3.47534
pmc0960	LysoPC 20:4	Lipids	28030000	33797000	23723000	14816000	15948000	10339000	1.10516	0.480456	-1.05752
pmc1990	4'-Hydroxy-5,7-dimethoxyflavanone	Flavanone	42541	36507	157470	29445	51696	46746	0.463076	0.540707	-0.88708
pmd0017	Spermine	Phenolamides	5313700	5031200	3718400	5406400	6028200	6381000	0.862707	1.26682	0.341206
pmd0130	LysoPC 14:0 (2n isomer)	Lipids	2181100	1723400	1827400	1118100	1033600	1214200	1.15823	0.587222	-0.768021
pmd0132	LysoPC 16:0 (2n isomer)	Lipids	6761600	5054400	4841200	3597500	3667300	4172600	1.03202	0.686634	-0.542387
pmd0136	LysoPC 18:0	Lipids	39563000	27843000	24990000	26385000	29167000	23466000	0.511285	0.85521	-0.225649
pmd0144	LysoPC 20:1 (2n isomer)	Lipids	6891400	7960500	4344000	7266800	8929300	4090800	0.0737024	1.05684	0.0797502
pmd0145	LysoPC 20:1	Lipids	6800900	8453700	4703100	7079900	8525300	4272600	0.0353564	0.995997	-0.00578737
pmd0158	LysoPE 14:0 (2n isomer)	Lipids	12975	18378	15188	9515.6	12943	15067	0.669525	0.806291	-0.310627
pmd0160	LysoPE 16:0 (2n isomer)	Lipids	8224200	9230400	8492700	10925000	11762000	12691000	1.14389	1.36346	0.447268
pme0004	L-Homocitrulline	Amino acid and derivatives	259860	149040	229340	255030	176660	249100	0.223723	1.06667	0.0931108
pme0005	Purine	Nucleotide and derivates	15798000	14305000	14786000	12458000	10153000	13436000	0.956943	0.803025	-0.316483
pme0006	L-Proline	Amino acid and derivatives	3001600	4517700	3145300	2874900	4036500	1884100	0.483068	0.824738	-0.277992
pme0007	L-Citrulline	Amino acid and derivatives	212720	383160	152800	66289	40708	66254	1.1112	0.231409	-2.11149
pme0010	L-Serine	Amino acid and derivatives	6430500	9701200	4844300	2659800	2608500	3346800	1.08445	0.410712	-1.2838
pme0012	L-Aspartic acid	Amino acid and derivatives	17078000	12094000	16096000	11746000	12701000	14050000	0.66229	0.850424	-0.233746
pme0013	L-Glutamic acid	Amino acid and derivatives	25907000	16363000	15970000	9908600	9838600	9388800	1.09894	0.500275	-0.999208
pme0015	L-(-)-Cystine	Amino acid and derivatives	46982	107000	112410	9	9	9	1.21221	0.000101354	-13.2683
pme0019	L-Leucine	Amino acid and derivatives	7292800	9719400	11389000	6698500	7856500	7233000	0.81222	0.767151	-0.382418
pme0021	L-Phenylalanine	Amino acid and derivatives	2027100	2444800	2202000	2966100	3869400	3764100	1.11354	1.58822	0.667408
pme0023	L-Threonine	Amino acid and derivatives	3805600	5228200	4307900	1906900	1715100	2305200	1.15967	0.444261	-1.17052
pme0024	2-Aminoethanesulfonic acid	Organic acids and derivatives	97044	70102	65133	73452	33847	103450	0.306394	0.90731	-0.140333
pme0026	L-(+)-Lysine	Amino acid and derivatives	3556200	5463100	6298200	2596900	2206200	2001500	1.09511	0.444237	-1.1706
pme0030	L-(-)-Tyrosine	Amino acid and derivatives	4415400	4604600	4246900	7461400	7045300	9348300	1.15993	1.79808	0.84646
pme0031	Thymine	Nucleotide and derivates	112430	107920	87950	120960	89093	658920	0.544031	2.8186	1.49498
pme0033	Hypoxanthine	Nucleotide and derivates	3969600	5006100	4292500	1040300	2215400	1994200	1.08377	0.395675	-1.33761
pme0037	L-Histidine	Amino acid and derivatives	28016000	32971000	29357000	3099600	3821000	4094300	1.20968	0.121922	-3.03597
pme0038	Cytosine	Nucleotide and derivates	23393000	15563000	29217000	1793800	1446700	1085800	1.19706	0.0634606	-3.97799
pme0039	L-Valine	Amino acid and derivatives	16745000	14263000	22771000	9746400	10601000	11268000	1.05939	0.587876	-0.766415
pme0041	L-Isoleucine	Amino acid and derivatives	8501900	10815000	13080000	7501000	8881700	8543200	0.82216	0.769392	-0.37821
pme0043	L-(+)-Arginine	Amino acid and derivatives	50685000	144460000	56695000	20676000	21753000	23468000	1.06609	0.261662	-1.93422
pme0049	2-Aminoethanesulfinic acid	Organic acids and derivatives	353900	355920	408290	571520	574820	643430	1.17682	1.60071	0.678712
pme0050	L-Tryptophan	Amino acid and derivatives	5471700	4787600	3669100	2034300	2395100	2167900	1.14961	0.473658	-1.07808
pme0056	2,3-dimethylsuccinic acid	Amino acid and derivatives	153540	77461	121350	9	9	9	1.21374	7.66281e-05	-13.6718
pme0057	DL-Homocysteine	Amino acid and derivatives	2526100	2120100	2597400	6047500	6150100	6152000	1.20363	2.53322	1.34097
pme0075	N-Acetyl-L-glutamic acid	Amino acid and derivatives	986950	1923800	737180	173130	142120	186990	1.16083	0.137678	-2.86063
pme0085	Rosmarinic acid	Organic acids and derivatives	30650	24733	20445	9	9	9	1.21437	0.000356069	-11.4556
pme0108	5-Methylcytosine	Nucleotide and derivates	81815	125980	148210	255020	120690	178710	0.738525	1.55734	0.639082
pme0109	(-)-3-(3,4-Dihydroxyphenyl)-2-methylalanine	Amino acid and derivatives	1005600	816420	852560	1190300	1281900	828180	0.669947	1.23398	0.30332
pme0113	γ-Glu-Cys	Amino acid and derivatives	276840	550050	198680	61256	135860	87178	1.03783	0.277206	-1.85097
pme0116	L-Carnosine	Amino acid and derivatives	532120	564150	829220	749090	752300	1012900	0.764558	1.30579	0.384925
pme0120	5-Aminovaleric acid	Amino acid and derivatives	122010	99077	124740	128180	101200	108010	0.145631	0.975603	-0.0356333
pme0122	N6-Acetyl-L-lysine	Amino acid and derivatives	1079000	792280	854230	466030	330020	534380	1.10131	0.48814	-1.03463
pme0133	Asp-phe	Amino acid and derivatives	585270	577600	650480	1201400	1299100	1014900	1.17967	1.93862	0.955031
pme0138	Nα-Acetyl-L-glutamine	Amino acid and derivatives	1100500	799190	1137700	577540	523280	573730	1.12784	0.551312	-0.859059
pme0151	Dihydrouracil	Nucleotide and derivates	28572	39633	37484	41644	50422	57313	0.954333	1.41338	0.499152
pme0170	Nα-Acetyl-L-arginine	Amino acid and derivatives	4186300	5408400	3727700	1114500	1251300	1539700	1.18247	0.293153	-1.77027
pme0171	N-Isovaleroylglycine	Amino acid and derivatives	9	9	9	21062	19280	18741	1.21473	2188.26	11.0956
pme0174	N-Propionylglycine	Amino acid and derivatives	2959900	3835100	4411600	2443200	2865700	2749300	0.949492	0.719058	-0.475819
pme0176	Phenylacetyl-L-glutamine	Amino acid and derivatives	9	9	9	2527.9	14955	20008	1.19406	1388.55	10.4394
pme0180	1-Methylhistidine	Amino acid and derivatives	16666	3752	9239.3	9	9	9	1.20531	0.0009104	-10.1012
pme0183	2-Hydroxy-6-aminopurine	Nucleotide and derivates	3179100	2506700	2913800	3983400	4376100	6758000	1.01538	1.75793	0.813878
pme0191	N-Glycyl-L-leucine	Amino acid and derivatives	5512100	8612900	5053300	1364600	4565500	2564000	0.922778	0.442902	-1.17494
pme0193	L-Glutamine	Amino acid and derivatives	19676000	24571000	24502000	11858000	9955100	8337400	1.16177	0.438559	-1.18916
pme0195	L-Cysteine	Amino acid and derivatives	9	170980	84094	9	9	9	0.855595	0.000105848	-13.2057
pme0197	Quercetin 3-O-rutinoside (Rutin)	Flavonol	987030	878720	765790	3463300	3437500	3091800	1.20542	3.79724	1.92495
pme0205	Catechin	Polyphenol	263230	186210	253240	9	9	9	1.2145	3.84243e-05	-14.6676
pme0207	3-Hydroxybutyrate	Organic acids and derivatives	1296700	445260	877650	2302800	2485300	2655700	1.061	2.84157	1.50669
pme0226	L-Asparagine	Amino acid and derivatives	18708000	16635000	18197000	1305500	1431400	1055200	1.21139	0.0708274	-3.81955
pme0230	Adenosine	Nucleotide and derivates	4692900	12315000	6861300	1931200	3285000	4572000	0.918848	0.410077	-1.28603
pme0231	N-(3-Indolylacetyl)-L-alanine	Amino acid and derivatives	324590	379720	361870	38256	50508	42271	1.20971	0.122901	-3.02443
pme0234	Kynurenic acid	Organic acids and derivatives	30837000	29435000	27827000	22653000	21973000	27468000	0.977738	0.818329	-0.289246
pme0240	Benzoic acid	Organic acids and derivatives	1238000	1759100	1363900	616590	1096400	803520	0.996719	0.577049	-0.793235
pme0243	Glutaric acid	Organic acids and derivatives	136270	159320	150250	93708	105760	116820	1.10588	0.70942	-0.495287
pme0245	Adipic acid	Organic acids and derivatives	149080	116700	147200	67520	40856	86182	1.04762	0.471108	-1.08587
pme0250	Azelaic acid	Organic acids and derivatives	486180	305250	351020	387590	491490	511460	0.65335	1.21716	0.283514
pme0252	N-Acetyl-l-leucine	Amino acid and derivatives	5553100	7024400	5947600	3423800	4092700	3693400	1.14685	0.60512	-0.724708
pme0255	Cytidine	Nucleotide and derivates	71008	48787	51994	17400	39268	22849	1.01733	0.462876	-1.1113
pme0258	Uracil	Nucleotide and derivates	8434600	7480100	7181300	5530700	7438100	8912700	0.2851	0.947415	-0.0779314
pme0264	Thymidine	Nucleotide and derivates	429050	251900	263720	9	9	9	1.21424	2.85814e-05	-15.0946
pme0265	Sebacate	Organic acids and derivatives	162120	72800	109430	551970	666860	549440	1.16797	5.1351	2.36039
pme0267	2-Methylsuccinic acid	Organic acids and derivatives	9614200	5527900	7972200	9572400	11666000	11204000	0.875273	1.40356	0.489095
pme0274	6-Aminocaproic acid	Organic acids and derivatives	3347400	4819600	3536200	2240500	3078800	3208500	0.851504	0.728672	-0.456658
pme0278	2,6-Diaminooimelic acid	Amino acid and derivatives	1308500	2051100	1749600	71987	96911	103380	1.2062	0.0532917	-4.22995
pme0281	Terephthalic acid	Organic acids and derivatives	1882100	1096400	1311800	1227000	1154800	965710	0.664959	0.780251	-0.35799
pme0282	Phthalic acid	Organic acids and derivatives	129690	71552	83366	69684	85453	63761	0.625025	0.769121	-0.378717
pme0285	4-Guanidinobutyric acid	Organic acids and derivatives	31710	35930	31341	16078000	22800000	32703000	1.21221	723.179	9.49821
pme0291	Dl-2-Aminooctanoic acid	Organic acids and derivatives	189750	152100	153660	25823	31464	68627	1.1207	0.25411	-1.97648
pme0292	(3,4-Dimethoxyphenyl) acetic acid	Organic acids and derivatives	22369	14137	21790	9	9	9	1.21387	0.000463154	-11.0762
pme0300	trans-Cinnamate	Phenylpropanoids	164710	109450	92065	209640	64731	100150	0.107877	1.02265	0.0323163
pme0303	Caffeate	Phenylpropanoids	387750	135340	239560	360150	312430	535860	0.731895	1.58453	0.664053
pme0305	Ferulic acid	Phenylpropanoids	543840	638130	423770	102740	349410	364390	0.829418	0.508513	-0.975643
pme0309	Methyl gallate	Organic acids and derivatives	9	9	9	41027	20395	69486	1.21019	4848.44	12.2433
pme0330	Naringenin 7-O-neohesperidoside (Naringin)	Flavanone	890580	840310	909730	1525300	1238300	1290400	1.1569	1.53525	0.618469
pme0332	Apigenin 7-O-neohesperidoside (Rhoifolin)	Flavone	51052	28790	9	170720	139060	190780	0.732547	6.26868	2.64816
pme0359	Apigenin 5-O-glucoside	Flavone	3795400	3593000	5286000	9	9	9	1.21451	2.13028e-06	-18.8405
pme0361	Quercetin 3-alpha-L-arabinofuranoside (Avicularin)	Flavonol	86167	64175	94227	9	148480	694460	0.348454	3.44667	1.7852
pme0363	Chrysoeriol	Flavone	10770	4542.2	5048.2	4322.2	8689.1	6164.9	0.0403902	0.941838	-0.086449
pme0369	Kaempferol 3-O-rutinoside (Nicotiflorin)	Flavonol	2313500	3223300	2677300	5505800	4311800	4934500	1.12647	1.79595	0.844746
pme0372	Naringenin 7-O-glucoside (Prunin)	Flavanone	3270400	556920	385620	9	9	9	1.20729	6.40883e-06	-17.2515
pme0376	Naringenin	Flavanone	125380	81855	69215	44357	62183	77288	0.782709	0.664959	-0.588662
pme0397	Shikimic acid	Organic acids and derivatives	1250000	927530	805950	526630	394990	347040	1.12148	0.425228	-1.23369
pme0399	Chlorogenic acid (3-O-Caffeoylquinic acid)	Organic acids and derivatives	888970	987540	1030900	1162700	1390600	1628200	1.04205	1.43822	0.524286
pme0408	Syringic acid	Phenylpropanoids	9	9	9	31347	38941	64799	1.21312	5003.22	12.2886
pme0414	Vanillin	Organic acids and derivatives	669760	529120	2872700	765030	1016500	1298600	0.000176125	0.756495	-0.402598
pme0419	3-(4-Hydroxyphenyl)propionic acid	Phenylpropanoids	397200	270560	418780	9	9	9	1.21435	2.48495e-05	-15.2964
pme0423	3-Hydroxy-4-methoxycinnamic acid	Phenylpropanoids	631940	805540	603980	458290	514040	713560	0.648288	0.825826	-0.276091
pme0428	3,4,5-Trimethoxycinnamic acid	Phenylpropanoids	9	9	9	35763	35912	45913	1.21449	4355.11	12.0885
pme0436	Procyanidin B3	Proanthocyanidins	9	9	9	9	9	26959	0.541258	999.148	9.96455
pme0442	Delphinidin	Anthocyanins	2142600	2216800	1661200	4952800	5427000	4641200	1.18577	2.49493	1.319
pme0443	Malvidin 3-O-galactoside	Anthocyanins	9	9	9	27584000	32963000	32112000	1.21474	3.43181e+06	21.7105
pme0444	Malvidin 3-O-glucoside (Oenin)	Anthocyanins	9	9	9	22173000	29021000	23620000	1.21472	2.77089e+06	21.4019
pme0460	L-Epicatechin	Polyphenol	1015100	457540	1153100	54377	39239	90172	1.16854	0.0699947	-3.83661
pme0463	L-Theanine	Amino acid and derivatives	103220	71478	70920	9	9	9	1.21442	0.000109927	-13.1512
pme0486	Methylmalonic acid	Organic acids and derivatives	74532000	29243000	54678000	32294000	27024000	38183000	0.715272	0.615331	-0.700566
pme0490	Nicotinic acid	Vitamins and derivatives	10987000	5682600	8389000	5149400	4073800	4020700	1.00455	0.528517	-0.919978
pme0513	Xylitol	Alcohols	63943	9	17178	91305	141330	83854	0.695328	3.90101	1.96385
pme0516	Inositol	Alcohols	150890	151520	124770	929220	943670	1210800	1.20727	7.21871	2.85174
pme0519	D-(+)-Sucrose	Carbohydrates	4186500	2451200	2099200	4061500	3771600	5068800	0.828906	1.47671	0.56239
pme0524	D(+)-Melezitose	Carbohydrates	58212	43129	37042	28591	27899	9425.9	0.889753	0.476329	-1.06997
pme0534	Gluconic acid	Others	1843400	926320	1773900	3450700	3681800	4387600	1.09346	2.53545	1.34224
pme0543	Indole-5-carboxylic acid	Indole derivatives	19233	10029	9	9723.5	12375	14513	0.512397	1.25078	0.322825
pme1002	L-Tyramine	Amino acid and derivatives	52026000	47996000	51119000	43522000	33163000	44726000	0.91938	0.803296	-0.315996
pme1008	3-Chloro-L-tyrosine	Amino acid and derivatives	1323300	575520	973240	226620	257370	169890	1.13612	0.227669	-2.13499
pme1014	Menaquinone (K2)	Vitamins and derivatives	321980	326420	668040	388730	398240	398950	0.103697	0.900854	-0.150635
pme1018	Glutathione oxidized	Amino acid and derivatives	9867600	12043000	7587700	2477100	2795300	4672000	1.11885	0.337118	-1.56868
pme1021	D-(+)-Glucono-1,5-lactone	Carbohydrates	9	9	9	39732	66341	57856	1.21405	6071.44	12.5678
pme1055	L-Kynurenine	Amino acid and derivatives	44904	54084	47066	108600	82065	102900	1.16478	2.00998	1.00718
pme1063	Uridine	Nucleotide and derivates	4126200	4753900	3930900	1551800	2761500	2830600	1.01238	0.557638	-0.842599
pme1086	Glutathione reduced form	Amino acid and derivatives	5609100	19161000	1294800	28363	30115	54089	1.15643	0.00431872	-7.85518
pme1097	Adenine	Nucleotide and derivates	5196100	6250100	4746300	778640	2111400	1375300	1.11705	0.263415	-1.92459
pme1109	Guanine	Nucleotide and derivates	254360	312550	237330	398450	984160	1511900	0.995194	3.59906	1.84762
pme1119	Inosine	Nucleotide and derivates	374040	280280	242050	707920	802760	829040	1.16854	2.61022	1.38417
pme1137	6-hydroxynicotinic acid	Vitamins and derivatives	1036700	3582800	2008000	2108600	2029800	2159300	0.122581	0.950238	-0.0736397
pme1162	Gallic acid	Organic acids and derivatives	308660	342720	231210	9	9	227860	0.875324	0.258192	-1.95348
pme1175	Guanosine	Nucleotide and derivates	36181000	29052000	32122000	20701000	28275000	30279000	0.763959	0.814082	-0.296753
pme1181	Deoxyguanosine	Nucleotide and derivates	275490	162550	188430	22929	25518	43377	1.1764	0.146574	-2.7703
pme1194	Deoxycytidine	Nucleotide and derivates	1205500	678120	848870	252740	224560	232920	1.17664	0.259917	-1.94388
pme1201	Phloretin	Flavanone	9	9	8380	20208	26094	25540	0.944264	8.55466	3.09671
pme1210	L-Methionine	Amino acid and derivatives	17387000	14976000	17049000	9508100	10375000	8962500	1.1822	0.583777	-0.77651
pme1218	2-Picolinic acid	Organic acids and derivatives	1499200	903350	1217100	317310	326280	276390	1.18395	0.254163	-1.97618
pme1228	5-Hydroxy-L-tryptophan	Amino acid and derivatives	1323600	1426600	806960	800300	1319500	795860	0.456349	0.81966	-0.286903
pme1239	S-(methyl)glutathione	Amino acid and derivatives	182950	196320	106410	9	9	12946	1.01405	0.0266925	-5.22742
pme1261	Pantothenol	Alcohols	119370	23600	41189	60833	118680	44306	0.3517	1.21536	0.281381
pme1266	3-Methylxanthine	Nucleotide and derivates	33884	45193	65699	292740	222820	221850	1.17756	5.09345	2.34864
pme1292	Homogentisic acid	Organic acids and derivatives	177650	162760	174430	9	9	9	1.21476	5.24435e-05	-14.2189
pme1296	Xanthosine	Nucleotide and derivates	6329200	4788000	5395400	6077700	6934600	8644600	0.866106	1.31154	0.391259
pme1313	N'-Formylkynurenine	Amino acid and derivatives	839500	958960	570530	2089400	2385800	2333800	1.16312	2.87422	1.52317
pme1346	8-Hydroxyguanosine	Nucleotide and derivates	526830	641280	592390	185940	199810	145540	1.19377	0.301784	-1.72841
pme1368	L-Pipecolic acid	Amino acid and derivatives	87031	202750	159110	14679	8377.2	9028	1.18209	0.0714744	-3.80643
pme1376	2'-Deoxycytidine-5'-monophosphate	Nucleotide and derivates	740560	1978100	1607000	9	9	9	1.21308	6.24182e-06	-17.2896
pme1378	1-Methyladenosine	Nucleotide and derivates	95993	61416	65390	59878	79956	107730	0.25905	1.11115	0.152059
pme1383	Pyridoxine	Vitamins and derivatives	3572300	1856600	3223200	5775900	17184000	8129900	1.0289	3.59332	1.84532
pme1398	Delphinidin 3-O-glucoside (Mirtillin)	Anthocyanins	8031800	8588100	6633400	15187000	17561000	11679000	1.11011	1.91057	0.934001
pme1399	Xanthohumol	Flavanone	39012	22911	24450	27738	40865	26302	0.280096	1.09878	0.135904
pme1417	L-Tryptamine	Alkaloids	76903	65089	108160	327420	166940	162500	1.04841	2.62584	1.39278
pme1419	L-Methionine methyl ester	Amino acid and derivatives	2348000	1570500	1683900	439090	495790	472250	1.19422	0.251166	-1.99329
pme1436	p-Coumaric acid	Phenylpropanoids	269540	320180	195040	473750	1601500	1570600	1.03989	4.64582	2.21593
pme1453	Melatonin	Alkaloids	143910	24219	41440	9	9	9	1.20622	0.000128836	-12.9222
pme1473	5'-Deoxy-5'-(methylthio)adenosine	Nucleotide and derivates	2631300	1136900	1789400	2905300	3237500	4640400	0.945593	1.94026	0.956251
pme1496	Formononetin (4'-O-methyldaidzein)	Isoflavone	9908.4	6827.1	9095.5	18232	20872	13959	1.10643	2.05424	1.0386
pme1500	Kumatakenin	Flavonol	9	9	9	4085.1	2176.8	5256.7	1.20991	426.615	8.73679
pme1514	Epigallocatechin (EGC)	Polyphenol	8764	40152	8292.3	15453	17122	11883	0.0291208	0.777125	-0.363781
pme1518	Nobiletin	Flavone	560910	571410	635480	880550	1474600	990440	1.07762	1.89252	0.920306
pme1521	Dihydroquercetin (Taxifolin)	Flavonol	82482	82584	61008	311960	779410	712070	1.1612	7.97721	2.99588
pme1535	(+)-Gallocatechin (GC)	Polyphenol	41482	41793	21245	15179	17736	11948	1.03335	0.429229	-1.22018
pme1550	Tangeretin	Flavone	306920	310220	403950	370290	373440	464640	0.71968	1.18341	0.242952
pme1564	Epicatechin gallate (ECG)	Polyphenol	16707	21486	18530	10896	7986.3	7641.7	1.1471	0.467606	-1.09664
pme1580	Eriodictyol	Flavanone	93513	79258	63823	9	9	9	1.21451	0.00011412	-13.0972
pme1588	Isorhamnetin	Flavonol	9	9	9	104110	67314	47918	1.2133	8123.78	12.9879
pme1598	Hesperetin 5-O-glucoside	Flavanone	862220	712320	851220	3800200	3781200	5011800	1.20341	5.19145	2.37614
pme1600	7-O-Methyleriodictyol	Flavanone	9	9	9	21022	40458	36350	1.2133	3623.33	11.8231
pme1605	Kaempferol 3-O-robinobioside (Biorobin)	Flavonol	2344200	3195600	2717600	5624300	4567400	4883300	1.14408	1.82564	0.868399
pme1611	Isohemiphloin	Flavone	9	9	9	14331	24196	17853	1.21388	2088.15	11.028
pme1637	Coniferyl alcohol	Phenylpropanoids	17648	5982.8	15675	2403.7	2722.8	8966	0.871945	0.358535	-1.47981
pme1662	sakuranetin	Flavone	9	9	9	102950	208840	198290	1.21348	18891.9	14.2055
pme1682	trans-2-Hexenal	Others	228530	245230	192050	248020	217670	254180	0.508487	1.08119	0.112626
pme1683	D-Pantothenic dcid	Organic acids and derivatives	1767700	2963600	2450400	936110	687610	794730	1.15437	0.336752	-1.57024
pme1691	Acetylcholine	Alkaloids	516370	1454700	1335400	16742000	22819000	29738000	1.18224	20.9586	4.38947
pme1698	Sinapic acid	Phenylpropanoids	77347	129230	40368	31574	9	95303	0.583285	0.513823	-0.960657
pme1709	Nicotinic Acid Methyl Ester (Methyl Nicotinate)	Vitamins and derivatives	1905700	1170800	1091500	583990	513900	573090	1.12681	0.400907	-1.31866
pme1711	3-Hydroxy-3-methyl butyric acid	Organic acids and derivatives	559900	385750	527450	377750	498380	368520	0.583224	0.844919	-0.243115
pme1712	L-Saccharopine	Amino acid and derivatives	92156	86829	55481	188620	233190	303830	1.13709	3.09486	1.62988
pme1730	D-Erythronolactone	Organic acids and derivatives	151680	89964	80250	28477	25206	22468	1.16599	0.236572	-2.07965
pme1738	3-Carbamyl-1-methylpyridinium (1-Methylnicotinamide)	Alkaloids	136060	183800	224850	390880	324440	411440	1.11352	2.06855	1.04862
pme1777	Cyanidin 3,5-O-diglucoside (Cyanin)	Anthocyanins	1296900	1733200	1246600	976520	877590	1150600	0.973424	0.702577	-0.509272
pme1793	Pelargonin	Anthocyanins	1947300	3919800	2123900	111580	90618	134680	1.19988	0.0421572	-4.56808
pme1806	Chlorogenic acid methyl ester	Organic acids and derivatives	1886900	1450000	1950300	1284100	1330800	1202700	1.03254	0.722046	-0.469838
pme1814	2,5-dihydroxybenzoic acid (Gentisic acid)	Organic acids and derivatives	390370	537610	452010	227840	423060	574270	0.362416	0.887811	-0.171676
pme1816	Neochlorogenic acid (5-O-Caffeoylquinic acid)	Organic acids and derivatives	1147500	1591700	1037200	4866300	6338700	5441900	1.19098	4.40814	2.14017
pme1824	Protocatechuic acid	Polyphenol	1639900	1826300	1857800	768720	1037500	1632000	0.895375	0.645796	-0.630849
pme1828	Betaine	Alkaloids	5204600	6502200	6924400	4654500	5490900	5148900	0.843216	0.820897	-0.284727
pme1832	Succinic acid	Organic acids and derivatives	250060	146560	350950	183970	280310	197670	0.161066	0.885469	-0.175486
pme1841	1,5-Diaminopentane	Phenolamides	6813000	8653700	7966100	590980	264360	360670	1.19911	0.0518935	-4.2683
pme1846	D(+)-Glucose	Carbohydrates	236930	138860	162470	497120	489100	547040	1.16158	2.84855	1.51023
pme1851	Creatine	Organic acids and derivatives	1242200	1228200	807000	763410	699800	834340	0.910235	0.701028	-0.512456
pme1894	D-Sorbitol	Alcohols	3718700	3176300	3701500	5485000	5177000	5395100	1.17514	1.51532	0.599624
pme1936	Creatinine	Organic acids and derivatives	948780	746820	1054500	1087300	979360	1011000	0.602867	1.11911	0.16235
pme1944	D-Mannitol	Alcohols	205580	70255	75416	474120	304070	613400	1.06246	3.96181	1.98616
pme1952	Riboflavin	Vitamins and derivatives	1167200	1300300	944090	564440	551650	465730	1.16605	0.463661	-1.10886
pme1977	Suberic acid	Organic acids and derivatives	494380	211920	312700	102170	78021	90628	1.12729	0.265769	-1.91175
pme1987	L-Alanine	Amino acid and derivatives	17993	10393	16530	8382.7	9547.5	14283	0.703418	0.717188	-0.479577
pme2019	DL-Arabinose	Carbohydrates	1730400	2202800	973300	1572500	1712800	1478900	0.0561991	0.970998	-0.0424603
pme2024	serotonin	Alkaloids	923770	1288500	2398900	1211600	853800	1295700	0.457561	0.728904	-0.456199
pme2033	L(-)-Malic acid	Organic acids and derivatives	7226900	2430700	7146600	18814000	13956000	17384000	1.03138	2.98461	1.57754
pme2036	Quinic acid	Organic acids and derivatives	1059200	377400	880070	1440100	2153700	1886800	0.983977	2.36572	1.24228
pme2046	3-N-Methyl-L-histidine	Amino acid and derivatives	339530	244380	184990	174190	143830	138950	0.967329	0.594317	-0.750697
pme2050	Citric acid	Organic acids and derivatives	21041000	8534800	17316000	32568000	50362000	41111000	1.04687	2.64526	1.40341
pme2111	L-ascorbate	Vitamins and derivatives	92623	90772	26244	55420	36113	54047	0.32098	0.694432	-0.526095
pme2122	Histamine	Amino acid and derivatives	43352000	28491000	38700000	2525100	2287100	1705300	1.20584	0.058959	-4.08415
pme2129	(S)-(-)-2-Hydroxyisocaproic acid	Organic acids and derivatives	6933900	11775000	7784900	5141300	5023300	5014800	1.03793	0.572942	-0.80354
pme2167	Orotic acid	Vitamins and derivatives	316940	281170	414090	483770	1083500	815460	1.0231	2.35401	1.23512
pme2237	Dulcitol	Alcohols	171510	109350	131250	388030	399470	456560	1.17775	3.01876	1.59395
pme2256	D-Arabitol	Alcohols	583550	363070	176630	50252	40214	21633	1.13581	0.0997988	-3.32483
pme2266	Biotin	Vitamins and derivatives	6018600	4446900	5329400	1713900	2139600	1892200	1.18747	0.363769	-1.4589
pme2268	Trigonelline	Alkaloids	714770	701720	755970	2135900	1875400	1830700	1.20802	2.68912	1.42713
pme2278	Guanosine monophosphate	Nucleotide and derivates	42348	100750	33696	10368	42942	35203	0.672523	0.500656	-0.998108
pme2289	Vitamin A	Vitamins and derivatives	151470	152870	138170	180620	208900	192440	1.13211	1.31513	0.39521
pme2292	Putrescine	Phenolamides	6310300	16603000	10830000	101280	41213	90409	1.1995	0.00690217	-7.17873
pme2366	Phenethylamine	Others	1238600	2788700	2969400	500370	479820	509340	1.13345	0.21289	-2.23182
pme2380	A-Ketoglutaric acid	Organic acids and derivatives	378640	263360	365730	1070900	549420	1104200	1.07124	2.70362	1.43489
pme2430	N-Acetyl-L-tyrosine	Amino acid and derivatives	2680500	3804100	3448900	420940	511600	689810	1.19225	0.163321	-2.61422
pme2457	Luteolin 7-O-glucoside (Cynaroside)	Flavone	702550	931470	682670	393450	355660	887370	0.696879	0.706387	-0.501469
pme2482	Protocatechuic aldehyde	Polyphenol	668090	853440	669650	2179400	2483900	5483800	1.12215	4.63088	2.21129
pme2550	Cis-Aconitic acid	Organic acids and derivatives	338370	229830	280780	132380	102200	108530	1.1632	0.404144	-1.30706
pme2560	N-Acetylaspartate	Amino acid and derivatives	986540	1315500	753910	1926400	2074900	2131900	1.10555	2.00697	1.00502
pme2566	(5-L-Glutamyl)-L-amino acid	Amino acid and derivatives	73880	137070	126930	81551	121600	116950	0.0863049	0.947381	-0.0779838
pme2594	4-Pyridoxic acid	Alkaloids	789710	968100	793100	386650	529100	485460	1.13448	0.549298	-0.864339
pme2598	3,4-Dihydroxybenzeneacetic acid	Organic acids and derivatives	371360	396860	326980	49192	93871	138970	1.1173	0.257517	-1.95726
pme2607	5-Hydroxyindole-3-acetic acid	Indole derivatives	90850	70516	45877	317620	450160	378810	1.17582	5.53259	2.46795
pme2617	Methionine sulfoxide	Amino acid and derivatives	1334500	1091400	1598800	546640	529490	590900	1.17421	0.4142	-1.2716
pme2634	Dl-Norvaline	Amino acid and derivatives	19717000	16302000	26409000	11576000	12446000	13035000	1.05218	0.593596	-0.752447
pme2651	NADP	Nucleotide and derivates	13372	22731	9658.1	390240	304190	290800	1.19736	21.5299	4.42827
pme2655	(R)-lipoic acid	Organic acids and derivatives	9	9	9	71084	70086	47433	1.21429	6985.3	12.7701
pme2671	4-Hydroxybenzaldehyde	Organic acids and derivatives	768920	1006100	588020	2166100	1921000	4003300	1.10288	3.42373	1.77557
pme2693	N-Acetylputrescine	Phenolamides	1281500	1200300	1651900	778780	490160	619580	1.12062	0.456859	-1.13018
pme2695	Phe-Phe	Amino acid and derivatives	7540.7	18456	12462	72829	105750	117370	1.16889	7.69524	2.94397
pme2706	2,3-Dihydroxybenzoic acid	Organic acids and derivatives	1888000	1974100	2039400	782410	1174300	1803700	0.87954	0.637196	-0.650192
pme2723	Indole-3-carboxaldehyde	Indole derivatives	664980	567560	386310	472600	544990	775980	0.280182	1.10793	0.147865
pme2735	S-(5'-Adenosyl)-L-methionine	Amino acid and derivatives	32318000	23588000	33688000	14815000	11226000	12373000	1.15373	0.428756	-1.22177
pme2746	Flavin adenine dinucleotide (FAD)	Nucleotide and derivates	2404200	621040	1459900	1018300	1156900	1323500	0.168782	0.780065	-0.358334
pme2755	N-Acetyl-D-glucosamine	Carbohydrates	3515600	5324900	7290800	5666400	5245700	4501000	0.0137887	0.955478	-0.0657057
pme2786	N-Acetyl-5-hydroxytryptamine	Alkaloids	5623200	3951100	3807700	1156100	1388200	1286300	1.18745	0.28625	-1.80465
pme2798	7-Methylxanthine	Nucleotide and derivates	64613	34682	63958	123030	77808	104980	0.967871	1.87328	0.905564
pme2819	All-trans-13,14-dihydroretinol	Vitamins and derivatives	290960	318840	221670	398150	506610	408110	1.05182	1.57897	0.658988
pme2827	Palmitaldehyde	Lipids	1010300	775280	3739000	1106100	1834800	1967300	0.123165	0.88843	-0.170671
pme2830	O-Phosphorylethanolamine	Others	90163	66582	46891	133900	163290	118000	1.05319	2.03888	1.02778
pme2836	5-Hydroxytryptophol	Indole derivatives	9	9	9	263360	314120	223430	1.2146	29663.3	14.8564
pme2846	Nicotinamide-N-oxide	Vitamins and derivatives	7229	9436	7480.4	26764	24578	23022	1.19834	3.07984	1.62286
pme2867	3-Methylcrotonyl glycine	Amino acid and derivatives	9	9	9	76570	106160	67681	1.21432	9274.48	13.1791
pme2890	L-Homocystine	Amino acid and derivatives	122000	131250	124000	77251	165230	186240	0.131026	1.13644	0.184518
pme2898	Dihydromyricetin	Flavonol	510090	848410	492740	521330	235750	430520	0.75028	0.641516	-0.640443
pme2901	1-O-Caffeoyl quinic acid	Organic acids and derivatives	1128000	1609300	1060100	5195000	6858100	6304400	1.19258	4.83423	2.27329
pme2903	4-Hydroxybenzoic acid	Organic acids and derivatives	3767500	3786700	4600000	760680	1054600	1500500	1.16017	0.272809	-1.87403
pme2914	3-Hydroxy-3-methylpentane-1,5-dioic acid	Amino acid and derivatives	421850	256700	357350	373030	316360	400320	0.242123	1.05195	0.0730595
pme2931	2-(-)-Carvone	Others	84289	93972	85890	137490	114160	62289	0.296923	1.18848	0.249121
pme2957	Naringenin chalcone	Flavanone	120260	92132	55997	45972	59001	67440	0.769027	0.6424	-0.638457
pme2963	Aromadedrin (Dihydrokaempferol)	Flavonol	4206800	6616000	3570400	1430600	6732500	4960600	0.283315	0.911799	-0.133213
pme2977	Troxerutin (Trihydroxyethyl rutin)	Flavonol	557480	2086500	2045500	2673700	2986700	2442800	0.759635	1.72795	0.789064
pme2988	3,4-Dihydrocoumarin	Phenylpropanoids	109870	58171	67527	120570	238230	102970	0.858727	1.96024	0.971031
pme2993	Scopoletin (7-Hydroxy-5-methoxycoumarin)	Phenylpropanoids	222580	353200	395300	2266700	3380200	1940200	1.18373	7.81305	2.96589
pme2997	4-Hydroxycoumarin	Phenylpropanoids	9	9	9	96194	33181	73964	1.21144	7531.07	12.8786
pme3007	Uridine 5’-diphosphate	Nucleotide and derivates	414910	168620	299210	60868	48195	49429	1.15416	0.179546	-2.47758
pme3009	trans-Citridic acid	Organic acids and derivatives	9	9	9	502280	436220	9	0.86052	34759.6	15.0851
pme3011	γ-aminobutyric acid	Organic acids and derivatives	3748300	4728000	3695900	1219500	2764500	2264200	0.984019	0.513317	-0.962077
pme3017	2-Aminoisobutyric acid	Amino acid and derivatives	1666300	955360	928590	1131900	1377900	1188000	0.222575	1.04156	0.0587466
pme3033	N,N-Dimethylglycine	Amino acid and derivatives	6767600	5996600	5608900	4406900	5519900	4875000	0.956791	0.805623	-0.311822
pme3034	ethylmalonate	Organic acids and derivatives	72798	42853	58551	67334	83809	80274	0.81292	1.32844	0.409734
pme3038	5-oxoproline	Amino acid and derivatives	13951000	15618000	13069000	5452000	4905800	4544200	1.20291	0.3495	-1.51663
pme3069	Taurocholic acid	Organic acids and derivatives	1045400	1140100	1132200	1047000	1014600	1127700	0.51965	0.961298	-0.0569436
pme3081	4-(Aminomethyl)-5-(hydroxymethyl)-2-methylpyridin-3-ol	Alcohols	548030	473360	557230	1308400	1138800	936850	1.16686	2.14368	1.10009
pme3083	2-(Formylamino)benzoic acid	Organic acids and derivatives	76405	66056	73908	76115	176680	192920	0.890695	2.05998	1.04263
pme3096	Aminomalonic acid	Organic acids and derivatives	2697900	1024500	1925100	1001700	863290	1155800	0.834366	0.53489	-0.902686
pme3104	1-Methyladenine	Nucleotide and derivates	1293700	1325700	1389800	1711900	1299700	1674800	0.768972	1.16891	0.225166
pme3129	Quercetin 4'-O-glucoside (Spiraeoside)	Flavonol	524130	353860	367800	1981300	1952900	2390600	1.19644	5.07694	2.34396
pme3134	3-Hydroxyflavone	Flavonol	2040.4	3975.4	3161.5	7135.8	2132.2	4209.7	0.432152	1.46859	0.554433
pme3140	6-Hydroxy-4-methylcoumarin	Phenylpropanoids	200860	132850	145950	101070	152030	107640	0.759895	0.752074	-0.411053
pme3151	Deoxyribose 5-phosphate	Nucleotide and derivates	516790	701850	281640	43330	60318	54519	1.17604	0.105425	-3.24571
pme3160	D-Glucose 6-phosphate	Carbohydrates	24312000	26593000	25267000	7924900	5948000	9459700	1.18454	0.306315	-1.70691
pme3174	Cytidine 5'-monophosphate (Cytidylic acid)	Nucleotide and derivates	230380	720640	454320	103540	174960	101710	1.03635	0.270547	-1.88605
pme3179	CYS-GLY	Amino acid and derivatives	795360	1189600	172940	31954	26901	7761.2	1.1133	0.0308708	-5.01761
pme3184	2'-Deoxyadenosine-5'-monophosphate	Nucleotide and derivates	7483200	3628500	4640100	10943000	11432000	11577000	1.07478	2.15544	1.10798
pme3188	Uridine 5'-monophosphate	Nucleotide and derivates	405660	1660300	665730	134770	593740	367390	0.730883	0.40118	-1.31768
pme3194	N-acetylglycine	Amino acid and derivatives	8781400	9779900	10911000	8955000	8860400	8119600	0.805572	0.879979	-0.184459
pme3198	2,4-Dihydroxybenzoic acid	Organic acids and derivatives	1944200	1985100	2088300	751830	1107900	1759300	0.917954	0.601408	-0.733585
pme3200	1-methylguanidine	Nucleotide and derivates	1181100	1042900	1507100	459470	483320	551320	1.17325	0.400448	-1.32031
pme3207	trans,trans-Muconic acid	Organic acids and derivatives	128970	598800	240230	24905	54297	11565	1.0697	0.0937676	-3.41477
pme3209	Genistein 7-O-Glucoside (Genistin)	Isoflavone	40947	72658	55809	9	9	9	1.21381	0.000159373	-12.6153
pme3211	Quercetin 3-O-glucoside (Isotrifoliin)	Flavonol	561600	380200	388000	2237700	2177200	2547300	1.19836	5.23552	2.38833
pme3237	Liquiritigenin	Flavanone	9	9	9	79415	119460	120100	1.21426	11813.9	13.5282
pme3246	Coniferin	Phenylpropanoids	4852400	7325600	7693100	4010100	2873100	3269300	1.07173	0.510918	-0.968837
pme3256	Delphinidin 3-O-rutinoside (Tulipanin)	Anthocyanins	829700	929220	611210	1283500	1093400	9	0.493095	1.00286	0.00412048
pme3261	6-Hydroxydaidzein	Isoflavone	187260	214740	125150	58332	172370	159170	0.541126	0.739585	-0.435213
pme3267	Kaempferol 3-O-galactoside (Trifolin)	Flavonol	144780	175630	195440	96139	121990	180490	0.69552	0.772742	-0.371941
pme3279	2'-Hydroxygenistein	Isoflavone	1303600	2375600	2047700	1536500	503310	850880	0.868155	0.504757	-0.986341
pme3288	3,7-Di-O-methylquercetin	Flavonol	5610.5	4501.6	3031.8	7185	5430.2	4880.8	0.700814	1.33111	0.412632
pme3297	Kaempferol 3-O-rhamnoside (Kaempferin)	Flavonol	9	9	9	328750	499160	333980	1.21443	43033	15.3932
pme3303	Tricetin	Flavone	9	9	9	588470	119030	262150	1.20978	35913	15.1322
pme3309	2-Methylglutaric acid	Organic acids and derivatives	720240	617810	596800	97231	90164	128660	1.20444	0.163349	-2.61397
pme3313	D-Fructose 6-phosphate	Carbohydrates	7531900	8500300	7924800	2625000	2289100	3351300	1.18748	0.34501	-1.53529
pme3333	1,4-dihydro-1-Methyl-4-oxo-3-pyridinecarboxamide	Alkaloids	2787000	2599700	2670400	2282000	2508800	3384300	0.000134189	1.01465	0.0209757
pme3337	N6-Succinyl Adenosine	Nucleotide and derivates	1810900	1781600	652060	272750	273060	218210	1.11845	0.18	-2.47393
pme3346	5-hydroxyhexanoic acid	Organic acids and derivatives	881960	566560	458790	154270	173290	265860	1.11422	0.311129	-1.68441
pme3349	8-Hydroxy-2-deoxyguanosine	Nucleotide and derivates	39682	36339	36395	21714	25338	24336	1.18155	0.635034	-0.655094
pme3382	N-Acetylthreonine	Amino acid and derivatives	89933	198210	116030	49118	57816	52333	1.06736	0.394057	-1.34353
pme3387	H-HomoArg-OH	Amino acid and derivatives	107410	188160	70264	9	9	9	1.21266	7.3804e-05	-13.7259
pme3391	Petunidin 3-O-glucoside	Anthocyanins	9	9	9	17776000	20154000	18295000	1.21477	2.08241e+06	20.9898
pme3392	Pelargonidin 3-O-beta-D-glucoside（Callistephin chloride)	Anthocyanins	21934000	29583000	32971000	9	9	9	1.21455	3.19572010226304e-7	-21.5774
pme3396	Fustin	Flavonol	56167000	67314000	56871000	81149000	72465000	80876000	1.07592	1.30018	0.378711
pme3416	Esculetin (6,7-dihydroxycoumarin)	Phenylpropanoids	12806000	4980500	8626100	7798500	7879400	10641000	0.116599	0.996452	-0.00512713
pme3425	6-Methoxy-7,8-DihydroxyCoumarin	Phenylpropanoids	951970	1571700	1819000	6385300	5890400	5250000	1.16914	4.0357	2.01282
pme3428	Esculin (6,7-Dihydroxycoumarin-6-glucoside)	Phenylpropanoids	239300	460650	282850	1921200	1514100	1715800	1.17972	5.24125	2.38991
pme3437	Eudesmic acid (3,4,5-trimethoxybenzoic acid)	Organic acids and derivatives	9	9	9	784090	699290	818240	1.21471	85245.2	16.3793
pme3440	Butein	Flavanone	177630	41162	95847	40579	53215	49931	0.712908	0.456793	-1.13039
pme3442	Quercetin 7-O-β-D-Glucuronide	Flavonol	13166	8447.3	16808	8286	30044	63896	0.598848	2.66066	1.41178
pme3446	Sinapinaldehyde	Phenylpropanoids	9	9	9	226450	249900	9	0.860553	17642.9	14.1068
pme3456	p-Coumaraldehyde	Phenylpropanoids	510820	380710	458720	9	9	9	1.21465	1.99963e-05	-15.6099
pme3459	Caffeyl alcohol	Phenylpropanoids	340330	329060	397360	371860	425420	426260	0.834554	1.14698	0.197839
pme3464	Isosakuranetin (4'-Methylnaringenin)	Flavanone	9	9	4824.5	13626	24277	28677	0.977008	13.7491	3.78126
pme3469	Kaempferol-3-O-robinoside-7-O-rhamnoside (Robinin)	Flavonol	1549900	6880300	2614300	9	9	9	1.21182	2.44466e-06	-18.6419
pme3473	Butin	Flavone	203150	105590	159020	58993	24928	153390	0.76741	0.507335	-0.97899
pme3480	Pantetheine	Vitamins and derivatives	1196900	2347500	929620	9	9	9	1.21352	6.03484e-06	-17.3383
pme3514	Morin	Flavonol	16764	16837	19138	13721	11215	75354	0.247791	1.90163	0.927236
pme3576	Anthranilic acid	Organic acids and derivatives	1173500	951030	852640	266160	363900	376970	1.17441	0.338251	-1.56383
pme3609	Cyanidin	Anthocyanins	9983100	10582000	9285500	19516000	21066000	16214000	1.17295	1.90268	0.928029
pme3705	D-glucoronic acid	Others	235870	172800	203500	369860	219690	281890	0.842418	1.42353	0.509469
pme3719	D-Xylonic acid	Organic acids and derivatives	2462100	1545400	1713100	2484700	2522800	2718800	0.90121	1.35061	0.433611
pme3827	3,4-Dihydroxy-DL-phenylalanine	Amino acid and derivatives	227690	357360	296790	260680	241880	364200	0.0559733	0.982899	-0.0248843
pme3838	Guanosine 3',5'-cyclic monophosphate	Nucleotide and derivates	1057200	4128400	1843400	933920	4209600	3258100	0.154612	1.19528	0.257348
pme3961	Deoxyadenosine	Nucleotide and derivates	79499	89323	76348	17990	23891	91548	0.797537	0.544231	-0.87771
pme3965	2-(dimethylamino)guanosine	Nucleotide and derivates	391760	704730	415010	215300	183890	156960	1.11637	0.367946	-1.44244
pme3970	β-Pseudouridine	Nucleotide and derivates	483900	524440	461840	164670	299730	302010	1.04423	0.521304	-0.939805
pme3983	Hypoxanthine-9-β-D-arabinofuranoside	Nucleotide and derivates	9634700	7038900	5784600	8489100	10921000	9422600	0.759959	1.28384	0.360464
pmf0005	Narirutin	Flavone	722330	792370	901000	1274900	1088500	1046800	1.08377	1.41168	0.497415
pmf0010	Xanthotoxol	Phenylpropanoids	146640	116980	60325	378060	9	9	0.76607	1.16711	0.222935
pmf0012	6,8-di-C-glucoside Apigenine	Flavone	9	9	9	223480	256950	192890	1.21465	24937.8	14.606
pmf0014	Scopolin	Phenylpropanoids	1559300	2140000	3054600	4762200	5149300	4512600	1.0894	2.13567	1.09469
pmf0016	DL-Methionine	Amino acid and derivatives	11897000	8327100	10671000	6268300	7020000	5598400	1.08142	0.611317	-0.710007
pmf0018	1-Aminocyclopropanecarboxylic acid	Amino acid and derivatives	12032000	9987900	12624000	3467800	3914200	4265800	1.19731	0.336215	-1.57254
pmf0027	Cyanidin 3-O-galactoside	Anthocyanins	4085800	7280600	4569700	9	9	9	1.21432	1.69427e-06	-19.1709
pmf0032	Galactinol	Carbohydrates	8935800	4594400	3936300	7203300	5208800	8925100	0.456348	1.22161	0.28878
pmf0035	Glucose-1-phosphate	Carbohydrates	612490	684250	658560	201210	145040	225750	1.18702	0.292538	-1.7733
pmf0057	4,2',4',6'-Tetrahydroxychalcone	Flavone	117570	80063	66502	43332	61571	74312	0.779214	0.678498	-0.559584
pmf0058	4',5,7-Trihydroxyflavanone	Flavanone	87054	79513	44796	37532	50893	68317	0.574802	0.741577	-0.431331
pmf0059	UDP-α-D-glucose	Nucleotide and derivates	9499000	5408500	8066200	2320500	1439800	1932500	1.15976	0.247796	-2.01277
pmf0062	Verbascoside	Phenylpropanoids	9	9	9	423600	233660	234440	1.21388	33025.9	15.0113
pmf0066	2'-Acetylacteoside	Organic acids and derivatives	9	9	9	53546	9	44321	0.857182	3625.04	11.8238
pmf0067	Isoacteoside	Phenylpropanoids	9	9	9	397490	202480	300590	1.21384	33354.1	15.0256
pmf0070	β-Sitosterol	Sterides	3384300	3628400	7622300	5215800	4207400	13826000	0.486227	1.5886	0.667758
pmf0073	Campesterol	Sterides	327920	405250	422750	369530	364460	380120	0.228756	0.96383	-0.0531499
pmf0079	Soyasapogenol B	Sterides	2169300	2159600	2279000	2453100	2261100	2338700	0.90285	1.06734	0.0940247
pmf0085	Cycloartenol	Sterides	279990	298810	331160	285840	273010	285620	0.699809	0.92803	-0.107757
pmf0091	2,3-Oxidosqualene	Sterides	294500	330170	336890	299810	303320	323650	0.419701	0.96383	-0.05315
pmf0094	Methyl p-coumarate	Phenylpropanoids	7712400	7024800	7747200	8711600	6924700	3620900	0.460226	0.856469	-0.223526
pmf0098	trans-4-Hydroxycinnamic acid Methyl Ester	Phenylpropanoids	793740	726020	817890	938570	769080	434960	0.336861	0.916566	-0.12569
pmf0104	Caffeic acid	Phenylpropanoids	1666200	9	2091200	1629900	1357900	2753300	0.540141	1.52794	0.611589
pmf0109	3-O-Acetylpinobanksin	Flavonoid	2477600	1740300	1602000	3693700	3484300	1817700	0.74166	1.54568	0.628241
pmf0112	Maackiain	Flavonoid	1361.6	2194.9	1157.6	901.07	951.45	2179.9	0.349171	0.855396	-0.225336
pmf0118	Uridine 5'-diphosphoglucose disodium salt	Nucleotide and derivates	9650000	5625300	8151000	2423300	1512700	2043600	1.161	0.255252	-1.97001
pmf0123	Methyl ferulate	Phenylpropanoids	36185000	31456000	33538000	6335200	4995500	2438600	1.1693	0.136089	-2.87738
pmf0124	2-Hydroxymelatonin	Alkaloids	54221	39410	58067	357600	442360	329690	1.20213	7.4467	2.8966
pmf0131	Cryptochlorogenic acid	Organic acids and derivatives	876780	1357400	1159600	2442900	2129200	2102100	1.13043	1.9666	0.975702
pmf0138	D-(+)-Mannose	Carbohydrates	427260	298100	216500	996790	1061000	893730	1.14761	3.13371	1.64787
pmf0139	D-(+)-Galactose	Carbohydrates	365560	292000	202290	757520	937160	832420	1.15186	2.939	1.55533
pmf0141	2-Phenylethanol	Others	1331400	1957100	1445600	669660	1195100	892780	0.976891	0.582485	-0.779708
pmf0151	Quercetin	Flavonoid	14908	11585	14101	11584	14546	67488	0.505454	2.3062	1.20552
pmf0166	Schizandrin	Phenylpropanoids	889660	665770	514730	845300	1174600	484630	0.295963	1.20982	0.274798
pmf0174	1-Decanol	Alcohols	8728000	10360000	10222000	10480000	9814500	9029500	0.0174631	1.00048	0.000688943
pmf0175	2-Decanol	Alcohols	8479600	10300000	10186000	10061000	9939400	8993000	0.0342915	1.00096	0.00138398
pmf0179	Narcissoside	Flavonoid	3256200	2940100	3046800	38634000	44878000	38356000	1.21352	13.1848	3.7208
pmf0196	Phosphoenolpyruvic acid	Organic acids and derivatives	410730	593340	336380	139210	262360	270310	0.96134	0.501235	-0.996442
pmf0203	Peonidin 3-O-glucoside chloride	Anthocyanins	3238400	4936300	3127500	9	9	2982600	0.870797	0.263897	-1.92195
pmf0204	Hyperoside	Flavonoid	1783000	1199500	1141000	14422000	19052000	17179000	1.20442	12.284	3.61871
pmf0208	Isoquercitroside	Flavonoid	293570	252900	278500	1798200	1902900	1941500	1.2131	6.83976	2.77395
pmf0209	Capsaicin	Alkaloids	23438	19676	33852	4966	68362	6998.5	0.423272	1.04366	0.0616547
pmf0211	Nordihydrocapsaicin	Alkaloids	11629	24073	16554	30109	47812	18385	0.78252	1.84297	0.882029
pmf0213	Caffeine	Alkaloids	9	202250	9	9	9	9	0.543157	0.000133486	-12.871
pmf0217	D-Glucose-6-phosphate disodium salt	Others	16172000	19564000	18140000	6797500	5579000	6971600	1.19673	0.359123	-1.47745
pmf0218	Phosphoenolpyruvate trisodium salt	Organic acids and derivatives	147130	119010	152670	134170	141070	185140	0.406526	1.09926	0.136529
pmf0220	D-Fructose 6-phosphate-disodium salt	Carbohydrates	611400	683860	694900	202850	149850	231010	1.18754	0.293298	-1.76956
pmf0231	Chlorpyrifos	Alkaloids	5321.9	17136	4990.1	7844.7	7839.9	13459	0.267793	1.06177	0.0864781
pmf0243	Benzyl β-D-Glucopyranoside	Others	3144800	2956400	2927300	3279600	3230500	3339800	1.05865	1.09098	0.125623
pmf0247	Orientin	Flavonoid	480590	368920	564530	930940	609870	749110	0.984981	1.61942	0.695474
pmf0256	3-Methyl-1-pentanol	Alcohols	1004500	1168200	1043800	2287900	3366200	2448000	1.17058	2.51892	1.3328
pmf0259	Dioscin	Sterides	43755	119780	95775	40524	61344	72906	0.526107	0.673996	-0.569187
pmf0267	Indole-3-carboxylic	Alkaloids	21137	16322	9	14343	9068.4	14977	0.467861	1.02456	0.0350115
pmf0271	(E)-p-coumaric acid	Phenylpropanoids	9	9	9	100700	652990	751270	1.20583	55739.3	15.7664
pmf0277	Gossypol	Polyphenol	253160	450600	312320	2344400	2224300	2849100	1.1949	7.30041	2.86798
pmf0279	Gossypitrin	Flavonoid	154190	142630	86726	1285000	1061500	1252400	1.19735	9.38323	3.23008
pmf0280	D-Galacturonic acid	Organic acids and derivatives	175870	148850	171690	468940	241230	280180	1.02325	1.99502	0.996406
pmf0282	Melibiose	Carbohydrates	2079300	1196500	879360	1711000	1432700	2116500	0.557591	1.26594	0.340214
pmf0284	4-Hydroxy-3-methoxycinnamaldehyde	Phenylpropanoids	3305.2	3685.6	7710.7	12841	11726	15732	1.0789	2.74115	1.45478
pmf0286	Phytol	Terpene	1644100	1571300	1535300	4799600	7108700	7412400	1.1906	4.06692	2.02394
pmf0287	3'-dephospho-CoA	Nucleotide and derivates	2740700	1450600	842370	9	9	9	1.21306	5.36388e-06	-17.5083
pmf0291	4-Hydroxypyridine	Alkaloids	2437800	919320	2074300	244240	234300	231750	1.1607	0.130774	-2.93485
pmf0292	D-erythro-sphinganine	Amino acid and derivatives	121420	139260	130790	35617	23277	33219	1.19409	0.2353	-2.08743
pmf0294	1-Octadecanol	Lipids	268690	352550	339490	296750	354340	302350	0.0186909	0.992412	-0.0109889
pmf0295	Skimmin	Phenylpropanoids	469820	772650	479620	3510200	3395000	3532100	1.19595	6.06083	2.59952
pmf0301	Engeletin	Flavonoid	13188	10780	12498	59148	81065	64978	1.20491	5.62691	2.49234
pmf0306	Solamargine	Alkaloids	4870900	6912600	7532000	9	9	9	1.21446	1.39784e-06	-19.4484
pmf0314	ABIENOL	Others	115820	137220	111240	87323	79645	77989	1.13904	0.672442	-0.572519
pmf0326	Apocynin	Phenylpropanoids	163810	21136	12884	9	9	9	1.19457	0.000136481	-12.839
pmf0328	lumichrome	Alkaloids	259140	217870	200410	33941	46968	36937	1.20305	0.173963	-2.52315
pmf0329	Protopine	Alkaloids	9	9	9	31487	60304	24929	1.21248	4322.96	12.0778
pmf0332	Oleanolic acid	Terpene	53913	85711	61932	101820	101210	107810	1.03561	1.5422	0.624991
pmf0336	Indole-3-carboxylic acid	Alkaloids	9	9	9	5864.7	10435	10704	1.2128	1000.14	9.96598
pmf0339	Roseoside	Terpene	1630600	1844900	1408100	4405500	8299600	5130200	1.15516	3.65208	1.86872
pmf0344	(-)-Epiafzelechin	Polyphenol	56094	30745	38595	9	9	9	1.21383	0.000215253	-12.1817
pmf0348	2,6-Dimethyl-7-octene-2,3,6-triol	Alcohols	50808	31358	36656	301430	389800	357270	1.2016	8.82412	3.14145
pmf0350	Vomifoliol	Others	118390	64091	100940	98018	99606	128320	0.452288	1.15003	0.201677
pmf0351	Cucumegastigmane I	Others	204900	158700	208460	97068	9	9	0.901728	0.169713	-2.55883
pmf0360	Astilbin	Flavonoid	616390	286030	278580	49911	47653	45679	1.17748	0.12129	-3.04347
pmf0369	Persicoside	Flavonoid	9	9	9	201590	190460	190450	1.21476	21574.1	14.397
pmf0372	Pedalitin	Flavonoid	9	9	9	346320	137440	257330	1.21292	27447.8	14.7444
pmf0373	Caulilexin C	Alkaloids	5342.7	9216.3	9737.9	9	9	9	1.21262	0.00111125	-9.8136
pmf0375	Isorhamnetin 3-O-glucoside	Flavonoid	5078400	4680000	4005600	70325000	93584000	79649000	1.21125	17.6953	4.14529
pmf0379	Gallocatechin gallate	Polyphenol	74712	174990	72077	22679	25394	19070	1.1251	0.208662	-2.26076
pmf0384	Nicotine	Alkaloids	100130	134040	273120	680480	462340	535730	1.0883	3.30886	1.72633
pmf0386	Prehelminthosporolactone	Others	9	9	9	258980	389900	239920	1.21434	32918.5	15.0066
pmf0393	Persicogenin	Flavonoid	49070	54473	44747	77434	77476	108530	1.10824	1.77652	0.829053
pmf0398	Arachidic acid	Lipids	157360	129800	79191	181680	183660	160170	0.8353	1.43444	0.520492
pmf0399	cis-Gondoic acid	Lipids	15246	208350	283520	290350	218830	336400	0.599751	1.66743	0.737625
pmf0402	Lignoceric acid	Lipids	9	5081.2	6948.9	5734.9	5576.4	8389.9	0.561517	1.63643	0.710556
pmf0403	L-Hyoscyamine	Alkaloids	84914	102050	94705	122040	104180	106770	0.919645	1.1822	0.241478
pmf0406	Phenethyl caffeate	Phenylpropanoids	9	9	9	14360	42296	23843	1.21113	2981.44	11.5418
pmf0408	Plantamajoside	Organic acids and derivatives	9287.5	12009	15699	54928	80812	40656	1.15721	4.76804	2.2534
pmf0411	Phenyl salicylate	Organic acids and derivatives	23730	37126	24581	92347	143320	18911	0.661124	2.97972	1.57517
pmf0414	Zingerone	Phenylpropanoids	4322.5	7397	4852.4	9	9	9	1.21314	0.00162926	-9.26156
pmf0416	α-Ionone	Others	1194100	1564400	1107000	892380	1060300	1899400	0.114464	0.996528	-0.00501737
pmf0417	Eriocitrin	Flavonoid	1254700	1659100	1370700	2579200	2203100	2423700	1.14325	1.68188	0.750072
pmf0418	Curdione	Others	4241800	2424500	1870300	3789800	9057000	2497200	0.588387	1.79744	0.845941
pmf0420	Benzyl acetate	Organic acids and derivatives	23085	5078.6	45363	5479.8	32756	16509	0.139909	0.744558	-0.425544
pmf0421	Aloin A	Quinones	9	10225	6652.4	25181	30941	23938	0.735086	4.74109	2.24522
pmf0423	Sweroside	Terpene	818510	1351000	829410	3763400	4833100	4053400	1.1795	4.21815	2.07661
pmf0424	Isochlorogenic acid B	Organic acids and derivatives	962810	751290	785850	4535700	4631800	6871900	1.19738	6.41589	2.68165
pmf0425	D-tartaric acid	Organic acids and derivatives	74150	46098	97163	27130	48856	38131	0.909855	0.524891	-0.929911
pmf0433	Swertiamarin	Terpene	95599	104900	126230	63004	61393	78232	1.09875	0.620175	-0.689254
pmf0435	Loganin	Terpene	44762	48116	14381	32290	19904	33857	0.170181	0.802273	-0.317835
pmf0436	1-Deoxynojirimycin	Alkaloids	11110	9	9	9924.3	4629	10252	0.81932	2.22909	1.15645
pmf0438	Dihydrocapsaicin	Alkaloids	2009.8	2040.2	3576.5	9	7474.9	704.06	0.527236	1.07362	0.102483
pmf0440	4-Methoxycinna Maldehyde	Phenylpropanoids	732430	733900	582150	861030	777180	694500	0.672547	1.13875	0.187453
pmf0441	N-Acetyl-L-phenylalanine	Amino acid and derivatives	489440	418910	519670	782710	919550	742550	1.15158	1.71203	0.775706
pmf0443	Parthenolide	Others	120020	89816	95618	9	9	9	1.21462	8.8393e-05	-13.4657
pmf0446	Gentiopicroside	Terpene	101150	68781	76619	113280	123840	98636	0.93213	1.36182	0.445533
pmf0455	Peimine	Alkaloids	1003400	1095600	1191300	1522900	1399600	2306200	0.978033	1.58913	0.668233
pmf0458	6-Gingerol	Polyphenol	1275500	1594400	1385900	4220400	4438100	3718100	1.20058	2.90817	1.54011
pmf0467	Morroniside	Terpene	14803	9	9	34358	46223	45496	0.933657	8.50665	3.08859
pmf0473	Baccatin III	Alkaloids	9	9	9	85266	106930	82297	1.21463	10166.4	13.3115
pmf0474	Geniposidic acid	Terpene	241400	239220	319800	194210	192630	163370	1.03926	0.687402	-0.540775
pmf0477	Pachymic acid	Terpene	9115.4	10273	14120	19772	23536	24754	1.12595	2.03119	1.02233
pmf0482	Cynarin	Organic acids and derivatives	392130	1047400	706990	1554900	1719800	1623600	1.02621	2.28197	1.19028
pmf0484	alpha-Aminocaproic acid	Amino acid and derivatives	7247900	9595500	11222000	6556100	7974400	7238200	0.790295	0.775642	-0.366537
pmf0499	Eleutheroside E	Phenylpropanoids	40115	46790	52206	200090	233590	171570	1.20029	4.35084	2.12129
pmf0504	Nandrolone	Others	96206	55508	55963	117970	114850	94461	0.94492	1.57591	0.656188
pmf0506	Ligustilide	Others	689170	511570	485600	663140	814450	377140	0.137894	1.09986	0.137314
pmf0509	(-)-Camphor	Terpene	3373500	3347700	3157900	3765500	3640000	3376400	0.909724	1.09138	0.12616
pmf0514	alpha-Cyperone	Others	9	9	9	27916	63839	29301	1.21242	4483.56	12.1304
pmf0517	Mangiferin	Others	9	9	9	129030	152480	89673	1.2142	13747.5	13.7469
pmf0525	Imperatorin	Phenylpropanoids	148440	167400	147920	127710	145170	103780	0.86516	0.812187	-0.300116
pmf0526	Isoimperatorin	Phenylpropanoids	48949	51454	56115	129660	209830	167060	1.1791	3.23637	1.69438
pmf0529	Isofraxidin	Phenylpropanoids	5305.8	4261.6	4875.7	2685.6	6253.6	3996.7	0.377223	0.895646	-0.159
pmf0531	N-Methylcytisine	Alkaloids	9	9	9	83611	43120	9	0.859577	4694.07	12.1966
pmf0532	Phillyroside	Phenylpropanoids	177880	177460	125090	625160	611880	833280	1.18801	4.30931	2.10746
pmf0534	Hinokitiol	Others	124400	265350	211990	226090	185370	141860	0.122013	0.919533	-0.121026
pmf0536	Cyclohexane-1,3-dione	Others	8651.3	21948	13412	102720	121850	97671	1.17367	7.32178	2.87219
pmf0541	Shikonin	Quinones	1029400	1193100	1100400	689550	582230	742670	1.15319	0.606233	-0.722057
pmf0543	Podophyllotoxin	Phenylpropanoids	9	265970	204670	57494	59205	68622	0.355931	0.393756	-1.34463
pmf0556	Ginsenoside Re	Terpene	296750	636510	356180	23632	213960	16350	0.971216	0.19694	-2.34417
pmf0557	Acid orange 20	Alkaloids	123480	195450	143630	4713200	7842300	3616100	1.20176	34.9611	5.12768
pmf0560	Abrine	Alkaloids	54524	23989	38784	94983	81786	145370	1.05462	2.74635	1.45752
pmf0566	4-phenyldiazenylbenzene-1,3-diamine,hydrochloride	Alkaloids	9	9	9	52060	54836	67273	1.21455	6450.7	12.6552
pmf0568	Tectorigenin	Flavonoid	9	9	9	17329	14144	9	0.860414	1166	10.1874
pmf0570	Liquiritin	Flavonoid	88895	107940	65817	313410	356780	324700	1.18585	3.78786	1.92138
pmf0572	Paeonol	Phenylpropanoids	78573	106220	66279	37500	49820	98356	0.610032	0.739533	-0.435314
pmf0578	Citric acid monohydrate	Organic acids and derivatives	6294200	4139900	7970200	15078000	19814000	18248000	1.13547	2.88737	1.52976
pmf0582	Glabridin	Flavonoid	341630	252380	187080	366770	531460	125950	0.181557	1.31122	0.390909
pmf0583	Phloridzin	Flavonoid	197910	219580	238370	400260	292860	431520	1.08924	1.71476	0.778003
pmf0585	Proline	Amino acid and derivatives	3085900	4433600	3147800	2752400	4188400	1873300	0.488531	0.826273	-0.27531
pmf0587	Aspartic acid	Amino acid and derivatives	13932000	9125700	12281000	9437900	9788300	10788000	0.601987	0.849329	-0.235604
pmf0590	Glutamic acid	Amino acid and derivatives	20983000	15417000	16836000	13725000	11713000	11608000	1.0443	0.695882	-0.523084
pmf0591	Cinnamic acid	Phenylpropanoids	120960	89137	79369	150020	53939	69011	0.25614	0.943012	-0.0846515
pmf0593	D-(-)-Valine	Amino acid and derivatives	1622400	1186400	1589600	812460	931210	1076600	1.04766	0.641204	-0.641146
pmf0594	D-(+)-Phenylalanine	Amino acid and derivatives	1152700	1407700	1019000	1659600	2363200	2234600	1.07753	1.74817	0.805846
pmf0599	(+)-alpha-Pinene	Terpene	745290	767850	741490	812220	801280	751300	0.811279	1.04886	0.0688275
pmf0602	Purpurin	Quinones	22731	22339	21125	21145	19815	34303	0.324098	1.13699	0.185219
pmf0604	β-Caryophyllene	Terpene	1240600	2299400	1800200	1605100	2200300	1156700	0.173817	0.929197	-0.105943
pmf0605	Notopterol	Phenylpropanoids	23671000	45950000	29546000	59096000	16707000	19769000	0.224588	0.963748	-0.0532721
pmf0606	Pectin (Technical Grade)	Others	233190	445360	246930	235010	432200	183680	0.19165	0.919404	-0.121229
pmf0609	Umbelliferone	Phenylpropanoids	44658	49502	48959	512190	632620	522990	1.21274	11.6532	3.54266
pmf0613	α-Terpineol	Terpene	64593000	62607000	61777000	66440000	65048000	65487000	0.991576	1.04232	0.0598019
pmf0615	Petunidin 3, 5-diglucoside	Anthocyanins	9	9	9	27291000	27232000	44719000	1.21443	3.67563e+06	21.8096
pmf0616	Malvidin 3-acetyl-5-diglucoside	Anthocyanins	9	9	9	632590	542700	660000	1.21468	67973.7	16.0527
pmf0617	Peonidin 3-sophoroside-5-glucoside.	Anthocyanins	9	9	9	1649200	1406900	3099000	1.21374	227967	17.7985

## Sheet: RedR3 and Shopody
Differential metabolites between RedR3 and Shopody
Table: Partial calculation results of orthogonal partial least squares discriminant analysis (OPLS-DA) 正交偏最小二乘法判别分析（OPLS-DA）部分计算结果
Index	Compounds	Class	Shepody-1	Shepody-2	Shepody-3	RedR3-1	RedR3-2	RedR3-3	VIP	Fold_Change	Log2FC
pma0104	N-sinapoyl hydroxycoumarin	Phenylpropanoids	9	9	9	2238600	2312200	2240300	1.2508	251522	17.9403
pma0110	O-Sinapoyl quinic acid	Organic acids and derivatives	621900	729270	1293200	72286	188390	151230	1.16438	0.155767	-2.68254
pma0134	D(-)-Threose	Carbohydrates	1407600	2270200	1191800	276580	298270	471940	1.18408	0.214964	-2.21783
pma0170	N', N''-Diferuloylspermidine	Phenolamides	9	9	9	256610	623500	751130	1.24868	60416.3	15.8827
pma0214	methylQuercetin O-hexoside	Flavonol	2472500	2081400	2129200	1953600	2248900	1854900	0.66126	0.906376	-0.141819
pma0249	Selgin 5-O-hexoside	Flavone	9	9	9	3201500	3468200	2725300	1.25083	347963	18.4086
pma0461	14,15-Dehydrocrepenynic acid	Lipids	8122100	7347800	7287200	4898200	2757800	3059700	1.14061	0.470873	-1.08659
pma0584	N-Caffeoylspermidine	Phenolamides	5546700	7531800	6376800	2686500	6343600	6155700	0.5733	0.780548	-0.35744
pma0791	Naringenin O-malonylhexoside	Flavanone	201010	202210	188930	17827000	7478000	6446300	1.23374	53.6204	5.74471
pma0795	Tricetin O-malonylhexoside	Flavone	9	9	9	296640	153190	142780	1.2492	21948.5	14.4218
pma0825	Chrysin O-malonylhexoside	Flavone	9	9	9	91693	82210	92940	1.25061	9883.07	13.2707
pma0948	Hydroxyphenethylamine	Others	860560	678800	905010	883380	989490	810250	0.517724	1.09767	0.134449
pma1751	Nicotinic acid-hexoside	Vitamins and derivatives	4881200	6518000	8334700	1224300	872430	904010	1.22641	0.15206	-2.71729
pma2172	Cinnamoyl tyramine	Alkaloids	319130	101560	292160	16362	19713	45325	1.14847	0.11419	-3.1305
pma2405	Feruloylcholine	Alkaloids	9	9	9	197570	377180	320480	1.25022	33156.7	15.017
pma2681	Xanthurenic acid	Organic acids and derivatives	59281	106320	109670	41133	40533	48688	1.07651	0.473548	-1.07842
pma2987	Histidinol	Alcohols	4388300	4904100	3597800	2973300	1504300	3879600	0.812978	0.648337	-0.625183
pma3101	Nicotinate ribonucleoside	Vitamins and derivatives	10021000	11412000	8593400	24467000	34598000	24595000	1.21043	2.78621	1.47831
pma3606	9-Hydroxy-(10E,12Z,15Z)-octadecatrienoic acid	Lipids	10465000	7461600	7981200	2969400	3360900	3353700	1.22161	0.373787	-1.41971
pma3649	5-Aminolevulinate	Organic acids and derivatives	81020000	84876000	41016000	92274000	116840000	139930000	0.912946	1.68692	0.754392
pma3724	1-O-Feruloyl quinic acid	Organic acids and derivatives	5694800	3768600	3823500	2104900	2524800	2819400	1.09389	0.560635	-0.834867
pma6199	Chrysin O-hexoside	Flavone	9	9	9	84829	113640	141130	1.25014	12577.7	13.6186
pma6254	C-hexosyl-apigenin O-caffeoylhexoside	Flavone	326120	296830	493150	1128600	1522400	1299400	1.20454	3.53947	1.82353
pma6270	sn-Glycero-3-phosphocholine	Alkaloids	89291	94458	39956	752500	681360	678250	1.21712	9.4415	3.23902
pma6281	Methylglutaric acid	Organic acids and derivatives	18651	20866	8162.8	156720	111670	147750	1.20484	8.72781	3.12562
pma6298	3-Hydroxypyridine	Others	130640	64564	81633	9	9	9	1.25014	9.75303e-05	-13.3238
pma6455	Ribulose-5-phosphate	Carbohydrates	544390	213370	199410	536320	899670	820440	0.990999	2.3574	1.23719
pma6460	5-O-p-Coumaroylquinic acid	Organic acids and derivatives	581150	344140	262280	1034200	1653000	1429500	1.15148	3.46649	1.79348
pma6496	Luteolin 6-C-glucoside	Flavone	115630	207570	124170	340620	345710	508900	1.14312	2.67168	1.41775
pma6515	C-hexosyl-chrysin O-feruloylhexoside	Flavone	9	9	9	409170	499160	460100	1.25082	50682.6	15.6292
pma6516	C-hexosyl-apigenin O-hexosyl-O-hexoside	Flavone	625520	640810	973610	1517900	3227500	1643400	1.09898	2.85222	1.51208
pma6520	Tricin 4'-O-(β-guaiacylglyceryl) ether-O-rutinoside	Flavone	80088	106300	88316	9	9	9	1.25028	9.82876e-05	-13.3126
pma6561	Caffeic acid O-glucoside	Phenylpropanoids	2545700	3817000	5090900	1808000	2356400	1833000	1.01399	0.523626	-0.933392
pma6586	Tricin O-glycerylhexoside	Flavone	87726	151100	209880	9	9	9	1.24878	6.0173e-05	-14.0205
pma6599	6-Hydroxymethylherniarin	Phenylpropanoids	1479700	1690300	1960900	362160	318560	294340	1.24134	0.190037	-2.39565
pma6639	Isorhamnetin O-hexoside	Flavonol	4122100	4576200	3419300	3962500	3588500	3187900	0.597844	0.886223	-0.174258
pmb0064	DIMBOA glucoside	Others	1908900	1712400	1919800	97308	81306	76844	1.24958	0.0461024	-4.43901
pmb0069	Benzamide	Others	910410	723480	794670	377310	706510	701330	0.772172	0.735065	-0.444056
pmb0142	Caffeic aldehyde	Phenylpropanoids	10284000	5936100	7421800	1669400	2363800	1288600	1.19217	0.2251	-2.15136
pmb0149	MAG (18:4) isomer1	Lipids	799070	1280700	1378400	1555000	780770	725220	0.318447	0.885147	-0.17601
pmb0159	DGMG (18:2) isomer2	Lipids	2338000	2128000	2991500	4325000	2684500	2058600	0.386732	1.21597	0.282108
pmb0160	MAG (18:3) isomer5	Lipids	18439000	11112000	15098000	6350500	4114200	3695000	1.17253	0.317134	-1.65684
pmb0161	DGMG (18:2) isomer1	Lipids	3288000	4052900	3841100	3131300	1812400	1623300	1.0032	0.587283	-0.767872
pmb0163	DGMG (18:2) isomer3	Lipids	3717100	4118100	3504300	3633000	2229600	2023800	0.908019	0.69548	-0.523918
pmb0164	MAG (18:2) isomer1	Lipids	106900	89390	71196	200250	80552	98234	0.523704	1.41703	0.502871
pmb0165	LysoPC 16:1	Lipids	388770	288880	306730	503410	509070	375090	0.980663	1.40959	0.495273
pmb0168	PC 16:1/14:1	Lipids	4079200	1225500	1184500	1371800	2103700	1757700	0.0824033	0.806448	-0.310347
pmb0197	N2-methylguanosine	Nucleotide and derivates	340710	293550	369490	324250	375890	527620	0.618685	1.22317	0.290629
pmb0202	Xanthine	Nucleotide and derivates	604870	510280	631600	249210	294040	220550	1.21176	0.437269	-1.19341
pmb0242	Sinapoylcholine	Alkaloids	279920	161720	239330	156910	919940	536320	0.645243	2.36893	1.24424
pmb0277	Tricin	Flavone	19219	26102	49546	16299	17161	9	0.641811	0.352799	-1.50308
pmb0287	MAG (18:4) isomer2	Lipids	107980	111250	131930	414590	655570	420970	1.22206	4.2463	2.08621
pmb0292	Cholesterol	Lipids	888380	1445600	1773300	983100	912810	927330	0.785102	0.687375	-0.540832
pmb0296	MAG (18:1) isomer2	Lipids	235430	592620	569090	760280	601430	561950	0.668757	1.37686	0.461377
pmb0302	2-Aminoethylphosphonate	Lipids	441460	382230	471800	95196	146650	89822	1.21416	0.256017	-1.96569
pmb0323	N-Caffeoyl putrescine	Phenolamides	7051400	3213300	4296000	16800000	94448000	52812000	1.12254	11.2673	3.49407
pmb0325	N-Feruloyl spermidine	Phenolamides	750770	744110	1296800	1203600	2260200	1527000	0.936179	1.78774	0.838138
pmb0382	O-Feruloyl 4-hydroxylcoumarin	Phenylpropanoids	1542500	1954700	2188400	2369000	820620	2366600	0.213533	0.977244	-0.0332089
pmb0423	Hydroxy-methoxycinnamate	Phenylpropanoids	5644100	5715900	6756900	9745300	11042000	8427800	1.16041	1.61259	0.689378
pmb0426	5-Methoxy-N,N-dimethyltryptamine	Alkaloids	1775000	1716300	1342100	1194100	824790	942250	1.09166	0.612641	-0.706886
pmb0449	2-Aminoadipic acid (L-Homoglutamic acid)	Amino acid and derivatives	4853800	6341500	2139200	1026700	1786900	928070	1.04885	0.280601	-1.83341
pmb0464	Aspartic acid di-O-glucoside	Amino acid and derivatives	251190	688020	162570	1061200	2118900	709650	0.992955	3.53042	1.81984
pmb0484	Choline	Alkaloids	8994500	9826300	8160500	27889000	14908000	15148000	1.07604	2.1476	1.10272
pmb0490	N-p-Coumaroyl putrescine	Phenolamides	447170	261010	256020	1155300	2089600	1593600	1.19495	5.01815	2.32716
pmb0492	"N',N"",N""'-p-coumaroyl-cinnamoyl-caffeoyl spermidine"	Phenolamides	2053800	1257900	1241400	4256900	4482600	4134400	1.19106	2.8275	1.49953
pmb0494	N-Sinapoyl putrescine	Phenolamides	1107500	1462100	2277600	881730	2773400	1498500	0.00684419	1.06322	0.0884374
pmb0496	N-Feruloyl agmatine	Phenolamides	1086800	1113400	1183000	440030	518040	395790	1.22906	0.400171	-1.32131
pmb0498	N-Sinapoyl agmatine	Phenolamides	898560	1394800	1875600	1454300	2371300	1555500	0.590154	1.29075	0.368214
pmb0501	Agmatine	Phenolamides	917130	1077600	969200	1153200	1091500	1325300	0.974088	1.20448	0.268413
pmb0505	N'-p-Coumaroyl putrescine	Phenolamides	468340	299490	191050	1219500	2789200	2078100	1.17037	6.34782	2.66626
pmb0514	Adenosine 3'-monophosphate	Nucleotide and derivates	534570	519390	392790	1126800	2342800	1321100	1.15841	3.31135	1.72742
pmb0530	Nicotinic acid adenine dinucleotide	Nucleotide and derivates	21348000	24775000	22804000	54381000	40987000	38632000	1.18229	1.94409	0.959092
pmb0532	Inosine 5'-monophosphate	Nucleotide and derivates	61692	60743	73431	184400	283080	183260	1.21196	3.32237	1.73221
pmb0545	Rosinidin O-hexoside	Anthocyanins	609610	594890	726100	134030	97831	172910	1.22429	0.209661	-2.25387
pmb0566	Luteolin O-hexosyl-O-pentoside	Flavone	38470	53710	60332	72784	37982	53257	0.143583	1.07548	0.104975
pmb0578	Luteolin O-sinapoylhexoside	Flavone	11770	16662	20797	9	9	9	1.24934	0.000548457	-10.8323
pmb0580	Chrysin 5-O-glucoside (Toringin)	Flavone	9	9	9	81421	102100	92818	1.2508	10234.8	13.3212
pmb0587	Chrysoeriol O-glucuronic acid-O-hexoside	Flavone	9	9	9	54416	40243	9	0.890121	3506.22	11.7757
pmb0592	Chrysoeriol O-hexosyl-O-rutinoside	Flavone	438600	558590	667700	9	9	9	1.25038	1.62173e-05	-15.9121
pmb0595	Isorhamnetin 5-O-hexoside	Flavonol	3776300	4379700	3599500	3677100	2752500	2918100	0.923759	0.795177	-0.330653
pmb0604	Kaempferol 3-O-glucoside (Astragalin)	Flavonol	262060	406620	291900	2615300	3209900	2950300	1.24283	9.13563	3.1915
pmb0618	8-C-hexosyl-hesperetin O-hexoside	Flavone	830650	656710	452720	3802400	3220200	1945300	1.18116	4.62244	2.20865
pmb0620	Chrysoeriol 6-C-hexoside 8-C-hexoside-O-hexoside	Flavone	9	9	9	300670	9	9	0.554348	11136.6	13.443
pmb0624	6-C-hexosyl-luteolin O-hexoside	Flavone	324720	395730	420900	9	9	9	1.25053	2.36562e-05	-15.3674
pmb0628	Eriodictiol C-hexosyl-O-hexoside	Flavone	1343400	1629700	2226200	223770	220310	120470	1.21876	0.108582	-3.20314
pmb0629	Chrysoeriol 6-C-hexoside	Flavone	96536	108560	147930	120020	133800	90847	0.0671007	0.976322	-0.0345713
pmb0639	8-C-hexosyl-apigenin O-hexosyl-O-hexoside	Flavone	1793700	2596200	2392200	2684600	4527600	3019900	0.908059	1.50869	0.593298
pmb0644	Luteolin C-hexoside	Flavone	146050	96977	239490	463280	501170	399860	1.11977	2.82749	1.49952
pmb0645	6-C-hexosyl-hesperetin O-hexoside	Flavone	324490	344720	263990	8294400	6996700	6334300	1.24802	23.1734	4.5344
pmb0660	C-hexosyl-luteolin O-p-coumaroylhexoside	Flavone	258050	322570	173130	2606600	3313100	2335000	1.23523	10.9515	3.45306
pmb0665	Luteolin 8-C-hexosyl-O-hexoside	Flavone	2723700	4247000	4430500	1410900	1129900	1118900	1.1931	0.320993	-1.63939
pmb0666	6-C-hexosyl-apigenin O-sinapoylhexoside	Flavone	53992000	83081000	87144000	27968000	40865000	26206000	1.12008	0.423871	-1.2383
pmb0677	C-hexosyl-chrysoeriol O-sinapoylhexoside	Flavone	130800	105140	112880	25047	14552	6528.7	1.17407	0.132239	-2.91878
pmb0680	C-hexosyl-apigenin O-p-coumaroylhexoside	Flavone	9	9	9	169690	154850	124360	1.25064	16625.9	14.0211
pmb0689	Chrysoeriol C-hexoside	Flavone	292600	371320	462170	9	9	9	1.25031	2.39768e-05	-15.348
pmb0696	8-C-hexosyl chrysoeriol O-hexoside	Flavone	95489	254160	151780	413320	575380	523530	1.12226	3.01584	1.59256
pmb0711	Quercetin 7-O-rutinoside	Flavonol	3378900	3938900	3828900	1989300	1772600	1138500	1.15091	0.439628	-1.18565
pmb0713	Tricin 7-O-hexosyl-O-hexoside	Flavone	69493	72966	91982	31189	39193	29454	1.19981	0.425847	-1.23159
pmb0721	Tricin O-feruloylhexoside O-hexoside	Flavone	36102	70216	92934	9	9	9	1.24786	0.000135507	-12.8493
pmb0736	Tricin 7-O-hexoside	Flavone	9	9	9	66092	76955	50698	1.25064	7175.74	12.8089
pmb0738	Tricin O-sinapoylhexoside	Flavone	153210	290380	453990	9	9	9	1.24818	3.00809e-05	-15.0208
pmb0751	5-O-p-Coumaroyl shikimic acid	Organic acids and derivatives	9	9	9	117510	140570	116740	1.25086	13882.2	13.761
pmb0752	3-O-Feruloyl quinic acid	Organic acids and derivatives	1019300	1530600	1963200	2338900	3942700	4101500	1.06277	2.30066	1.20205
pmb0758	Anisic acid O-feruloyl hexoside	Organic acids and derivatives	119630	105150	57789	9	9	9	1.24914	9.55519e-05	-13.3534
pmb0764	4-Methyl-5-thiazoleethanol	Alcohols	334280	228420	180060	135610	170340	163480	0.931809	0.632008	-0.661986
pmb0766	Azoxystrobin acid	Organic acids and derivatives	3864500	4650500	4340900	2578900	2934900	2735400	1.19362	0.641666	-0.640104
pmb0767	D-erythro-Dihydrosphingosine	Alcohols	230740	134610	234010	566950	589040	589490	1.18207	2.91224	1.54213
pmb0769	N-hexosyl-p-coumaroyl serotonin	Alkaloids	310930	310010	271520	269670	305770	303040	0.150398	0.984335	-0.0227781
pmb0770	N-Feruloyl serotonin	Alkaloids	70388	104010	78530	188620	125810	137750	1.08297	1.78778	0.83817
pmb0771	N-Feruloyl tyramine	Phenolamides	22529000	9115000	16004000	10825000	17718000	27247000	0.240401	1.17088	0.227591
pmb0774	N-hydroxy tryptamine	Alkaloids	931670	300630	803450	440630	510370	1423200	0.125803	1.16625	0.221881
pmb0776	N-Feruloyl tryptamine	Alkaloids	101440	102260	235330	96471	172950	96691	0.245497	0.833911	-0.262034
pmb0782	Piperidine	Alkaloids	37847000	35648000	29182000	28106000	38901000	39673000	0.152125	1.03899	0.0551767
pmb0789	Pyridoxine O-glucoside	Vitamins and derivatives	2168200	2120000	1743400	1012800	709350	1028100	1.18341	0.455974	-1.13298
pmb0800	Niacinamide	Vitamins and derivatives	20726000	13327000	13712000	4924500	11047000	6239400	1.02434	0.465004	-1.10469
pmb0801	4-Pyridoxic acid O-hexoside	Vitamins and derivatives	14881000	14514000	15348000	22993000	26057000	24564000	1.23602	1.64526	0.718318
pmb0802	D-Pantothenic acid	Vitamins and derivatives	1103200	912290	542600	1644200	2731900	1657800	1.06785	2.35875	1.23802
pmb0803	Pyridoxine O-feruloyl hexoside	Vitamins and derivatives	71522	50561	29600	48600	28722	49850	0.287856	0.838406	-0.254278
pmb0808	6,7-dihydroxycoumarin 6-O-quinic acid	Phenylpropanoids	4730400	5094200	5379000	4018200	5644600	4898200	0.285384	0.957734	-0.0623035
pmb0812	Imidazole-4-acetate	Indole derivatives	1395500	1251300	1233900	630200	194060	407850	1.10188	0.317497	-1.65519
pmb0818	Methoxyindoleacetic acid	Indole derivatives	27453000	25953000	28696000	19402000	18318000	15887000	1.19563	0.652932	-0.614996
pmb0819	3-Indoleacetonitrile	Indole derivatives	465910	432790	541010	405160	278110	203360	0.974981	0.615839	-0.699374
pmb0829	Phosphoric acid	Organic acids and derivatives	34973000	36980000	32583000	21937000	51961000	39940000	0.0733656	1.08898	0.122982
pmb0848	LysoPC 16:1 (2n isomer)	Lipids	14516000	15319000	12688000	27120000	28704000	22755000	1.20464	1.84792	0.8859
pmb0852	LysoPC 18:2	Lipids	947420	1028300	765040	2100200	1080700	1344700	0.920651	1.65122	0.723533
pmb0854	LysoPC 18:3	Lipids	39170000	38732000	37620000	50448000	40482000	39707000	0.749	1.13084	0.177396
pmb0855	LysoPC 16:0	Lipids	5540000	5711700	6135000	6920700	4681600	5331600	0.211532	0.973957	-0.0380699
pmb0856	LysoPE 18:1 (2n isomer)	Lipids	614510	690190	662270	2128100	2169400	1575800	1.2289	2.98596	1.5782
pmb0859	LysoPC 18:1 (2n isomer)	Lipids	1435100	1539000	1627700	9826500	10850000	8068600	1.24543	6.24649	2.64305
pmb0863	LysoPC 16:2 (2n isomer)	Lipids	41922000	42563000	28229000	74734000	72951000	52873000	1.07733	1.77935	0.831353
pmb0864	LysoPE 14:0	Lipids	327490	303780	297180	226420	202500	199940	1.2147	0.677322	-0.562085
pmb0865	LysoPC 18:3 (2n isomer)	Lipids	9701900	9248500	9852900	15675000	18142000	14037000	1.19902	1.66141	0.732405
pmb0866	LysoPC 14:0	Lipids	1637600	1790300	1720400	1050700	1046400	1082500	1.24127	0.617602	-0.695251
pmb0873	LysoPC 18:2 (2n isomer)	Lipids	1046100	1213900	1083100	1556700	1829800	1510300	1.17214	1.46475	0.550653
pmb0874	LysoPE 18:2 (2n isomer)	Lipids	3502800	2717900	2122100	5170700	3383600	3872100	0.901814	1.48948	0.574805
pmb0876	LysoPE 16:0	Lipids	30025000	17027000	25842000	28802000	28608000	24855000	0.466006	1.12856	0.174479
pmb0877	LysoPE 18:1	Lipids	376930	398630	462200	1357000	1300200	919400	1.21154	2.88957	1.53086
pmb0880	LysoPE 18:0 (2n isomer)	Lipids	127080	149880	168160	112170	27905	54520	0.964932	0.437174	-1.19372
pmb0882	LysoPC 18:1	Lipids	885750	932140	490360	11848000	5611100	6529500	1.20891	10.3925	3.37748
pmb0883	LysoPE 18:0	Lipids	323730	112970	253550	199250	202060	235110	0.00439877	0.922014	-0.11714
pmb0885	4-oxo-9Z,11Z,13E,15E-octadecatetraenoic acid	Lipids	2534500	1855900	2117000	901330	852530	791640	1.2267	0.39117	-1.35413
pmb0889	Punicic acid	Lipids	48668000	29391000	35343000	9680100	7988000	8624400	1.22565	0.231852	-2.10872
pmb0890	MAG (18:2)	Lipids	7117700	8596400	10086000	2612800	3329300	3017100	1.21601	0.347254	-1.52593
pmb0896	N'-Feruloyl putrescine	Phenolamides	226670	236450	385340	147090	335850	208940	0.451529	0.815454	-0.294325
pmb0907	N-Feruloyl putrescine	Phenolamides	835810	884030	1505500	555330	1325200	948190	0.294144	0.87703	-0.189302
pmb0962	Lysine butyrate	Amino acid and derivatives	108560	81986	41354	338930	117440	636820	0.965347	4.71406	2.23697
pmb0964	iP7G	Nucleotide and derivates	560190	1375100	752210	928270	1552500	879340	0.491684	1.25027	0.322244
pmb0981	Adenosine 5'-monophosphate	Nucleotide and derivates	897780	737410	873030	2836700	4057100	2475200	1.21624	3.73532	1.90123
pmb1096	Indole	Indole derivatives	1943800	1910500	2062200	1498700	1287000	1070000	1.13695	0.651686	-0.617751
pmb1178	O-Feruloyl 2-hydroxylcoumarin	Phenylpropanoids	9	9	89044	646900	543990	551000	0.989145	19.5582	4.2897
pmb1240	Phellodensin F	Others	5486100	5234300	5961000	2113700	1534300	2012400	1.23072	0.339324	-1.55926
pmb1270	Tricin 4'-O-(β-guaiacylglyceryl) ether 5-O-hexosyl-O-hexoside	Flavone	80672	74854	63195	9	9	9	1.2506	0.000123445	-12.9838
pmb1283	L-Glutaminyl-L-valyl-L-valyl-L-cysteine	Amino acid and derivatives	246810	331670	309440	87994	78468	75506	1.23436	0.272511	-1.87561
pmb1318	8-Methyl-2-oxo-4-phenyl-2H-chromen-7-yl 4-(hexyloxy)benzoate	Organic acids and derivatives	7430400	4078600	6904300	4998900	2541300	3900600	0.840898	0.621333	-0.68656
pmb1452	N-Lauryldiethanolamine	Others	309820	416010	433140	289280	266270	354770	0.824982	0.785456	-0.348398
pmb1530	Phytocassane D	Terpene	2069100	1539200	2064700	652120	640880	551920	1.22865	0.325211	-1.62055
pmb1562	MAG (18:4) isomer3	Lipids	335490	245280	305420	154760	130800	87413	1.14757	0.420872	-1.24854
pmb1574	Octadecadien-6-ynoic acid	Lipids	30862000	17461000	21389000	6596000	6290600	5675800	1.21202	0.266273	-1.90902
pmb1587	4-Hydroxy-3,5-diisopropylbenzaldehyde	Organic acids and derivatives	904840	668360	836410	138560	258700	162190	1.2032	0.232175	-2.10672
pmb1605	MAG (18:3) isomer3	Lipids	3054000	2867300	1917900	7210700	3323800	4544400	0.943926	1.92353	0.943753
pmb1626	MGMG (18:2) isomer1	Lipids	922510	938900	335690	1624500	1272400	1255900	0.905837	1.89013	0.918484
pmb1650	Octadeca-11E,13E,15Z-trienoic acid	Lipids	33217000	22205000	32780000	8873800	18105000	14169000	1.05943	0.466518	-1.1
pmb1652	Phthalic anhydride	Others	8175100	5199500	8230700	2056100	4381700	3196000	1.05323	0.4459	-1.16521
pmb1656	MAG (18:3) isomer4	Lipids	452080	460040	453070	566690	649990	761570	1.13115	1.44907	0.535123
pmb1754	O-Phosphocholine	Alkaloids	229260	243490	176510	346030	711720	656150	1.10837	2.63977	1.40041
pmb1912	10-Formyl-THF	Organic acids and derivatives	8457900	7615200	7247400	15736000	13328000	12292000	1.19646	1.77338	0.826498
pmb2211	Cocamidopropyl betaine	Alkaloids	788760	1077300	996560	862970	643570	968020	0.5563	0.864439	-0.210164
pmb2221	4-Hydroxysphinganine	Lipids	2530400	1915400	3159000	11774000	13245000	10602000	1.2244	4.68402	2.22775
pmb2222	Phytocassane C	Terpene	103210	73111	103700	435950	539080	390450	1.22847	4.87635	2.2858
pmb2228	LysoPC 19:0	Lipids	218200	82229	122480	221610	324760	155800	0.758463	1.66033	0.731473
pmb2251	DGMG (18:1)	Lipids	739590	572530	587750	297120	153170	123650	1.1483	0.302094	-1.72693
pmb2260	LysoPC 15:1	Lipids	74563	65102	91152	22586	24717	28649	1.22491	0.329057	-1.60359
pmb2319	LysoPC 15:0	Lipids	2561800	2364200	2451500	810850	698580	874050	1.24364	0.323074	-1.63006
pmb2325	MAG (18:3) isomer2	Lipids	666300	582980	421690	1328800	585880	831290	0.796541	1.64334	0.71663
pmb2363	MAG (18:1) isomer1	Lipids	482490	623560	579410	781130	593850	519730	0.450605	1.12415	0.168835
pmb2383	MGMG (18:2) isomer2	Lipids	1076100	2382700	2508300	3558200	3375300	2149200	0.747472	1.52213	0.606091
pmb2388	LysoPC 18:0 (2n isomer)	Lipids	4230100	4574200	4373600	36015000	40417000	27956000	1.24513	7.92144	2.98576
pmb2406	LysoPC 17:0	Lipids	954480	864040	1176900	1132300	638860	692580	0.611977	0.822502	-0.281908
pmb2444	MAG (18:3) isomer1	Lipids	979790	1055800	975900	1738500	2190500	2452900	1.20525	2.11918	1.08351
pmb2497	4-Hydroxy-3-methoxymandelate	Organic acids and derivatives	23825	12842	17800	22476	14019	27208	0.321825	1.16957	0.225979
pmb2507	2-Deoxyribose 1-phosphate	Others	156240	269860	127410	3865800	5417500	2069000	1.2206	20.5097	4.35823
pmb2554	5-O-Feruloyl quinic acid glucoside	Organic acids and derivatives	15378	105120	54508	3343200	823250	3690100	1.16864	44.893	5.48842
pmb2561	N-Acetylmethionine	Amino acid and derivatives	415520	433310	499980	233190	369040	222470	1.03573	0.611428	-0.709746
pmb2586	Gallocatechin-catechin	Polyphenol	220360	257560	210470	1640600	2307700	1732300	1.24469	8.25201	3.04475
pmb2591	Acetyl tryptophan	Amino acid and derivatives	10339000	8547000	7800600	2035400	1706800	2100900	1.24076	0.218953	-2.19131
pmb2620	3,4-Dimethoxycinnamic acid	Phenylpropanoids	86875	148420	100470	1412600	1172500	1244600	1.24082	11.4059	3.51171
pmb2640	Lauric acid (C12:0)	Lipids	3611.2	5655.5	6373.8	905.81	2460.3	2788.9	0.981658	0.39353	-1.34545
pmb2643	Myristoleic acid (C14:1)	Lipids	12855	14108	12518	1284.8	772.99	1756.2	1.22819	0.0966032	-3.37179
pmb2654	Anthranilate O-hexosyl-O-hexoside	Organic acids and derivatives	90678	128740	72239	392630	123980	182630	0.899227	2.39747	1.26152
pmb2657	Argininosuccinate	Organic acids and derivatives	1246800	729110	699050	975810	1032800	838900	0.289228	1.06451	0.0901836
pmb2684	Cyclic AMP	Nucleotide and derivates	2429700	1145900	1349200	1084800	3660100	1638500	0.267851	1.29617	0.37426
pmb2778	9,10-EODE	Lipids	11447000	6777100	7810600	1839900	1757400	1647400	1.2284	0.20145	-2.3115
pmb2786	9-HOTrE	Lipids	1815000	1100400	1286400	458900	431950	335550	1.20379	0.291875	-1.77658
pmb2787	9-KODE	Lipids	538270	390370	399440	105660	170270	158530	1.19097	0.327134	-1.61205
pmb2789	13-HpOTrE(r)	Lipids	237110	217800	203190	220290	198950	153950	0.669049	0.870977	-0.199293
pmb2791	9-HpOTrE	Lipids	260650	222380	208770	209020	191530	142500	0.855025	0.784981	-0.34927
pmb2792	13-HOTrE(r)	Lipids	100430	61066	79941	53129	92767	65946	0.377998	0.877421	-0.188658
pmb2795	4-Methoxycinnamic acid	Phenylpropanoids	22018	31703	17223	451160	422280	475780	1.24301	19.0181	4.2493
pmb2799	12,13-EODE	Lipids	204720	137630	134570	33927	80530	86008	1.01958	0.420333	-1.2504
pmb2804	13-HPODE	Lipids	677570	371250	527940	76313	79148	61135	1.22941	0.137368	-2.86388
pmb2831	Protocatechuic acid O-glucoside	Polyphenol	29681000	31995000	36428000	6795600	6839900	5663400	1.24313	0.196719	-2.34579
pmb2833	3-O-Feruloyl quinic acid glucoside	Organic acids and derivatives	19560	86590	57118	2838500	678120	3175000	1.17574	40.9855	5.35704
pmb2835	Syringaldehyde	Phenylpropanoids	42319	20827	24250	9	9	9	1.24967	0.000308939	-11.6604
pmb2855	L-Glutamine O-hexside	Amino acid and derivatives	78463	63909	70828	9	9	9	1.25087	0.000126642	-12.947
pmb2867	Kynurenic acid O-hexside	Organic acids and derivatives	20735	18922	22054	21974	26592	21380	0.75312	1.13344	0.180714
pmb2871	2,5-dihydroxy benzoic acid O-hexside	Organic acids and derivatives	4889400	5808800	6655300	1832500	5170200	3448900	0.843522	0.602276	-0.731503
pmb2873	3-(2-Naphthyl)-D-alanine	Amino acid and derivatives	3434800	6022700	9894900	829650	270240	323600	1.18185	0.0735563	-3.76501
pmb2893	N-p-Coumaroyl hydroxyagmatine	Phenolamides	131740	174940	175880	146690	278210	194270	0.605028	1.28309	0.359627
pmb2922	Uridine 5'-diphospho-D-glucose	Nucleotide and derivates	12739000	10363000	9857400	46127000	15236000	9562000	0.623602	2.15189	1.1056
pmb2928	Gallic acid O-Hexoside	Organic acids and derivatives	14535000	15911000	16152000	7747400	13739000	12738000	0.842788	0.734461	-0.445243
pmb2933	Caftaric acid	Phenylpropanoids	151550	144830	181080	135240	175210	123690	0.46499	0.90927	-0.13722
pmb2936	Disinapoyl hexoside	Phenylpropanoids	30604	19938	16641	43152	48960	43541	1.11547	2.01916	1.01375
pmb2938	4-O-Caffeoyl quinic acid (criptochlorogenic acid)	Organic acids and derivatives	604220	559270	510880	513520	606450	565730	0.0679974	1.00677	0.00972944
pmb2940	1-O-beta-D-Glucopyranosyl sinapate	Phenylpropanoids	8445300	10194000	14603000	8314300	8147200	6828300	0.867601	0.700607	-0.513322
pmb2954	Luteolin O-hexosyl-O-hexosyl-O-hexoside	Flavone	222140	251890	200050	943190	1291300	914140	1.23667	4.671	2.22373
pmb2975	Hesperetin O-Glucuronic acid	Flavanone	8993.9	12473	5689.8	22118	17935	13854	1.01326	1.98504	0.989164
pmb2979	Hesperetin O-malonylhexoside	Flavanone	66038	61396	47912	106330	79144	104150	1.096	1.65173	0.723977
pmb3012	Chrysoeriol 7-O-hexoside	Flavone	55277	87280	49608	336490	361410	332510	1.22889	5.36211	2.4228
pmb3023	Eriodictyol C-hexoside	Flavone	3922400	3924800	4118200	11683000	16069000	14956000	1.23714	3.56929	1.83564
pmb3028	Tricin O-sinapic acid	Flavone	916450	900080	692210	1888300	2733800	2766200	1.2038	2.94502	1.55828
pmb3041	Tricin O-saccharic acid	Flavone	7192500	5348500	4796200	4309500	2918400	3701400	1.02162	0.630396	-0.66567
pmb3042	Tricin 5-O-hexoside	Flavone	1243400	1708400	2233700	56589	90732	70714	1.23772	0.0420471	-4.57185
pmb3055	p-Coumaroyl quinic acid O-glucuronic acid	Organic acids and derivatives	9	9	9	37287	30839	44283	1.25004	4163.3	12.0235
pmb3058	Quinic acid O-glucuronic acid	Organic acids and derivatives	346630	287200	211350	405890	816420	266650	0.706914	1.76171	0.816974
pmb3061	5-O-p-coumaroyl quinic acid O-hexoside	Organic acids and derivatives	9	9	5769.2	7166.1	12638	6359	0.914632	4.52086	2.1766
pmb3064	3-O-p-coumaroyl quinic acid O-hexoside	Organic acids and derivatives	23963	9	20197	52796	86083	37498	0.687021	3.99323	1.99756
pmb3066	5-O-p-coumaroyl shikimic acid O-hexoside	Organic acids and derivatives	38874	36922	55744	36572	61763	37751	0.0687216	1.03456	0.0490171
pmb3073	O-p-Coumaroyl quinic acid O-rutinoside derivative	Organic acids and derivatives	9	9	9	8634.7	17881	14649	1.24909	1524.62	10.5742
pmb3074	3-O-p-Coumaroyl quinic acid	Organic acids and derivatives	315860	172080	111100	937140	962050	952330	1.17292	4.76015	2.25101
pmb3081	Glucarate O-Phosphoric acid	Others	197890	170370	106830	72378	661640	341100	0.442663	2.26298	1.17822
pmb3088	Trehalose 6-phosphate	Carbohydrates	80419	57926	49561	83419	68225	62617	0.494246	1.14026	0.189358
pmb3093	6,7-dihydroxycoumarin 7-O-quinic acid	Phenylpropanoids	2643800	3564600	3626500	1903800	3353500	2118600	0.747129	0.749972	-0.415091
pmb3094	Esculetin O-quinacyl esculetin O-quinic acid	Phenylpropanoids	50126	76485	84001	44668	65850	46429	0.712411	0.745195	-0.42431
pmb3099	Diethyl phosphate	Organic acids and derivatives	1112000	387090	899790	843110	548560	225920	0.503644	0.674311	-0.568515
pmb3101	2-Isopropylmalate	Organic acids and derivatives	5425800	2465600	1631000	8317700	4114900	3732300	0.697091	1.69757	0.763467
pmb3107	Syringic acid O-glucoside	Organic acids and derivatives	596630	548740	531690	175930	246270	219780	1.22113	0.382801	-1.38533
pmb3110	Vanillic acid	Phenylpropanoids	117020	74454	85157	210650	148090	239300	1.10502	2.16187	1.11228
pmb3894	Di-O-methylquercetin	Flavonol	6523400	4398700	5045900	1086600	500360	608110	1.21507	0.137467	-2.86284
pmb4344	Guanosine 5'-monophosphate	Nucleotide and derivates	45684	18735	17840	33428	76656	54884	0.86084	2.00547	1.00394
pmb4777	4-Hydroxy-7-methoxycoumarin-beta-rhamnoside	Phenylpropanoids	159810	181720	197630	9	9	9	1.25062	5.00779e-05	-14.2855
pmb5304	α-Linolenic acid	Lipids	15794	14387	12244	9243.4	16818	17428	0.0206991	1.02509	0.0357491
pmc0066	2'-Deoxyinosine-5'-monophosphate	Nucleotide and derivates	1394900	685250	1076000	2741600	2033700	4977700	1.05748	3.09016	1.62768
pmc0274	6-Methylmercaptopurine	Nucleotide and derivates	39477000	36596000	29264000	13436000	17158000	14054000	1.2037	0.423859	-1.23834
pmc0281	Adenosine O-ribose	Nucleotide and derivates	936960	825800	1075900	536260	488500	428930	1.2002	0.512104	-0.96549
pmc0304	Succinyladenosine	Nucleotide and derivates	472750	623290	629350	1956600	1874700	771680	1.03146	2.66779	1.41565
pmc0682	4-Aminoindole	Indole derivatives	5945000	6397900	7572200	615620	619610	613610	1.24853	0.0928361	-3.42917
pmc0960	LysoPC 20:4	Lipids	3334400	3954800	3402100	28030000	33797000	23723000	1.24525	8.00183	3.00033
pmc1990	4'-Hydroxy-5,7-dimethoxyflavanone	Flavanone	44601	27586	33132	42541	36507	157470	0.644686	2.24573	1.16718
pmd0017	Spermine	Phenolamides	3795500	4436200	4379500	5313700	5031200	3718400	0.48361	1.11514	0.15723
pmd0130	LysoPC 14:0 (2n isomer)	Lipids	2937400	3217000	3032100	2181100	1723400	1827400	1.19273	0.623948	-0.680502
pmd0132	LysoPC 16:0 (2n isomer)	Lipids	5800300	5810600	6534700	6761600	5054400	4841200	0.494817	0.917975	-0.123474
pmd0136	LysoPC 18:0	Lipids	33316000	18311000	29705000	39563000	27843000	24990000	0.348598	1.13604	0.184007
pmd0144	LysoPC 20:1 (2n isomer)	Lipids	4492800	6028100	5912400	6891400	7960500	4344000	0.397574	1.16811	0.224176
pmd0145	LysoPC 20:1	Lipids	4608900	7010500	6075500	6800900	8453700	4703100	0.324726	1.12788	0.173612
pmd0158	LysoPE 14:0 (2n isomer)	Lipids	37208	32450	32727	12975	18378	15188	1.20397	0.454569	-1.13743
pmd0160	LysoPE 16:0 (2n isomer)	Lipids	11132000	7185800	9373000	8224200	9230400	8492700	0.246371	0.937037	-0.0938223
pme0004	L-Homocitrulline	Amino acid and derivatives	109490	116500	60460	259860	149040	229340	1.04277	2.2281	1.15582
pme0005	Purine	Nucleotide and derivates	9266000	8350200	6531800	15798000	14305000	14786000	1.18296	1.85891	0.894458
pme0006	L-Proline	Amino acid and derivatives	1833200	2787400	1623200	3001600	4517700	3145300	1.00642	1.70803	0.772334
pme0007	L-Citrulline	Amino acid and derivatives	68240	70480	24047	212720	383160	152800	1.09373	4.5997	2.20154
pme0010	L-Serine	Amino acid and derivatives	3035400	3131600	2280600	6430500	9701200	4844300	1.11983	2.48307	1.31213
pme0012	L-Aspartic acid	Amino acid and derivatives	9234600	9550400	6168100	17078000	12094000	16096000	1.07851	1.81412	0.859273
pme0013	L-Glutamic acid	Amino acid and derivatives	8101500	9450600	6957000	25907000	16363000	15970000	1.15148	2.37626	1.24869
pme0015	L-(-)-Cystine	Amino acid and derivatives	478130	444370	559140	46982	107000	112410	1.18831	0.179795	-2.47557
pme0019	L-Leucine	Amino acid and derivatives	10935000	10017000	7871900	7292800	9719400	11389000	0.0824109	0.985335	-0.0213137
pme0021	L-Phenylalanine	Amino acid and derivatives	4823400	4464000	3679800	2027100	2444800	2202000	1.19789	0.514675	-0.958265
pme0023	L-Threonine	Amino acid and derivatives	2233500	2863800	1514300	3805600	5228200	4307900	1.09445	2.01792	1.01287
pme0024	2-Aminoethanesulfonic acid	Organic acids and derivatives	41320	26719	11456	97044	70102	65133	1.03964	2.92193	1.54692
pme0026	L-(+)-Lysine	Amino acid and derivatives	4371400	3994700	2455300	3556200	5463100	6298200	0.723525	1.41548	0.501294
pme0030	L-(-)-Tyrosine	Amino acid and derivatives	8498600	7513600	6140300	4415400	4604600	4246900	1.16548	0.59889	-0.739638
pme0031	Thymine	Nucleotide and derivates	1250900	297230	338750	112430	107920	87950	1.08488	0.163391	-2.6136
pme0033	Hypoxanthine	Nucleotide and derivates	7582900	11497000	14797000	3969600	5006100	4292500	1.13429	0.391659	-1.35233
pme0037	L-Histidine	Amino acid and derivatives	4545600	6114100	3098200	28016000	32971000	29357000	1.22683	6.5667	2.71517
pme0038	Cytosine	Nucleotide and derivates	1826300	1857200	1032700	23393000	15563000	29217000	1.22556	14.4551	3.8535
pme0039	L-Valine	Amino acid and derivatives	10228000	10436000	5556900	16745000	14263000	22771000	1.03735	2.051	1.03633
pme0041	L-Isoleucine	Amino acid and derivatives	11198000	10853000	8883300	8501900	10815000	13080000	0.156128	1.04728	0.0666484
pme0043	L-(+)-Arginine	Amino acid and derivatives	30568000	31945000	12366000	50685000	144460000	56695000	1.0002	3.36329	1.74987
pme0049	2-Aminoethanesulfinic acid	Organic acids and derivatives	381420	486710	467030	353900	355920	408290	0.871901	0.837435	-0.255951
pme0050	L-Tryptophan	Amino acid and derivatives	8895800	8491900	9112900	5471700	4787600	3669100	1.1749	0.525588	-0.927995
pme0056	2,3-dimethylsuccinic acid	Amino acid and derivatives	190750	233960	170110	153540	77461	121350	0.980293	0.592366	-0.75544
pme0057	DL-Homocysteine	Amino acid and derivatives	2661400	3254300	2059500	2526100	2120100	2597400	0.33512	0.908266	-0.138814
pme0075	N-Acetyl-L-glutamic acid	Amino acid and derivatives	482900	639090	490810	986950	1923800	737180	0.986283	2.26186	1.17751
pme0085	Rosmarinic acid	Organic acids and derivatives	83674	128260	99779	30650	24733	20445	1.21289	0.243262	-2.03942
pme0108	5-Methylcytosine	Nucleotide and derivates	270080	310110	273600	81815	125980	148210	1.15721	0.41697	-1.26198
pme0109	(-)-3-(3,4-Dihydroxyphenyl)-2-methylalanine	Amino acid and derivatives	9	9	9	1005600	816420	852560	1.25061	99058.5	16.596
pme0113	γ-Glu-Cys	Amino acid and derivatives	109430	125290	137270	276840	550050	198680	1.05051	2.75698	1.46309
pme0116	L-Carnosine	Amino acid and derivatives	559260	587590	702450	532120	564150	829220	0.0932657	1.0412	0.0582463
pme0120	5-Aminovaleric acid	Amino acid and derivatives	76753	88305	49660	122010	99077	124740	1.00106	1.61061	0.687607
pme0122	N6-Acetyl-L-lysine	Amino acid and derivatives	517050	448310	294820	1079000	792280	854230	1.12316	2.16279	1.1129
pme0133	Asp-phe	Amino acid and derivatives	269580	349370	344820	585270	577600	650480	1.20311	1.88152	0.911897
pme0138	Nα-Acetyl-L-glutamine	Amino acid and derivatives	976520	830720	252180	1100500	799190	1137700	0.643276	1.47488	0.560594
pme0151	Dihydrouracil	Nucleotide and derivates	41458	27157	31787	28572	39633	37484	0.213163	1.05266	0.0740372
pme0170	Nα-Acetyl-L-arginine	Amino acid and derivatives	3009700	3361300	2811400	4186300	5408400	3727700	1.04916	1.45086	0.536911
pme0171	N-Isovaleroylglycine	Amino acid and derivatives	3582.5	7001.8	5626.6	9	9	9	1.2475	0.00166555	-9.22979
pme0174	N-Propionylglycine	Amino acid and derivatives	3667400	3395800	2773200	2959900	3835100	4411600	0.496719	1.1393	0.188146
pme0176	Phenylacetyl-L-glutamine	Amino acid and derivatives	46940	50318	39347	9	9	9	1.25042	0.00019765	-12.3048
pme0180	1-Methylhistidine	Amino acid and derivatives	5457	3092.1	2056.8	16666	3752	9239.3	0.830026	2.7963	1.48352
pme0183	2-Hydroxy-6-aminopurine	Nucleotide and derivates	3041200	3789300	3336600	3179100	2506700	2913800	0.831444	0.845826	-0.241567
pme0191	N-Glycyl-L-leucine	Amino acid and derivatives	4170200	3309000	4096400	5512100	8612900	5053300	1.00357	1.65679	0.728388
pme0193	L-Glutamine	Amino acid and derivatives	21976000	18575000	11641000	19676000	24571000	24502000	0.751432	1.31723	0.39751
pme0195	L-Cysteine	Amino acid and derivatives	120440	414730	263560	9	170980	84094	0.63811	0.319361	-1.64674
pme0197	Quercetin 3-O-rutinoside (Rutin)	Flavonol	828220	949800	883870	987030	878720	765790	0.104388	0.988598	-0.0165436
pme0205	Catechin	Polyphenol	508510	170990	97231	263230	186210	253240	0.151071	0.904663	-0.144547
pme0207	3-Hydroxybutyrate	Organic acids and derivatives	645400	1073700	372970	1296700	445260	877650	0.311061	1.25216	0.324421
pme0226	L-Asparagine	Amino acid and derivatives	4113700	3639300	1403300	18708000	16635000	18197000	1.17541	5.84734	2.54778
pme0230	Adenosine	Nucleotide and derivates	12345000	9505700	15067000	4692900	12315000	6861300	0.778322	0.646552	-0.629162
pme0231	N-(3-Indolylacetyl)-L-alanine	Amino acid and derivatives	202510	195130	178810	324590	379720	361870	1.22962	1.84956	0.887184
pme0234	Kynurenic acid	Organic acids and derivatives	16594000	12594000	10472000	30837000	29435000	27827000	1.18437	2.22136	1.15144
pme0240	Benzoic acid	Organic acids and derivatives	883550	535850	712750	1238000	1759100	1363900	1.1195	2.04535	1.03235
pme0243	Glutaric acid	Organic acids and derivatives	310470	259370	189700	136270	159320	150250	1.0773	0.586987	-0.7686
pme0245	Adipic acid	Organic acids and derivatives	229240	245320	201240	149080	116700	147200	1.16401	0.611098	-0.710524
pme0250	Azelaic acid	Organic acids and derivatives	1468200	1096200	1274000	486180	305250	351020	1.21342	0.297637	-1.74837
pme0252	N-Acetyl-l-leucine	Amino acid and derivatives	4634300	4102800	4120200	5553100	7024400	5947600	1.1455	1.44082	0.526894
pme0255	Cytidine	Nucleotide and derivates	69554	55561	62310	71008	48787	51994	0.441461	0.916575	-0.125676
pme0258	Uracil	Nucleotide and derivates	6624500	6466700	8426200	8434600	7480100	7181300	0.446856	1.07336	0.102139
pme0264	Thymidine	Nucleotide and derivates	183780	172610	119440	429050	251900	263720	1.04941	1.98531	0.989364
pme0265	Sebacate	Organic acids and derivatives	9	9	9	162120	72800	109430	1.2487	12753.7	13.6386
pme0267	2-Methylsuccinic acid	Organic acids and derivatives	1673900	1064900	332890	9614200	5527900	7972200	1.1336	7.52495	2.91168
pme0274	6-Aminocaproic acid	Organic acids and derivatives	3713400	3352400	2584800	3347400	4819600	3536200	0.660574	1.21269	0.278213
pme0278	2,6-Diaminooimelic acid	Amino acid and derivatives	484100	898250	304850	1308500	2051100	1749600	1.09431	3.02821	1.59847
pme0281	Terephthalic acid	Organic acids and derivatives	2142900	1853600	2393400	1882100	1096400	1311800	0.968352	0.671419	-0.574715
pme0282	Phthalic acid	Organic acids and derivatives	139920	139950	138630	129690	71552	83366	0.957473	0.680067	-0.556251
pme0285	4-Guanidinobutyric acid	Organic acids and derivatives	47082	80064	37388	31710	35930	31341	0.870492	0.601584	-0.733162
pme0291	Dl-2-Aminooctanoic acid	Organic acids and derivatives	69844	42161	25792	189750	152100	153660	1.14428	3.59594	1.84637
pme0292	(3,4-Dimethoxyphenyl) acetic acid	Organic acids and derivatives	20480	7806.6	10542	22369	14137	21790	0.722229	1.50137	0.586277
pme0300	trans-Cinnamate	Phenylpropanoids	329940	57159	245590	164710	109450	92065	0.375929	0.578839	-0.788766
pme0303	Caffeate	Phenylpropanoids	857710	1074300	1167100	387750	135340	239560	1.15333	0.246087	-2.02276
pme0305	Ferulic acid	Phenylpropanoids	401660	294570	317970	543840	638130	423770	1.04202	1.58326	0.662896
pme0309	Methyl gallate	Organic acids and derivatives	9	9	10639	9	9	9	0.564672	0.00253355	-8.62463
pme0330	Naringenin 7-O-neohesperidoside (Naringin)	Flavanone	116450	143460	155240	890580	840310	909730	1.24532	6.36064	2.66917
pme0332	Apigenin 7-O-neohesperidoside (Rhoifolin)	Flavone	9	9	9	51052	28790	9	0.889311	2957.44	11.5301
pme0355	Daidzein	Isoflavone	105720	72732	125690	9	9	9	1.25054	8.87743e-05	-13.4595
pme0359	Apigenin 5-O-glucoside	Flavone	612450	854950	700750	3795400	3593000	5286000	1.23227	5.84572	2.54738
pme0361	Quercetin 3-alpha-L-arabinofuranoside (Avicularin)	Flavonol	249090	177620	104820	86167	64175	94227	0.999254	0.460123	-1.11991
pme0363	Chrysoeriol	Flavone	18291	4525	4055.4	10770	4542.2	5048.2	0.126427	0.757698	-0.400306
pme0368	Apigenin 7-rutinoside (Isorhoifolin)	Flavone	487250	599520	498060	9	9	9	1.25049	1.70365e-05	-15.841
pme0369	Kaempferol 3-O-rutinoside (Nicotiflorin)	Flavonol	346890	402940	351360	2313500	3223300	2677300	1.2456	7.45929	2.89904
pme0372	Naringenin 7-O-glucoside (Prunin)	Flavanone	164040	125270	191170	3270400	556920	385620	0.984114	8.76819	3.13228
pme0376	Naringenin	Flavanone	19128	11430	9	125380	81855	69215	0.819503	9.04407	3.17697
pme0397	Shikimic acid	Organic acids and derivatives	252190	196960	127040	1250000	927530	805950	1.20223	5.17794	2.37238
pme0399	Chlorogenic acid (3-O-Caffeoylquinic acid)	Organic acids and derivatives	761060	568120	472900	888970	987540	1030900	1.07691	1.61336	0.690071
pme0414	Vanillin	Organic acids and derivatives	2468000	1413400	1201100	669760	529120	2872700	0.487812	0.801098	-0.31995
pme0419	3-(4-Hydroxyphenyl)propionic acid	Phenylpropanoids	9	9	9	397200	270560	418780	1.24998	40242.2	15.2964
pme0423	3-Hydroxy-4-methoxycinnamic acid	Phenylpropanoids	554250	332620	297550	631940	805540	603980	1.00671	1.72359	0.785421
pme0436	Procyanidin B3	Proanthocyanidins	67481	22247	9	9	9	9	0.878608	0.000300879	-11.6985
pme0442	Delphinidin	Anthocyanins	910070	1054900	997340	2142600	2216800	1661200	1.2066	2.0324	1.02318
pme0443	Malvidin 3-O-galactoside	Anthocyanins	232860	205770	406920	9	9	9	1.25009	3.19319e-05	-14.9346
pme0444	Malvidin 3-O-glucoside (Oenin)	Anthocyanins	99174	188910	193480	9	9	9	1.24906	5.60673e-05	-14.1225
pme0460	L-Epicatechin	Polyphenol	695670	659720	234470	1015100	457540	1153100	0.627295	1.65155	0.723824
pme0463	L-Theanine	Amino acid and derivatives	79823	92301	52005	103220	71478	70920	0.301954	1.09588	0.132087
pme0486	Methylmalonic acid	Organic acids and derivatives	45611000	37124000	29013000	74532000	29243000	54678000	0.534404	1.41795	0.503806
pme0490	Nicotinic acid	Vitamins and derivatives	5450600	7710100	7743400	10987000	5682600	8389000	0.412763	1.19874	0.26152
pme0513	Xylitol	Alcohols	9	9714.8	8409.4	63943	9	17178	0.145762	4.47411	2.1616
pme0516	Inositol	Alcohols	151920	141840	101470	150890	151520	124770	0.38383	1.08084	0.112152
pme0519	D-(+)-Sucrose	Carbohydrates	942610	1333000	585440	4186500	2451200	2099200	1.0932	3.05374	1.61058
pme0524	D(+)-Melezitose	Carbohydrates	10406	54488	28619	58212	43129	37042	0.641358	1.47983	0.565428
pme0534	Gluconic acid	Others	1391000	1119500	825710	1843400	926320	1773900	0.57446	1.36191	0.445632
pme0543	Indole-5-carboxylic acid	Indole derivatives	64488	48181	61358	19233	10029	9	0.768339	0.168198	-2.57177
pme1002	L-Tyramine	Amino acid and derivatives	32345000	29358000	24545000	52026000	47996000	51119000	1.19761	1.7524	0.809332
pme1008	3-Chloro-L-tyrosine	Amino acid and derivatives	636380	650780	306060	1323300	575520	973240	0.805589	1.80268	0.85014
pme1014	Menaquinone (K2)	Vitamins and derivatives	473380	651820	673860	321980	326420	668040	0.706523	0.731738	-0.450602
pme1018	Glutathione oxidized	Amino acid and derivatives	10654000	2288800	5011700	9867600	12043000	7587700	0.720534	1.64295	0.716286
pme1021	D-(+)-Glucono-1,5-lactone	Carbohydrates	21579	14187	12099	9	9	9	1.24974	0.000564086	-10.7918
pme1055	L-Kynurenine	Amino acid and derivatives	54827	57146	63735	44904	54084	47066	0.984944	0.831231	-0.266678
pme1063	Uridine	Nucleotide and derivates	4956600	3731800	3844100	4126200	4753900	3930900	0.154971	1.02222	0.0317089
pme1086	Glutathione reduced form	Amino acid and derivatives	4024300	3150900	3934300	5609100	19161000	1294800	0.277901	2.34618	1.23031
pme1097	Adenine	Nucleotide and derivates	4888800	4186400	3864500	5196100	6250100	4746300	0.908643	1.25138	0.323522
pme1109	Guanine	Nucleotide and derivates	2271500	1019600	1194200	254360	312550	237330	1.19658	0.179306	-2.47951
pme1119	Inosine	Nucleotide and derivates	807660	1494200	502520	374040	280280	242050	1.04516	0.319632	-1.64552
pme1137	6-hydroxynicotinic acid	Vitamins and derivatives	1365000	1285400	1258300	1036700	3582800	2008000	0.624579	1.69558	0.761776
pme1162	Gallic acid	Organic acids and derivatives	1662600	397840	376340	308660	342720	231210	0.770607	0.362195	-1.46516
pme1175	Guanosine	Nucleotide and derivates	38788000	33580000	30681000	36181000	29052000	32122000	0.37151	0.944745	-0.0820035
pme1181	Deoxyguanosine	Nucleotide and derivates	83579	67301	54066	275490	162550	188430	1.17262	3.05676	1.612
pme1194	Deoxycytidine	Nucleotide and derivates	1792800	1543700	1202400	1205500	678120	848870	0.991231	0.602016	-0.732126
pme1201	Phloretin	Flavanone	42520	37763	37102	9	9	8380	1.00707	0.0715424	-3.80506
pme1210	L-Methionine	Amino acid and derivatives	3700400	3776800	5169700	17387000	14976000	17049000	1.23099	3.90704	1.96608
pme1218	2-Picolinic acid	Organic acids and derivatives	539870	727850	927560	1499200	903350	1217100	0.947497	1.64883	0.721445
pme1228	5-Hydroxy-L-tryptophan	Amino acid and derivatives	927580	1021100	910930	1323600	1426600	806960	0.588675	1.24393	0.314907
pme1239	S-(methyl)glutathione	Amino acid and derivatives	64746	19758	21084	182950	196320	106410	1.10615	4.59977	2.20156
pme1261	Pantothenol	Alcohols	60934	96706	117330	119370	23600	41189	0.632518	0.669742	-0.578322
pme1266	3-Methylxanthine	Nucleotide and derivates	9	9	9	33884	45193	65699	1.24939	5362.07	12.3886
pme1292	Homogentisic acid	Organic acids and derivatives	188910	170220	150410	177650	162760	174430	0.115494	1.0104	0.0149287
pme1296	Xanthosine	Nucleotide and derivates	6578800	8717600	6913100	6329200	4788000	5395400	0.972091	0.743493	-0.42761
pme1313	N'-Formylkynurenine	Amino acid and derivatives	2855900	2350700	2952000	839500	958960	570530	1.20572	0.290367	-1.78405
pme1346	8-Hydroxyguanosine	Nucleotide and derivates	365660	338820	302930	526830	641280	592390	1.2053	1.74755	0.805334
pme1368	L-Pipecolic acid	Amino acid and derivatives	25438	24748	25548	87031	202750	159110	1.20285	5.92721	2.56735
pme1376	2'-Deoxycytidine-5'-monophosphate	Nucleotide and derivates	1561200	2233800	2101400	740560	1978100	1607000	0.628273	0.73361	-0.446914
pme1378	1-Methyladenosine	Nucleotide and derivates	151420	102220	118330	95993	61416	65390	1.03532	0.59897	-0.739444
pme1383	Pyridoxine	Vitamins and derivatives	4305800	3267500	2478600	3572300	1856600	3223200	0.388619	0.860743	-0.216346
pme1398	Delphinidin 3-O-glucoside (Mirtillin)	Anthocyanins	1158000	916270	1220500	8031800	8588100	6633400	1.24135	7.05764	2.81919
pme1399	Xanthohumol	Flavanone	22949	21006	18070	39012	22911	24450	0.801839	1.39255	0.477731
pme1417	L-Tryptamine	Alkaloids	1694700	765670	1321900	76903	65089	108160	1.22891	0.0661381	-3.91838
pme1419	L-Methionine methyl ester	Amino acid and derivatives	749200	906200	707820	2348000	1570500	1683900	1.18479	2.37066	1.24529
pme1423	Hydrocinnamic acid	Phenylpropanoids	416660	285840	222710	9	9	9	1.25017	2.91826e-05	-15.0645
pme1436	p-Coumaric acid	Phenylpropanoids	677240	392290	447190	269540	320180	195040	1.03823	0.517406	-0.950631
pme1453	Melatonin	Alkaloids	181100	228900	219510	143910	24219	41440	0.994907	0.332908	-1.5868
pme1473	5'-Deoxy-5'-(methylthio)adenosine	Nucleotide and derivates	5502300	6910200	6418600	2631300	1136900	1789400	1.16604	0.295129	-1.76058
pme1488	Epigallate catechin gallate (EGCG)	Polyphenol	383240	457940	216090	9	9	9	1.24922	2.55375e-05	-15.257
pme1496	Formononetin (4'-O-methyldaidzein)	Isoflavone	15939	9034.5	9615.7	9908.4	6827.1	9095.5	0.686716	0.746794	-0.421218
pme1500	Kumatakenin	Flavonol	1901.7	2761.2	2815.4	9	9	9	1.24903	0.00361045	-8.11361
pme1514	Epigallocatechin (EGC)	Polyphenol	76666	270120	66851	8764	40152	8292.3	1.0303	0.138306	-2.85407
pme1518	Nobiletin	Flavone	1411100	2056600	1364600	560910	571410	635480	1.20168	0.36583	-1.45075
pme1521	Dihydroquercetin (Taxifolin)	Flavonol	73787	22066	21902	82482	82584	61008	0.871442	1.91987	0.941007
pme1535	(+)-Gallocatechin (GC)	Polyphenol	142420	85239	50349	41482	41793	21245	0.974494	0.37596	-1.41135
pme1550	Tangeretin	Flavone	837790	1061500	714690	306920	310220	403950	1.19222	0.390627	-1.35614
pme1564	Epicatechin gallate (ECG)	Polyphenol	118690	101900	63894	16707	21486	18530	1.21115	0.199389	-2.32634
pme1572	Orobol (5,7,3',4'-tetrahydroxyisoflavone)	Isoflavone	86280	106540	62396	9	9	9	1.24965	0.000105793	-13.2065
pme1580	Eriodictyol	Flavanone	61307	9	9	93513	79258	63823	0.894385	3.85804	1.94787
pme1588	Isorhamnetin	Flavonol	140230	35756	113450	9	9	9	1.24694	9.32849e-05	-13.388
pme1598	Hesperetin 5-O-glucoside	Flavanone	1174500	848670	567220	862220	712320	851220	0.0798287	0.936446	-0.0947325
pme1600	7-O-Methyleriodictyol	Flavanone	115760	22304	26901	9	9	9	1.24278	0.000163671	-12.5769
pme1605	Kaempferol 3-O-robinobioside (Biorobin)	Flavonol	328480	383280	331650	2344200	3195600	2717600	1.24646	7.91386	2.98438
pme1637	Coniferyl alcohol	Phenylpropanoids	29681	16848	14617	17648	5982.8	15675	0.665897	0.642819	-0.637516
pme1662	sakuranetin	Flavone	115370	47374	74304	9	9	9	1.24964	0.000113901	-13.0999
pme1682	trans-2-Hexenal	Others	428130	352880	356210	228530	245230	192050	1.17699	0.585472	-0.772329
pme1683	D-Pantothenic dcid	Organic acids and derivatives	1401800	964910	426610	1767700	2963600	2450400	1.00854	2.57103	1.36234
pme1691	Acetylcholine	Alkaloids	789980	720130	429240	516370	1454700	1335400	0.662353	1.70494	0.769719
pme1698	Sinapic acid	Phenylpropanoids	151430	116620	68550	77347	129230	40368	0.500593	0.733645	-0.446845
pme1709	Nicotinic Acid Methyl Ester (Methyl Nicotinate)	Vitamins and derivatives	983430	983570	1016200	1905700	1170800	1091500	0.812875	1.39716	0.482495
pme1711	3-Hydroxy-3-methyl butyric acid	Organic acids and derivatives	703590	666860	534930	559900	385750	527450	0.85492	0.773127	-0.371223
pme1712	L-Saccharopine	Amino acid and derivatives	469660	276270	167670	92156	86829	55481	1.10896	0.25664	-1.96218
pme1724	Methyl benzoate	Organic acids and derivatives	235420	141050	182390	9	9	9	1.25068	4.83126e-05	-14.3372
pme1730	D-Erythronolactone	Organic acids and derivatives	45784	36720	36659	151680	89964	80250	1.14356	2.70129	1.43365
pme1738	3-Carbamyl-1-methylpyridinium (1-Methylnicotinamide)	Alkaloids	244420	336200	120830	136060	183800	224850	0.330851	0.776549	-0.364852
pme1777	Cyanidin 3,5-O-diglucoside (Cyanin)	Anthocyanins	1184400	1780400	1560500	1296900	1733200	1246600	0.18825	0.945064	-0.0815154
pme1793	Pelargonin	Anthocyanins	1335700	1555600	1875900	1947300	3919800	2123900	0.8875	1.67625	0.745234
pme1806	Chlorogenic acid methyl ester	Organic acids and derivatives	6723200	7359400	8787400	1886900	1450000	1950300	1.23557	0.231185	-2.11288
pme1814	2,5-dihydroxybenzoic acid (Gentisic acid)	Organic acids and derivatives	446180	312600	249850	390370	537610	452010	0.820516	1.36818	0.452261
pme1816	Neochlorogenic acid (5-O-Caffeoylquinic acid)	Organic acids and derivatives	1308200	1370700	1504800	1147500	1591700	1037200	0.486167	0.902646	-0.147768
pme1824	Protocatechuic acid	Polyphenol	1379300	944520	940000	1639900	1826300	1857800	1.10253	1.63122	0.705949
pme1828	Betaine	Alkaloids	2255800	3060600	1428000	5204600	6502200	6924400	1.14528	2.76247	1.46596
pme1832	Succinic acid	Organic acids and derivatives	247140	286280	214860	250060	146560	350950	0.138721	0.999051	-0.00136954
pme1841	1,5-Diaminopentane	Phenolamides	1385300	1340400	842760	6813000	8653700	7966100	1.23162	6.56664	2.71516
pme1846	D(+)-Glucose	Carbohydrates	76653	116170	52293	236930	138860	162470	1.03378	2.19594	1.13484
pme1851	Creatine	Organic acids and derivatives	371550	366980	346750	1242200	1228200	807000	1.21155	3.01987	1.59448
pme1894	D-Sorbitol	Alcohols	4047800	4831500	4348000	3718700	3176300	3701500	1.04408	0.801108	-0.319931
pme1936	Creatinine	Organic acids and derivatives	928720	1060000	1006900	948780	746820	1054500	0.503342	0.91804	-0.123371
pme1944	D-Mannitol	Alcohols	94977	177660	52702	205580	70255	75416	0.0903569	1.07965	0.110559
pme1952	Riboflavin	Vitamins and derivatives	903440	1135100	1503900	1167200	1300300	944090	0.0796679	0.963062	-0.0542991
pme1977	Suberic acid	Organic acids and derivatives	168620	104830	110050	494380	211920	312700	1.05914	2.65711	1.40986
pme1987	L-Alanine	Amino acid and derivatives	14809	12861	8893.8	17993	10393	16530	0.49399	1.22843	0.296813
pme2019	DL-Arabinose	Carbohydrates	960480	1078100	496350	1730400	2202800	973300	0.877535	1.93556	0.952748
pme2024	serotonin	Alkaloids	3250400	1032900	2285900	923770	1288500	2398900	0.453547	0.701938	-0.510585
pme2033	L(-)-Malic acid	Organic acids and derivatives	4945800	6821300	4937300	7226900	2430700	7146600	0.164084	1.00597	0.0085937
pme2036	Quinic acid	Organic acids and derivatives	597600	441130	150100	1059200	377400	880070	0.706829	1.9487	0.96251
pme2046	3-N-Methyl-L-histidine	Amino acid and derivatives	31033	75567	23422	339530	244380	184990	1.15875	5.91361	2.56404
pme2050	Citric acid	Organic acids and derivatives	12159000	9369300	2881800	21041000	8534800	17316000	0.726838	1.921	0.941857
pme2111	L-ascorbate	Vitamins and derivatives	2802900	528300	288900	92623	90772	26244	1.05807	0.0579097	-4.11005
pme2122	Histamine	Amino acid and derivatives	2527100	2686400	1464800	43352000	28491000	38700000	1.23435	16.5526	4.04898
pme2129	(S)-(-)-2-Hydroxyisocaproic acid	Organic acids and derivatives	1818400	1690700	1612100	6933900	11775000	7784900	1.22815	5.17336	2.3711
pme2167	Orotic acid	Vitamins and derivatives	287450	239020	127840	316940	281170	414090	0.826385	1.54697	0.629448
pme2237	Dulcitol	Alcohols	10939	29404	7292.5	171510	109350	131250	1.17524	8.65132	3.11292
pme2256	D-Arabitol	Alcohols	30520	41525	23114	583550	363070	176630	1.19257	11.8039	3.5612
pme2266	Biotin	Vitamins and derivatives	6525400	5086600	4278900	6018600	4446900	5329400	0.00482956	0.993959	-0.00874203
pme2268	Trigonelline	Alkaloids	1431800	1747400	619570	714770	701720	755970	0.735702	0.571885	-0.806203
pme2278	Guanosine monophosphate	Nucleotide and derivates	37470	16882	21371	42348	100750	33696	0.870578	2.33475	1.22327
pme2289	Vitamin A	Vitamins and derivatives	204200	203490	222870	151470	152870	138170	1.2134	0.701773	-0.510924
pme2292	Putrescine	Phenolamides	1245500	1286700	1272800	6310300	16603000	10830000	1.21171	8.86815	3.14863
pme2366	Phenethylamine	Others	3621300	2827200	2874900	1238600	2788700	2969400	0.642495	0.750445	-0.414182
pme2380	A-Ketoglutaric acid	Organic acids and derivatives	327970	506540	350630	378640	263360	365730	0.499289	0.850305	-0.233948
pme2430	N-Acetyl-L-tyrosine	Amino acid and derivatives	2061800	1571500	1074200	2680500	3804100	3448900	1.09291	2.11014	1.07734
pme2457	Luteolin 7-O-glucoside (Cynaroside)	Flavone	154940	104500	101010	702550	931470	682670	1.23087	6.42722	2.68419
pme2482	Protocatechuic aldehyde	Polyphenol	1971700	594050	580220	668090	853440	669650	0.291235	0.696504	-0.521797
pme2550	Cis-Aconitic acid	Organic acids and derivatives	64692	54329	23083	338370	229830	280780	1.17592	5.97436	2.57878
pme2560	N-Acetylaspartate	Amino acid and derivatives	994160	983830	1033700	986540	1315500	753910	0.0298509	1.0147	0.0210477
pme2566	(5-L-Glutamyl)-L-amino acid	Amino acid and derivatives	94500	95577	99124	73880	137070	126930	0.375964	1.16832	0.224438
pme2594	4-Pyridoxic acid	Alkaloids	236170	160830	173150	789710	968100	793100	1.23034	4.4741	2.1616
pme2598	3,4-Dihydroxybenzeneacetic acid	Organic acids and derivatives	197690	142190	141420	371360	396860	326980	1.19717	2.2755	1.18619
pme2602	O-Phospho-L-serine	Amino acid and derivatives	38250	54382	30539	9	9	9	1.24921	0.000219207	-12.1554
pme2607	5-Hydroxyindole-3-acetic acid	Indole derivatives	9	9	9	90850	70516	45877	1.2497	7675.67	12.9061
pme2617	Methionine sulfoxide	Amino acid and derivatives	442210	297740	138060	1334500	1091400	1598800	1.14164	4.58389	2.19657
pme2634	Dl-Norvaline	Amino acid and derivatives	12178000	12077000	6228100	19717000	16302000	26409000	1.01977	2.04795	1.03418
pme2651	NADP	Nucleotide and derivates	300300	46014	92994	13372	22731	9658.1	1.07956	0.104166	-3.26304
pme2671	4-Hydroxybenzaldehyde	Organic acids and derivatives	4633400	2290600	2427100	768920	1006100	588020	1.15917	0.252702	-1.98449
pme2693	N-Acetylputrescine	Phenolamides	887030	1076100	1035800	1281500	1200300	1651900	1.01156	1.37839	0.462986
pme2695	Phe-Phe	Amino acid and derivatives	14558	14833	8438.3	7540.7	18456	12462	0.0197957	1.01664	0.0238059
pme2706	2,3-Dihydroxybenzoic acid	Organic acids and derivatives	1386000	908550	884850	1888000	1974100	2039400	1.13238	1.85617	0.892327
pme2723	Indole-3-carboxaldehyde	Indole derivatives	4407600	2137700	2594700	664980	567560	386310	1.195	0.177117	-2.49722
pme2735	S-(5'-Adenosyl)-L-methionine	Amino acid and derivatives	15049000	14888000	11111000	32318000	23588000	33688000	1.16428	2.18266	1.12609
pme2746	Flavin adenine dinucleotide (FAD)	Nucleotide and derivates	3505600	944790	4372200	2404200	621040	1459900	0.585326	0.50837	-0.976049
pme2755	N-Acetyl-D-glucosamine	Carbohydrates	2923000	2993500	3475800	3515600	5324900	7290800	0.941883	1.7175	0.780312
pme2786	N-Acetyl-5-hydroxytryptamine	Alkaloids	2347900	3282400	3808200	5623200	3951100	3807700	0.853694	1.41781	0.503664
pme2798	7-Methylxanthine	Nucleotide and derivates	29271	27769	28580	64613	34682	63958	1.02554	1.90672	0.93109
pme2819	All-trans-13,14-dihydroretinol	Vitamins and derivatives	438140	501090	420800	290960	318840	221670	1.1184	0.611362	-0.709902
pme2827	Palmitaldehyde	Lipids	1252100	722100	707360	1010300	775280	3739000	0.535343	2.06021	1.04279
pme2828	4-Nitrophenol	Others	5506700	14112000	12875000	9	9	9	1.24912	8.30930303412662e-7	-20.1988
pme2830	O-Phosphorylethanolamine	Others	135330	80160	97019	90163	66582	46891	0.844238	0.651616	-0.617905
pme2836	5-Hydroxytryptophol	Indole derivatives	338330	337770	372830	9	9	9	1.25079	2.57405e-05	-15.2456
pme2846	Nicotinamide-N-oxide	Vitamins and derivatives	23891	18609	4413.7	7229	9436	7480.4	0.480172	0.514677	-0.958261
pme2867	3-Methylcrotonyl glycine	Amino acid and derivatives	32031	45070	46350	9	9	9	1.25	0.00021871	-12.1587
pme2890	L-Homocystine	Amino acid and derivatives	104010	116730	66961	122000	131250	124000	0.82973	1.31126	0.390951
pme2898	Dihydromyricetin	Flavonol	9	9	9	510090	848410	492740	1.2506	68564.4	16.0652
pme2901	1-O-Caffeoyl quinic acid	Organic acids and derivatives	1324300	1445200	1502800	1128000	1609300	1060100	0.540943	0.888842	-0.170001
pme2903	4-Hydroxybenzoic acid	Organic acids and derivatives	3703000	1576800	1590400	3767500	3786700	4600000	0.925252	1.76912	0.823031
pme2914	3-Hydroxy-3-methylpentane-1,5-dioic acid	Amino acid and derivatives	533470	357530	159800	421850	256700	357350	0.124708	0.98582	-0.0206034
pme2931	2-(-)-Carvone	Others	39599	68749	67575	84289	93972	85890	0.96394	1.50151	0.586419
pme2957	Naringenin chalcone	Flavanone	24136	9243.5	6413.2	120260	92132	55997	1.13955	6.74468	2.75375
pme2963	Aromadedrin (Dihydrokaempferol)	Flavonol	1360800	963530	1132300	4206800	6616000	3570400	1.19977	4.16394	2.05795
pme2977	Troxerutin (Trihydroxyethyl rutin)	Flavonol	2810200	3168800	3222700	557480	2086500	2045500	0.854633	0.509632	-0.972472
pme2984	Isosakuranetin-7-neohesperidoside (Poncirin)	Flavanone	93773	34240	17994	9	9	9	1.24314	0.000184923	-12.4008
pme2988	3,4-Dihydrocoumarin	Phenylpropanoids	572420	389700	479280	109870	58171	67527	1.21941	0.16343	-2.61326
pme2993	Scopoletin (7-Hydroxy-5-methoxycoumarin)	Phenylpropanoids	836140	878560	1176300	222580	353200	395300	1.17254	0.335898	-1.57391
pme2997	4-Hydroxycoumarin	Phenylpropanoids	107970	105680	125310	9	9	9	1.25078	7.96554e-05	-13.6159
pme3007	Uridine 5’-diphosphate	Nucleotide and derivates	121840	46340	82720	414910	168620	299210	1.05843	3.51829	1.81488
pme3009	trans-Citridic acid	Organic acids and derivatives	242580	252870	157080	9	9	9	1.24999	4.13774e-05	-14.5608
pme3011	γ-aminobutyric acid	Organic acids and derivatives	6178000	4426200	4614800	3748300	4728000	3695900	0.798936	0.799803	-0.322284
pme3017	2-Aminoisobutyric acid	Amino acid and derivatives	610460	721410	490720	1666300	955360	928590	1.03124	1.94791	0.961931
pme3033	N,N-Dimethylglycine	Amino acid and derivatives	5680100	4875400	4543900	6767600	5996600	5608900	0.94111	1.21681	0.283104
pme3034	ethylmalonate	Organic acids and derivatives	9	9	9	72798	42853	58551	1.24957	6451.93	12.6555
pme3038	5-oxoproline	Amino acid and derivatives	2443500	3134400	1541800	13951000	15618000	13069000	1.22099	5.98874	2.58225
pme3069	Taurocholic acid	Organic acids and derivatives	1032300	1067200	1083800	1045400	1140100	1132200	0.689916	1.04222	0.0596603
pme3081	4-(Aminomethyl)-5-(hydroxymethyl)-2-methylpyridin-3-ol	Alcohols	638070	595480	463350	548030	473360	557230	0.361774	0.930296	-0.104238
pme3083	2-(Formylamino)benzoic acid	Organic acids and derivatives	257410	145230	156720	76405	66056	73908	1.16587	0.386815	-1.37028
pme3096	Aminomalonic acid	Organic acids and derivatives	1511700	1313200	966770	2697900	1024500	1925100	0.587041	1.48945	0.574779
pme3104	1-Methyladenine	Nucleotide and derivates	2009100	1856100	1822100	1293700	1325700	1389800	1.22602	0.704939	-0.50443
pme3129	Quercetin 4'-O-glucoside (Spiraeoside)	Flavonol	758680	464610	343860	524130	353860	367800	0.436165	0.79494	-0.331082
pme3134	3-Hydroxyflavone	Flavonol	3481.3	4313.5	6119.5	2040.4	3975.4	3161.5	0.794262	0.659559	-0.600427
pme3140	6-Hydroxy-4-methylcoumarin	Phenylpropanoids	312000	276410	323890	200860	132850	145950	1.16317	0.52577	-0.927496
pme3151	Deoxyribose 5-phosphate	Nucleotide and derivates	30784	50050	12365	516790	701850	281640	1.18847	16.0976	4.00877
pme3154	(Rs)-Mevalonic acid	Organic acids and derivatives	360170	368800	245800	9	9	9	1.25021	2.76988e-05	-15.1398
pme3160	D-Glucose 6-phosphate	Carbohydrates	23294000	14788000	14373000	24312000	26593000	25267000	0.973331	1.45214	0.53818
pme3163	D-Sedoheptuiose 7-phosphate	Carbohydrates	614940	390910	402640	9	9	9	1.25062	1.91695e-05	-15.6708
pme3174	Cytidine 5'-monophosphate (Cytidylic acid)	Nucleotide and derivates	238850	203720	179090	230380	720640	454320	0.913448	2.26062	1.17672
pme3179	CYS-GLY	Amino acid and derivatives	278060	585080	552800	795360	1189600	172940	0.208494	1.52401	0.607868
pme3184	2'-Deoxyadenosine-5'-monophosphate	Nucleotide and derivates	8053100	8260100	7056500	7483200	3628500	4640100	0.892172	0.674027	-0.569123
pme3188	Uridine 5'-monophosphate	Nucleotide and derivates	397850	231980	223020	405660	1660300	665730	0.943024	3.20301	1.67943
pme3194	N-acetylglycine	Amino acid and derivatives	3095400	4564700	2249700	8781400	9779900	10911000	1.17382	2.97406	1.57243
pme3198	2,4-Dihydroxybenzoic acid	Organic acids and derivatives	1333800	941950	917500	1944200	1985100	2088300	1.16641	1.88448	0.914163
pme3200	1-methylguanidine	Nucleotide and derivates	1036700	1101300	826550	1181100	1042900	1507100	0.785103	1.25857	0.331788
pme3207	trans,trans-Muconic acid	Organic acids and derivatives	90485	249120	163380	128970	598800	240230	0.580154	1.92451	0.944492
pme3209	Genistein 7-O-Glucoside (Genistin)	Isoflavone	9	9	9	40947	72658	55809	1.25029	6274.59	12.6153
pme3211	Quercetin 3-O-glucoside (Isotrifoliin)	Flavonol	873280	511040	348920	561600	380200	388000	0.426487	0.767234	-0.382262
pme3224	Vitexin 2''-O-beta-L-rhamnoside	Flavone	25252	49803	7730.1	9	9	9	1.23712	0.000326146	-11.5822
pme3237	Liquiritigenin	Flavanone	342180	201200	354350	9	9	9	1.25057	3.00759e-05	-15.021
pme3246	Coniferin	Phenylpropanoids	2523700	3473600	3163400	4852400	7325600	7693100	1.14234	2.16917	1.11714
pme3256	Delphinidin 3-O-rutinoside (Tulipanin)	Anthocyanins	556130	693320	752320	829700	929220	611210	0.592439	1.18402	0.24369
pme3261	6-Hydroxydaidzein	Isoflavone	50166	42155	77943	187260	214740	125150	1.14951	3.09607	1.63044
pme3267	Kaempferol 3-O-galactoside (Trifolin)	Flavonol	55593	10651	28146	144780	175630	195440	1.10555	5.46509	2.45025
pme3279	2'-Hydroxygenistein	Isoflavone	9	9	9	1303600	2375600	2047700	1.25048	212107	17.6944
pme3288	3,7-Di-O-methylquercetin	Flavonol	12540	11677	9578.5	5610.5	4501.6	3031.8	1.15681	0.388925	-1.36244
pme3309	2-Methylglutaric acid	Organic acids and derivatives	149650	92774	25534	720240	617810	596800	1.12747	7.22072	2.85214
pme3313	D-Fructose 6-phosphate	Carbohydrates	7847200	4881600	4543600	7531900	8500300	7924800	0.888326	1.38701	0.471979
pme3333	1,4-dihydro-1-Methyl-4-oxo-3-pyridinecarboxamide	Alkaloids	3006700	2437600	2525600	2787000	2599700	2670400	0.120149	1.01094	0.015699
pme3337	N6-Succinyl Adenosine	Nucleotide and derivates	400100	466330	527340	1810900	1781600	652060	1.03942	3.04538	1.60662
pme3346	5-hydroxyhexanoic acid	Organic acids and derivatives	565100	211480	139530	881960	566560	458790	0.859523	2.08197	1.05795
pme3349	8-Hydroxy-2-deoxyguanosine	Nucleotide and derivates	45694	22848	32252	39682	36339	36395	0.414473	1.1153	0.157438
pme3382	N-Acetylthreonine	Amino acid and derivatives	63573	64846	46817	89933	198210	116030	1.05824	2.30645	1.20567
pme3387	H-HomoArg-OH	Amino acid and derivatives	22575	20069	8901.9	107410	188160	70264	1.15879	7.09725	2.82726
pme3391	Petunidin 3-O-glucoside	Anthocyanins	174030	208910	232190	9	9	9	1.25051	4.38932e-05	-14.4756
pme3392	Pelargonidin 3-O-beta-D-glucoside（Callistephin chloride)	Anthocyanins	3944200	4321800	3399600	21934000	29583000	32971000	1.23929	7.24249	2.85649
pme3396	Fustin	Flavonol	16832000	15380000	18033000	56167000	67314000	56871000	1.24267	3.58945	1.84376
pme3416	Esculetin (6,7-dihydroxycoumarin)	Phenylpropanoids	30358000	43198000	46347000	12806000	4980500	8626100	1.16913	0.220283	-2.18257
pme3425	6-Methoxy-7,8-DihydroxyCoumarin	Phenylpropanoids	2728300	1801700	3072800	951970	1571700	1819000	0.939534	0.571194	-0.807949
pme3428	Esculin (6,7-Dihydroxycoumarin-6-glucoside)	Phenylpropanoids	142890	178370	238770	239300	460650	282850	0.935224	1.75491	0.811394
pme3440	Butein	Flavanone	44337	35163	21384	177630	41162	95847	0.905811	3.11882	1.641
pme3442	Quercetin 7-O-β-D-Glucuronide	Flavonol	67563	33170	9065.4	13166	8447.3	16808	0.677807	0.349926	-1.51488
pme3446	Sinapinaldehyde	Phenylpropanoids	289370	274920	263210	9	9	9	1.25078	3.26284e-05	-14.9035
pme3456	p-Coumaraldehyde	Phenylpropanoids	253460	156140	159280	510820	380710	458720	1.15227	2.37352	1.24703
pme3459	Caffeyl alcohol	Phenylpropanoids	914650	673790	645870	340330	329060	397360	1.18846	0.47744	-1.06661
pme3464	Isosakuranetin (4'-Methylnaringenin)	Flavanone	10166	4609.4	9939.3	9	9	4824.5	0.934454	0.195936	-2.35155
pme3469	Kaempferol-3-O-robinoside-7-O-rhamnoside (Robinin)	Flavonol	391440	990740	1072000	1549900	6880300	2614300	0.998324	4.50028	2.17002
pme3473	Butin	Flavone	9	9	9	203150	105590	159020	1.24932	17324.4	14.0805
pme3480	Pantetheine	Vitamins and derivatives	663780	616490	919530	1196900	2347500	929620	0.91934	2.03383	1.0242
pme3484	Myricetin 3-O-galactoside	Flavonol	118230	121230	53388	9	9	9	1.24828	9.2198e-05	-13.4049
pme3514	Morin	Flavonol	20086	9101.6	10192	16764	16837	19138	0.711042	1.33925	0.421422
pme3576	Anthranilic acid	Organic acids and derivatives	590830	452560	599120	1173500	951030	852640	1.13977	1.81257	0.858039
pme3609	Cyanidin	Anthocyanins	463060	429760	384920	9983100	10582000	9285500	1.24997	23.362	4.54609
pme3705	D-glucoronic acid	Others	194990	162330	124760	235870	172800	203500	0.766013	1.26985	0.34466
pme3719	D-Xylonic acid	Organic acids and derivatives	2508600	2012600	1595100	2462100	1545400	1713100	0.232912	0.935304	-0.0964927
pme3827	3,4-Dihydroxy-DL-phenylalanine	Amino acid and derivatives	422230	419220	238160	227690	357360	296790	0.45757	0.816813	-0.291921
pme3838	Guanosine 3',5'-cyclic monophosphate	Nucleotide and derivates	1229000	684510	1026300	1057200	4128400	1843400	0.820081	2.39097	1.2576
pme3961	Deoxyadenosine	Nucleotide and derivates	899090	197240	376190	79499	89323	76348	1.10192	0.166497	-2.58643
pme3965	2-(dimethylamino)guanosine	Nucleotide and derivates	1114500	1180700	1294100	391760	704730	415010	1.14507	0.421113	-1.24772
pme3970	β-Pseudouridine	Nucleotide and derivates	556680	585110	523970	483900	524440	461840	0.974005	0.882588	-0.180188
pme3983	Hypoxanthine-9-β-D-arabinofuranoside	Nucleotide and derivates	25354000	32997000	22307000	9634700	7038900	5784600	1.19809	0.278437	-1.84458
pmf0005	Narirutin	Flavone	107450	104180	133640	722330	792370	901000	1.24325	6.99655	2.80664
pmf0010	Xanthotoxol	Phenylpropanoids	158160	253190	283860	146640	116980	60325	0.969195	0.465967	-1.1017
pmf0014	Scopolin	Phenylpropanoids	1962700	2912400	3525900	1559300	2140000	3054600	0.499267	0.80394	-0.31484
pmf0016	DL-Methionine	Amino acid and derivatives	1575500	1801100	1593500	11897000	8327100	10671000	1.24033	6.21619	2.63603
pmf0018	1-Aminocyclopropanecarboxylic acid	Amino acid and derivatives	3118700	2358000	871630	12032000	9987900	12624000	1.14827	5.45717	2.44815
pmf0027	Cyanidin 3-O-galactoside	Anthocyanins	2432300	3566100	2803300	4085800	7280600	4569700	1.02255	1.81057	0.856445
pmf0032	Galactinol	Carbohydrates	1652000	2392800	1063300	8935800	4594400	3936300	1.09187	3.41937	1.77373
pmf0035	Glucose-1-phosphate	Carbohydrates	597120	329480	374700	612490	684250	658560	0.953446	1.50257	0.587436
pmf0057	4,2',4',6'-Tetrahydroxychalcone	Flavone	18136	12237	7579.5	117570	80063	66502	1.19507	6.95962	2.79901
pmf0058	4',5,7-Trihydroxyflavanone	Flavanone	17048	6376.1	4358.7	87054	79513	44796	1.15116	7.60769	2.92746
pmf0059	UDP-α-D-glucose	Nucleotide and derivates	4875300	2723000	5013700	9499000	5408500	8066200	0.938014	1.82157	0.865186
pmf0067	Isoacteoside	Phenylpropanoids	9	9	28227	9	9	9	0.564672	0.000955921	-10.0308
pmf0070	β-Sitosterol	Sterides	4344500	4169000	3611500	3384300	3628400	7622300	0.267291	1.20701	0.271438
pmf0073	Campesterol	Sterides	367560	410690	431900	327920	405250	422750	0.320102	0.955187	-0.0661443
pmf0079	Soyasapogenol B	Sterides	2461100	2501500	2355600	2169300	2159600	2279000	1.12406	0.902941	-0.147297
pmf0085	Cycloartenol	Sterides	264850	302080	302780	279990	298810	331160	0.406261	1.04628	0.0652687
pmf0091	2,3-Oxidosqualene	Sterides	304550	326890	323590	294500	330170	336890	0.0823704	1.00684	0.00983083
pmf0094	Methyl p-coumarate	Phenylpropanoids	274350	433850	205100	7712400	7024800	7747200	1.24104	24.6189	4.62169
pmf0098	trans-4-Hydroxycinnamic acid Methyl Ester	Phenylpropanoids	32686	52958	37190	793740	726020	817890	1.24581	19.031	4.25028
pmf0104	Caffeic acid	Phenylpropanoids	3415000	3917000	3892600	1666200	9	2091200	0.643722	0.334748	-1.57885
pmf0109	3-O-Acetylpinobanksin	Flavonoid	1303600	1680000	1686000	2477600	1740300	1602000	0.690351	1.24634	0.317695
pmf0112	Maackiain	Flavonoid	6404	3725.5	3478.5	1361.6	2194.9	1157.6	1.11074	0.346421	-1.5294
pmf0118	Uridine 5'-diphosphoglucose disodium salt	Nucleotide and derivates	5291800	2969600	5077900	9650000	5625300	8151000	0.935388	1.75619	0.812446
pmf0123	Methyl ferulate	Phenylpropanoids	1913600	3582700	2438200	36185000	31456000	33538000	1.23974	12.7518	3.67263
pmf0124	2-Hydroxymelatonin	Alkaloids	69362	95502	91907	54221	39410	58067	1.07916	0.590791	-0.75928
pmf0131	Cryptochlorogenic acid	Organic acids and derivatives	1348200	1194000	1069000	876780	1357400	1159600	0.301734	0.939793	-0.0895853
pmf0138	D-(+)-Mannose	Carbohydrates	61377	147890	43931	427260	298100	216500	1.08745	3.71986	1.89525
pmf0139	D-(+)-Galactose	Carbohydrates	94825	124290	27433	365560	292000	202290	1.02596	3.48756	1.80222
pmf0141	2-Phenylethanol	Others	898170	598340	682660	1331400	1957100	1445600	1.14827	2.17243	1.11931
pmf0151	Quercetin	Flavonoid	15355	7659.4	10257	14908	11585	14101	0.580249	1.22009	0.286984
pmf0166	Schizandrin	Phenylpropanoids	316130	559200	478900	889660	665770	514730	0.854406	1.52866	0.612269
pmf0174	1-Decanol	Alcohols	11521000	11120000	11415000	8728000	10360000	10222000	1.00685	0.860641	-0.216516
pmf0175	2-Decanol	Alcohols	11683000	11166000	10859000	8479600	10300000	10186000	0.946175	0.859309	-0.21875
pmf0179	Narcissoside	Flavonoid	4009100	3810700	2698100	3256200	2940100	3046800	0.512189	0.878797	-0.186398
pmf0196	Phosphoenolpyruvic acid	Organic acids and derivatives	94239	52695	32104	410730	593340	336380	1.18569	7.48696	2.90438
pmf0203	Peonidin 3-O-glucoside chloride	Anthocyanins	1479800	2647400	2564100	3238400	4936300	3127500	0.944323	1.68909	0.756245
pmf0204	Hyperoside	Flavonoid	3993600	4705600	4357100	1783000	1199500	1141000	1.21195	0.315825	-1.6628
pmf0208	Isoquercitroside	Flavonoid	393110	288730	213130	293570	252900	278500	0.183574	0.921785	-0.117498
pmf0209	Capsaicin	Alkaloids	9	8837.5	47315	23438	19676	33852	0.590988	1.37044	0.45464
pmf0211	Nordihydrocapsaicin	Alkaloids	55313	31372	59107	11629	24073	16554	1.09114	0.358428	-1.48024
pmf0213	Caffeine	Alkaloids	75404	55376	54070	9	202250	9	0.782182	1.09423	0.129913
pmf0217	D-Glucose-6-phosphate disodium salt	Others	16661000	10922000	11450000	16172000	19564000	18140000	0.945552	1.38027	0.464948
pmf0218	Phosphoenolpyruvate trisodium salt	Organic acids and derivatives	186320	71081	64940	147130	119010	152670	0.58853	1.29928	0.377708
pmf0220	D-Fructose 6-phosphate-disodium salt	Carbohydrates	575000	351370	369230	611400	683860	694900	1.01224	1.53609	0.619264
pmf0231	Chlorpyrifos	Alkaloids	32646	26853	47774	5321.9	17136	4990.1	1.07867	0.255871	-1.96651
pmf0243	Benzyl β-D-Glucopyranoside	Others	3760400	3731700	3234200	3144800	2956400	2927300	1.0554	0.841716	-0.248594
pmf0247	Orientin	Flavonoid	194990	156040	227140	480590	368920	564530	1.16597	2.44572	1.29026
pmf0256	3-Methyl-1-pentanol	Alcohols	507860	550740	551020	1004500	1168200	1043800	1.23897	1.9983	0.998772
pmf0259	Dioscin	Sterides	64298	35083	31726	43755	119780	95775	0.817777	1.97785	0.983933
pmf0267	Indole-3-carboxylic	Alkaloids	95869	63569	80128	21137	16322	9	0.764992	0.156399	-2.67669
pmf0271	(E)-p-coumaric acid	Phenylpropanoids	202890	253660	157270	9	9	9	1.24995	4.39868e-05	-14.4726
pmf0277	Gossypol	Polyphenol	2208900	2302600	2199800	253160	450600	312320	1.2293	0.151398	-2.72358
pmf0279	Gossypitrin	Flavonoid	279400	338650	323010	154190	142630	86726	1.15339	0.407568	-1.29489
pmf0280	D-Galacturonic acid	Organic acids and derivatives	229230	181340	143090	175870	148850	171690	0.388923	0.896597	-0.157468
pmf0282	Melibiose	Carbohydrates	464580	582410	279980	2079300	1196500	879360	1.07933	3.13131	1.64677
pmf0284	4-Hydroxy-3-methoxycinnamaldehyde	Phenylpropanoids	22796	12643	20290	3305.2	3685.6	7710.7	1.1399	0.263803	-1.92246
pmf0286	Phytol	Terpene	4916700	3381600	3454600	1644100	1571300	1535300	1.20863	0.404215	-1.3068
pmf0287	3'-dephospho-CoA	Nucleotide and derivates	470170	714450	607710	2740700	1450600	842370	0.991632	2.80845	1.48977
pmf0291	4-Hydroxypyridine	Alkaloids	177460	221160	160010	2437800	919320	2074300	1.19969	9.72275	3.28136
pmf0292	D-erythro-sphinganine	Amino acid and derivatives	40299	25329	48381	121420	139260	130790	1.19084	3.43368	1.77975
pmf0294	1-Octadecanol	Lipids	297540	279770	300690	268690	352550	339490	0.539546	1.09423	0.12991
pmf0295	Skimmin	Phenylpropanoids	1381200	1139200	1766800	469820	772650	479620	1.14053	0.401682	-1.31588
pmf0301	Engeletin	Flavonoid	14563	20833	25160	13188	10780	12498	1.02197	0.602186	-0.731718
pmf0306	Solamargine	Alkaloids	52037000	14095000	9923100	4870900	6912600	7532000	0.919512	0.253967	-1.97729
pmf0308	Solasonine	Alkaloids	2436100	607410	753290	9	9	9	1.24826	7.11125e-06	-17.1015
pmf0314	ABIENOL	Others	113700	113840	112450	115820	137220	111240	0.575311	1.07144	0.0995555
pmf0326	Apocynin	Phenylpropanoids	51970	99711	109500	163810	21136	12884	0.578648	0.757444	-0.400789
pmf0328	lumichrome	Alkaloids	342140	346950	413390	259140	217870	200410	1.16388	0.614451	-0.70263
pmf0329	Protopine	Alkaloids	11001	22732	26300	9	9	9	1.24708	0.000449753	-11.1186
pmf0332	Oleanolic acid	Terpene	89568	72755	90643	53913	85711	61932	0.766046	0.796771	-0.327763
pmf0336	Indole-3-carboxylic acid	Alkaloids	68034	48976	54318	9	9	9	1.25078	0.000157592	-12.6315
pmf0339	Roseoside	Terpene	3555300	6302100	4791200	1630600	1844900	1408100	1.17817	0.333383	-1.58475
pmf0344	(-)-Epiafzelechin	Polyphenol	9	9	9	56094	30745	38595	1.24927	4645.7	12.1817
pmf0348	2,6-Dimethyl-7-octene-2,3,6-triol	Alcohols	202000	163720	170950	50808	31358	36656	1.22819	0.221406	-2.17523
pmf0350	Vomifoliol	Others	172780	170970	206160	118390	64091	100940	1.09843	0.515395	-0.956249
pmf0351	Cucumegastigmane I	Others	9	9	9	204900	158700	208460	1.25032	21187.4	14.3709
pmf0360	Astilbin	Flavonoid	8375.5	9327.1	12849	616390	286030	278580	1.23391	38.6559	5.27262
pmf0369	Persicoside	Flavonoid	36939	39753	32036	9	9	9	1.25046	0.000248326	-11.9755
pmf0373	Caulilexin C	Alkaloids	8744.4	15566	16731	5342.7	9216.3	9737.9	0.842012	0.59201	-0.756308
pmf0375	Isorhamnetin 3-O-glucoside	Flavonoid	5209800	6208500	4560500	5078400	4680000	4005600	0.666259	0.861391	-0.215259
pmf0379	Gallocatechin gallate	Polyphenol	533090	788640	588950	74712	174990	72077	1.17909	0.168411	-2.56994
pmf0384	Nicotine	Alkaloids	374140	462610	520370	100130	134040	273120	1.08026	0.373799	-1.41967
pmf0393	Persicogenin	Flavonoid	162000	133390	172870	49070	54473	44747	1.23421	0.316683	-1.65889
pmf0398	Arachidic acid	Lipids	200100	166730	266410	157360	129800	79191	0.947011	0.578534	-0.789526
pmf0399	cis-Gondoic acid	Lipids	199480	292010	248670	15246	208350	283520	0.55016	0.685144	-0.545521
pmf0402	Lignoceric acid	Lipids	6989.2	4568.8	7867.5	9	5081.2	6948.9	0.566552	0.619758	-0.690224
pmf0403	L-Hyoscyamine	Alkaloids	9	9	9	84914	102050	94705	1.25081	10432.2	13.3488
pmf0406	Phenethyl caffeate	Phenylpropanoids	9	6370.3	9	9	9	9	0.54463	0.00422648	-7.88633
pmf0408	Plantamajoside	Organic acids and derivatives	32298	48089	53697	9287.5	12009	15699	1.18435	0.275913	-1.85772
pmf0411	Phenyl salicylate	Organic acids and derivatives	26811	62355	62925	23730	37126	24581	0.786927	0.561749	-0.832002
pmf0414	Zingerone	Phenylpropanoids	71806	101130	110610	4322.5	7397	4852.4	1.23519	0.0584452	-4.09677
pmf0416	α-Ionone	Others	6092800	3842100	4392500	1194100	1564400	1107000	1.2096	0.269798	-1.89005
pmf0417	Eriocitrin	Flavonoid	187660	216840	163860	1254700	1659100	1370700	1.24478	7.53836	2.91425
pmf0418	Curdione	Others	569280	1100200	1071700	4241800	2424500	1870300	1.08573	3.11421	1.63886
pmf0420	Benzyl acetate	Organic acids and derivatives	17828	13742	17055	23085	5078.6	45363	0.0608571	1.51212	0.596568
pmf0421	Aloin A	Quinones	9	9	9	9	10225	6652.4	0.888247	625.422	9.28869
pmf0423	Sweroside	Terpene	6827500	6453100	9197200	818510	1351000	829410	1.2262	0.133417	-2.90599
pmf0424	Isochlorogenic acid B	Organic acids and derivatives	3397100	557870	176010	962810	751290	785850	0.122469	0.605171	-0.724585
pmf0425	D-tartaric acid	Organic acids and derivatives	11332	8960.7	4076.5	74150	46098	97163	1.18245	8.92155	3.15729
pmf0433	Swertiamarin	Terpene	164220	213300	183430	95599	104900	126230	1.15372	0.582457	-0.779778
pmf0435	Loganin	Terpene	61530	83366	66386	44762	48116	14381	0.873098	0.507658	-0.978071
pmf0436	1-Deoxynojirimycin	Alkaloids	6878.4	6286.2	7410.9	11110	9	9	0.839896	0.540837	-0.886733
pmf0438	Dihydrocapsaicin	Alkaloids	9	1477.5	4119.5	2009.8	2040.2	3576.5	0.556488	1.36042	0.444049
pmf0440	4-Methoxycinna Maldehyde	Phenylpropanoids	927960	813380	901510	732430	733900	582150	1.03935	0.775103	-0.367541
pmf0441	N-Acetyl-L-phenylalanine	Amino acid and derivatives	1241900	1182000	1153300	489440	418910	519670	1.23969	0.3992	-1.32481
pmf0443	Parthenolide	Others	9	9	9	120020	89816	95618	1.2504	11313.1	13.4657
pmf0446	Gentiopicroside	Terpene	20924	9	9	101150	68781	76619	0.973217	11.773	3.55741
pmf0455	Peimine	Alkaloids	4372600	3658600	2674400	1003400	1095600	1191300	1.2102	0.307344	-1.70207
pmf0458	6-Gingerol	Polyphenol	230890	585530	9	1275500	1594400	1385900	0.715051	5.2127	2.38203
pmf0465	Geniposide	Terpene	57388	67219	41501	9	9	9	1.24976	0.000162545	-12.5869
pmf0467	Morroniside	Terpene	25268	9	9	14803	9	9	0.0423271	0.586135	-0.770696
pmf0473	Baccatin III	Alkaloids	60300	40249	8425.3	9	9	9	1.23658	0.000247765	-11.9787
pmf0474	Geniposidic acid	Terpene	550600	577520	518100	241400	239220	319800	1.20723	0.486217	-1.04033
pmf0477	Pachymic acid	Terpene	26009	28403	26739	9115.4	10273	14120	1.20009	0.412914	-1.27609
pmf0482	Cynarin	Organic acids and derivatives	901220	891410	1522700	392130	1047400	706990	0.722181	0.647453	-0.627153
pmf0484	alpha-Aminocaproic acid	Amino acid and derivatives	11030000	9879700	7958400	7247900	9595500	11222000	0.136018	0.972194	-0.0406835
pmf0499	Eleutheroside E	Phenylpropanoids	85573	74801	118860	40115	46790	52206	1.13982	0.498188	-1.00524
pmf0504	Nandrolone	Others	9	9	9	96206	55508	55963	1.2495	7691.74	12.9091
pmf0506	Ligustilide	Others	345140	390670	386210	689170	511570	485600	1.07993	1.50295	0.587797
pmf0509	(-)-Camphor	Terpene	4276900	3980100	4092400	3373500	3347700	3157900	1.21042	0.799966	-0.321989
pmf0514	alpha-Cyperone	Others	5834.1	8703.3	5702.2	9	9	9	1.24901	0.00133402	-9.55001
pmf0517	Mangiferin	Others	55006	55096	65716	9	9	9	1.25074	0.000153568	-12.6688
pmf0525	Imperatorin	Phenylpropanoids	77970	105110	107660	148440	167400	147920	1.13858	1.5951	0.673649
pmf0526	Isoimperatorin	Phenylpropanoids	70117	235390	106950	48949	51454	56115	0.943377	0.379477	-1.39792
pmf0529	Isofraxidin	Phenylpropanoids	31456	6004.9	20392	5305.8	4261.6	4875.7	0.967474	0.249652	-2.00201
pmf0531	N-Methylcytisine	Alkaloids	105370	145070	132270	9	9	9	1.25025	7.05495e-05	-13.791
pmf0532	Phillyroside	Phenylpropanoids	227920	237930	221090	177880	177460	125090	1.04648	0.699377	-0.515858
pmf0534	Hinokitiol	Others	312090	344820	342320	124400	265350	211990	0.960509	0.602204	-0.731677
pmf0536	Cyclohexane-1,3-dione	Others	13395	12558	16818	8651.3	21948	13412	0.0689497	1.029	0.041241
pmf0541	Shikonin	Quinones	967820	950580	919550	1029400	1193100	1100400	1.08802	1.17088	0.227594
pmf0543	Podophyllotoxin	Phenylpropanoids	45913	31706	26939	9	265970	204670	0.25773	4.50132	2.17035
pmf0556	Ginsenoside Re	Terpene	41898	48066	50157	296750	636510	356180	1.2252	9.20233	3.202
pmf0557	Acid orange 20	Alkaloids	96111000	61539000	77744000	123480	195450	143630	1.24863	0.00196505	-8.99122
pmf0560	Abrine	Alkaloids	221140	85997	104590	54524	23989	38784	1.07661	0.28489	-1.81152
pmf0568	Tectorigenin	Flavonoid	31399	12995	11637	9	9	9	1.24721	0.000481876	-11.0191
pmf0570	Liquiritin	Flavonoid	9	9	9	88895	107940	65817	1.25055	9727.85	13.2479
pmf0572	Paeonol	Phenylpropanoids	242250	203960	263220	78573	106220	66279	1.19706	0.353907	-1.49856
pmf0578	Citric acid monohydrate	Organic acids and derivatives	5969600	4839000	2134400	6294200	4139900	7970200	0.599014	1.42195	0.507871
pmf0582	Glabridin	Flavonoid	94415	91232	141560	341630	252380	187080	1.10821	2.38714	1.25529
pmf0583	Phloridzin	Flavonoid	56544	38757	38581	197910	219580	238370	1.23105	4.89879	2.29243
pmf0585	Proline	Amino acid and derivatives	1712500	2864800	1525400	3085900	4433600	3147800	1.00049	1.74796	0.805675
pmf0587	Aspartic acid	Amino acid and derivatives	12181000	10395000	10367000	13932000	9125700	12281000	0.243832	1.07272	0.101277
pmf0590	Glutamic acid	Amino acid and derivatives	6859000	9341200	6374600	20983000	15417000	16836000	1.1848	2.3582	1.23769
pmf0591	Cinnamic acid	Phenylpropanoids	240450	29951	173610	120960	89137	79369	0.136046	0.651934	-0.617202
pmf0593	D-(-)-Valine	Amino acid and derivatives	797300	756670	351970	1622400	1186400	1589600	1.05504	2.30773	1.20648
pmf0594	D-(+)-Phenylalanine	Amino acid and derivatives	3200500	2823900	2304700	1152700	1407700	1019000	1.18912	0.429746	-1.21844
pmf0599	(+)-alpha-Pinene	Terpene	915200	860510	886850	745290	767850	741490	1.21449	0.84679	-0.239923
pmf0602	Purpurin	Quinones	143760	88122	100950	22731	22339	21125	1.23217	0.198884	-2.33
pmf0604	β-Caryophyllene	Terpene	5118100	2878000	5364000	1240600	2299400	1800200	1.07988	0.399713	-1.32297
pmf0605	Notopterol	Phenylpropanoids	27425000	35312000	99004000	23671000	45950000	29546000	0.477139	0.613122	-0.705753
pmf0606	Pectin (Technical Grade)	Others	327860	305850	221310	233190	445360	246930	0.138909	1.08241	0.114244
pmf0609	Umbelliferone	Phenylpropanoids	315210	424560	419030	44658	49502	48959	1.24353	0.123506	-3.01734
pmf0613	α-Terpineol	Terpene	74027000	74731000	70653000	64593000	62607000	61777000	1.19896	0.861292	-0.215425

## Sheet: PurpleR2 and Shepody
Differential metabolites between PurpleR2 and Shepody
Table: Partial calculation results of orthogonal partial least squares discriminant analysis (OPLS-DA) 正交偏最小二乘法判别分析（OPLS-DA）部分计算结果
Index	Compounds	Class	Shepody-1	Shepody-2	Shepody-3	PurpleR2-1	PurpleR2-2	PurpleR2-3	VIP	Fold_Change	Log2FC
pma0101	N-Caffeoyl agmatine	Phenolamides	9	9	9	1670300	379820	988430	1.22198	112539	16.7801
pma0104	N-sinapoyl hydroxycoumarin	Phenylpropanoids	9	9	9	13528000	10912000	11201000	1.22542	1.32004e+06	20.3321
pma0110	O-Sinapoyl quinic acid	Organic acids and derivatives	621900	729270	1293200	4125400	6750300	5902700	1.17756	6.34495	2.66561
pma0134	D(-)-Threose	Carbohydrates	1407600	2270200	1191800	1053900	628050	1024700	0.913032	0.555826	-0.847295
pma0214	methylQuercetin O-hexoside	Flavonol	2472500	2081400	2129200	38782000	47340000	39439000	1.22366	18.7878	4.23173
pma0249	Selgin 5-O-hexoside	Flavone	9	9	9	57536000	71301000	53472000	1.22541	6.75219e+06	22.6869
pma0461	14,15-Dehydrocrepenynic acid	Lipids	8122100	7347800	7287200	10870000	13282000	12983000	1.17634	1.6318	0.706463
pma0584	N-Caffeoylspermidine	Phenolamides	5546700	7531800	6376800	9	9	59915	1.06861	0.00308055	-8.3426
pma0791	Naringenin O-malonylhexoside	Flavanone	201010	202210	188930	504610	326900	449810	1.15771	2.16384	1.1136
pma0825	Chrysin O-malonylhexoside	Flavone	9	9	9	155420	112210	171980	1.22513	16281.9	13.991
pma0948	Hydroxyphenethylamine	Others	860560	678800	905010	274170	585040	476600	0.977772	0.546484	-0.871748
pma1751	Nicotinic acid-hexoside	Vitamins and derivatives	4881200	6518000	8334700	1547800	1483100	846140	1.17511	0.196466	-2.34765
pma2172	Cinnamoyl tyramine	Alkaloids	319130	101560	292160	124560	68427	49806	0.922274	0.340595	-1.55387
pma2681	Xanthurenic acid	Organic acids and derivatives	59281	106320	109670	244900	219510	156590	1.05696	2.25596	1.17374
pma2987	Histidinol	Alcohols	4388300	4904100	3597800	3957600	3700200	2991700	0.744605	0.82617	-0.275489
pma3101	Nicotinate ribonucleoside	Vitamins and derivatives	10021000	11412000	8593400	17715000	21049000	18104000	1.17315	1.89393	0.921386
pma3606	9-Hydroxy-(10E,12Z,15Z)-octadecatrienoic acid	Lipids	10465000	7461600	7981200	14347000	18449000	17637000	1.14558	1.94663	0.960982
pma3649	5-Aminolevulinate	Organic acids and derivatives	81020000	84876000	41016000	80987000	93628000	90717000	0.653318	1.28234	0.358781
pma3724	1-O-Feruloyl quinic acid	Organic acids and derivatives	5694800	3768600	3823500	4973400	6551200	6016000	0.83349	1.32014	0.400694
pma6199	Chrysin O-hexoside	Flavone	9	9	9	162340	118280	170330	1.2252	16701.9	14.0277
pma6254	C-hexosyl-apigenin O-caffeoylhexoside	Flavone	326120	296830	493150	1804400	1334000	1740300	1.18896	4.3712	2.12803
pma6270	sn-Glycero-3-phosphocholine	Alkaloids	89291	94458	39956	97023	271090	117010	0.81102	2.16858	1.11675
pma6281	Methylglutaric acid	Organic acids and derivatives	18651	20866	8162.8	17968	21471	55684	0.70524	1.99504	0.996416
pma6298	3-Hydroxypyridine	Others	130640	64564	81633	35782	43720	118690	0.555352	0.715916	-0.482138
pma6455	Ribulose-5-phosphate	Carbohydrates	544390	213370	199410	71130	126480	108840	1.0022	0.320163	-1.64312
pma6460	5-O-p-Coumaroylquinic acid	Organic acids and derivatives	581150	344140	262280	2399500	1942600	2384000	1.18413	5.66375	2.50176
pma6496	Luteolin 6-C-glucoside	Flavone	115630	207570	124170	1047400	1094000	643370	1.18165	6.22476	2.63802
pma6516	C-hexosyl-apigenin O-hexosyl-O-hexoside	Flavone	625520	640810	973610	3420200	2480500	2856800	1.18757	3.9097	1.96706
pma6520	Tricin 4'-O-(β-guaiacylglyceryl) ether-O-rutinoside	Flavone	80088	106300	88316	9	9	9	1.22532	9.82876e-05	-13.3126
pma6561	Caffeic acid O-glucoside	Phenylpropanoids	2545700	3817000	5090900	3005100	3250000	2807400	0.536219	0.791236	-0.33782
pma6586	Tricin O-glycerylhexoside	Flavone	87726	151100	209880	150660	201490	105300	0.0817347	1.01949	0.0278436
pma6599	6-Hydroxymethylherniarin	Phenylpropanoids	1479700	1690300	1960900	1357600	1752600	1077800	0.684751	0.816231	-0.29295
pma6639	Isorhamnetin O-hexoside	Flavonol	4122100	4576200	3419300	50246000	73721000	64025000	1.21962	15.514	3.9555
pmb0064	DIMBOA glucoside	Others	1908900	1712400	1919800	821040	958470	765420	1.20349	0.459282	-1.12255
pmb0069	Benzamide	Others	910410	723480	794670	100590	121400	127730	1.21873	0.144003	-2.79583
pmb0142	Caffeic aldehyde	Phenylpropanoids	10284000	5936100	7421800	907520	1006000	1855900	1.17402	0.159438	-2.64893
pmb0149	MAG (18:4) isomer1	Lipids	799070	1280700	1378400	1892600	3108000	1125800	0.736562	1.77157	0.825031
pmb0159	DGMG (18:2) isomer2	Lipids	2338000	2128000	2991500	4096400	5416200	2879000	0.924416	1.66163	0.732599
pmb0160	MAG (18:3) isomer5	Lipids	18439000	11112000	15098000	8592000	19301000	12742000	0.273149	0.910099	-0.135905
pmb0161	DGMG (18:2) isomer1	Lipids	3288000	4052900	3841100	11687000	20039000	6401000	1.0506	3.40968	1.76963
pmb0163	DGMG (18:2) isomer3	Lipids	3717100	4118100	3504300	13665000	19837000	9325700	1.15699	3.77686	1.91719
pmb0164	MAG (18:2) isomer1	Lipids	106900	89390	71196	182470	152680	129960	1.07551	1.73882	0.798109
pmb0165	LysoPC 16:1	Lipids	388770	288880	306730	442100	1866900	744160	0.913145	3.10161	1.63302
pmb0168	PC 16:1/14:1	Lipids	4079200	1225500	1184500	763490	471210	1059500	0.85014	0.353541	-1.50005
pmb0197	N2-methylguanosine	Nucleotide and derivates	340710	293550	369490	212920	230350	213010	1.1606	0.653828	-0.613017
pmb0202	Xanthine	Nucleotide and derivates	604870	510280	631600	645530	782110	611550	0.747017	1.16742	0.223323
pmb0242	Sinapoylcholine	Alkaloids	279920	161720	239330	1897100	6773800	4776300	1.17859	19.7471	4.30357
pmb0277	Tricin	Flavone	19219	26102	49546	60774	53129	78938	0.963232	2.03275	1.02343
pmb0287	MAG (18:4) isomer2	Lipids	107980	111250	131930	82588	66090	74818	1.14126	0.636451	-0.65188
pmb0292	Cholesterol	Lipids	888380	1445600	1773300	1253900	1308900	537040	0.505507	0.754718	-0.40599
pmb0296	MAG (18:1) isomer2	Lipids	235430	592620	569090	2031200	3215500	861740	1.00551	4.3721	2.12833
pmb0302	2-Aminoethylphosphonate	Lipids	441460	382230	471800	249790	305470	344740	1.04541	0.694718	-0.525501
pmb0323	N-Caffeoyl putrescine	Phenolamides	7051400	3213300	4296000	6982100	5074600	7012400	0.646216	1.30963	0.389157
pmb0325	N-Feruloyl spermidine	Phenolamides	750770	744110	1296800	554480	417310	267560	1.01608	0.443944	-1.17155
pmb0382	O-Feruloyl 4-hydroxylcoumarin	Phenylpropanoids	1542500	1954700	2188400	4560300	3377300	3152700	1.11002	1.95059	0.963914
pmb0423	Hydroxy-methoxycinnamate	Phenylpropanoids	5644100	5715900	6756900	9	9	9	1.22552	1.49032e-06	-19.3559
pmb0426	5-Methoxy-N,N-dimethyltryptamine	Alkaloids	1775000	1716300	1342100	2563100	2705800	2457100	1.14463	1.59846	0.676683
pmb0449	2-Aminoadipic acid (L-Homoglutamic acid)	Amino acid and derivatives	4853800	6341500	2139200	2847600	5283600	4081100	0.0315125	0.915842	-0.126829
pmb0464	Aspartic acid di-O-glucoside	Amino acid and derivatives	251190	688020	162570	457850	428200	322080	0.361602	1.09653	0.13294
pmb0484	Choline	Alkaloids	8994500	9826300	8160500	17899000	21338000	20992000	1.20438	2.23225	1.1585
pmb0490	N-p-Coumaroyl putrescine	Phenolamides	447170	261010	256020	777200	186200	232580	0.0501699	1.24039	0.310789
pmb0492	"N',N"",N""'-p-coumaroyl-cinnamoyl-caffeoyl spermidine"	Phenolamides	2053800	1257900	1241400	1233800	1795500	1773100	0.204391	1.05475	0.0769064
pmb0494	N-Sinapoyl putrescine	Phenolamides	1107500	1462100	2277600	843370	448620	1114000	0.893057	0.496367	-1.01052
pmb0496	N-Feruloyl agmatine	Phenolamides	1086800	1113400	1183000	587560	910650	1135500	0.721028	0.778467	-0.361292
pmb0498	N-Sinapoyl agmatine	Phenolamides	898560	1394800	1875600	1101000	747770	1932600	0.226237	0.90703	-0.140779
pmb0501	Agmatine	Phenolamides	917130	1077600	969200	722090	379640	527810	1.04779	0.54979	-0.863047
pmb0505	N'-p-Coumaroyl putrescine	Phenolamides	468340	299490	191050	995500	134140	262370	0.0860367	1.4517	0.537747
pmb0514	Adenosine 3'-monophosphate	Nucleotide and derivates	534570	519390	392790	309400	344470	215580	1.02013	0.600968	-0.734641
pmb0530	Nicotinic acid adenine dinucleotide	Nucleotide and derivates	21348000	24775000	22804000	7253600	7144100	7085700	1.22224	0.311683	-1.68185
pmb0532	Inosine 5'-monophosphate	Nucleotide and derivates	61692	60743	73431	9	9	9	1.22549	0.000137849	-12.8246
pmb0545	Rosinidin O-hexoside	Anthocyanins	609610	594890	726100	154130	128800	150480	1.21832	0.224495	-2.15524
pmb0550	Cyanidin 3-O-glucoside (Kuromanin)	Anthocyanins	9	9	9	5902400	6116000	6945900	1.22551	702381	19.4219
pmb0566	Luteolin O-hexosyl-O-pentoside	Flavone	38470	53710	60332	242900	269560	280060	1.2073	5.19644	2.37752
pmb0569	Syringetin 5-O-hexoside	Flavone	9	9	9	715680	1191200	1136400	1.22511	112714	16.7823
pmb0578	Luteolin O-sinapoylhexoside	Flavone	11770	16662	20797	131690	141630	103700	1.20343	7.65849	2.93706
pmb0580	Chrysin 5-O-glucoside (Toringin)	Flavone	9	9	9	155250	121170	133780	1.22534	15192.6	13.8911
pmb0587	Chrysoeriol O-glucuronic acid-O-hexoside	Flavone	9	9	9	519790	608290	560030	1.22547	62522.6	15.9321
pmb0592	Chrysoeriol O-hexosyl-O-rutinoside	Flavone	438600	558590	667700	1495400	1499600	3121000	1.12337	3.67352	1.87716
pmb0595	Isorhamnetin 5-O-hexoside	Flavonol	3776300	4379700	3599500	61039000	70793000	58541000	1.22343	16.1944	4.01742
pmb0602	Syringetin 7-O-hexoside	Flavone	9	9	9	861650	1040900	941790	1.22546	105346	16.6848
pmb0604	Kaempferol 3-O-glucoside (Astragalin)	Flavonol	262060	406620	291900	6657900	7023800	6554900	1.22084	21.0671	4.39692
pmb0618	8-C-hexosyl-hesperetin O-hexoside	Flavone	830650	656710	452720	3603800	3009400	2507300	1.18656	4.70109	2.233
pmb0620	Chrysoeriol 6-C-hexoside 8-C-hexoside-O-hexoside	Flavone	9	9	9	13462000	7576300	31774000	1.22364	1.95601e+06	20.8995
pmb0624	6-C-hexosyl-luteolin O-hexoside	Flavone	324720	395730	420900	9	9	9	1.22547	2.36562e-05	-15.3674
pmb0628	Eriodictiol C-hexosyl-O-hexoside	Flavone	1343400	1629700	2226200	231630	371600	286030	1.19598	0.171035	-2.54764
pmb0629	Chrysoeriol 6-C-hexoside	Flavone	96536	108560	147930	262710	228310	227690	1.14473	2.03586	1.02564
pmb0639	8-C-hexosyl-apigenin O-hexosyl-O-hexoside	Flavone	1793700	2596200	2392200	9	9	9	1.22538	3.98107e-06	-17.9384
pmb0644	Luteolin C-hexoside	Flavone	146050	96977	239490	515030	336220	519700	1.07355	2.84125	1.50652
pmb0645	6-C-hexosyl-hesperetin O-hexoside	Flavone	324490	344720	263990	21259000	24621000	21398000	1.22456	72.0939	6.1718
pmb0660	C-hexosyl-luteolin O-p-coumaroylhexoside	Flavone	258050	322570	173130	9	9	9	1.2245	3.58209e-05	-14.7688
pmb0663	8-C-hexosyl-luteolin O-hexoside	Flavone	9	9	9	144330	225650	151570	1.22498	19316.7	14.2376
pmb0665	Luteolin 8-C-hexosyl-O-hexoside	Flavone	2723700	4247000	4430500	11808000	15066000	10249000	1.16437	3.25606	1.70313
pmb0666	6-C-hexosyl-apigenin O-sinapoylhexoside	Flavone	53992000	83081000	87144000	752830	643690	4768800	1.16311	0.0274971	-5.18458
pmb0677	C-hexosyl-chrysoeriol O-sinapoylhexoside	Flavone	130800	105140	112880	42063	52974	62157	1.16431	0.450645	-1.14994
pmb0680	C-hexosyl-apigenin O-p-coumaroylhexoside	Flavone	9	9	9	79784	94751	121590	1.2252	10967.6	13.421
pmb0689	Chrysoeriol C-hexoside	Flavone	292600	371320	462170	78565	60835	61230	1.20701	0.178165	-2.48871
pmb0696	8-C-hexosyl chrysoeriol O-hexoside	Flavone	95489	254160	151780	308170	198900	334510	0.808517	1.67836	0.747055
pmb0711	Quercetin 7-O-rutinoside	Flavonol	3378900	3938900	3828900	19294000	17797000	11965000	1.19771	4.40094	2.13781
pmb0712	Tricin 5-O-hexosyl-O-hexoside	Flavone	9	9	9	2287700	2090100	2670200	1.22547	261037	17.9939
pmb0713	Tricin 7-O-hexosyl-O-hexoside	Flavone	69493	72966	91982	5174600	4059400	5321700	1.22312	62.0868	5.95622
pmb0719	Tricin 4'-O-(syringyl alcohol) ether 5-O-hexoside	Flavone	9	9	9	587440	629780	742810	1.22547	72593.7	16.1476
pmb0721	Tricin O-feruloylhexoside O-hexoside	Flavone	36102	70216	92934	8880.3	9	9	1.00238	0.0446585	-4.48492
pmb0736	Tricin 7-O-hexoside	Flavone	9	9	9	3397400	1627600	3029100	1.22471	298300	18.1864
pmb0738	Tricin O-sinapoylhexoside	Flavone	153210	290380	453990	9	9	9	1.22367	3.00809e-05	-15.0208
pmb0749	O-Feruloyl quinic acid	Organic acids and derivatives	9	9	9	133580	171820	80378	1.22398	14288.1	13.8025
pmb0751	5-O-p-Coumaroyl shikimic acid	Organic acids and derivatives	9	9	9	129170	70090	91293	1.22455	10761.2	13.3936
pmb0752	3-O-Feruloyl quinic acid	Organic acids and derivatives	1019300	1530600	1963200	12489000	15382000	11962000	1.2033	8.82608	3.14177
pmb0758	Anisic acid O-feruloyl hexoside	Organic acids and derivatives	119630	105150	57789	200190	162240	147540	0.975049	1.80476	0.851809
pmb0764	4-Methyl-5-thiazoleethanol	Alcohols	334280	228420	180060	113710	197190	316390	0.364737	0.844539	-0.243764
pmb0766	Azoxystrobin acid	Organic acids and derivatives	3864500	4650500	4340900	3635300	3343500	3484700	1.06118	0.813906	-0.297065
pmb0767	D-erythro-Dihydrosphingosine	Alcohols	230740	134610	234010	251380	178520	202180	0.211986	1.05459	0.0766844
pmb0769	N-hexosyl-p-coumaroyl serotonin	Alkaloids	310930	310010	271520	230530	316500	269630	0.51478	0.915066	-0.128052
pmb0770	N-Feruloyl serotonin	Alkaloids	70388	104010	78530	147500	213710	201510	1.13517	2.22482	1.15369
pmb0771	N-Feruloyl tyramine	Phenolamides	22529000	9115000	16004000	15174000	12621000	8744300	0.41962	0.766859	-0.382967
pmb0774	N-hydroxy tryptamine	Alkaloids	931670	300630	803450	396900	216230	397210	0.747735	0.496299	-1.01072
pmb0776	N-Feruloyl tryptamine	Alkaloids	101440	102260	235330	9	9	9	1.22388	6.14992e-05	-13.9891
pmb0782	Piperidine	Alkaloids	37847000	35648000	29182000	26306000	29439000	28190000	0.921019	0.817466	-0.290769
pmb0789	Pyridoxine O-glucoside	Vitamins and derivatives	2168200	2120000	1743400	3249400	3419600	2954900	1.15951	1.59558	0.674081
pmb0800	Niacinamide	Vitamins and derivatives	20726000	13327000	13712000	8229500	9400000	11881000	0.973151	0.617827	-0.694725
pmb0801	4-Pyridoxic acid O-hexoside	Vitamins and derivatives	14881000	14514000	15348000	59798000	59011000	55158000	1.22402	3.88814	1.95908
pmb0802	D-Pantothenic acid	Vitamins and derivatives	1103200	912290	542600	1252400	1360800	1604800	0.946286	1.64889	0.721492
pmb0803	Pyridoxine O-feruloyl hexoside	Vitamins and derivatives	71522	50561	29600	161590	170930	149060	1.12987	3.17491	1.66672
pmb0808	6,7-dihydroxycoumarin 6-O-quinic acid	Phenylpropanoids	4730400	5094200	5379000	6871500	6486200	6477800	1.16655	1.30466	0.383672
pmb0812	Imidazole-4-acetate	Indole derivatives	1395500	1251300	1233900	103910	205670	128170	1.2048	0.112802	-3.14814
pmb0818	Methoxyindoleacetic acid	Indole derivatives	27453000	25953000	28696000	11746000	14855000	12735000	1.20153	0.479111	-1.06157
pmb0819	3-Indoleacetonitrile	Indole derivatives	465910	432790	541010	223780	278640	231940	1.18126	0.510075	-0.971219
pmb0829	Phosphoric acid	Organic acids and derivatives	34973000	36980000	32583000	35094000	43485000	33185000	0.394762	1.06914	0.0964557
pmb0848	LysoPC 16:1 (2n isomer)	Lipids	14516000	15319000	12688000	32129000	45716000	19522000	1.0241	2.28975	1.19519
pmb0852	LysoPC 18:2	Lipids	947420	1028300	765040	1712200	1898400	1494000	1.15442	1.86248	0.897222
pmb0854	LysoPC 18:3	Lipids	39170000	38732000	37620000	25604000	25718000	29291000	1.18653	0.697815	-0.519083
pmb0855	LysoPC 16:0	Lipids	5540000	5711700	6135000	3658500	3450700	4118700	1.18205	0.645775	-0.630896
pmb0856	LysoPE 18:1 (2n isomer)	Lipids	614510	690190	662270	4502000	5871100	2914600	1.1957	6.75542	2.75604
pmb0859	LysoPC 18:1 (2n isomer)	Lipids	1435100	1539000	1627700	5265400	5961500	4019300	1.19921	3.31309	1.72818
pmb0863	LysoPC 16:2 (2n isomer)	Lipids	41922000	42563000	28229000	53325000	70811000	32747000	0.607983	1.39187	0.477022
pmb0864	LysoPE 14:0	Lipids	327490	303780	297180	174260	179270	172860	1.21745	0.566956	-0.818692
pmb0865	LysoPC 18:3 (2n isomer)	Lipids	9701900	9248500	9852900	13153000	13914000	7836500	0.488252	1.21179	0.277138
pmb0866	LysoPC 14:0	Lipids	1637600	1790300	1720400	625320	579160	747930	1.20884	0.379234	-1.39884
pmb0873	LysoPC 18:2 (2n isomer)	Lipids	1046100	1213900	1083100	1694400	1845100	1213700	0.954107	1.42179	0.507713
pmb0874	LysoPE 18:2 (2n isomer)	Lipids	3502800	2717900	2122100	5857700	5635900	5190800	1.13302	1.99986	0.999896
pmb0876	LysoPE 16:0	Lipids	30025000	17027000	25842000	30965000	29695000	30603000	0.729386	1.252	0.32423
pmb0877	LysoPE 18:1	Lipids	376930	398630	462200	2907500	3494400	1724200	1.19058	6.56517	2.71483
pmb0880	LysoPE 18:0 (2n isomer)	Lipids	127080	149880	168160	14787	11673	11628	1.22099	0.0855679	-3.54679
pmb0882	LysoPC 18:1	Lipids	885750	932140	490360	3530700	3131800	3726900	1.18346	4.50099	2.17024
pmb0883	LysoPE 18:0	Lipids	323730	112970	253550	402120	335930	326290	0.764787	1.54196	0.624768
pmb0885	4-oxo-9Z,11Z,13E,15E-octadecatetraenoic acid	Lipids	2534500	1855900	2117000	657580	751530	917750	1.18557	0.357571	-1.4837
pmb0889	Punicic acid	Lipids	48668000	29391000	35343000	25401000	37040000	40301000	0.274849	0.905998	-0.14242
pmb0890	MAG (18:2)	Lipids	7117700	8596400	10086000	4122000	8960000	6095600	0.693389	0.743315	-0.427954
pmb0896	N'-Feruloyl putrescine	Phenolamides	226670	236450	385340	38496	39651	32432	1.20756	0.130329	-2.93977
pmb0907	N-Feruloyl putrescine	Phenolamides	835810	884030	1505500	94994	95441	109140	1.21023	0.0928817	-3.42846
pmb0962	Lysine butyrate	Amino acid and derivatives	108560	81986	41354	98880	72571	127900	0.520816	1.29086	0.368335
pmb0964	iP7G	Nucleotide and derivates	560190	1375100	752210	849620	767840	947840	0.0491052	0.95453	-0.0671372
pmb0981	Adenosine 5'-monophosphate	Nucleotide and derivates	897780	737410	873030	220990	200220	223460	1.21891	0.257023	-1.96003
pmb1096	Indole	Indole derivatives	1943800	1910500	2062200	874300	1054600	1015000	1.20696	0.497575	-1.00702
pmb1178	O-Feruloyl 2-hydroxylcoumarin	Phenylpropanoids	9	9	89044	314380	393670	328830	0.943082	11.6422	3.5413
pmb1240	Phellodensin F	Others	5486100	5234300	5961000	3571400	4210500	3315300	1.14358	0.665244	-0.588045
pmb1270	Tricin 4'-O-(β-guaiacylglyceryl) ether 5-O-hexosyl-O-hexoside	Flavone	80672	74854	63195	120570	100650	124390	1.12981	1.58014	0.660053
pmb1283	L-Glutaminyl-L-valyl-L-valyl-L-cysteine	Amino acid and derivatives	246810	331670	309440	9	9	9	1.2254	3.04081e-05	-15.0052
pmb1318	8-Methyl-2-oxo-4-phenyl-2H-chromen-7-yl 4-(hexyloxy)benzoate	Organic acids and derivatives	7430400	4078600	6904300	4139300	3898100	2512600	0.913964	0.572955	-0.803505
pmb1452	N-Lauryldiethanolamine	Others	309820	416010	433140	372360	364940	283020	0.51092	0.880368	-0.183822
pmb1530	Phytocassane D	Terpene	2069100	1539200	2064700	922010	1059200	1337600	1.07569	0.585019	-0.773446
pmb1562	MAG (18:4) isomer3	Lipids	335490	245280	305420	201570	302840	164410	0.741339	0.754714	-0.405998
pmb1574	Octadecadien-6-ynoic acid	Lipids	30862000	17461000	21389000	8327000	13864000	14944000	0.961605	0.532692	-0.908627
pmb1587	4-Hydroxy-3,5-diisopropylbenzaldehyde	Organic acids and derivatives	904840	668360	836410	130140	146130	225170	1.19105	0.2081	-2.26465
pmb1605	MAG (18:3) isomer3	Lipids	3054000	2867300	1917900	5807500	6718900	5015300	1.13523	2.23769	1.16201
pmb1626	MGMG (18:2) isomer1	Lipids	922510	938900	335690	4019300	4055600	2172000	1.09921	4.66383	2.22152
pmb1650	Octadeca-11E,13E,15Z-trienoic acid	Lipids	33217000	22205000	32780000	22159000	19114000	17939000	0.978811	0.671323	-0.574922
pmb1652	Phthalic anhydride	Others	8175100	5199500	8230700	5004300	4422200	4094400	0.995057	0.625814	-0.676194
pmb1656	MAG (18:3) isomer4	Lipids	452080	460040	453070	417250	311150	566880	0.280182	0.948791	-0.0758378
pmb1754	O-Phosphocholine	Alkaloids	229260	243490	176510	311770	339190	386230	1.10305	1.5975	0.675812
pmb1912	10-Formyl-THF	Organic acids and derivatives	8457900	7615200	7247400	18691000	23025000	18998000	1.20877	2.60346	1.38043
pmb2211	Cocamidopropyl betaine	Alkaloids	788760	1077300	996560	1400100	1251200	673120	0.262373	1.16132	0.215766
pmb2221	4-Hydroxysphinganine	Lipids	2530400	1915400	3159000	2042500	1499200	1554000	0.916432	0.670064	-0.57763
pmb2222	Phytocassane C	Terpene	103210	73111	103700	81447	72100	55695	0.824614	0.747237	-0.420363
pmb2228	LysoPC 19:0	Lipids	218200	82229	122480	94596	136580	188590	0.0656489	0.992568	-0.0107619
pmb2251	DGMG (18:1)	Lipids	739590	572530	587750	421080	810400	515540	0.323321	0.919547	-0.121005
pmb2260	LysoPC 15:1	Lipids	74563	65102	91152	35888	30737	53933	1.05972	0.52231	-0.937022
pmb2319	LysoPC 15:0	Lipids	2561800	2364200	2451500	1021400	930970	1422100	1.16335	0.4574	-1.12847
pmb2325	MAG (18:3) isomer2	Lipids	666300	582980	421690	1073700	1046900	836570	1.08043	1.76973	0.823531
pmb2363	MAG (18:1) isomer1	Lipids	482490	623560	579410	1848100	3122300	749100	0.958034	3.39344	1.76275
pmb2383	MGMG (18:2) isomer2	Lipids	1076100	2382700	2508300	9865300	12355000	3899500	1.03655	4.3773	2.13004
pmb2388	LysoPC 18:0 (2n isomer)	Lipids	4230100	4574200	4373600	18595000	20061000	15168000	1.21575	4.08441	2.03013
pmb2406	LysoPC 17:0	Lipids	954480	864040	1176900	1151800	885850	1059000	0.176264	1.03379	0.04795
pmb2444	MAG (18:3) isomer1	Lipids	979790	1055800	975900	1297400	1006600	1815700	0.782182	1.36799	0.452062
pmb2497	4-Hydroxy-3-methoxymandelate	Organic acids and derivatives	23825	12842	17800	52626	63891	52803	1.16536	3.10867	1.6363
pmb2507	2-Deoxyribose 1-phosphate	Others	156240	269860	127410	323500	387930	314730	1.00484	1.85391	0.890574
pmb2554	5-O-Feruloyl quinic acid glucoside	Organic acids and derivatives	15378	105120	54508	34873	52029	84603	0.17982	0.979995	-0.0291537
pmb2556	Syringaldehyde O-glucoside	Organic acids and derivatives	9	9	9	317680	305120	346600	1.2255	35903.7	15.1318
pmb2561	N-Acetylmethionine	Amino acid and derivatives	415520	433310	499980	9	9	9	1.22552	2.00176e-05	-15.6084
pmb2586	Gallocatechin-catechin	Polyphenol	220360	257560	210470	3661500	2930000	3240700	1.22287	14.2829	3.83622
pmb2591	Acetyl tryptophan	Amino acid and derivatives	10339000	8547000	7800600	6055100	7620700	7657800	0.852931	0.799412	-0.322988
pmb2620	3,4-Dimethoxycinnamic acid	Phenylpropanoids	86875	148420	100470	274500	243050	102850	0.761624	1.84772	0.885747
pmb2640	Lauric acid (C12:0)	Lipids	3611.2	5655.5	6373.8	4332.1	3126.6	3470.3	0.803088	0.698763	-0.517125
pmb2643	Myristoleic acid (C14:1)	Lipids	12855	14108	12518	4587.3	4789.1	12642	0.884779	0.557696	-0.842449
pmb2654	Anthranilate O-hexosyl-O-hexoside	Organic acids and derivatives	90678	128740	72239	142160	99002	409410	0.70695	2.23061	1.15744
pmb2657	Argininosuccinate	Organic acids and derivatives	1246800	729110	699050	444040	352770	405290	1.08689	0.44939	-1.15396
pmb2684	Cyclic AMP	Nucleotide and derivates	2429700	1145900	1349200	1384600	8860200	5505600	0.768816	3.19818	1.67725
pmb2778	9,10-EODE	Lipids	11447000	6777100	7810600	5742900	7957000	8257500	0.45608	0.84339	-0.245729
pmb2786	9-HOTrE	Lipids	1815000	1100400	1286400	884380	1701300	1283900	0.234379	0.920934	-0.118831
pmb2787	9-KODE	Lipids	538270	390370	399440	253440	375060	309980	0.917573	0.706644	-0.500944
pmb2789	13-HpOTrE(r)	Lipids	237110	217800	203190	348180	670030	440280	1.08957	2.21621	1.1481
pmb2791	9-HpOTrE	Lipids	260650	222380	208770	340800	681050	459820	1.06081	2.14176	1.0988
pmb2792	13-HOTrE(r)	Lipids	100430	61066	79941	86061	111360	91229	0.62347	1.19555	0.257674
pmb2795	4-Methoxycinnamic acid	Phenylpropanoids	22018	31703	17223	536190	435440	242910	1.1992	17.1197	4.09759
pmb2799	12,13-EODE	Lipids	204720	137630	134570	124370	166160	222980	0.188767	1.07672	0.106645
pmb2804	13-HPODE	Lipids	677570	371250	527940	484500	541540	407370	0.226001	0.909086	-0.137512
pmb2831	Protocatechuic acid O-glucoside	Polyphenol	29681000	31995000	36428000	15621000	14805000	19358000	1.17492	0.507461	-0.97863
pmb2833	3-O-Feruloyl quinic acid glucoside	Organic acids and derivatives	19560	86590	57118	41909	41027	76755	0.127539	0.978091	-0.031959
pmb2835	Syringaldehyde	Phenylpropanoids	42319	20827	24250	74589	115500	64724	1.09268	2.91561	1.5438
pmb2855	L-Glutamine O-hexside	Amino acid and derivatives	78463	63909	70828	42473	33742	42481	1.16317	0.556735	-0.844936
pmb2867	Kynurenic acid O-hexside	Organic acids and derivatives	20735	18922	22054	410640	471560	379100	1.22362	20.4388	4.35324
pmb2871	2,5-dihydroxy benzoic acid O-hexside	Organic acids and derivatives	4889400	5808800	6655300	8667500	7810500	7133100	1.01105	1.3606	0.444239
pmb2873	3-(2-Naphthyl)-D-alanine	Amino acid and derivatives	3434800	6022700	9894900	3184500	2395500	2212300	0.970768	0.402653	-1.31239
pmb2893	N-p-Coumaroyl hydroxyagmatine	Phenolamides	131740	174940	175880	32711	49219	37369	1.19786	0.247221	-2.01613
pmb2922	Uridine 5'-diphospho-D-glucose	Nucleotide and derivates	12739000	10363000	9857400	2520000	1907500	2564700	1.20938	0.212146	-2.23687
pmb2928	Gallic acid O-Hexoside	Organic acids and derivatives	14535000	15911000	16152000	38391000	42034000	42317000	1.21994	2.63406	1.39729
pmb2933	Caftaric acid	Phenylpropanoids	151550	144830	181080	69517	97158	80503	1.15514	0.517694	-0.94983
pmb2936	Disinapoyl hexoside	Phenylpropanoids	30604	19938	16641	71684	107720	117970	1.17085	4.42633	2.14611
pmb2938	4-O-Caffeoyl quinic acid (criptochlorogenic acid)	Organic acids and derivatives	604220	559270	510880	958500	962320	948310	1.20739	1.71356	0.776995
pmb2940	1-O-beta-D-Glucopyranosyl sinapate	Phenylpropanoids	8445300	10194000	14603000	618400	555790	572660	1.21877	0.052549	-4.25019
pmb2954	Luteolin O-hexosyl-O-hexosyl-O-hexoside	Flavone	222140	251890	200050	537140	748750	548780	1.18822	2.72174	1.44453
pmb2975	Hesperetin O-Glucuronic acid	Flavanone	8993.9	12473	5689.8	38815	35919	44710	1.17265	4.39833	2.13695
pmb2979	Hesperetin O-malonylhexoside	Flavanone	66038	61396	47912	9	9	9	1.22503	0.000153981	-12.665
pmb3012	Chrysoeriol 7-O-hexoside	Flavone	55277	87280	49608	107140	40274	109780	0.360171	1.3384	0.420511
pmb3013	Isorhamnetin O-acetyl-hexoside	Flavonol	9	9	9	41562	31629	37351	1.22527	4094.15	11.9993
pmb3023	Eriodictyol C-hexoside	Flavone	3922400	3924800	4118200	10581000	9651600	10686000	1.2218	2.584	1.36961
pmb3026	Quercetin O-acetylhexoside	Flavonol	9	9	9	50042	49380	58018	1.22547	5831.11	12.5096
pmb3028	Tricin O-sinapic acid	Flavone	916450	900080	692210	834150	535430	792000	0.52481	0.86162	-0.214877
pmb3041	Tricin O-saccharic acid	Flavone	7192500	5348500	4796200	6680400	8101100	7097000	0.831069	1.26194	0.335643
pmb3042	Tricin 5-O-hexoside	Flavone	1243400	1708400	2233700	9	9	9	1.22523	5.20683e-06	-17.5512
pmb3058	Quinic acid O-glucuronic acid	Organic acids and derivatives	346630	287200	211350	9	9	9	1.22481	3.19459e-05	-14.934
pmb3061	5-O-p-coumaroyl quinic acid O-hexoside	Organic acids and derivatives	9	9	5769.2	60821	87418	83393	1.03482	40.0249	5.32283
pmb3062	Eudesmoyl quinic acid	Organic acids and derivatives	9	9	9	45010	57002	40692	1.22511	5285.33	12.3678
pmb3064	3-O-p-coumaroyl quinic acid O-hexoside	Organic acids and derivatives	23963	9	20197	128440	115610	151460	0.788375	8.95447	3.16261
pmb3066	5-O-p-coumaroyl shikimic acid O-hexoside	Organic acids and derivatives	38874	36922	55744	78501	63012	81946	1.06407	1.69879	0.764509
pmb3068	1-O-p-Coumaroyl quinic acid	Organic acids and derivatives	9	9	9	136690	172020	161720	1.22542	17423.3	14.0887
pmb3072	3-O-p-coumaroyl shikimic acid O-hexoside	Organic acids and derivatives	9	9	9	83577	55155	92076	1.22483	8548.44	13.0614
pmb3073	O-p-Coumaroyl quinic acid O-rutinoside derivative	Organic acids and derivatives	9	9	9	16362	18252	16239	1.22543	1883.44	10.8792
pmb3074	3-O-p-Coumaroyl quinic acid	Organic acids and derivatives	315860	172080	111100	1429400	1179800	1400900	1.17251	6.69421	2.74291
pmb3081	Glucarate O-Phosphoric acid	Others	197890	170370	106830	83932	232730	136860	0.168096	0.954602	-0.0670283
pmb3088	Trehalose 6-phosphate	Carbohydrates	80419	57926	49561	54146	51896	62588	0.339598	0.897417	-0.15615
pmb3093	6,7-dihydroxycoumarin 7-O-quinic acid	Phenylpropanoids	2643800	3564600	3626500	9804000	12052000	11227000	1.20201	3.36384	1.75011
pmb3094	Esculetin O-quinacyl esculetin O-quinic acid	Phenylpropanoids	50126	76485	84001	532660	736300	486350	1.2027	8.33433	3.05907
pmb3099	Diethyl phosphate	Organic acids and derivatives	1112000	387090	899790	576160	472570	598670	0.490238	0.686737	-0.54217
pmb3101	2-Isopropylmalate	Organic acids and derivatives	5425800	2465600	1631000	1603500	1703900	2574800	0.534471	0.617722	-0.694969
pmb3107	Syringic acid O-glucoside	Organic acids and derivatives	596630	548740	531690	967630	1223600	1039500	1.19302	1.92642	0.945926
pmb3110	Vanillic acid	Phenylpropanoids	117020	74454	85157	38358	54380	88263	0.784162	0.654305	-0.611965
pmb3894	Di-O-methylquercetin	Flavonol	6523400	4398700	5045900	1403900	2477500	1574900	1.14436	0.341702	-1.54919
pmb4344	Guanosine 5'-monophosphate	Nucleotide and derivates	45684	18735	17840	10409	33092	24314	0.254312	0.824408	-0.278569
pmb4777	4-Hydroxy-7-methoxycoumarin-beta-rhamnoside	Phenylpropanoids	159810	181720	197630	860600	1069300	924830	1.21809	5.29477	2.40457
pmb5304	α-Linolenic acid	Lipids	15794	14387	12244	19612	22914	22112	1.135	1.52358	0.607468
pmc0066	2'-Deoxyinosine-5'-monophosphate	Nucleotide and derivates	1394900	685250	1076000	1175000	1040400	1059600	0.219932	1.03766	0.0533291
pmc0274	6-Methylmercaptopurine	Nucleotide and derivates	39477000	36596000	29264000	22011000	28289000	26768000	0.971526	0.731633	-0.450808
pmc0281	Adenosine O-ribose	Nucleotide and derivates	936960	825800	1075900	871450	732720	733310	0.87195	0.823445	-0.280256
pmc0304	Succinyladenosine	Nucleotide and derivates	472750	623290	629350	326480	335070	254220	1.13784	0.530761	-0.913865
pmc0682	4-Aminoindole	Indole derivatives	5945000	6397900	7572200	6244100	8500900	5817800	0.0981361	1.03252	0.046174
pmc0960	LysoPC 20:4	Lipids	3334400	3954800	3402100	14816000	15948000	10339000	1.19699	3.84453	1.94281
pmc1990	4'-Hydroxy-5,7-dimethoxyflavanone	Flavanone	44601	27586	33132	29445	51696	46746	0.475151	1.21428	0.280104
pmd0017	Spermine	Phenolamides	3795500	4436200	4379500	5406400	6028200	6381000	1.13618	1.41268	0.498436
pmd0130	LysoPC 14:0 (2n isomer)	Lipids	2937400	3217000	3032100	1118100	1033600	1214200	1.21834	0.366396	-1.44852
pmd0132	LysoPC 16:0 (2n isomer)	Lipids	5800300	5810600	6534700	3597500	3667300	4172600	1.18523	0.630313	-0.665861
pmd0136	LysoPC 18:0	Lipids	33316000	18311000	29705000	26385000	29167000	23466000	0.0052974	0.971549	-0.0416418
pmd0144	LysoPC 20:1 (2n isomer)	Lipids	4492800	6028100	5912400	7266800	8929300	4090800	0.383021	1.2345	0.303926
pmd0145	LysoPC 20:1	Lipids	4608900	7010500	6075500	7079900	8525300	4272600	0.222818	1.12336	0.167824
pmd0158	LysoPE 14:0 (2n isomer)	Lipids	37208	32450	32727	9515.6	12943	15067	1.17891	0.366515	-1.44806
pmd0160	LysoPE 16:0 (2n isomer)	Lipids	11132000	7185800	9373000	10925000	11762000	12691000	0.851935	1.27761	0.353446
pme0004	L-Homocitrulline	Amino acid and derivatives	109490	116500	60460	255030	176660	249100	1.08215	2.37665	1.24893
pme0005	Purine	Nucleotide and derivates	9266000	8350200	6531800	12458000	10153000	13436000	1.02734	1.49275	0.577975
pme0006	L-Proline	Amino acid and derivatives	1833200	2787400	1623200	2874900	4036500	1884100	0.620885	1.40868	0.494341
pme0007	L-Citrulline	Amino acid and derivatives	68240	70480	24047	66289	40708	66254	0.232068	1.06441	0.0900554
pme0010	L-Serine	Amino acid and derivatives	3035400	3131600	2280600	2659800	2608500	3346800	0.1169	1.01983	0.028326
pme0012	L-Aspartic acid	Amino acid and derivatives	9234600	9550400	6168100	11746000	12701000	14050000	1.02468	1.54277	0.625527
pme0013	L-Glutamic acid	Amino acid and derivatives	8101500	9450600	6957000	9908600	9838600	9388800	0.870665	1.18878	0.249485
pme0015	L-(-)-Cystine	Amino acid and derivatives	478130	444370	559140	9	9	9	1.22549	1.82231e-05	-15.7439
pme0019	L-Leucine	Amino acid and derivatives	10935000	10017000	7871900	6698500	7856500	7233000	0.954037	0.7559	-0.403732
pme0021	L-Phenylalanine	Amino acid and derivatives	4823400	4464000	3679800	2966100	3869400	3764100	0.797069	0.817416	-0.290857
pme0023	L-Threonine	Amino acid and derivatives	2233500	2863800	1514300	1906900	1715100	2305200	0.238114	0.896485	-0.157649
pme0024	2-Aminoethanesulfonic acid	Organic acids and derivatives	41320	26719	11456	73452	33847	103450	0.872685	2.6511	1.40659
pme0026	L-(+)-Lysine	Amino acid and derivatives	4371400	3994700	2455300	2596900	2206200	2001500	0.913973	0.62881	-0.669305
pme0030	L-(-)-Tyrosine	Amino acid and derivatives	8498600	7513600	6140300	7461400	7045300	9348300	0.353413	1.07685	0.106822
pme0031	Thymine	Nucleotide and derivates	1250900	297230	338750	120960	89093	658920	0.640253	0.460534	-1.11862
pme0033	Hypoxanthine	Nucleotide and derivates	7582900	11497000	14797000	1040300	2215400	1994200	1.16584	0.15497	-2.68994
pme0037	L-Histidine	Amino acid and derivatives	4545600	6114100	3098200	3099600	3821000	4094300	0.494316	0.800624	-0.320804
pme0038	Cytosine	Nucleotide and derivates	1826300	1857200	1032700	1793800	1446700	1085800	0.178791	0.917328	-0.124491
pme0039	L-Valine	Amino acid and derivatives	10228000	10436000	5556900	9746400	10601000	11268000	0.583277	1.20573	0.26991
pme0041	L-Isoleucine	Amino acid and derivatives	11198000	10853000	8883300	7501000	8881700	8543200	0.937358	0.805769	-0.311562
pme0043	L-(+)-Arginine	Amino acid and derivatives	30568000	31945000	12366000	20676000	21753000	23468000	0.0801555	0.880046	-0.184348
pme0049	2-Aminoethanesulfinic acid	Organic acids and derivatives	381420	486710	467030	571520	574820	643430	1.06379	1.34049	0.422762
pme0050	L-Tryptophan	Amino acid and derivatives	8895800	8491900	9112900	2034300	2395100	2167900	1.22221	0.248949	-2.00608
pme0056	2,3-dimethylsuccinic acid	Amino acid and derivatives	190750	233960	170110	9	9	9	1.22521	4.53919e-05	-14.4272
pme0057	DL-Homocysteine	Amino acid and derivatives	2661400	3254300	2059500	6047500	6150100	6152000	1.17179	2.30083	1.20216
pme0075	N-Acetyl-L-glutamic acid	Amino acid and derivatives	482900	639090	490810	173130	142120	186990	1.19884	0.311409	-1.68312
pme0085	Rosmarinic acid	Organic acids and derivatives	83674	128260	99779	9	9	9	1.22511	8.66181e-05	-13.495
pme0108	5-Methylcytosine	Nucleotide and derivates	270080	310110	273600	255020	120690	178710	0.899246	0.649363	-0.622902
pme0109	(-)-3-(3,4-Dihydroxyphenyl)-2-methylalanine	Amino acid and derivatives	9	9	9	1190300	1281900	828180	1.22508	122236	16.8993
pme0113	γ-Glu-Cys	Amino acid and derivatives	109430	125290	137270	61256	135860	87178	0.678012	0.764252	-0.38788
pme0116	L-Carnosine	Amino acid and derivatives	559260	587590	702450	749090	752300	1012900	0.954	1.35959	0.443172
pme0120	5-Aminovaleric acid	Amino acid and derivatives	76753	88305	49660	128180	101200	108010	0.966371	1.57132	0.651974
pme0122	N6-Acetyl-L-lysine	Amino acid and derivatives	517050	448310	294820	466030	330020	534380	0.17602	1.05575	0.0782628
pme0133	Asp-phe	Amino acid and derivatives	269580	349370	344820	1201400	1299100	1014900	1.20667	3.64755	1.86693
pme0138	Nα-Acetyl-L-glutamine	Amino acid and derivatives	976520	830720	252180	577540	523280	573730	0.0710555	0.813117	-0.298465
pme0151	Dihydrouracil	Nucleotide and derivates	41458	27157	31787	41644	50422	57313	0.97688	1.48781	0.573189
pme0170	Nα-Acetyl-L-arginine	Amino acid and derivatives	3009700	3361300	2811400	1114500	1251300	1539700	1.18722	0.425325	-1.23336
pme0171	N-Isovaleroylglycine	Amino acid and derivatives	3582.5	7001.8	5626.6	21062	19280	18741	1.17213	3.64465	1.86578
pme0174	N-Propionylglycine	Amino acid and derivatives	3667400	3395800	2773200	2443200	2865700	2749300	0.867039	0.819222	-0.287673
pme0176	Phenylacetyl-L-glutamine	Amino acid and derivatives	46940	50318	39347	2527.9	14955	20008	0.948829	0.274447	-1.8654
pme0180	1-Methylhistidine	Amino acid and derivatives	5457	3092.1	2056.8	9	9	9	1.21919	0.00254575	-8.61769
pme0183	2-Hydroxy-6-aminopurine	Nucleotide and derivates	3041200	3789300	3336600	3983400	4376100	6758000	0.896878	1.4869	0.572311
pme0191	N-Glycyl-L-leucine	Amino acid and derivatives	4170200	3309000	4096400	1364600	4565500	2564000	0.622413	0.733793	-0.446554
pme0193	L-Glutamine	Amino acid and derivatives	21976000	18575000	11641000	11858000	9955100	8337400	0.943937	0.577684	-0.791647
pme0195	L-Cysteine	Amino acid and derivatives	120440	414730	263560	9	9	9	1.22265	3.38037e-05	-14.8525
pme0197	Quercetin 3-O-rutinoside (Rutin)	Flavonol	828220	949800	883870	3463300	3437500	3091800	1.2211	3.75395	1.90841
pme0205	Catechin	Polyphenol	508510	170990	97231	9	9	9	1.21912	3.47611e-05	-14.8122
pme0207	3-Hydroxybutyrate	Organic acids and derivatives	645400	1073700	372970	2302800	2485300	2655700	1.11854	3.5581	1.83111
pme0226	L-Asparagine	Amino acid and derivatives	4113700	3639300	1403300	1305500	1431400	1055200	0.910315	0.414152	-1.27177
pme0230	Adenosine	Nucleotide and derivates	12345000	9505700	15067000	1931200	3285000	4572000	1.13138	0.265136	-1.9152
pme0231	N-(3-Indolylacetyl)-L-alanine	Amino acid and derivatives	202510	195130	178810	38256	50508	42271	1.21633	0.227314	-2.13724
pme0234	Kynurenic acid	Organic acids and derivatives	16594000	12594000	10472000	22653000	21973000	27468000	1.10237	1.8178	0.862195
pme0240	Benzoic acid	Organic acids and derivatives	883550	535850	712750	616590	1096400	803520	0.416455	1.18027	0.239115
pme0243	Glutaric acid	Organic acids and derivatives	310470	259370	189700	93708	105760	116820	1.14777	0.41642	-1.26389
pme0245	Adipic acid	Organic acids and derivatives	229240	245320	201240	67520	40856	86182	1.15425	0.287893	-1.7964
pme0250	Azelaic acid	Organic acids and derivatives	1468200	1096200	1274000	387590	491490	511460	1.19127	0.362271	-1.46486
pme0252	N-Acetyl-l-leucine	Amino acid and derivatives	4634300	4102800	4120200	3423800	4092700	3693400	0.887795	0.87187	-0.197814
pme0255	Cytidine	Nucleotide and derivates	69554	55561	62310	17400	39268	22849	1.07632	0.42426	-1.23698
pme0258	Uracil	Nucleotide and derivates	6624500	6466700	8426200	5530700	7438100	8912700	0.0194665	1.01692	0.0242079
pme0264	Thymidine	Nucleotide and derivates	183780	172610	119440	9	9	9	1.22483	5.6743e-05	-14.1052
pme0265	Sebacate	Organic acids and derivatives	9	9	9	551970	666860	549440	1.22541	65491.5	15.999
pme0267	2-Methylsuccinic acid	Organic acids and derivatives	1673900	1064900	332890	9572400	11666000	11204000	1.14841	10.5617	3.40078
pme0274	6-Aminocaproic acid	Organic acids and derivatives	3713400	3352400	2584800	2240500	3078800	3208500	0.446241	0.883655	-0.178445
pme0278	2,6-Diaminooimelic acid	Amino acid and derivatives	484100	898250	304850	71987	96911	103380	1.14255	0.161379	-2.63148
pme0281	Terephthalic acid	Organic acids and derivatives	2142900	1853600	2393400	1227000	1154800	965710	1.1695	0.523875	-0.932705
pme0282	Phthalic acid	Organic acids and derivatives	139920	139950	138630	69684	85453	63761	1.18529	0.523054	-0.934969
pme0285	4-Guanidinobutyric acid	Organic acids and derivatives	47082	80064	37388	16078000	22800000	32703000	1.22001	435.053	8.76505
pme0291	Dl-2-Aminooctanoic acid	Organic acids and derivatives	69844	42161	25792	25823	31464	68627	0.142703	0.913764	-0.130106
pme0292	(3,4-Dimethoxyphenyl) acetic acid	Organic acids and derivatives	20480	7806.6	10542	9	9	9	1.22138	0.000695364	-10.4899
pme0300	trans-Cinnamate	Phenylpropanoids	329940	57159	245590	209640	64731	100150	0.373643	0.591951	-0.75645
pme0303	Caffeate	Phenylpropanoids	857710	1074300	1167100	360150	312430	535860	1.14287	0.389931	-1.35871
pme0305	Ferulic acid	Phenylpropanoids	401660	294570	317970	102740	349410	364390	0.46466	0.805107	-0.312747
pme0309	Methyl gallate	Organic acids and derivatives	9	9	10639	41027	20395	69486	0.955565	12.2838	3.61868
pme0330	Naringenin 7-O-neohesperidoside (Naringin)	Flavanone	116450	143460	155240	1525300	1238300	1290400	1.21951	9.76515	3.28764
pme0332	Apigenin 7-O-neohesperidoside (Rhoifolin)	Flavone	9	9	9	170720	139060	190780	1.22534	18539.3	14.1783
pme0355	Daidzein	Isoflavone	105720	72732	125690	9	9	9	1.22491	8.87743e-05	-13.4595
pme0359	Apigenin 5-O-glucoside	Flavone	612450	854950	700750	9	9	9	1.22534	1.2453e-05	-16.2931
pme0361	Quercetin 3-alpha-L-arabinofuranoside (Avicularin)	Flavonol	249090	177620	104820	9	148480	694460	0.453119	1.58589	0.665294
pme0363	Chrysoeriol	Flavone	18291	4525	4055.4	4322.2	8689.1	6164.9	0.137592	0.713629	-0.486755
pme0368	Apigenin 7-rutinoside (Isorhoifolin)	Flavone	487250	599520	498060	9	9	9	1.2254	1.70365e-05	-15.841
pme0369	Kaempferol 3-O-rutinoside (Nicotiflorin)	Flavonol	346890	402940	351360	5505800	4311800	4934500	1.22285	13.3965	3.74379
pme0372	Naringenin 7-O-glucoside (Prunin)	Flavanone	164040	125270	191170	9	9	9	1.22523	5.61938e-05	-14.1192
pme0376	Naringenin	Flavanone	19128	11430	9	44357	62183	77288	0.759845	6.01394	2.58831
pme0397	Shikimic acid	Organic acids and derivatives	252190	196960	127040	526630	394990	347040	1.06259	2.20181	1.13869
pme0399	Chlorogenic acid (3-O-Caffeoylquinic acid)	Organic acids and derivatives	761060	568120	472900	1162700	1390600	1628200	1.14194	2.32037	1.21436
pme0408	Syringic acid	Phenylpropanoids	9	9	9	31347	38941	64799	1.22416	5003.22	12.2886
pme0414	Vanillin	Organic acids and derivatives	2468000	1413400	1201100	765030	1016500	1298600	0.809079	0.606027	-0.722547
pme0423	3-Hydroxy-4-methoxycinnamic acid	Phenylpropanoids	554250	332620	297550	458290	514040	713560	0.772391	1.42339	0.50933
pme0428	3,4,5-Trimethoxycinnamic acid	Phenylpropanoids	9	9	9	35763	35912	45913	1.22535	4355.11	12.0885
pme0436	Procyanidin B3	Proanthocyanidins	67481	22247	9	9	9	26959	0.42291	0.300623	-1.73397
pme0442	Delphinidin	Anthocyanins	910070	1054900	997340	4952800	5427000	4641200	1.22156	5.0707	2.34219
pme0443	Malvidin 3-O-galactoside	Anthocyanins	232860	205770	406920	27584000	32963000	32112000	1.21985	109.584	6.7759
pme0444	Malvidin 3-O-glucoside (Oenin)	Anthocyanins	99174	188910	193480	22173000	29021000	23620000	1.21987	155.356	7.27944
pme0460	L-Epicatechin	Polyphenol	695670	659720	234470	54377	39239	90172	1.13209	0.1156	-3.11279
pme0463	L-Theanine	Amino acid and derivatives	79823	92301	52005	9	9	9	1.22435	0.000120466	-13.0191
pme0486	Methylmalonic acid	Organic acids and derivatives	45611000	37124000	29013000	32294000	27024000	38183000	0.441095	0.872508	-0.19676
pme0490	Nicotinic acid	Vitamins and derivatives	5450600	7710100	7743400	5149400	4073800	4020700	1.04115	0.633555	-0.658458
pme0513	Xylitol	Alcohols	9	9714.8	8409.4	91305	141330	83854	0.873262	17.4536	4.12545
pme0516	Inositol	Alcohols	151920	141840	101470	929220	943670	1210800	1.2138	7.80227	2.96389
pme0519	D-(+)-Sucrose	Carbohydrates	942610	1333000	585440	4061500	3771600	5068800	1.16672	4.5095	2.17297
pme0524	D(+)-Melezitose	Carbohydrates	10406	54488	28619	28591	27899	9425.9	0.259042	0.704885	-0.50454
pme0534	Gluconic acid	Others	1391000	1119500	825710	3450700	3681800	4387600	1.18647	3.45305	1.78787
pme0543	Indole-5-carboxylic acid	Indole derivatives	64488	48181	61358	9723.5	12375	14513	1.20383	0.210378	-2.24894
pme1002	L-Tyramine	Amino acid and derivatives	32345000	29358000	24545000	43522000	33163000	44726000	0.990261	1.4077	0.493336
pme1008	3-Chloro-L-tyrosine	Amino acid and derivatives	636380	650780	306060	226620	257370	169890	1.02429	0.410414	-1.28485
pme1014	Menaquinone (K2)	Vitamins and derivatives	473380	651820	673860	388730	398240	398950	1.07296	0.659189	-0.601237
pme1018	Glutathione oxidized	Amino acid and derivatives	10654000	2288800	5011700	2477100	2795300	4672000	0.506072	0.553867	-0.852389
pme1021	D-(+)-Glucono-1,5-lactone	Carbohydrates	21579	14187	12099	39732	66341	57856	1.15074	3.42482	1.77603
pme1055	L-Kynurenine	Amino acid and derivatives	54827	57146	63735	108600	82065	102900	1.14393	1.67075	0.7405
pme1063	Uridine	Nucleotide and derivates	4956600	3731800	3844100	1551800	2761500	2830600	0.985362	0.57003	-0.81089
pme1086	Glutathione reduced form	Amino acid and derivatives	4024300	3150900	3934300	28363	30115	54089	1.21964	0.0101325	-6.62487
pme1097	Adenine	Nucleotide and derivates	4888800	4186400	3864500	778640	2111400	1375300	1.0941	0.329632	-1.60107
pme1109	Guanine	Nucleotide and derivates	2271500	1019600	1194200	398450	984160	1511900	0.588993	0.645333	-0.631885
pme1119	Inosine	Nucleotide and derivates	807660	1494200	502520	707920	802760	829040	0.154706	0.834309	-0.261346
pme1137	6-hydroxynicotinic acid	Vitamins and derivatives	1365000	1285400	1258300	2108600	2029800	2159300	1.21663	1.6112	0.688136
pme1162	Gallic acid	Organic acids and derivatives	1662600	397840	376340	9	9	227860	0.917331	0.093516	-3.41864
pme1175	Guanosine	Nucleotide and derivates	38788000	33580000	30681000	20701000	28275000	30279000	0.861763	0.7691	-0.378757
pme1181	Deoxyguanosine	Nucleotide and derivates	83579	67301	54066	22929	25518	43377	1.06315	0.44804	-1.1583
pme1194	Deoxycytidine	Nucleotide and derivates	1792800	1543700	1202400	252740	224560	232920	1.21408	0.156474	-2.676
pme1201	Phloretin	Flavanone	42520	37763	37102	20208	26094	25540	1.14639	0.61202	-0.708349
pme1210	L-Methionine	Amino acid and derivatives	3700400	3776800	5169700	9508100	10375000	8962500	1.17839	2.28084	1.18957
pme1218	2-Picolinic acid	Organic acids and derivatives	539870	727850	927560	317310	326280	276390	1.14538	0.419072	-1.25473
pme1228	5-Hydroxy-L-tryptophan	Amino acid and derivatives	927580	1021100	910930	800300	1319500	795860	0.0318412	1.0196	0.0280041
pme1239	S-(methyl)glutathione	Amino acid and derivatives	64746	19758	21084	9	9	12946	0.924391	0.122779	-3.02586
pme1261	Pantothenol	Alcohols	60934	96706	117330	60833	118680	44306	0.428384	0.813976	-0.296942
pme1266	3-Methylxanthine	Nucleotide and derivates	9	9	9	292740	222820	221850	1.22525	27311.5	14.7372
pme1292	Homogentisic acid	Organic acids and derivatives	188910	170220	150410	9	9	9	1.22529	5.2989e-05	-14.2039
pme1296	Xanthosine	Nucleotide and derivates	6578800	8717600	6913100	6077700	6934600	8644600	0.123738	0.975119	-0.0363502
pme1313	N'-Formylkynurenine	Amino acid and derivatives	2855900	2350700	2952000	2089400	2385800	2333800	0.900779	0.834579	-0.260879
pme1346	8-Hydroxyguanosine	Nucleotide and derivates	365660	338820	302930	185940	199810	145540	1.15952	0.527382	-0.923079
pme1368	L-Pipecolic acid	Amino acid and derivatives	25438	24748	25548	14679	8377.2	9028	1.14082	0.423643	-1.23908
pme1376	2'-Deoxycytidine-5'-monophosphate	Nucleotide and derivates	1561200	2233800	2101400	9	9	9	1.22539	4.57907e-06	-17.7365
pme1378	1-Methyladenosine	Nucleotide and derivates	151420	102220	118330	59878	79956	107730	0.876264	0.665548	-0.587385
pme1383	Pyridoxine	Vitamins and derivatives	4305800	3267500	2478600	5775900	17184000	8129900	1.01253	3.09293	1.62897
pme1398	Delphinidin 3-O-glucoside (Mirtillin)	Anthocyanins	1158000	916270	1220500	15187000	17561000	11679000	1.21701	13.4841	3.75319
pme1399	Xanthohumol	Flavanone	22949	21006	18070	27738	40865	26302	0.977914	1.53011	0.613634
pme1417	L-Tryptamine	Alkaloids	1694700	765670	1321900	327420	166940	162500	1.14862	0.173668	-2.52559
pme1419	L-Methionine methyl ester	Amino acid and derivatives	749200	906200	707820	439090	495790	472250	1.16548	0.595429	-0.747998
pme1423	Hydrocinnamic acid	Phenylpropanoids	416660	285840	222710	9	9	9	1.2245	2.91826e-05	-15.0645
pme1436	p-Coumaric acid	Phenylpropanoids	677240	392290	447190	473750	1601500	1570600	0.814634	2.40377	1.2653
pme1453	Melatonin	Alkaloids	181100	228900	219510	9	9	9	1.22544	4.28905e-05	-14.509
pme1473	5'-Deoxy-5'-(methylthio)adenosine	Nucleotide and derivates	5502300	6910200	6418600	2905300	3237500	4640400	1.07432	0.572627	-0.804332
pme1488	Epigallate catechin gallate (EGCG)	Polyphenol	383240	457940	216090	9	9	9	1.22408	2.55375e-05	-15.257
pme1496	Formononetin (4'-O-methyldaidzein)	Isoflavone	15939	9034.5	9615.7	18232	20872	13959	0.885466	1.53409	0.617385
pme1500	Kumatakenin	Flavonol	1901.7	2761.2	2815.4	4085.1	2176.8	5256.7	0.673277	1.54027	0.623183
pme1514	Epigallocatechin (EGC)	Polyphenol	76666	270120	66851	15453	17122	11883	1.11651	0.107481	-3.21785
pme1518	Nobiletin	Flavone	1411100	2056600	1364600	880550	1474600	990440	0.828008	0.692339	-0.530449
pme1521	Dihydroquercetin (Taxifolin)	Flavonol	73787	22066	21902	311960	779410	712070	1.1581	15.3152	3.93689
pme1535	(+)-Gallocatechin (GC)	Polyphenol	142420	85239	50349	15179	17736	11948	1.1483	0.161373	-2.63153
pme1550	Tangeretin	Flavone	837790	1061500	714690	370290	373440	464640	1.15151	0.462272	-1.11319
pme1564	Epicatechin gallate (ECG)	Polyphenol	118690	101900	63894	10896	7986.3	7641.7	1.20427	0.0932355	-3.42298
pme1572	Orobol (5,7,3',4'-tetrahydroxyisoflavone)	Isoflavone	86280	106540	62396	9	9	9	1.22459	0.000105793	-13.2065
pme1580	Eriodictyol	Flavanone	61307	9	9	9	9	9	0.543129	0.000440277	-11.1493
pme1588	Isorhamnetin	Flavonol	140230	35756	113450	104110	67314	47918	0.223215	0.757826	-0.400062
pme1598	Hesperetin 5-O-glucoside	Flavanone	1174500	848670	567220	3800200	3781200	5011800	1.18099	4.86151	2.2814
pme1600	7-O-Methyleriodictyol	Flavanone	115760	22304	26901	21022	40458	36350	0.282262	0.593035	-0.753811
pme1605	Kaempferol 3-O-robinobioside (Biorobin)	Flavonol	328480	383280	331650	5624300	4567400	4883300	1.22332	14.4478	3.85278
pme1611	Isohemiphloin	Flavone	9	9	9	14331	24196	17853	1.22456	2088.15	11.028
pme1637	Coniferyl alcohol	Phenylpropanoids	29681	16848	14617	2403.7	2722.8	8966	1.05331	0.230473	-2.11733
pme1662	sakuranetin	Flavone	115370	47374	74304	102950	208840	198290	0.924155	2.1518	1.10554
pme1682	trans-2-Hexenal	Others	428130	352880	356210	248020	217670	254180	1.15575	0.633009	-0.659703
pme1683	D-Pantothenic dcid	Organic acids and derivatives	1401800	964910	426610	936110	687610	794730	0.0606338	0.865798	-0.207898
pme1691	Acetylcholine	Alkaloids	789980	720130	429240	16742000	22819000	29738000	1.21475	35.7331	5.15919
pme1698	Sinapic acid	Phenylpropanoids	151430	116620	68550	31574	9	95303	0.635312	0.376964	-1.4075
pme1709	Nicotinic Acid Methyl Ester (Methyl Nicotinate)	Vitamins and derivatives	983430	983570	1016200	583990	513900	573090	1.2135	0.56013	-0.836166
pme1711	3-Hydroxy-3-methyl butyric acid	Organic acids and derivatives	703590	666860	534930	377750	498380	368520	1.05	0.653229	-0.614339
pme1712	L-Saccharopine	Amino acid and derivatives	469660	276270	167670	188620	233190	303830	0.286311	0.794264	-0.332309
pme1724	Methyl benzoate	Organic acids and derivatives	235420	141050	182390	9	9	9	1.2249	4.83126e-05	-14.3372
pme1730	D-Erythronolactone	Organic acids and derivatives	45784	36720	36659	28477	25206	22468	1.11694	0.639049	-0.646001
pme1738	3-Carbamyl-1-methylpyridinium (1-Methylnicotinamide)	Alkaloids	244420	336200	120830	390880	324440	411440	0.819671	1.60633	0.683768
pme1777	Cyanidin 3,5-O-diglucoside (Cyanin)	Anthocyanins	1184400	1780400	1560500	976520	877590	1150600	0.997442	0.66398	-0.590788
pme1793	Pelargonin	Anthocyanins	1335700	1555600	1875900	111580	90618	134680	1.21795	0.0706658	-3.82284
pme1806	Chlorogenic acid methyl ester	Organic acids and derivatives	6723200	7359400	8787400	1284100	1330800	1202700	1.22091	0.166926	-2.58272
pme1814	2,5-dihydroxybenzoic acid (Gentisic acid)	Organic acids and derivatives	446180	312600	249850	227840	423060	574270	0.294206	1.21469	0.280585
pme1816	Neochlorogenic acid (5-O-Caffeoylquinic acid)	Organic acids and derivatives	1308200	1370700	1504800	4866300	6338700	5441900	1.21547	3.97899	1.9924
pme1824	Protocatechuic acid	Polyphenol	1379300	944520	940000	768720	1037500	1632000	0.055928	1.05343	0.0751004
pme1828	Betaine	Alkaloids	2255800	3060600	1428000	4654500	5490900	5148900	1.08804	2.2677	1.18123
pme1832	Succinic acid	Organic acids and derivatives	247140	286280	214860	183970	280310	197670	0.483604	0.884629	-0.176856
pme1841	1,5-Diaminopentane	Phenolamides	1385300	1340400	842760	590980	264360	360670	1.08935	0.340766	-1.55315
pme1846	D(+)-Glucose	Carbohydrates	76653	116170	52293	497120	489100	547040	1.19107	6.25524	2.64507
pme1851	Creatine	Organic acids and derivatives	371550	366980	346750	763410	699800	834340	1.21331	2.11701	1.08203
pme1894	D-Sorbitol	Alcohols	4047800	4831500	4348000	5485000	5177000	5395100	1.07214	1.21394	0.279693
pme1936	Creatinine	Organic acids and derivatives	928720	1060000	1006900	1087300	979360	1011000	0.325488	1.02739	0.0389792
pme1944	D-Mannitol	Alcohols	94977	177660	52702	474120	304070	613400	1.0856	4.27735	2.09672
pme1952	Riboflavin	Vitamins and derivatives	903440	1135100	1503900	564440	551650	465730	1.1394	0.446534	-1.16316
pme1977	Suberic acid	Organic acids and derivatives	168620	104830	110050	102170	78021	90628	0.851044	0.706177	-0.501898
pme1987	L-Alanine	Amino acid and derivatives	14809	12861	8893.8	8382.7	9547.5	14283	0.340149	0.881013	-0.182764
pme2019	DL-Arabinose	Carbohydrates	960480	1078100	496350	1572500	1712800	1478900	0.998871	1.87942	0.910288
pme2024	serotonin	Alkaloids	3250400	1032900	2285900	1211600	853800	1295700	0.765641	0.511645	-0.966784
pme2033	L(-)-Malic acid	Organic acids and derivatives	4945800	6821300	4937300	18814000	13956000	17384000	1.18837	3.00244	1.58614
pme2036	Quinic acid	Organic acids and derivatives	597600	441130	150100	1440100	2153700	1886800	1.08962	4.61008	2.20479
pme2046	3-N-Methyl-L-histidine	Amino acid and derivatives	31033	75567	23422	174190	143830	138950	1.08837	3.51456	1.81334
pme2050	Citric acid	Organic acids and derivatives	12159000	9369300	2881800	32568000	50362000	41111000	1.09141	5.08154	2.34527
pme2111	L-ascorbate	Vitamins and derivatives	2802900	528300	288900	55420	36113	54047	1.09201	0.0402144	-4.63615
pme2122	Histamine	Amino acid and derivatives	2527100	2686400	1464800	2525100	2287100	1705300	0.00496763	0.975922	-0.0351622
pme2129	(S)-(-)-2-Hydroxyisocaproic acid	Organic acids and derivatives	1818400	1690700	1612100	5141300	5023300	5014800	1.22325	2.96403	1.56756
pme2167	Orotic acid	Vitamins and derivatives	287450	239020	127840	483770	1083500	815460	1.08796	3.64159	1.86457
pme2237	Dulcitol	Alcohols	10939	29404	7292.5	388030	399470	456560	1.19202	26.1162	4.70688
pme2256	D-Arabitol	Alcohols	30520	41525	23114	50252	40214	21633	0.262164	1.17802	0.236361
pme2266	Biotin	Vitamins and derivatives	6525400	5086600	4278900	1713900	2139600	1892200	1.17987	0.361572	-1.46765
pme2268	Trigonelline	Alkaloids	1431800	1747400	619570	2135900	1875400	1830700	0.774141	1.53787	0.62093
pme2278	Guanosine monophosphate	Nucleotide and derivates	37470	16882	21371	10368	42942	35203	0.0641944	1.16891	0.225158
pme2289	Vitamin A	Vitamins and derivatives	204200	203490	222870	180620	208900	192440	0.760296	0.922926	-0.115714
pme2292	Putrescine	Phenolamides	1245500	1286700	1272800	101280	41213	90409	1.20219	0.0612095	-4.0301
pme2366	Phenethylamine	Others	3621300	2827200	2874900	500370	479820	509340	1.22013	0.159763	-2.646
pme2380	A-Ketoglutaric acid	Organic acids and derivatives	327970	506540	350630	1070900	549420	1104200	1.02424	2.2989	1.20094
pme2430	N-Acetyl-L-tyrosine	Amino acid and derivatives	2061800	1571500	1074200	420940	511600	689810	1.11319	0.344631	-1.53688
pme2457	Luteolin 7-O-glucoside (Cynaroside)	Flavone	154940	104500	101010	393450	355660	887370	1.12271	4.5401	2.18272
pme2482	Protocatechuic aldehyde	Polyphenol	1971700	594050	580220	2179400	2483900	5483800	0.966911	3.22543	1.68949
pme2550	Cis-Aconitic acid	Organic acids and derivatives	64692	54329	23083	132380	102200	108530	1.01758	2.4145	1.27172
pme2560	N-Acetylaspartate	Amino acid and derivatives	994160	983830	1033700	1926400	2074900	2131900	1.22004	2.03646	1.02607
pme2566	(5-L-Glutamyl)-L-amino acid	Amino acid and derivatives	94500	95577	99124	81551	121600	116950	0.393396	1.10685	0.146455
pme2594	4-Pyridoxic acid	Alkaloids	236170	160830	173150	386650	529100	485460	1.16451	2.45762	1.29726
pme2598	3,4-Dihydroxybenzeneacetic acid	Organic acids and derivatives	197690	142190	141420	49192	93871	138970	0.836368	0.585982	-0.771072
pme2602	O-Phospho-L-serine	Amino acid and derivatives	38250	54382	30539	9	9	9	1.22434	0.000219207	-12.1554
pme2607	5-Hydroxyindole-3-acetic acid	Indole derivatives	9	9	9	317620	450160	378810	1.22531	42466.3	15.374
pme2617	Methionine sulfoxide	Amino acid and derivatives	442210	297740	138060	546640	529490	590900	0.907859	1.89865	0.924971
pme2634	Dl-Norvaline	Amino acid and derivatives	12178000	12077000	6228100	11576000	12446000	13035000	0.582934	1.21566	0.281736
pme2651	NADP	Nucleotide and derivates	300300	46014	92994	390240	304190	290800	0.863382	2.24269	1.16523
pme2655	(R)-lipoic acid	Organic acids and derivatives	9	9	9	71084	70086	47433	1.22482	6985.3	12.7701
pme2671	4-Hydroxybenzaldehyde	Organic acids and derivatives	4633400	2290600	2427100	2166100	1921000	4003300	0.264542	0.865182	-0.208925
pme2693	N-Acetylputrescine	Phenolamides	887030	1076100	1035800	778780	490160	619580	1.04634	0.629731	-0.667192
pme2695	Phe-Phe	Amino acid and derivatives	14558	14833	8438.3	72829	105750	117370	1.19689	7.82327	2.96777
pme2706	2,3-Dihydroxybenzoic acid	Organic acids and derivatives	1386000	908550	884850	782410	1174300	1803700	0.28697	1.18274	0.242135
pme2723	Indole-3-carboxaldehyde	Indole derivatives	4407600	2137700	2594700	472600	544990	775980	1.1631	0.196233	-2.34936
pme2735	S-(5'-Adenosyl)-L-methionine	Amino acid and derivatives	15049000	14888000	11111000	14815000	11226000	12373000	0.289649	0.935831	-0.0956797
pme2746	Flavin adenine dinucleotide (FAD)	Nucleotide and derivates	3505600	944790	4372200	1018300	1156900	1323500	0.747779	0.396562	-1.33438
pme2755	N-Acetyl-D-glucosamine	Carbohydrates	2923000	2993500	3475800	5666400	5245700	4501000	1.15351	1.64104	0.714607
pme2786	N-Acetyl-5-hydroxytryptamine	Alkaloids	2347900	3282400	3808200	1156100	1388200	1286300	1.16048	0.405848	-1.30099
pme2798	7-Methylxanthine	Nucleotide and derivates	29271	27769	28580	123030	77808	104980	1.19799	3.57181	1.83665
pme2819	All-trans-13,14-dihydroretinol	Vitamins and derivatives	438140	501090	420800	398150	506610	408110	0.246852	0.965324	-0.0509144
pme2827	Palmitaldehyde	Lipids	1252100	722100	707360	1106100	1834800	1967300	0.936383	1.83035	0.872122
pme2828	4-Nitrophenol	Others	5506700	14112000	12875000	9	9	9	1.22459	8.30930303412662e-7	-20.1988
pme2830	O-Phosphorylethanolamine	Others	135330	80160	97019	133900	163290	118000	0.784125	1.32857	0.409874
pme2836	5-Hydroxytryptophol	Indole derivatives	338330	337770	372830	263360	314120	223430	0.986132	0.76355	-0.389206
pme2846	Nicotinamide-N-oxide	Vitamins and derivatives	23891	18609	4413.7	26764	24578	23022	0.670382	1.58512	0.664595
pme2867	3-Methylcrotonyl glycine	Amino acid and derivatives	32031	45070	46350	76570	106160	67681	1.08891	2.02842	1.02036
pme2890	L-Homocystine	Amino acid and derivatives	104010	116730	66961	77251	165230	186240	0.59892	1.49016	0.575469
pme2898	Dihydromyricetin	Flavonol	9	9	9	521330	235750	430520	1.22427	43985.2	15.4247
pme2901	1-O-Caffeoyl quinic acid	Organic acids and derivatives	1324300	1445200	1502800	5195000	6858100	6304400	1.21603	4.29687	2.10328
pme2903	4-Hydroxybenzoic acid	Organic acids and derivatives	3703000	1576800	1590400	760680	1054600	1500500	0.856536	0.482632	-1.051
pme2914	3-Hydroxy-3-methylpentane-1,5-dioic acid	Amino acid and derivatives	533470	357530	159800	373030	316360	400320	0.250759	1.03703	0.0524561
pme2931	2-(-)-Carvone	Others	39599	68749	67575	137490	114160	62289	0.828737	1.78453	0.83554
pme2957	Naringenin chalcone	Flavanone	24136	9243.5	6413.2	45972	59001	67440	1.096	4.33278	2.11529
pme2963	Aromadedrin (Dihydrokaempferol)	Flavonol	1360800	963530	1132300	1430600	6732500	4960600	0.941897	3.79667	1.92474
pme2977	Troxerutin (Trihydroxyethyl rutin)	Flavonol	2810200	3168800	3222700	2673700	2986700	2442800	0.818767	0.88062	-0.183409
pme2984	Isosakuranetin-7-neohesperidoside (Poncirin)	Flavanone	93773	34240	17994	9	9	9	1.21667	0.000184923	-12.4008
pme2988	3,4-Dihydrocoumarin	Phenylpropanoids	572420	389700	479280	120570	238230	102970	1.11008	0.320362	-1.64222
pme2993	Scopoletin (7-Hydroxy-5-methoxycoumarin)	Phenylpropanoids	836140	878560	1176300	2266700	3380200	1940200	1.12966	2.62439	1.39198
pme2997	4-Hydroxycoumarin	Phenylpropanoids	107970	105680	125310	96194	33181	73964	0.832941	0.599891	-0.737228
pme3007	Uridine 5’-diphosphate	Nucleotide and derivates	121840	46340	82720	60868	48195	49429	0.68261	0.631694	-0.662702
pme3009	trans-Citridic acid	Organic acids and derivatives	242580	252870	157080	502280	436220	9	0.449852	1.43826	0.524326
pme3011	γ-aminobutyric acid	Organic acids and derivatives	6178000	4426200	4614800	1219500	2764500	2264200	1.06139	0.410553	-1.28436
pme3017	2-Aminoisobutyric acid	Amino acid and derivatives	610460	721410	490720	1131900	1377900	1188000	1.15746	2.02887	1.02068
pme3033	N,N-Dimethylglycine	Amino acid and derivatives	5680100	4875400	4543900	4406900	5519900	4875000	0.124455	0.980291	-0.0287186
pme3034	ethylmalonate	Organic acids and derivatives	9	9	9	67334	83809	80274	1.22541	8571	13.0652
pme3038	5-oxoproline	Amino acid and derivatives	2443500	3134400	1541800	5452000	4905800	4544200	1.07542	2.09307	1.06562
pme3069	Taurocholic acid	Organic acids and derivatives	1032300	1067200	1083800	1047000	1014600	1127700	0.0202216	1.00188	0.00271668
pme3081	4-(Aminomethyl)-5-(hydroxymethyl)-2-methylpyridin-3-ol	Alcohols	638070	595480	463350	1308400	1138800	936850	1.13958	1.99425	0.995849
pme3083	2-(Formylamino)benzoic acid	Organic acids and derivatives	257410	145230	156720	76115	176680	192920	0.441902	0.79683	-0.327656
pme3096	Aminomalonic acid	Organic acids and derivatives	1511700	1313200	966770	1001700	863290	1155800	0.692318	0.796691	-0.327908
pme3104	1-Methyladenine	Nucleotide and derivates	2009100	1856100	1822100	1711900	1299700	1674800	0.894453	0.824011	-0.279264
pme3129	Quercetin 4'-O-glucoside (Spiraeoside)	Flavonol	758680	464610	343860	1981300	1952900	2390600	1.16573	4.03586	2.01288
pme3134	3-Hydroxyflavone	Flavonol	3481.3	4313.5	6119.5	7135.8	2132.2	4209.7	0.192608	0.968622	-0.045994
pme3140	6-Hydroxy-4-methylcoumarin	Phenylpropanoids	312000	276410	323890	101070	152030	107640	1.17816	0.395418	-1.33855
pme3151	Deoxyribose 5-phosphate	Nucleotide and derivates	30784	50050	12365	43330	60318	54519	0.7684	1.69709	0.763062
pme3154	(Rs)-Mevalonic acid	Organic acids and derivatives	360170	368800	245800	9	9	9	1.22493	2.76988e-05	-15.1398
pme3160	D-Glucose 6-phosphate	Carbohydrates	23294000	14788000	14373000	7924900	5948000	9459700	1.08654	0.444812	-1.16873
pme3163	D-Sedoheptuiose 7-phosphate	Carbohydrates	614940	390910	402640	9	9	9	1.22492	1.91695e-05	-15.6708
pme3174	Cytidine 5'-monophosphate (Cytidylic acid)	Nucleotide and derivates	238850	203720	179090	103540	174960	101710	0.975204	0.611604	-0.709329
pme3179	CYS-GLY	Amino acid and derivatives	278060	585080	552800	31954	26901	7761.2	1.16943	0.0470473	-4.40974
pme3184	2'-Deoxyadenosine-5'-monophosphate	Nucleotide and derivates	8053100	8260100	7056500	10943000	11432000	11577000	1.18364	1.45282	0.538857
pme3188	Uridine 5'-monophosphate	Nucleotide and derivates	397850	231980	223020	134770	593740	367390	0.156255	1.28499	0.361752
pme3194	N-acetylglycine	Amino acid and derivatives	3095400	4564700	2249700	8955000	8860400	8119600	1.13454	2.61711	1.38797
pme3198	2,4-Dihydroxybenzoic acid	Organic acids and derivatives	1333800	941950	917500	751830	1107900	1759300	0.183781	1.13334	0.180578
pme3200	1-methylguanidine	Nucleotide and derivates	1036700	1101300	826550	459470	483320	551320	1.17071	0.503992	-0.988527
pme3207	trans,trans-Muconic acid	Organic acids and derivatives	90485	249120	163380	24905	54297	11565	1.05898	0.180457	-2.47028
pme3211	Quercetin 3-O-glucoside (Isotrifoliin)	Flavonol	873280	511040	348920	2237700	2177200	2547300	1.15187	4.01687	2.00607
pme3224	Vitexin 2''-O-beta-L-rhamnoside	Flavone	25252	49803	7730.1	9	9	9	1.21278	0.000326146	-11.5822
pme3237	Liquiritigenin	Flavanone	342180	201200	354350	79415	119460	120100	1.11843	0.355313	-1.49284
pme3246	Coniferin	Phenylpropanoids	2523700	3473600	3163400	4010100	2873100	3269300	0.427781	1.10827	0.148305
pme3256	Delphinidin 3-O-rutinoside (Tulipanin)	Anthocyanins	556130	693320	752320	1283500	1093400	9	0.484342	1.1874	0.24781
pme3261	6-Hydroxydaidzein	Isoflavone	50166	42155	77943	58332	172370	159170	0.849477	2.28981	1.19523
pme3267	Kaempferol 3-O-galactoside (Trifolin)	Flavonol	55593	10651	28146	96139	121990	180490	1.03564	4.22311	2.0783
pme3279	2'-Hydroxygenistein	Isoflavone	9	9	9	1536500	503310	850880	1.2235	107063	16.7081
pme3288	3,7-Di-O-methylquercetin	Flavonol	12540	11677	9578.5	7185	5430.2	4880.8	1.12836	0.517702	-0.949806
pme3297	Kaempferol 3-O-rhamnoside (Kaempferin)	Flavonol	9	9	9	328750	499160	333980	1.22508	43033	15.3932
pme3303	Tricetin	Flavone	9	9	9	588470	119030	262150	1.22049	35913	15.1322
pme3309	2-Methylglutaric acid	Organic acids and derivatives	149650	92774	25534	97231	90164	128660	0.420837	1.17949	0.238169
pme3313	D-Fructose 6-phosphate	Carbohydrates	7847200	4881600	4543600	2625000	2289100	3351300	1.06164	0.478532	-1.06331
pme3333	1,4-dihydro-1-Methyl-4-oxo-3-pyridinecarboxamide	Alkaloids	3006700	2437600	2525600	2282000	2508800	3384300	0.075061	1.02575	0.0366748
pme3337	N6-Succinyl Adenosine	Nucleotide and derivates	400100	466330	527340	272750	273060	218210	1.15445	0.548168	-0.86731
pme3346	5-hydroxyhexanoic acid	Organic acids and derivatives	565100	211480	139530	154270	173290	265860	0.364034	0.647761	-0.626467
pme3349	8-Hydroxy-2-deoxyguanosine	Nucleotide and derivates	45694	22848	32252	21714	25338	24336	0.732296	0.708256	-0.497656
pme3382	N-Acetylthreonine	Amino acid and derivatives	63573	64846	46817	49118	57816	52333	0.425471	0.908871	-0.137852
pme3387	H-HomoArg-OH	Amino acid and derivatives	22575	20069	8901.9	9	9	9	1.22117	0.000523805	-10.8987
pme3391	Petunidin 3-O-glucoside	Anthocyanins	174030	208910	232190	17776000	20154000	18295000	1.22421	91.4034	6.51418
pme3392	Pelargonidin 3-O-beta-D-glucoside（Callistephin chloride)	Anthocyanins	3944200	4321800	3399600	9	9	9	1.22537	2.3145e-06	-18.7209
pme3396	Fustin	Flavonol	16832000	15380000	18033000	81149000	72465000	80876000	1.22165	4.66693	2.22247
pme3416	Esculetin (6,7-dihydroxycoumarin)	Phenylpropanoids	30358000	43198000	46347000	7798500	7879400	10641000	1.19745	0.219502	-2.1877
pme3425	6-Methoxy-7,8-DihydroxyCoumarin	Phenylpropanoids	2728300	1801700	3072800	6385300	5890400	5250000	1.13594	2.30516	1.20487
pme3428	Esculin (6,7-Dihydroxycoumarin-6-glucoside)	Phenylpropanoids	142890	178370	238770	1921200	1514100	1715800	1.21149	9.1979	3.2013
pme3437	Eudesmic acid (3,4,5-trimethoxybenzoic acid)	Organic acids and derivatives	9	9	9	784090	699290	818240	1.22548	85245.2	16.3793
pme3440	Butein	Flavanone	44337	35163	21384	40579	53215	49931	0.799911	1.42466	0.510614
pme3442	Quercetin 7-O-β-D-Glucuronide	Flavonol	67563	33170	9065.4	8286	30044	63896	0.0511662	0.931034	-0.103095
pme3446	Sinapinaldehyde	Phenylpropanoids	289370	274920	263210	226450	249900	9	0.570693	0.57566	-0.79671
pme3456	p-Coumaraldehyde	Phenylpropanoids	253460	156140	159280	9	9	9	1.22471	4.74617e-05	-14.3629
pme3459	Caffeyl alcohol	Phenylpropanoids	914650	673790	645870	371860	425420	426260	1.13502	0.547614	-0.868768
pme3464	Isosakuranetin (4'-Methylnaringenin)	Flavanone	10166	4609.4	9939.3	13626	24277	28677	1.01171	2.69394	1.42972
pme3469	Kaempferol-3-O-robinoside-7-O-rhamnoside (Robinin)	Flavonol	391440	990740	1072000	9	9	9	1.22384	1.10016e-05	-16.4719
pme3473	Butin	Flavone	9	9	9	58993	24928	153390	1.21731	8789.3	13.1015
pme3480	Pantetheine	Vitamins and derivatives	663780	616490	919530	9	9	9	1.22537	1.22738e-05	-16.3141
pme3484	Myricetin 3-O-galactoside	Flavonol	118230	121230	53388	9	9	9	1.22299	9.2198e-05	-13.4049
pme3514	Morin	Flavonol	20086	9101.6	10192	13721	11215	75354	0.523608	2.54675	1.34866
pme3576	Anthranilic acid	Organic acids and derivatives	590830	452560	599120	266160	363900	376970	1.05858	0.613104	-0.705795
pme3609	Cyanidin	Anthocyanins	463060	429760	384920	19516000	21066000	16214000	1.22404	44.4504	5.47412
pme3705	D-glucoronic acid	Others	194990	162330	124760	369860	219690	281890	1.01673	1.80767	0.854129
pme3719	D-Xylonic acid	Organic acids and derivatives	2508600	2012600	1595100	2484700	2522800	2718800	0.842959	1.26323	0.337119
pme3827	3,4-Dihydroxy-DL-phenylalanine	Amino acid and derivatives	422230	419220	238160	260680	241880	364200	0.490223	0.802845	-0.316806
pme3838	Guanosine 3',5'-cyclic monophosphate	Nucleotide and derivates	1229000	684510	1026300	933920	4209600	3258100	0.824707	2.85788	1.51494
pme3961	Deoxyadenosine	Nucleotide and derivates	899090	197240	376190	17990	23891	91548	1.07664	0.0906127	-3.46414
pme3965	2-(dimethylamino)guanosine	Nucleotide and derivates	1114500	1180700	1294100	215300	183890	156960	1.2192	0.154947	-2.69016
pme3970	β-Pseudouridine	Nucleotide and derivates	556680	585110	523970	164670	299730	302010	1.09395	0.460096	-1.11999
pme3983	Hypoxanthine-9-β-D-arabinofuranoside	Nucleotide and derivates	25354000	32997000	22307000	8489100	10921000	9422600	1.18286	0.357469	-1.48411
pmf0005	Narirutin	Flavone	107450	104180	133640	1274900	1088500	1046800	1.22028	9.87691	3.30406
pmf0010	Xanthotoxol	Phenylpropanoids	158160	253190	283860	378060	9	9	0.835106	0.543833	-0.878765
pmf0012	6,8-di-C-glucoside Apigenine	Flavone	9	9	9	223480	256950	192890	1.22529	24937.8	14.606
pmf0014	Scopolin	Phenylpropanoids	1962700	2912400	3525900	4762200	5149300	4512600	1.03648	1.71695	0.779848
pmf0016	DL-Methionine	Amino acid and derivatives	1575500	1801100	1593500	6268300	7020000	5598400	1.21694	3.80006	1.92602
pmf0018	1-Aminocyclopropanecarboxylic acid	Amino acid and derivatives	3118700	2358000	871630	3467800	3914200	4265800	0.844002	1.83478	0.875608
pmf0027	Cyanidin 3-O-galactoside	Anthocyanins	2432300	3566100	2803300	9	9	9	1.22533	3.06759e-06	-18.3145
pmf0032	Galactinol	Carbohydrates	1652000	2392800	1063300	7203300	5208800	8925100	1.14544	4.17713	2.06251
pmf0035	Glucose-1-phosphate	Carbohydrates	597120	329480	374700	201210	145040	225750	1.06849	0.43956	-1.18587
pmf0057	4,2',4',6'-Tetrahydroxychalcone	Flavone	18136	12237	7579.5	43332	61571	74312	1.15071	4.72209	2.23942
pmf0058	4',5,7-Trihydroxyflavanone	Flavanone	17048	6376.1	4358.7	37532	50893	68317	1.11183	5.64169	2.49613
pmf0059	UDP-α-D-glucose	Nucleotide and derivates	4875300	2723000	5013700	2320500	1439800	1932500	1.04075	0.45138	-1.14759
pmf0062	Verbascoside	Phenylpropanoids	9	9	9	423600	233660	234440	1.22449	33025.9	15.0113
pmf0066	2'-Acetylacteoside	Organic acids and derivatives	9	9	9	53546	9	44321	0.867239	3625.04	11.8238
pmf0067	Isoacteoside	Phenylpropanoids	9	9	28227	397490	202480	300590	0.999965	31.8839	4.99475
pmf0070	β-Sitosterol	Sterides	4344500	4169000	3611500	5215800	4207400	13826000	0.700749	1.91746	0.939196
pmf0073	Campesterol	Sterides	367560	410690	431900	369530	364460	380120	0.78068	0.920638	-0.119294
pmf0079	Soyasapogenol B	Sterides	2461100	2501500	2355600	2453100	2261100	2338700	0.648013	0.963748	-0.0532723
pmf0085	Cycloartenol	Sterides	264850	302080	302780	285840	273010	285620	0.353347	0.970979	-0.0424883
pmf0091	2,3-Oxidosqualene	Sterides	304550	326890	323590	299810	303320	323650	0.515275	0.97042	-0.0433191
pmf0094	Methyl p-coumarate	Phenylpropanoids	274350	433850	205100	8711600	6924700	3620900	1.19544	21.0853	4.39817
pmf0098	trans-4-Hydroxycinnamic acid Methyl Ester	Phenylpropanoids	32686	52958	37190	938570	769080	434960	1.20276	17.4431	4.12459
pmf0104	Caffeic acid	Phenylpropanoids	3415000	3917000	3892600	1629900	1357900	2753300	1.04682	0.511475	-0.967265
pmf0109	3-O-Acetylpinobanksin	Flavonoid	1303600	1680000	1686000	3693700	3484300	1817700	0.958401	1.92644	0.945937
pmf0112	Maackiain	Flavonoid	6404	3725.5	3478.5	901.07	951.45	2179.9	1.07241	0.296327	-1.75474
pmf0118	Uridine 5'-diphosphoglucose disodium salt	Nucleotide and derivates	5291800	2969600	5077900	2423300	1512700	2043600	1.05754	0.448269	-1.15756
pmf0123	Methyl ferulate	Phenylpropanoids	1913600	3582700	2438200	6335200	4995500	2438600	0.731483	1.73537	0.795244
pmf0124	2-Hydroxymelatonin	Alkaloids	69362	95502	91907	357600	442360	329690	1.20518	4.39945	2.13732
pmf0131	Cryptochlorogenic acid	Organic acids and derivatives	1348200	1194000	1069000	2442900	2129200	2102100	1.18487	1.84819	0.886117
pmf0138	D-(+)-Mannose	Carbohydrates	61377	147890	43931	996790	1061000	893730	1.18036	11.657	3.54312
pmf0139	D-(+)-Galactose	Carbohydrates	94825	124290	27433	757520	937160	832420	1.15004	10.2499	3.35754
pmf0141	2-Phenylethanol	Others	898170	598340	682660	669660	1195100	892780	0.585248	1.26541	0.339603
pmf0151	Quercetin	Flavonoid	15355	7659.4	10257	11584	14546	67488	0.661237	2.81377	1.4925
pmf0166	Schizandrin	Phenylpropanoids	316130	559200	478900	845300	1174600	484630	0.833631	1.84941	0.887067
pmf0174	1-Decanol	Alcohols	11521000	11120000	11415000	10480000	9814500	9029500	1.05926	0.861052	-0.215827
pmf0175	2-Decanol	Alcohols	11683000	11166000	10859000	10061000	9939400	8993000	1.07511	0.860134	-0.217367
pmf0179	Narcissoside	Flavonoid	4009100	3810700	2698100	38634000	44878000	38356000	1.21897	11.5867	3.5344
pmf0196	Phosphoenolpyruvic acid	Organic acids and derivatives	94239	52695	32104	139210	262360	270310	1.07714	3.75272	1.90794
pmf0203	Peonidin 3-O-glucoside chloride	Anthocyanins	1479800	2647400	2564100	9	9	2982600	0.846048	0.445746	-1.16571
pmf0204	Hyperoside	Flavonoid	3993600	4705600	4357100	14422000	19052000	17179000	1.21386	3.87958	1.9559
pmf0208	Isoquercitroside	Flavonoid	393110	288730	213130	1798200	1902900	1941500	1.20536	6.30479	2.65645
pmf0209	Capsaicin	Alkaloids	9	8837.5	47315	4966	68362	6998.5	0.440496	1.43028	0.516295
pmf0211	Nordihydrocapsaicin	Alkaloids	55313	31372	59107	30109	47812	18385	0.67954	0.660571	-0.598214
pmf0213	Caffeine	Alkaloids	75404	55376	54070	9	9	9	1.225	0.000146064	-12.7411
pmf0217	D-Glucose-6-phosphate disodium salt	Others	16661000	10922000	11450000	6797500	5579000	6971600	1.12011	0.495686	-1.0125
pmf0218	Phosphoenolpyruvate trisodium salt	Organic acids and derivatives	186320	71081	64940	134170	141070	185140	0.684762	1.42824	0.514237
pmf0220	D-Fructose 6-phosphate-disodium salt	Carbohydrates	575000	351370	369230	202850	149850	231010	1.08756	0.450533	-1.1503
pmf0231	Chlorpyrifos	Alkaloids	32646	26853	47774	7844.7	7839.9	13459	1.14683	0.271677	-1.88004
pmf0243	Benzyl β-D-Glucopyranoside	Others	3760400	3731700	3234200	3279600	3230500	3339800	0.776703	0.918294	-0.122972
pmf0247	Orientin	Flavonoid	194990	156040	227140	930940	609870	749110	1.19112	3.96063	1.98573
pmf0256	3-Methyl-1-pentanol	Alcohols	507860	550740	551020	2287900	3366200	2448000	1.21127	5.03355	2.33158
pmf0259	Dioscin	Sterides	64298	35083	31726	40524	61344	72906	0.597753	1.33306	0.414746
pmf0267	Indole-3-carboxylic	Alkaloids	95869	63569	80128	14343	9068.4	14977	1.19719	0.160241	-2.64168
pmf0271	(E)-p-coumaric acid	Phenylpropanoids	202890	253660	157270	100700	652990	751270	0.51188	2.45179	1.29384
pmf0277	Gossypol	Polyphenol	2208900	2302600	2199800	2344400	2224300	2849100	0.646742	1.10527	0.144399
pmf0279	Gossypitrin	Flavonoid	279400	338650	323010	1285000	1061500	1252400	1.21587	3.8243	1.9352
pmf0280	D-Galacturonic acid	Organic acids and derivatives	229230	181340	143090	468940	241230	280180	0.925344	1.78873	0.838938
pmf0282	Melibiose	Carbohydrates	464580	582410	279980	1711000	1432700	2116500	1.16033	3.96407	1.98698
pmf0284	4-Hydroxy-3-methoxycinnamaldehyde	Phenylpropanoids	22796	12643	20290	12841	11726	15732	0.736044	0.723124	-0.467684
pmf0286	Phytol	Terpene	4916700	3381600	3454600	4799600	7108700	7412400	0.986341	1.64391	0.717131
pmf0287	3'-dephospho-CoA	Nucleotide and derivates	470170	714450	607710	9	9	9	1.22527	1.50642e-05	-16.0185
pmf0291	4-Hydroxypyridine	Alkaloids	177460	221160	160010	244240	234300	231750	0.970053	1.27149	0.346515
pmf0292	D-erythro-sphinganine	Amino acid and derivatives	40299	25329	48381	35617	23277	33219	0.474527	0.807945	-0.307671
pmf0294	1-Octadecanol	Lipids	297540	279770	300690	296750	354340	302350	0.671984	1.08592	0.118921
pmf0295	Skimmin	Phenylpropanoids	1381200	1139200	1766800	3510200	3395000	3532100	1.17806	2.43453	1.28364
pmf0301	Engeletin	Flavonoid	14563	20833	25160	59148	81065	64978	1.17203	3.38845	1.76063
pmf0306	Solamargine	Alkaloids	52037000	14095000	9923100	9	9	9	1.22214	3.55005778705176e-7	-21.4257
pmf0308	Solasonine	Alkaloids	2436100	607410	753290	9	9	9	1.22181	7.11125e-06	-17.1015
pmf0314	ABIENOL	Others	113700	113840	112450	87323	79645	77989	1.1994	0.720483	-0.472964
pmf0326	Apocynin	Phenylpropanoids	51970	99711	109500	9	9	9	1.2242	0.000103377	-13.2398
pmf0328	lumichrome	Alkaloids	342140	346950	413390	33941	46968	36937	1.21954	0.106892	-3.22578
pmf0329	Protopine	Alkaloids	11001	22732	26300	31487	60304	24929	0.800548	1.94426	0.959224
pmf0332	Oleanolic acid	Terpene	89568	72755	90643	101820	101210	107810	1.00133	1.22878	0.297229
pmf0336	Indole-3-carboxylic acid	Alkaloids	68034	48976	54318	5864.7	10435	10704	1.19225	0.157614	-2.66553
pmf0339	Roseoside	Terpene	3555300	6302100	4791200	4405500	8299600	5130200	0.422195	1.21754	0.283973
pmf0348	2,6-Dimethyl-7-octene-2,3,6-triol	Alcohols	202000	163720	170950	301430	389800	357270	1.17625	1.95371	0.96622
pmf0350	Vomifoliol	Others	172780	170970	206160	98018	99606	128320	1.13675	0.592722	-0.754571
pmf0351	Cucumegastigmane I	Others	9	9	9	97068	9	9	0.545115	3595.78	11.8121
pmf0360	Astilbin	Flavonoid	8375.5	9327.1	12849	49911	47653	45679	1.20719	4.68856	2.22914
pmf0369	Persicoside	Flavonoid	36939	39753	32036	201590	190460	190450	1.22214	5.35741	2.42153
pmf0372	Pedalitin	Flavonoid	9	9	9	346320	137440	257330	1.22373	27447.8	14.7444
pmf0373	Caulilexin C	Alkaloids	8744.4	15566	16731	9	9	9	1.2239	0.000657872	-10.5699
pmf0375	Isorhamnetin 3-O-glucoside	Flavonoid	5209800	6208500	4560500	70325000	93584000	79649000	1.22102	15.2426	3.93003
pmf0379	Gallocatechin gallate	Polyphenol	533090	788640	588950	22679	25394	19070	1.22115	0.0351409	-4.83071
pmf0384	Nicotine	Alkaloids	374140	462610	520370	680480	462340	535730	0.700667	1.23685	0.306667
pmf0386	Prehelminthosporolactone	Others	9	9	9	258980	389900	239920	1.22494	32918.5	15.0066
pmf0393	Persicogenin	Flavonoid	162000	133390	172870	77434	77476	108530	1.10855	0.562593	-0.829835
pmf0398	Arachidic acid	Lipids	200100	166730	266410	181680	183660	160170	0.630179	0.829875	-0.269034
pmf0399	cis-Gondoic acid	Lipids	199480	292010	248670	290350	218830	336400	0.442136	1.14243	0.192104
pmf0402	Lignoceric acid	Lipids	6989.2	4568.8	7867.5	5734.9	5576.4	8389.9	0.0635557	1.01419	0.0203318
pmf0403	L-Hyoscyamine	Alkaloids	9	9	9	122040	104180	106770	1.22541	12333	13.5902
pmf0406	Phenethyl caffeate	Phenylpropanoids	9	6370.3	9	14360	42296	23843	0.970902	12.601	3.65547
pmf0408	Plantamajoside	Organic acids and derivatives	32298	48089	53697	54928	80812	40656	0.552033	1.31556	0.395681
pmf0411	Phenyl salicylate	Organic acids and derivatives	26811	62355	62925	92347	143320	18911	0.249829	1.67385	0.743173
pmf0414	Zingerone	Phenylpropanoids	71806	101130	110610	9	9	9	1.22519	9.52226e-05	-13.3583
pmf0416	α-Ionone	Others	6092800	3842100	4392500	892380	1060300	1899400	1.13763	0.268861	-1.89507
pmf0417	Eriocitrin	Flavonoid	187660	216840	163860	2579200	2203100	2423700	1.22256	12.6786	3.66432
pmf0418	Curdione	Others	569280	1100200	1071700	3789800	9057000	2497200	1.07608	5.59759	2.48481
pmf0420	Benzyl acetate	Organic acids and derivatives	17828	13742	17055	5479.8	32756	16509	0.13072	1.12586	0.171024
pmf0421	Aloin A	Quinones	9	9	9	25181	30941	23938	1.22523	2965.19	11.5339
pmf0423	Sweroside	Terpene	6827500	6453100	9197200	3763400	4833100	4053400	1.11286	0.562773	-0.829375
pmf0424	Isochlorogenic acid B	Organic acids and derivatives	3397100	557870	176010	4535700	4631800	6871900	0.933402	3.88271	1.95706
pmf0425	D-tartaric acid	Organic acids and derivatives	11332	8960.7	4076.5	27130	48856	38131	1.1244	4.68284	2.22738
pmf0433	Swertiamarin	Terpene	164220	213300	183430	63004	61393	78232	1.19844	0.361225	-1.46903
pmf0435	Loganin	Terpene	61530	83366	66386	32290	19904	33857	1.12921	0.40728	-1.29591
pmf0436	1-Deoxynojirimycin	Alkaloids	6878.4	6286.2	7410.9	9924.3	4629	10252	0.289743	1.20557	0.269721
pmf0438	Dihydrocapsaicin	Alkaloids	9	1477.5	4119.5	9	7474.9	704.06	0.0138236	1.46057	0.546532
pmf0440	4-Methoxycinna Maldehyde	Phenylpropanoids	927960	813380	901510	861030	777180	694500	0.802409	0.882649	-0.180088
pmf0441	N-Acetyl-L-phenylalanine	Amino acid and derivatives	1241900	1182000	1153300	782710	919550	742550	1.15545	0.683442	-0.549108
pmf0446	Gentiopicroside	Terpene	20924	9	9	113280	123840	98636	0.981003	16.0327	4.00294
pmf0455	Peimine	Alkaloids	4372600	3658600	2674400	1522900	1399600	2306200	1.05371	0.488408	-1.03384
pmf0458	6-Gingerol	Polyphenol	230890	585530	9	4220400	4438100	3718100	0.793095	15.1594	3.92214
pmf0465	Geniposide	Terpene	57388	67219	41501	9	9	9	1.22464	0.000162545	-12.5869
pmf0467	Morroniside	Terpene	25268	9	9	34358	46223	45496	0.908242	4.98604	2.31789
pmf0473	Baccatin III	Alkaloids	60300	40249	8425.3	85266	106930	82297	0.868061	2.51888	1.33278
pmf0474	Geniposidic acid	Terpene	550600	577520	518100	194210	192630	163370	1.21726	0.334226	-1.5811
pmf0477	Pachymic acid	Terpene	26009	28403	26739	19772	23536	24754	0.949748	0.838708	-0.253759
pmf0482	Cynarin	Organic acids and derivatives	901220	891410	1522700	1554900	1719800	1623600	0.929922	1.47747	0.563129
pmf0484	alpha-Aminocaproic acid	Amino acid and derivatives	11030000	9879700	7958400	6556100	7974400	7238200	0.94995	0.754075	-0.407221
pmf0499	Eleutheroside E	Phenylpropanoids	85573	74801	118860	200090	233590	171570	1.1281	2.16754	1.11606
pmf0504	Nandrolone	Others	9	9	9	117970	114850	94461	1.2253	12121.5	13.5653
pmf0506	Ligustilide	Others	345140	390670	386210	663140	814450	377140	0.851394	1.65303	0.725111
pmf0509	(-)-Camphor	Terpene	4276900	3980100	4092400	3765500	3640000	3376400	1.06861	0.873071	-0.19583
pmf0514	alpha-Cyperone	Others	5834.1	8703.3	5702.2	27916	63839	29301	1.15757	5.98115	2.58042
pmf0517	Mangiferin	Others	55006	55096	65716	129030	152480	89673	1.11048	2.11118	1.07805
pmf0525	Imperatorin	Phenylpropanoids	77970	105110	107660	127710	145170	103780	0.820416	1.29552	0.373533
pmf0526	Isoimperatorin	Phenylpropanoids	70117	235390	106950	129660	209830	167060	0.468173	1.22813	0.296461
pmf0529	Isofraxidin	Phenylpropanoids	31456	6004.9	20392	2685.6	6253.6	3996.7	0.9479	0.2236	-2.16101
pmf0531	N-Methylcytisine	Alkaloids	105370	145070	132270	83611	43120	9	0.653637	0.331165	-1.59438
pmf0532	Phillyroside	Phenylpropanoids	227920	237930	221090	625160	611880	833280	1.20576	3.01383	1.5916
pmf0534	Hinokitiol	Others	312090	344820	342320	226090	185370	141860	1.11713	0.553746	-0.852703
pmf0536	Cyclohexane-1,3-dione	Others	13395	12558	16818	102720	121850	97671	1.21745	7.5341	2.91344
pmf0541	Shikonin	Quinones	967820	950580	919550	689550	582230	742670	1.12704	0.709826	-0.494463
pmf0543	Podophyllotoxin	Phenylpropanoids	45913	31706	26939	57494	59205	68622	1.07253	1.77242	0.825723
pmf0556	Ginsenoside Re	Terpene	41898	48066	50157	23632	213960	16350	0.0529854	1.81231	0.857826
pmf0557	Acid orange 20	Alkaloids	96111000	61539000	77744000	4713200	7842300	3616100	1.20369	0.0687001	-3.86354
pmf0560	Abrine	Alkaloids	221140	85997	104590	94983	81786	145370	0.326254	0.782409	-0.354005
pmf0566	4-phenyldiazenylbenzene-1,3-diamine,hydrochloride	Alkaloids	9	9	9	52060	54836	67273	1.22539	6450.7	12.6552
pmf0568	Tectorigenin	Flavonoid	31399	12995	11637	17329	14144	9	0.560134	0.561868	-0.831698
pmf0570	Liquiritin	Flavonoid	9	9	9	313410	356780	324700	1.22547	36847.8	15.1693
pmf0572	Paeonol	Phenylpropanoids	242250	203960	263220	37500	49820	98356	1.12995	0.261726	-1.93387
pmf0578	Citric acid monohydrate	Organic acids and derivatives	5969600	4839000	2134400	15078000	19814000	18248000	1.1275	4.10569	2.03763
pmf0582	Glabridin	Flavonoid	94415	91232	141560	366770	531460	125950	0.903483	3.13007	1.64619
pmf0583	Phloridzin	Flavonoid	56544	38757	38581	400260	292860	431520	1.21043	8.40023	3.07043
pmf0585	Proline	Amino acid and derivatives	1712500	2864800	1525400	2752400	4188400	1873300	0.617648	1.4443	0.530366
pmf0587	Aspartic acid	Amino acid and derivatives	12181000	10395000	10367000	9437900	9788300	10788000	0.689694	0.911095	-0.134327
pmf0590	Glutamic acid	Amino acid and derivatives	6859000	9341200	6374600	13725000	11713000	11608000	1.09247	1.64103	0.714605
pmf0591	Cinnamic acid	Phenylpropanoids	240450	29951	173610	150020	53939	69011	0.227603	0.614782	-0.701853
pmf0593	D-(-)-Valine	Amino acid and derivatives	797300	756670	351970	812460	931210	1076600	0.778248	1.47973	0.565331
pmf0594	D-(+)-Phenylalanine	Amino acid and derivatives	3200500	2823900	2304700	1659600	2363200	2234600	0.8577	0.75127	-0.412597
pmf0599	(+)-alpha-Pinene	Terpene	915200	860510	886850	812220	801280	751300	1.09573	0.888168	-0.171096
pmf0602	Purpurin	Quinones	143760	88122	100950	21145	19815	34303	1.1713	0.226129	-2.14478
pmf0604	β-Caryophyllene	Terpene	5118100	2878000	5364000	1605100	2200300	1156700	1.07441	0.371412	-1.42891
pmf0605	Notopterol	Phenylpropanoids	27425000	35312000	99004000	59096000	16707000	19769000	0.533203	0.590895	-0.759026
pmf0606	Pectin (Technical Grade)	Others	327860	305850	221310	235010	432200	183680	0.123995	0.99517	-0.00698553
pmf0609	Umbelliferone	Phenylpropanoids	315210	424560	419030	512190	632620	522990	1.02921	1.43925	0.525315
pmf0613	α-Terpineol	Terpene	74027000	74731000	70653000	66440000	65048000	65487000	1.15743	0.897744	-0.155623
pmf0615	Petunidin 3, 5-diglucoside	Anthocyanins	9	9	9	27291000	27232000	44719000	1.22531	3.67563e+06	21.8096
pmf0616	Malvidin 3-acetyl-5-diglucoside	Anthocyanins	9	9	9	632590	542700	660000	1.22546	67973.7	16.0527
pmf0617	Peonidin 3-sophoroside-5-glucoside.	Anthocyanins	9	9	9	1649200	1406900	3099000	1.22472	227967	17.7985
