# Supplementary material for: Anthocyanin regulatory networks in Solanum tuberosum L. leaves elucidated via integrated metabolomics, transcriptomics, and StAN1 overexpression
Source: BMC Plant Biol. 2022 May 4;22:228. doi: 10.1186/s12870-022-03557-1 (PMC9066749; doi:10.1186/s12870-022-03557-1)
Supplement: Supplementary file 2 — Additional file 2: Supplemental Table S2. Different expression transcripts. [file 12870_2022_3557_MOESM2_ESM.xlsx]

## Sheet: Shepody  PurpleR2
Different expression transcripts
#ID	Shepody-1_Count	PurpleR2-1_Count	Shepody-1_CPM	PurpleR2-1_CPM	FDR	log2FC	regulated
ONT.100.1	66	4	8.1074	0.556036	0.000224989	-3.49179	down
ONT.10003.2	26	1	3.19383	0.139009	0.00573808	-3.23483	down
ONT.10005.2	3	83	0.368518	11.5377	8.99197e-06	4.13579	up
ONT.10006.2	42	1	5.15926	0.139009	0.000251451	-3.88794	down
ONT.10008.1	64	0	7.86172	0	1.90512e-06	-5.08374	down
ONT.10008.4	38	1	4.6679	0.139009	0.000508111	-3.75026	down
ONT.10014.1	149	1	18.3031	0.139009	5.67221e-09	-5.66821	down
ONT.10026.3	91	9	11.1784	1.25108	0.000636837	-3.05818	down
ONT.10035.3	6	168	0.737037	23.3535	2.93243e-07	4.45252	up
ONT.10039.3	5	57	0.614197	7.92351	0.00101107	3.11824	up
ONT.10047.1	15	114	1.84259	15.847	0.00127927	2.80793	up
ONT.10059.5	12	90	1.47407	12.5108	0.00204622	2.7543	up
ONT.10059.6	5	89	0.614197	12.3718	3.33318e-05	3.74426	up
ONT.10069.2	290	10	35.6234	1.39009	5.92244e-08	-4.58279	down
ONT.10080.3	23	142	2.82531	19.7393	0.00342833	2.56221	up
ONT.1009.2	26	1	3.19383	0.139009	0.00573808	-3.23483	down
ONT.10165.1	2	32	0.245679	4.44829	0.00365425	3.13727	up
ONT.10170.1	6	50	0.737037	6.95045	0.00483291	2.74163	up
ONT.10173.1	38	1321	4.6679	183.631	3.508e-10	5.08351	up
ONT.10192.1	1	88	0.122839	12.2328	4.14841e-07	4.96614	up
ONT.10192.3	125	17	15.3549	2.36315	0.00200798	-2.71384	down
ONT.10192.6	76	0	9.3358	0	4.40853e-07	-5.32494	down
ONT.10192.7	73	1	8.96728	0.139009	3.39065e-06	-4.65808	down
ONT.10195.1	5	54	0.614197	7.50649	0.00147518	3.04282	up
ONT.10212.5	160	7	19.6543	0.973063	1.76405e-06	-4.15171	down
ONT.10241.2	4	122	0.491358	16.9591	8.80779e-07	4.4154	up
ONT.10241.3	3	184	0.368518	25.5777	6.25502e-09	5.26648	up
ONT.10241.4	11	130	1.35123	18.0712	7.6178e-05	3.38297	up
ONT.10243.1	244	13	29.9728	1.80712	1.5945e-06	-4.01107	down
ONT.10244.1	82	5	10.0728	0.695045	9.90765e-05	-3.57096	down
ONT.10245.5	92	13	11.3012	1.80712	0.00381922	-2.62261	down
ONT.10245.6	8	332	0.982716	46.151	2.01369e-09	5.10331	up
ONT.10245.7	9	275	1.10555	38.2275	2.63607e-08	4.69502	up
ONT.10250.4	30	0	3.68518	0	0.000584041	-4.03806	down
ONT.10250.5	1	120	0.122839	16.6811	2.40388e-08	5.40544	up
ONT.10261.1	50	2	6.14197	0.278018	0.000243344	-3.70173	down
ONT.10261.2	1	29	0.122839	4.03126	0.00225218	3.4254	up
ONT.10263.4	4	73	0.491358	10.1477	6.91295e-05	3.68926	up
ONT.10265.3	343	2467	42.1339	342.935	0.00151907	2.87338	up
ONT.10265.5	102	14	12.5296	1.94613	0.00279922	-2.67483	down
ONT.10271.4	0	71	0	9.86964	4.92154e-07	5.26234	up
ONT.10274.2	3	111	0.368518	15.43	7.13958e-07	4.547	up
ONT.10277.2	0	22	0	3.0582	0.00316559	3.65341	up
ONT.10282.1	26	1	3.19383	0.139009	0.00573808	-3.23483	down
ONT.10285.1	0	32	0	4.44829	0.000275498	4.15769	up
ONT.10286.1	662	48	81.3197	6.67243	4.99727e-06	-3.70002	down
ONT.10308.1	315	9	38.6944	1.25108	1.39662e-08	-4.82797	down
ONT.10308.2	132	2	16.2148	0.278018	7.56661e-08	-5.06832	down
ONT.10312.5	417	30	51.224	4.17027	6.2038e-06	-3.68121	down
ONT.10319.1	4	68	0.491358	9.45261	0.000120687	3.58959	up
ONT.10319.2	18	143	2.21111	19.8783	0.000705878	2.89493	up
ONT.10320.1	1	28	0.122839	3.89225	0.00280921	3.37794	up
ONT.10321.2	6	69	0.737037	9.59162	0.000522313	3.19168	up
ONT.1033.1	1	42	0.122839	5.83838	0.000177457	3.93203	up
ONT.10332.2	1	48	0.122839	6.67243	6.50419e-05	4.11685	up
ONT.10338.1	31	290	3.80802	40.3126	0.000107656	3.18131	up
ONT.10340.1	0	25	0	3.47522	0.00143629	3.82401	up
ONT.1035.2	116	11	14.2494	1.5291	0.00029292	-3.15879	down
ONT.10350.2	0	37	0	5.14333	9.69309e-05	4.35618	up
ONT.10355.2	53	6	6.51049	0.834054	0.00454036	-2.76423	down
ONT.10358.3	24	0	2.94815	0	0.00242235	-3.73792	down
ONT.1037.2	368	1	45.2049	0.139009	7.45071e-13	-6.9615	down
ONT.10374.1	2	28	0.245679	3.89225	0.00819057	2.95613	up
ONT.10393.1	1	59	0.122839	8.20153	1.26927e-05	4.40425	up
ONT.10400.1	0	89	0	12.3718	6.49705e-08	5.58071	up
ONT.10409.5	133	15	16.3376	2.08513	0.000610704	-2.96338	down
ONT.10415.2	2	31	0.245679	4.30928	0.00444963	3.09407	up
ONT.10415.3	46	473	5.65061	65.7513	3.85452e-05	3.34213	up
ONT.10419.1	25	181	3.07099	25.1606	0.000994326	2.79693	up
ONT.10426.1	39	2	4.79074	0.278018	0.00137402	-3.35843	down
ONT.10434.4	592	59	72.7209	8.20153	7.76577e-05	-3.25188	down
ONT.10435.3	227	24	27.8846	3.33622	0.000200789	-3.11006	down
ONT.10435.4	1000	138	122.839	19.1832	0.0013617	-2.80639	down
ONT.1045.1	56	479	6.87901	66.5853	0.000177445	3.08694	up
ONT.10456.4	44	270	5.40494	37.5324	0.0025568	2.59905	up
ONT.10487.2	15	268	1.84259	37.2544	9.99788e-07	4.02748	up
ONT.10487.4	29	190	3.56234	26.4117	0.00187686	2.66654	up
ONT.10487.6	5	59	0.614197	8.20153	0.000791095	3.16642	up
ONT.10487.7	0	23	0	3.19721	0.0024174	3.71254	up
ONT.10489.1	0	29	0	4.03126	0.000542582	4.02401	up
ONT.10489.2	2	52	0.245679	7.22847	0.000125572	3.80628	up
ONT.10499.4	39	2	4.79074	0.278018	0.00137402	-3.35843	down
ONT.10499.5	42	0	5.15926	0	5.3902e-05	-4.49817	down
ONT.1050.1	2	32	0.245679	4.44829	0.00365425	3.13727	up
ONT.10508.1	2	40	0.245679	5.56036	0.000841599	3.44294	up
ONT.1052.3	737	122	90.5327	16.9591	0.00516541	-2.54235	down
ONT.1052.4	83	10	10.1957	1.39009	0.0020599	-2.80169	down
ONT.10526.1	194	34	23.8309	4.72631	0.00682962	-2.41447	down
ONT.10530.4	208	9	25.5506	1.25108	6.76394e-07	-4.23375	down
ONT.10535.3	6	53	0.737037	7.36748	0.00330808	2.8227	up
ONT.10545.2	1	23	0.122839	3.19721	0.00906043	3.11393	up
ONT.10559.2	15	315	1.84259	43.7878	2.20375e-07	4.25908	up
ONT.10561.1	0	52	0	7.22847	6.87887e-06	4.8267	up
ONT.10569.1	37	2	4.54506	0.278018	0.00194089	-3.28618	down
ONT.10571.2	139	12	17.0747	1.66811	0.000116377	-3.30809	down
ONT.10573.2	133	8	16.3376	1.11207	1.74609e-05	-3.73494	down
ONT.10573.3	2565	224	315.083	31.138	3.704e-05	-3.47235	down
ONT.10579.7	260	28	31.9383	3.89225	0.000202362	-3.09713	down
ONT.10579.8	2	66	0.245679	9.17459	1.92058e-05	4.13941	up
ONT.10583.1	54	1	6.63333	0.139009	3.8602e-05	-4.23626	down
ONT.10583.2	50	6	6.14197	0.834054	0.00655142	-2.68322	down
ONT.10585.2	54	4	6.63333	0.556036	0.000957975	-3.21143	down
ONT.10587.2	4	84	0.491358	11.6768	2.21701e-05	3.88695	up
ONT.10588.1	31	514	3.80802	71.4506	6.46845e-07	4.00293	up
ONT.10591.10	130	21	15.9691	2.91919	0.00527045	-2.49261	down
ONT.10591.4	1508	120	185.242	16.6811	1.19702e-05	-3.59679	down
ONT.10591.7	13	480	1.59691	66.7243	1.26188e-09	5.04499	up
ONT.10591.9	8	454	0.982716	63.1101	8.50191e-11	5.55261	up
ONT.10594.1	29	708	3.56234	98.4184	1.64239e-08	4.5538	up
ONT.10594.2	651	108	79.9685	15.013	0.00498784	-2.53683	down
ONT.10595.1	662	91	81.3197	12.6498	0.00112874	-2.80338	down
ONT.10595.2	135	2073	16.5833	288.166	1.00646e-06	3.95532	up
ONT.10595.4	1	26	0.122839	3.61423	0.00442723	3.27806	up
ONT.106.1	50	1	6.14197	0.139009	6.96092e-05	-4.12923	down
ONT.10600.1	97	2	11.9154	0.278018	1.18847e-06	-4.63137	down
ONT.10609.1	3	82	0.368518	11.3987	9.95772e-06	4.11869	up
ONT.10609.9	7	84	0.859876	11.6768	0.000233682	3.29751	up
ONT.10610.3	2	61	0.245679	8.47955	3.62471e-05	4.02906	up
ONT.10612.1	1	67	0.122839	9.3136	4.42533e-06	4.58232	up
ONT.10612.3	2	50	0.245679	6.95045	0.000168788	3.75173	up
ONT.10612.4	0	27	0	3.75324	0.000873413	3.92747	up
ONT.10619.1	5	54	0.614197	7.50649	0.00147518	3.04282	up
ONT.10622.1	6	50	0.737037	6.95045	0.00483291	2.74163	up
ONT.10624.3	2	46	0.245679	6.39441	0.000312438	3.63602	up
ONT.10625.4	124	11	15.2321	1.5291	0.000174635	-3.25347	down
ONT.10626.11	0	72	0	10.0086	4.35287e-07	5.282	up
ONT.10626.3	6	94	0.737037	13.0668	4.71686e-05	3.62743	up
ONT.10626.7	11	136	1.35123	18.9052	5.25379e-05	3.44715	up
ONT.10627.1	3	68	0.368518	9.45261	4.62216e-05	3.85531	up
ONT.10631.5	61	1104	7.49321	153.466	1.89813e-07	4.16894	up
ONT.10632.1	2	102	0.245679	14.1789	4.55477e-07	4.75313	up
ONT.10632.3	6	107	0.737037	14.874	1.60946e-05	3.81083	up
ONT.10634.2	131	0	16.092	0	3.14018e-09	-6.09524	down
ONT.10635.3	191	27	23.4623	3.75324	0.00168835	-2.70513	down
ONT.10637.5	119	20	14.6179	2.78018	0.00716402	-2.43144	down
ONT.10638.5	58	0	7.12469	0	4.29863e-06	-4.94612	down
ONT.10638.6	72	4	8.84444	0.556036	0.000116298	-3.61387	down
ONT.10638.7	275	11	33.7808	1.5291	1.79049e-07	-4.39028	down
ONT.10638.9	203	6	24.9364	0.834054	9.20193e-08	-4.66341	down
ONT.1064.1	44	3	5.40494	0.417027	0.00163109	-3.19529	down
ONT.10645.1	161	12	19.7771	1.66811	3.51597e-05	-3.51735	down
ONT.10677.2	0	39	0	5.42135	6.55216e-05	4.42851	up
ONT.10677.5	0	24	0	3.33622	0.00185773	3.76935	up
ONT.1069.3	83	2	10.1957	0.278018	4.50549e-06	-4.41128	down
ONT.10697.1	65	9	7.98456	1.25108	0.00640633	-2.58478	down
ONT.10702.2	32	214	3.93086	29.7479	0.00151891	2.70305	up
ONT.10704.4	63	2	7.73888	0.278018	4.23477e-05	-4.02396	down
ONT.10714.2	15	289	1.84259	40.1736	4.95954e-07	4.13557	up
ONT.10716.1	51	4	6.26481	0.556036	0.001419	-3.13191	down
ONT.10717.1	1652	131	202.931	18.2102	1.19722e-05	-3.60356	down
ONT.10717.3	233	6	28.6216	0.834054	2.52149e-08	-4.8605	down
ONT.10717.4	683	31	83.8993	4.30928	8.50995e-08	-4.34591	down
ONT.10717.5	34	1	4.17654	0.139009	0.00107716	-3.59803	down
ONT.10717.7	381	50	46.8018	6.95045	0.000746976	-2.8494	down
ONT.10717.9	38	0	4.6679	0	0.000112665	-4.36049	down
ONT.10730.1	154	7	18.9173	0.973063	2.47029e-06	-4.09725	down
ONT.10736.1	24	1	2.94815	0.139009	0.00907743	-3.12769	down
ONT.10741.1	60	4	7.37037	0.556036	0.000453625	-3.35841	down
ONT.10742.1	84	0	10.3185	0	1.83619e-07	-5.4659	down
ONT.10757.1	34	2	4.17654	0.278018	0.00332491	-3.17053	down
ONT.10763.1	0	19	0	2.64117	0.0074014	3.45989	up
ONT.10763.2	2	87	0.245679	12.0938	1.86502e-06	4.52819	up
ONT.10779.1	306	56	37.5889	7.7845	0.0085728	-2.3771	down
ONT.10805.1	34	0	4.17654	0	0.000248598	-4.20826	down
ONT.10807.4	153	21	18.7944	2.91919	0.00168716	-2.72443	down
ONT.10812.2	81	13	9.94999	1.80712	0.00875386	-2.44295	down
ONT.10836.4	1	121	0.122839	16.8201	2.22306e-08	5.41723	up
ONT.10859.1	70	437	8.59876	60.7469	0.00221145	2.64288	up
ONT.10859.2	52	318	6.38765	44.2049	0.00256089	2.60202	up
ONT.10867.10	12	217	1.47407	30.165	1.52979e-06	4.00644	up
ONT.10867.4	92	1514	11.3012	210.46	4.70077e-07	4.04617	up
ONT.10875.1	0	33	0	4.5873	0.000221761	4.19964	up
ONT.1088.3	60	5	7.37037	0.695045	0.001002	-3.1325	down
ONT.10893.3	37	3	4.54506	0.417027	0.00494917	-2.95682	down
ONT.10911.1	1	23	0.122839	3.19721	0.00906043	3.11393	up
ONT.10911.2	2	41	0.245679	5.69937	0.00070917	3.47697	up
ONT.10919.1	12	458	1.47407	63.6661	1.14113e-09	5.07749	up
ONT.10919.2	1	63	0.122839	8.75757	7.4016e-06	4.49603	up
ONT.10919.5	0	29	0	4.03126	0.000542582	4.02401	up
ONT.10923.1	8	83	0.982716	11.5377	0.000480117	3.12772	up
ONT.10948.2	128	1022	15.7234	142.067	0.000362973	3.01205	up
ONT.10948.3	11	72	1.35123	10.0086	0.006012	2.54716	up
ONT.1095.1	4	77	0.491358	10.7037	4.51095e-05	3.76432	up
ONT.10952.2	1	23	0.122839	3.19721	0.00906043	3.11393	up
ONT.10952.6	1	31	0.122839	4.30928	0.00146541	3.51588	up
ONT.10968.3	68	1	8.35308	0.139009	6.11133e-06	-4.55847	down
ONT.10975.2	13	138	1.59691	19.1832	0.000125681	3.26064	up
ONT.10979.1	5	128	0.614197	17.7932	1.47134e-06	4.25932	up
ONT.10983.2	5	60	0.614197	8.34054	0.000701084	3.18992	up
ONT.10987.3	19	154	2.33395	21.4074	0.000563785	2.92992	up
ONT.11008.2	51	4	6.26481	0.556036	0.001419	-3.13191	down
ONT.11026.3	3	144	0.368518	20.0173	6.51875e-08	4.91694	up
ONT.11037.5	3	74	0.368518	10.2867	2.33296e-05	3.97412	up
ONT.11050.1	3	36	0.368518	5.00432	0.00440476	2.97221	up
ONT.1106.2	1	25	0.122839	3.47522	0.00559502	3.2254	up
ONT.11082.1	1	26	0.122839	3.61423	0.00442723	3.27806	up
ONT.11097.2	159	25	19.5315	3.47522	0.00381105	-2.54697	down
ONT.11097.3	217	17	26.6562	2.36315	2.688e-05	-3.50021	down
ONT.11099.1	1	57	0.122839	7.92351	1.67907e-05	4.35608	up
ONT.11110.2	3	41	0.368518	5.69937	0.00190198	3.15099	up
ONT.11114.1	55	1573	6.75617	218.661	2.06098e-09	4.82351	up
ONT.11118.1	0	26	0	3.61423	0.00111692	3.87667	up
ONT.11120.5	52	3	6.38765	0.417027	0.000516037	-3.42687	down
ONT.11128.3	69	2	8.47592	0.278018	2.05768e-05	-4.15145	down
ONT.11137.1	7	66	0.859876	9.17459	0.00138515	2.95826	up
ONT.11140.2	18	100	2.21111	13.9009	0.00882611	2.38703	up
ONT.11157.1	174	11	21.3741	1.5291	1.08021e-05	-3.73581	down
ONT.11157.2	213	17	26.1648	2.36315	3.14486e-05	-3.47361	down
ONT.11157.3	76	4	9.3358	0.556036	7.64787e-05	-3.68988	down
ONT.11158.1	1540	46	189.173	6.39441	1.04105e-09	-4.97465	down
ONT.11160.2	201	1091	24.6907	151.659	0.00962214	2.46295	up
ONT.11161.5	18	502	2.21111	69.7825	9.4496e-09	4.69302	up
ONT.11166.1	73	0	8.96728	0	6.2416e-07	-5.26831	down
ONT.11176.3	2	82	0.245679	11.3987	3.1139e-06	4.44467	up
ONT.11176.4	108	1	13.2667	0.139009	1.11561e-07	-5.21096	down
ONT.11180.2	349	15	42.871	2.08513	1.59555e-07	-4.34226	down
ONT.11184.1	6	61	0.737037	8.47955	0.00126896	3.01895	up
ONT.11192.1	23	0	2.82531	0	0.00312967	-3.68121	down
ONT.11193.3	0	59	0	8.20153	2.41581e-06	5.00286	up
ONT.11193.7	19	0	2.33395	0	0.00928727	-3.42906	down
ONT.11203.1	211	26	25.9191	3.61423	0.000620333	-2.89823	down
ONT.11218.1	1260	7	154.778	0.973063	2.22045e-15	-7.11379	down
ONT.11218.2	418	30	51.3469	4.17027	6.07306e-06	-3.68465	down
ONT.11218.3	326	4	40.0457	0.556036	1.40493e-10	-5.76281	down
ONT.11247.1	142	1	17.4432	0.139009	8.93084e-09	-5.5997	down
ONT.11255.1	6	79	0.737037	10.9817	0.00018782	3.38204	up
ONT.11255.2	0	33	0	4.5873	0.000221761	4.19964	up
ONT.1130.1	63	320	7.73888	44.4829	0.00976531	2.34328	up
ONT.11318.1	324	28	39.8	3.89225	3.26251e-05	-3.41249	down
ONT.11318.3	1773	125	217.794	17.3761	4.02862e-06	-3.77207	down
ONT.11318.4	50	3	6.14197	0.417027	0.000680723	-3.37237	down
ONT.11318.5	37	2	4.54506	0.278018	0.00194089	-3.28618	down
ONT.11318.6	2761	141	339.16	19.6003	2.01404e-07	-4.23919	down
ONT.11318.7	39	3	4.79074	0.417027	0.0035659	-3.02907	down
ONT.11318.9	62	3	7.61605	0.417027	0.000141951	-3.67222	down
ONT.11325.6	1083	64	133.035	8.89658	7.12414e-07	-4.00727	down
ONT.11330.2	152	9	18.6716	1.25108	1.06982e-05	-3.78615	down
ONT.11344.5	232	37	28.4987	5.14333	0.00344332	-2.5544	down
ONT.11367.3	28	146	3.4395	20.2953	0.00947937	2.3382	up
ONT.11369.2	3	46	0.368518	6.39441	0.000867688	3.31004	up
ONT.11374.1	0	27	0	3.75324	0.000873413	3.92747	up
ONT.11375.2	142	21	17.4432	2.91919	0.00287175	-2.61819	down
ONT.11381.1	5	52	0.614197	7.22847	0.00191052	2.99026	up
ONT.11389.1	94	13	11.5469	1.80712	0.00330269	-2.65301	down
ONT.11389.4	40	2	4.91358	0.278018	0.00116054	-3.39324	down
ONT.11398.1	42	0	5.15926	0	5.3902e-05	-4.49817	down
ONT.11399.1	194	31	23.8309	4.30928	0.00375007	-2.54037	down
ONT.11411.1	0	99	0	13.7619	2.43175e-08	5.73128	up
ONT.11411.2	0	28	0	3.89225	0.000686644	3.97655	up
ONT.1142.1	81	0	9.94999	0	2.52909e-07	-5.41464	down
ONT.1142.2	19	0	2.33395	0	0.00928727	-3.42906	down
ONT.11420.6	1	41	0.122839	5.69937	0.00021169	3.89878	up
ONT.11437.4	12	76	1.47407	10.5647	0.00643452	2.51586	up
ONT.11445.1	0	21	0	2.91919	0.00417264	3.59174	up
ONT.11445.2	0	50	0	6.95045	9.45569e-06	4.77215	up
ONT.11445.3	0	40	0	5.56036	5.41451e-05	4.46336	up
ONT.11452.1	106	17	13.021	2.36315	0.00620549	-2.47994	down
ONT.11452.2	389	40	47.7845	5.56036	0.000111304	-3.18802	down
ONT.11457.3	838	146	102.939	20.2953	0.00817655	-2.47173	down
ONT.11457.4	171	29	21.0055	4.03126	0.00585249	-2.45071	down
ONT.1148.2	1	30	0.122839	4.17027	0.00181306	3.47135	up
ONT.11481.1	95	804	11.6697	111.763	0.000201546	3.08932	up
ONT.11491.5	5	424	0.614197	58.9398	1.24912e-11	5.97243	up
ONT.11493.2	13	226	1.59691	31.416	1.78957e-06	3.96465	up
ONT.11494.1	12	107	1.47407	14.874	0.000578288	2.99917	up
ONT.11510.2	1	32	0.122839	4.44829	0.00118902	3.55908	up
ONT.11516.6	38	3	4.6679	0.417027	0.00419635	-2.99339	down
ONT.11524.1	123	6	15.1093	0.834054	8.04581e-06	-3.94947	down
ONT.11531.1	133	5	16.3376	0.695045	1.7816e-06	-4.25582	down
ONT.11531.2	29	0	3.56234	0	0.000731056	-3.99217	down
ONT.11531.3	24	0	2.94815	0	0.00242235	-3.73792	down
ONT.1154.6	64	8	7.86172	1.11207	0.00425547	-2.7019	down
ONT.11549.1	10	68	1.22839	9.45261	0.00558074	2.58287	up
ONT.11550.1	25	1	3.07099	0.139009	0.00720151	-3.18225	down
ONT.11554.2	71	10	8.7216	1.39009	0.00584018	-2.58197	down
ONT.11554.4	318	43	39.0629	5.97739	0.000970367	-2.79911	down
ONT.11561.2	16	127	1.96543	17.6541	0.000840286	2.87857	up
ONT.11561.4	2	67	0.245679	9.3136	1.69861e-05	4.1605	up
ONT.11585.1	502	51	61.6654	7.08946	9.32313e-05	-3.218	down
ONT.11592.2	0	108	0	15.013	1.07597e-08	5.85455	up
ONT.11593.1	111	13	13.6352	1.80712	0.00102469	-2.88835	down
ONT.11601.1	133	22	16.3376	3.0582	0.00594055	-2.46338	down
ONT.11601.2	6	313	0.737037	43.5098	7.07719e-10	5.34273	up
ONT.11602.6	4	81	0.491358	11.2597	2.9896e-05	3.83567	up
ONT.11603.2	27	1	3.31666	0.139009	0.00459154	-3.28555	down
ONT.11603.4	10	190	1.22839	26.4117	1.62483e-06	4.03987	up
ONT.11603.6	252	1	30.9555	0.139009	3.40958e-11	-6.4187	down
ONT.11605.2	237	3	29.1129	0.417027	1.04165e-09	-5.574	down
ONT.11605.3	80	2	9.82716	0.278018	6.13138e-06	-4.3594	down
ONT.11605.6	49	0	6.01913	0	1.65634e-05	-4.71142	down
ONT.11606.3	1	67	0.122839	9.3136	4.42533e-06	4.58232	up
ONT.11606.4	34	0	4.17654	0	0.000248598	-4.20826	down
ONT.11616.1	24	233	2.94815	32.3891	0.000100183	3.21249	up
ONT.11619.1	1	37	0.122839	5.14333	0.000441326	3.75757	up
ONT.11620.1	6	495	0.737037	68.8095	6.5189e-12	6.00079	up
ONT.11621.2	2	30	0.245679	4.17027	0.00543548	3.04954	up
ONT.11627.2	0	58	0	8.06252	2.78872e-06	4.97898	up
ONT.11627.4	0	27	0	3.75324	0.000873413	3.92747	up
ONT.11632.2	1	29	0.122839	4.03126	0.00225218	3.4254	up
ONT.11637.3	56	4	6.87901	0.556036	0.000742598	-3.2621	down
ONT.11643.1	58	1	7.12469	0.139009	2.20657e-05	-4.33589	down
ONT.11659.1	1	25	0.122839	3.47522	0.00559502	3.2254	up
ONT.11667.2	0	55	0	7.64549	4.33961e-06	4.90485	up
ONT.11686.2	292	40	35.8691	5.56036	0.00109419	-2.7766	down
ONT.11687.1	4	38	0.491358	5.28234	0.00697365	2.78067	up
ONT.11689.1	6	85	0.737037	11.8158	0.000105912	3.48525	up
ONT.11690.1	1737	243	213.372	33.7792	0.0020812	-2.794	down
ONT.11690.4	533	89	65.4734	12.3718	0.0048878	-2.5231	down
ONT.11698.2	65	3	7.98456	0.417027	9.90634e-05	-3.73836	down
ONT.11705.1	1	126	0.122839	17.5151	1.51582e-08	5.47476	up
ONT.11705.2	0	84	0	11.6768	1.09966e-07	5.49908	up
ONT.11711.1	22	240	2.70247	33.3622	4.16345e-05	3.37058	up
ONT.1172.2	49	0	6.01913	0	1.65634e-05	-4.71142	down
ONT.11720.1	3	37	0.368518	5.14333	0.00370643	3.00978	up
ONT.11743.1	0	43	0	5.97739	3.1142e-05	4.56313	up
ONT.11756.2	43	1	5.2821	0.139009	0.000212344	-3.92041	down
ONT.11759.1	75	0	9.21296	0	4.94412e-07	-5.30631	down
ONT.1177.3	57	2	7.00185	0.278018	9.17058e-05	-3.88411	down
ONT.11772.3	3	32	0.368518	4.44829	0.00900195	2.81129	up
ONT.11780.7	1	87	0.122839	12.0938	4.59373e-07	4.95	up
ONT.11802.1	4	134	0.491358	18.6272	3.75903e-07	4.54877	up
ONT.11809.2	69	396	8.47592	55.0476	0.00414051	2.52159	up
ONT.11809.3	75	572	9.21296	79.5131	0.000458809	2.93285	up
ONT.11809.5	26	196	3.19383	27.2458	0.000705653	2.85808	up
ONT.11846.1	26	144	3.19383	20.0173	0.00661894	2.41828	up
ONT.1185.1	387	15	47.5389	2.08513	6.0165e-08	-4.49058	down
ONT.11853.1	11	115	1.35123	15.986	0.000203988	3.2088	up
ONT.11860.4	48	1	5.89629	0.139009	9.46422e-05	-4.07259	down
ONT.11866.3	12	99	1.47407	13.7619	0.00103112	2.88909	up
ONT.11870.2	27	0	3.31666	0	0.0011621	-3.89578	down
ONT.11877.1	3	62	0.368518	8.61856	9.57078e-05	3.72584	up
ONT.11881.1	0	52	0	7.22847	6.87887e-06	4.8267	up
ONT.11881.2	5	251	0.614197	34.8913	2.52864e-09	5.22048	up
ONT.11881.4	0	23	0	3.19721	0.0024174	3.71254	up
ONT.11899.3	164	15	20.1457	2.08513	0.000119638	-3.26172	down
ONT.119.1	55	0	6.75617	0	6.61563e-06	-4.87205	down
ONT.11906.2	57	5	7.00185	0.695045	0.00142942	-3.06088	down
ONT.11908.1	74	6	9.09012	0.834054	0.000456755	-3.2312	down
ONT.11914.2	42	1	5.15926	0.139009	0.000251451	-3.88794	down
ONT.11918.3	19	172	2.33395	23.9095	0.000236721	3.08755	up
ONT.11928.4	13	170	1.59691	23.6315	2.21527e-05	3.55782	up
ONT.11930.2	34	3	4.17654	0.417027	0.00822968	-2.84117	down
ONT.11932.1	44	262	5.40494	36.4204	0.00318921	2.55597	up
ONT.11932.4	0	29	0	4.03126	0.000542582	4.02401	up
ONT.11941.10	399	5	49.0129	0.695045	5.21188e-11	-5.82685	down
ONT.11941.12	155	11	19.0401	1.5291	2.87037e-05	-3.57094	down
ONT.11941.13	52	0	6.38765	0	1.03662e-05	-4.79397	down
ONT.11941.14	309	21	37.9574	2.91919	5.65542e-06	-3.72933	down
ONT.11941.15	136	0	16.7062	0	2.20252e-09	-6.14851	down
ONT.11941.16	27	0	3.31666	0	0.0011621	-3.89578	down
ONT.11941.2	1008	93	123.822	12.9278	4.13864e-05	-3.37779	down
ONT.11941.3	703	11	86.3561	1.5291	1.81283e-11	-5.73819	down
ONT.11941.5	2389	130	293.463	18.0712	3.59428e-07	-4.14612	down
ONT.11941.6	765	13	93.9722	1.80712	2.52935e-11	-5.65186	down
ONT.11941.8	167	7	20.5142	0.973063	1.20618e-06	-4.21276	down
ONT.11941.9	53	4	6.51049	0.556036	0.00109041	-3.18541	down
ONT.11971.2	19	0	2.33395	0	0.00928727	-3.42906	down
ONT.11977.2	64	480	7.86172	66.7243	0.000519979	2.90335	up
ONT.11977.6	178	1149	21.8654	159.721	0.00239819	2.71108	up
ONT.11993.1	6	68	0.737037	9.45261	0.000581526	3.17119	up
ONT.1200.10	171	31	21.0055	4.30928	0.00887318	-2.36023	down
ONT.12000.2	13	83	1.59691	11.5377	0.005381	2.54008	up
ONT.12007.1	24	1	2.94815	0.139009	0.00907743	-3.12769	down
ONT.12007.2	73	5	8.96728	0.695045	0.000241271	-3.40735	down
ONT.12016.1	117	10	14.3722	1.39009	0.000162979	-3.28739	down
ONT.12016.3	146	19	17.9346	2.64117	0.00127647	-2.78958	down
ONT.12016.4	395	39	48.5216	5.42135	8.02182e-05	-3.24484	down
ONT.12016.5	110	17	13.5123	2.36315	0.00485261	-2.53243	down
ONT.12017.2	4	40	0.491358	5.56036	0.00507916	2.85123	up
ONT.12023.2	85	0	10.4414	0	1.65376e-07	-5.48258	down
ONT.12023.3	304	23	37.3432	3.19721	1.28266e-05	-3.58514	down
ONT.12023.4	105	9	12.8981	1.25108	0.000216755	-3.2606	down
ONT.12023.6	118	15	14.4951	2.08513	0.00147203	-2.79338	down
ONT.12027.1	0	64	0	8.89658	1.21051e-06	5.1167	up
ONT.12048.4	26	0	3.19383	0	0.00147642	-3.84506	down
ONT.1205.3	122	7	14.9864	0.973063	1.81572e-05	-3.76591	down
ONT.12056.1	1	47	0.122839	6.53342	7.6415e-05	4.08764	up
ONT.12061.3	36	2	4.42222	0.278018	0.00231595	-3.24865	down
ONT.12077.4	9	238	1.10555	33.0841	1.05527e-07	4.48809	up
ONT.12078.3	432	58	53.0666	8.06252	0.000882088	-2.82295	down
ONT.12085.1	51	1280	6.26481	177.932	7.95613e-09	4.6316	up
ONT.12086.1	50	0	6.14197	0	1.41357e-05	-4.73946	down
ONT.12086.3	22	0	2.70247	0	0.00406815	-3.62219	down
ONT.12089.3	39	226	4.79074	31.416	0.00399794	2.5106	up
ONT.1209.1	1	37	0.122839	5.14333	0.000441326	3.75757	up
ONT.12100.2	173	15	21.2512	2.08513	7.76355e-05	-3.33791	down
ONT.12101.1	0	25	0	3.47522	0.00143629	3.82401	up
ONT.12112.1	21	601	2.57963	83.5444	5.4401e-09	4.74964	up
ONT.12119.9	37	0	4.54506	0	0.000136577	-4.32391	down
ONT.12120.1	113	12	13.8809	1.66811	0.000576906	-3.0139	down
ONT.12139.4	76	441	9.3358	61.303	0.00388105	2.54041	up
ONT.12142.1	80	0	9.82716	0	2.81998e-07	-5.39714	down
ONT.12145.1	40	265	4.91358	36.8374	0.00147794	2.70369	up
ONT.12148.1	54	2	6.63333	0.278018	0.000137868	-3.80875	down
ONT.12148.2	112	13	13.758	1.80712	0.000959813	-2.90107	down
ONT.12149.1	8	62	0.982716	8.61856	0.00377917	2.71777	up
ONT.12163.1	15	199	1.84259	27.6628	1.44504e-05	3.60153	up
ONT.12175.2	2	96	0.245679	13.3449	7.83645e-07	4.66731	up
ONT.12189.1	7	66	0.859876	9.17459	0.00138515	2.95826	up
ONT.12190.1	155	1242	19.0401	172.649	0.000383411	3.02049	up
ONT.12195.2	0	18	0	2.50216	0.00996454	3.38916	up
ONT.12196.2	11	119	1.35123	16.5421	0.000155568	3.25734	up
ONT.12202.1	120	0	14.7407	0	7.15792e-09	-5.97064	down
ONT.12203.3	7	75	0.859876	10.4257	0.000550183	3.13784	up
ONT.12211.1	10	73	1.22839	10.1477	0.00348792	2.68255	up
ONT.12225.2	70	1	8.59876	0.139009	4.80973e-06	-4.59915	down
ONT.12225.4	193	8	23.708	1.11207	6.77919e-07	-4.26564	down
ONT.12228.2	84	2	10.3185	0.278018	4.07348e-06	-4.42816	down
ONT.12228.3	1	45	0.122839	6.2554	0.000106232	4.02739	up
ONT.12249.6	71	1	8.7216	0.139009	4.27526e-06	-4.61906	down
ONT.12252.1	50	1	6.14197	0.139009	6.96092e-05	-4.12923	down
ONT.12255.4	4116	280	505.607	38.9225	4.35418e-06	-3.83473	down
ONT.12255.7	24	0	2.94815	0	0.00242235	-3.73792	down
ONT.12263.3	204	37	25.0592	5.14333	0.00838812	-2.37049	down
ONT.12265.2	0	40	0	5.56036	5.41451e-05	4.46336	up
ONT.12275.3	8	164	0.982716	22.7975	1.67627e-06	4.0942	up
ONT.1228.1	5	176	0.614197	24.4656	7.84924e-08	4.71298	up
ONT.12282.2	0	21	0	2.91919	0.00417264	3.59174	up
ONT.12291.2	28	0	3.4395	0	0.000919438	-3.94478	down
ONT.12298.2	60	5	7.37037	0.695045	0.001002	-3.1325	down
ONT.123.2	1	34	0.122839	4.72631	0.000791555	3.64178	up
ONT.12302.2	780	95	95.8148	13.2059	0.000434144	-2.97856	down
ONT.12316.2	169	8	20.7599	1.11207	2.22052e-06	-4.07611	down
ONT.12316.4	75	1	9.21296	0.139009	2.70217e-06	-4.69608	down
ONT.12317.1	19	0	2.33395	0	0.00928727	-3.42906	down
ONT.12328.1	23	0	2.82531	0	0.00312967	-3.68121	down
ONT.12334.4	27	0	3.31666	0	0.0011621	-3.89578	down
ONT.1234.3	130	3	15.9691	0.417027	2.95971e-07	-4.71726	down
ONT.1234.4	22	0	2.70247	0	0.00406815	-3.62219	down
ONT.12352.2	26	1	3.19383	0.139009	0.00573808	-3.23483	down
ONT.12363.2	173	23	21.2512	3.19721	0.00122396	-2.77877	down
ONT.12364.1	49	0	6.01913	0	1.65634e-05	-4.71142	down
ONT.12366.1	1	72	0.122839	10.0086	2.40178e-06	4.68339	up
ONT.12366.4	6	117	0.737037	16.2641	7.50709e-06	3.93758	up
ONT.12395.2	6	63	0.737037	8.75757	0.00101004	3.06411	up
ONT.12406.1	35	301	4.29938	41.8417	0.000199366	3.06935	up
ONT.12407.5	2	28	0.245679	3.89225	0.00819057	2.95613	up
ONT.12410.1	2	103	0.245679	14.3179	4.17144e-07	4.76695	up
ONT.12423.1	35	2	4.29938	0.278018	0.00277107	-3.21012	down
ONT.12424.3	0	18	0	2.50216	0.00996454	3.38916	up
ONT.12427.3	5	46	0.614197	6.39441	0.00429494	2.82	up
ONT.12427.5	2	32	0.245679	4.44829	0.00365425	3.13727	up
ONT.12432.1	235	23	28.8673	3.19721	0.000112514	-3.21642	down
ONT.12432.2	215	15	26.4105	2.08513	1.2551e-05	-3.64834	down
ONT.12432.3	435	25	53.4352	3.47522	9.88676e-07	-3.98786	down
ONT.12441.1	5	211	0.614197	29.3309	1.38336e-08	4.97209	up
ONT.12443.1	3	56	0.368518	7.7845	0.000208327	3.58358	up
ONT.12456.1	28	1	3.4395	0.139009	0.00368942	-3.33455	down
ONT.12468.16	22	291	2.70247	40.4516	7.74946e-06	3.64658	up
ONT.12468.2	0	71	0	9.86964	4.92154e-07	5.26234	up
ONT.12480.2	152	11	18.6716	1.5291	3.37688e-05	-3.5431	down
ONT.12481.1	48	2	5.89629	0.278018	0.000326979	-3.64508	down
ONT.12482.2	4	40	0.491358	5.56036	0.00507916	2.85123	up
ONT.12482.4	3	99	0.368518	13.7619	1.97234e-06	4.38488	up
ONT.12496.3	5	54	0.614197	7.50649	0.00147518	3.04282	up
ONT.12496.5	3	40	0.368518	5.56036	0.00223956	3.11696	up
ONT.12496.7	2	31	0.245679	4.30928	0.00444963	3.09407	up
ONT.12499.2	0	39	0	5.42135	6.55216e-05	4.42851	up
ONT.12503.1	187	4	22.971	0.556036	3.0745e-08	-4.96732	down
ONT.12520.3	2	49	0.245679	6.81144	0.000196268	3.72366	up
ONT.12522.1	64	6	7.86172	0.834054	0.0012898	-3.0275	down
ONT.12522.2	91	8	11.1784	1.11207	0.000358527	-3.19702	down
ONT.12524.2	0	19	0	2.64117	0.0074014	3.45989	up
ONT.12533.4	1	142	0.122839	19.7393	4.83221e-09	5.64481	up
ONT.12536.1	171	6	21.0055	0.834054	4.44744e-07	-4.41849	down
ONT.12540.4	20	197	2.45679	27.3848	0.000111222	3.21405	up
ONT.12541.1	10	103	1.22839	14.3179	0.000286558	3.16853	up
ONT.12541.3	2	46	0.245679	6.39441	0.000312438	3.63602	up
ONT.12544.1	199	28	24.445	3.89225	0.00159151	-2.71467	down
ONT.12545.2	603	47	74.0722	6.53342	9.61734e-06	-3.59497	down
ONT.12545.4	48	0	5.89629	0	1.9454e-05	-4.68282	down
ONT.12547.3	111	18	13.6352	2.50216	0.00627408	-2.47088	down
ONT.12548.2	841	99	103.308	13.7619	0.000332395	-3.02857	down
ONT.12548.3	330	24	40.537	3.33622	8.62272e-06	-3.64601	down
ONT.12548.4	389	70	47.7845	9.73063	0.00784839	-2.40897	down
ONT.12558.1	0	19	0	2.64117	0.0074014	3.45989	up
ONT.12562.2	9	81	1.10555	11.2597	0.00101451	2.95509	up
ONT.12563.1	11	129	1.35123	17.9322	8.11406e-05	3.37199	up
ONT.12573.4	0	49	0	6.81144	1.11251e-05	4.74408	up
ONT.12590.1	32	1	3.93086	0.139009	0.00159994	-3.51544	down
ONT.12593.1	3	45	0.368518	6.2554	0.00101097	3.2796	up
ONT.12601.4	1	194	0.122839	26.9677	2.25753e-10	6.08987	up
ONT.12607.2	62	4	7.61605	0.556036	0.000357324	-3.40425	down
ONT.12613.1	0	23	0	3.19721	0.0024174	3.71254	up
ONT.12613.2	69	1	8.47592	0.139009	5.41803e-06	-4.57895	down
ONT.12614.7	27	1	3.31666	0.139009	0.00459154	-3.28555	down
ONT.12625.4	58	6	7.12469	0.834054	0.00252105	-2.88988	down
ONT.12625.5	65	6	7.98456	0.834054	0.00115765	-3.04922	down
ONT.12625.6	165	18	20.2685	2.50216	0.000361767	-3.03463	down
ONT.12631.1	2	85	0.245679	11.8158	2.283e-06	4.49536	up
ONT.12631.3	233	0	28.6216	0	1.15088e-11	-6.91674	down
ONT.12634.1	6	51	0.737037	7.08946	0.00425394	2.76916	up
ONT.12636.6	38	200	4.6679	27.8018	0.00788962	2.37151	up
ONT.12640.1	14	80	1.71975	11.1207	0.00991454	2.39474	up
ONT.12642.1	1	36	0.122839	5.00432	0.000534424	3.72	up
ONT.12647.1	0	38	0	5.28234	7.95552e-05	4.3928	up
ONT.12648.1	394	39	48.3987	5.42135	8.19403e-05	-3.2412	down
ONT.12648.7	24	0	2.94815	0	0.00242235	-3.73792	down
ONT.12652.2	0	28	0	3.89225	0.000686644	3.97655	up
ONT.12653.3	1	35	0.122839	4.86531	0.000649298	3.68142	up
ONT.12655.2	0	84	0	11.6768	1.09966e-07	5.49908	up
ONT.1268.1	29	0	3.56234	0	0.000731056	-3.99217	down
ONT.12683.2	64	7	7.86172	0.973063	0.00242204	-2.85554	down
ONT.12694.3	1	61	0.122839	8.47955	9.66092e-06	4.45087	up
ONT.1270.1	8	160	0.982716	22.2414	2.09288e-06	4.05899	up
ONT.1270.2	0	73	0	10.1477	3.85512e-07	5.30139	up
ONT.12707.1	9	83	1.10555	11.5377	0.000849441	2.98949	up
ONT.12711.1	2	44	0.245679	6.1164	0.000430637	3.57449	up
ONT.12718.1	2	120	0.245679	16.6811	1.03185e-07	4.98363	up
ONT.12719.6	546	56	67.0703	7.7845	9.94911e-05	-3.20846	down
ONT.12723.1	65	2	7.98456	0.278018	3.31155e-05	-4.06772	down
ONT.12730.1	22	0	2.70247	0	0.00406815	-3.62219	down
ONT.12733.4	47	5	5.77345	0.695045	0.00507636	-2.79267	down
ONT.1274.3	10	85	1.22839	11.8158	0.00120578	2.89694	up
ONT.12742.1	16	147	1.96543	20.4343	0.000272339	3.08667	up
ONT.12743.5	1	91	0.122839	12.6498	3.072e-07	5.01349	up
ONT.12743.8	4	151	0.491358	20.9904	1.24553e-07	4.71882	up
ONT.12750.3	4	40	0.491358	5.56036	0.00507916	2.85123	up
ONT.1276.2	198	19	24.3222	2.64117	0.00012157	-3.22412	down
ONT.12762.7	5	72	0.614197	10.0086	0.000180003	3.44555	up
ONT.12772.1	116	5	14.2494	0.695045	5.81664e-06	-4.06156	down
ONT.12774.1	70	9	8.59876	1.25108	0.00396856	-2.6887	down
ONT.12774.2	64	8	7.86172	1.11207	0.00425547	-2.7019	down
ONT.12778.2	1	35	0.122839	4.86531	0.000649298	3.68142	up
ONT.12780.1	190	24	23.3395	3.33622	0.000802975	-2.85576	down
ONT.12782.3	181	23	22.2339	3.19721	0.000873749	-2.84328	down
ONT.12789.1	432	48	53.0666	6.67243	0.000198655	-3.08647	down
ONT.12796.4	16	133	1.96543	18.4882	0.00059252	2.94421	up
ONT.12800.1	728	42	89.4271	5.83838	6.51114e-07	-4.02157	down
ONT.12800.3	685	46	84.145	6.39441	2.53199e-06	-3.80817	down
ONT.12800.5	41	1	5.03642	0.139009	0.000298548	-3.85474	down
ONT.12800.6	338	30	41.5197	4.17027	3.85803e-05	-3.37975	down
ONT.12826.1	8	106	0.982716	14.735	7.10419e-05	3.47358	up
ONT.12828.2	2047	205	251.452	28.4968	0.000117158	-3.27393	down
ONT.12829.2	12	75	1.47407	10.4257	0.00701037	2.49722	up
ONT.12830.1	147	20	18.0574	2.78018	0.00166553	-2.73187	down
ONT.12832.1	101	617	12.4068	85.7686	0.00284633	2.62178	up
ONT.12834.4	324	12	39.8	1.66811	6.82307e-08	-4.51759	down
ONT.12849.1	96	9	11.7926	1.25108	0.000428309	-3.13378	down
ONT.12874.3	824	123	101.22	17.0981	0.00238234	-2.69133	down
ONT.12898.2	3	191	0.368518	26.5507	4.34795e-09	5.31981	up
ONT.12901.3	21	149	2.57963	20.7123	0.00136964	2.75131	up
ONT.12901.4	20	203	2.45679	28.2188	8.678e-05	3.25693	up
ONT.12901.7	7	58	0.859876	8.06252	0.00335326	2.77741	up
ONT.12908.2	127	1475	15.6006	205.038	1.34798e-05	3.5517	up
ONT.12908.3	6	87	0.737037	12.0938	8.80444e-05	3.51808	up
ONT.12915.5	71	1	8.7216	0.139009	4.27526e-06	-4.61906	down
ONT.12917.1	16	969	1.96543	134.7	4.44633e-12	5.79165	up
ONT.12921.6	2	36	0.245679	5.00432	0.00171403	3.29819	up
ONT.12929.1	730	10	89.6728	1.39009	6.42963e-12	-5.90883	down
ONT.12930.1	63	0	7.73888	0	2.17271e-06	-5.0617	down
ONT.12933.2	461	17	56.629	2.36315	2.85313e-08	-4.58048	down
ONT.12934.2	293	48	35.992	6.67243	0.00395471	-2.5294	down
ONT.12942.1	176	6	21.6197	0.834054	3.4233e-07	-4.45961	down
ONT.12942.2	97	0	11.9154	0	5.06946e-08	-5.66911	down
ONT.12942.3	242	2	29.7271	0.278018	2.3332e-10	-5.93324	down
ONT.12947.3	4	45	0.491358	6.2554	0.00237617	3.01387	up
ONT.12953.1	55	0	6.75617	0	6.61563e-06	-4.87205	down
ONT.12956.1	44	2	5.40494	0.278018	0.000605085	-3.52465	down
ONT.12957.1	20	0	2.45679	0	0.00700645	-3.49635	down
ONT.12963.12	854	131	104.905	18.2102	0.00301694	-2.65324	down
ONT.12963.14	73	1	8.96728	0.139009	3.39065e-06	-4.65808	down
ONT.12963.19	52	7	6.38765	0.973063	0.0091551	-2.56576	down
ONT.12963.2	5533	675	679.671	93.8311	0.00143525	-2.99761	down
ONT.12963.3	5169	487	634.957	67.6974	0.000122473	-3.36887	down
ONT.12963.5	516	56	63.3852	7.7845	0.0001595	-3.12723	down
ONT.12963.8	1949	322	239.414	44.7609	0.00902685	-2.55661	down
ONT.12963.9	51	3	6.26481	0.417027	0.000592184	-3.39988	down
ONT.12969.2	1	23	0.122839	3.19721	0.00906043	3.11393	up
ONT.12971.1	6	49	0.737037	6.81144	0.00549755	2.71356	up
ONT.12971.2	32	173	3.93086	24.0486	0.00697463	2.39922	up
ONT.12986.1	13	77	1.59691	10.7037	0.00875438	2.43434	up
ONT.12991.1	604	78	74.195	10.8427	0.000665321	-2.88898	down
ONT.12991.3	16	154	1.96543	21.4074	0.000188076	3.15294	up
ONT.12992.1	10	90	1.22839	12.5108	0.000794761	2.97765	up
ONT.12993.1	3	34	0.368518	4.72631	0.00626611	2.89399	up
ONT.12995.1	45	0	5.52777	0	3.19945e-05	-4.59345	down
ONT.13.1	51	332	6.26481	46.151	0.00160131	2.69081	up
ONT.13.3	10	77	1.22839	10.7037	0.00242334	2.75761	up
ONT.13.6	19	155	2.33395	21.5464	0.000536334	2.93914	up
ONT.13001.1	33	2	4.0537	0.278018	0.00400088	-3.12982	down
ONT.13002.1	104	9	12.7753	1.25108	0.000233331	-3.24705	down
ONT.13003.1	47	5	5.77345	0.695045	0.00507636	-2.79267	down
ONT.13004.1	116	5	14.2494	0.695045	5.81664e-06	-4.06156	down
ONT.13008.1	147	0	18.0574	0	1.04924e-09	-6.25919	down
ONT.13008.2	106	0	13.021	0	2.25784e-08	-5.79471	down
ONT.13010.1	42	0	5.15926	0	5.3902e-05	-4.49817	down
ONT.13015.1	49	6	6.01913	0.834054	0.0074204	-2.65518	down
ONT.1302.1	2	115	0.245679	15.986	1.52848e-07	4.92321	up
ONT.13023.3	122	2	14.9864	0.278018	1.55161e-07	-4.95638	down
ONT.13023.4	105	2	12.8981	0.278018	5.93736e-07	-4.74354	down
ONT.13024.12	72	0	8.84444	0	7.02638e-07	-5.24893	down
ONT.13024.3	34	2	4.17654	0.278018	0.00332491	-3.17053	down
ONT.13024.7	308	3	37.8345	0.417027	7.8533e-11	-5.94933	down
ONT.13025.1	5	45	0.614197	6.2554	0.00494138	2.78956	up
ONT.13025.2	44	225	5.40494	31.277	0.00932471	2.33803	up
ONT.13027.1	77	4	9.45864	0.556036	6.90379e-05	-3.70827	down
ONT.13027.4	77	0	9.45864	0	3.93571e-07	-5.34333	down
ONT.13027.6	20	0	2.45679	0	0.00700645	-3.49635	down
ONT.13030.12	243	10	29.85	1.39009	3.08229e-07	-4.32956	down
ONT.13034.3	41	3	5.03642	0.417027	0.00259166	-3.09787	down
ONT.13068.1	152	19	18.6716	2.64117	0.000948534	-2.84693	down
ONT.13076.1	6	46	0.737037	6.39441	0.00815346	2.62591	up
ONT.13087.3	78	6	9.58148	0.834054	0.000309168	-3.30525	down
ONT.1309.10	141	1	17.3204	0.139009	9.54428e-09	-5.58964	down
ONT.1309.2	1385	15	170.133	2.08513	1.65534e-13	-6.32485	down
ONT.1309.4	218	5	26.779	0.695045	1.93604e-08	-4.96059	down
ONT.1309.5	27	0	3.31666	0	0.0011621	-3.89578	down
ONT.1309.6	55	1	6.75617	0.139009	3.34739e-05	-4.26182	down
ONT.13096.1	6	69	0.737037	9.59162	0.000522313	3.19168	up
ONT.13096.3	5	49	0.614197	6.81144	0.00284576	2.90764	up
ONT.13102.1	2084	208	255.997	28.9139	0.000114723	-3.27898	down
ONT.13102.2	1104	123	135.615	17.0981	0.000226712	-3.11249	down
ONT.13102.4	79	9	9.70432	1.25108	0.00175039	-2.85875	down
ONT.13103.2	145	0	17.8117	0	1.1962e-09	-6.23969	down
ONT.13103.3	26	1	3.19383	0.139009	0.00573808	-3.23483	down
ONT.13122.1	9	91	1.10555	12.6498	0.000428186	3.1194	up
ONT.13122.3	9	65	1.10555	9.03558	0.00464433	2.64573	up
ONT.13124.14	68	0	8.35308	0	1.14372e-06	-5.1687	down
ONT.13124.17	1497	13	183.891	1.80712	2.4647e-14	-6.61861	down
ONT.13124.18	104	3	12.7753	0.417027	2.12282e-06	-4.40063	down
ONT.13124.20	1121	9	137.703	1.25108	3.77476e-14	-6.65296	down
ONT.13164.2	71	5	8.7216	0.695045	0.000296984	-3.36832	down
ONT.13167.3	459	32	56.3833	4.44829	4.43312e-06	-3.73132	down
ONT.13172.6	5	95	0.614197	13.2059	1.94227e-05	3.83648	up
ONT.13174.3	113	10	13.8809	1.39009	0.0002137	-3.23804	down
ONT.13196.1	39	278	4.79074	38.6445	0.000849869	2.80711	up
ONT.13196.4	52	579	6.38765	80.4862	1.83895e-05	3.46269	up
ONT.13204.1	8	69	0.982716	9.59162	0.00182655	2.86774	up
ONT.13204.4	11	117	1.35123	16.2641	0.000177999	3.23327	up
ONT.13206.1	3	37	0.368518	5.14333	0.00370643	3.00978	up
ONT.13206.16	25	161	3.07099	22.3804	0.00236804	2.62986	up
ONT.13214.2	73	10	8.96728	1.39009	0.00487946	-2.621	down
ONT.13222.2	0	23	0	3.19721	0.0024174	3.71254	up
ONT.13223.1	4	45	0.491358	6.2554	0.00237617	3.01387	up
ONT.13227.1	825	17	101.343	2.36315	9.0819e-11	-5.41744	down
ONT.1323.1	190	7	23.3395	0.973063	3.76881e-07	-4.3969	down
ONT.1323.2	24	1	2.94815	0.139009	0.00907743	-3.12769	down
ONT.13241.1	98	16	12.0383	2.22414	0.00747153	-2.44727	down
ONT.13244.2	177	31	21.7426	4.30928	0.00704988	-2.40944	down
ONT.13260.2	993	27	121.98	3.75324	6.58756e-10	-5.07156	down
ONT.13268.2	2	31	0.245679	4.30928	0.00444963	3.09407	up
ONT.13272.1	64	5	7.86172	0.695045	0.000634236	-3.22278	down
ONT.13272.2	29	2	3.56234	0.278018	0.00864068	-2.95444	down
ONT.13276.1	406	68	49.8728	9.45261	0.00469417	-2.51108	down
ONT.13291.1	1	29	0.122839	4.03126	0.00225218	3.4254	up
ONT.13301.1	127	4	15.6006	0.556036	1.05048e-06	-4.41611	down
ONT.13301.2	35	0	4.29938	0	0.00020285	-4.24785	down
ONT.13301.4	131	7	16.092	0.973063	9.97907e-06	-3.86704	down
ONT.13301.5	205	7	25.1821	0.973063	1.87759e-07	-4.50546	down
ONT.13310.3	7	60	0.859876	8.34054	0.00267233	2.82479	up
ONT.13311.4	78	4	9.58148	0.556036	6.23795e-05	-3.72643	down
ONT.13313.1	171	29	21.0055	4.03126	0.00585249	-2.45071	down
ONT.13313.3	118	3	14.4951	0.417027	7.03093e-07	-4.57969	down
ONT.13313.8	8	94	0.982716	13.0668	0.000185081	3.30349	up
ONT.13315.1	2	52	0.245679	7.22847	0.000125572	3.80628	up
ONT.13316.1	287	0	35.2549	0	1.41209e-12	-7.21521	down
ONT.13332.2	34	0	4.17654	0	0.000248598	-4.20826	down
ONT.13333.2	301	55	36.9747	7.64549	0.00847473	-2.37862	down
ONT.13334.1	9	96	1.10555	13.3449	0.000284513	3.19503	up
ONT.13334.5	594	13	72.9666	1.80712	3.24542e-10	-5.28791	down
ONT.13334.6	1306	31	160.428	4.30928	1.4193e-10	-5.27915	down
ONT.13334.9	4	52	0.491358	7.22847	0.000883086	3.21457	up
ONT.13335.1	471	82	57.8574	11.3987	0.0064489	-2.46099	down
ONT.13340.1	3	33	0.368518	4.5873	0.0075012	2.85323	up
ONT.13346.6	2	50	0.245679	6.95045	0.000168788	3.75173	up
ONT.13348.2	82	6	10.0728	0.834054	0.000212008	-3.37569	down
ONT.13352.4	12	411	1.47407	57.1327	3.37644e-09	4.92196	up
ONT.13356.1	36	371	4.42222	51.5723	4.26292e-05	3.33077	up
ONT.13357.6	6	217	0.737037	30.165	2.60623e-08	4.8181	up
ONT.13358.1	112	8	13.758	1.11207	7.14553e-05	-3.49091	down
ONT.13360.2	26	1	3.19383	0.139009	0.00573808	-3.23483	down
ONT.13361.1	122	765	14.9864	106.342	0.00250169	2.66329	up
ONT.13368.1	1	28	0.122839	3.89225	0.00280921	3.37794	up
ONT.13368.2	74	2	9.09012	0.278018	1.16711e-05	-4.2497	down
ONT.13368.6	260	0	31.9383	0	3.83127e-12	-7.07368	down
ONT.13368.7	3	173	0.368518	24.0486	1.13606e-08	5.17849	up
ONT.13376.2	0	31	0	4.30928	0.000343749	4.11449	up
ONT.1339.2	211	13	25.9191	1.80712	5.77925e-06	-3.80321	down
ONT.13394.1	134	24	16.4605	3.33622	0.0094064	-2.35808	down
ONT.13406.2	11	1329	1.35123	184.743	8.99281e-15	6.71786	up
ONT.13409.1	953	92	117.066	12.7888	6.11739e-05	-3.31228	down
ONT.13412.3	26	0	3.19383	0	0.00147642	-3.84506	down
ONT.13415.1	39	4	4.79074	0.556036	0.00789155	-2.7611	down
ONT.13433.3	2	77	0.245679	10.7037	5.32928e-06	4.35603	up
ONT.13440.2	566	59	69.5271	8.20153	0.000113442	-3.1873	down
ONT.13441.1	17	154	2.08827	21.4074	0.000276697	3.07471	up
ONT.13441.12	301	7	36.9747	0.973063	4.94734e-09	-5.05527	down
ONT.13441.3	27	188	3.31666	26.1337	0.00125376	2.74782	up
ONT.13441.7	264	9	32.4296	1.25108	7.48201e-08	-4.57487	down
ONT.13441.8	214	7	26.2876	0.973063	1.26162e-07	-4.56687	down
ONT.13441.9	142	2	17.4432	0.278018	3.85854e-08	-5.1722	down
ONT.13442.1	26	0	3.19383	0	0.00147642	-3.84506	down
ONT.13442.2	1283	6	157.603	0.834054	7.77156e-16	-7.31181	down
ONT.13442.3	181	1	22.2339	0.139009	8.81225e-10	-5.94559	down
ONT.13447.3	1	29	0.122839	4.03126	0.00225218	3.4254	up
ONT.1346.1	0	25	0	3.47522	0.00143629	3.82401	up
ONT.13482.7	12	98	1.47407	13.6229	0.00111063	2.87472	up
ONT.13498.1	3	42	0.368518	5.83838	0.00161885	3.18423	up
ONT.1350.3	2	173	0.245679	24.0486	3.17034e-09	5.50447	up
ONT.13508.2	154	13	18.9173	1.80712	8.21953e-05	-3.35377	down
ONT.1351.1	133	1	16.3376	0.139009	1.64881e-08	-5.50656	down
ONT.13522.1	0	41	0	5.69937	4.48892e-05	4.49739	up
ONT.13523.3	24	296	2.94815	41.1467	1.28623e-05	3.55527	up
ONT.13537.3	0	37	0	5.14333	9.69309e-05	4.35618	up
ONT.13538.3	1	24	0.122839	3.33622	0.00710333	3.17074	up
ONT.13541.2	82	435	10.0728	60.4689	0.00757929	2.41374	up
ONT.13543.2	386	4377	47.416	608.442	3.11e-05	3.53059	up
ONT.13546.1	2	54	0.245679	7.50649	9.41293e-05	3.85884	up
ONT.13546.6	2	118	0.245679	16.4031	1.20545e-07	4.95976	up
ONT.13551.16	5	65	0.614197	9.03558	0.000390197	3.30199	up
ONT.13562.4	4	173	0.491358	24.0486	3.45035e-08	4.91276	up
ONT.13565.3	8	107	0.982716	14.874	6.58229e-05	3.48689	up
ONT.13565.5	8	68	0.982716	9.45261	0.00202132	2.84725	up
ONT.13594.2	21	0	2.57963	0	0.00532146	-3.56064	down
ONT.1360.1	542	9	66.579	1.25108	6.62254e-11	-5.6072	down
ONT.13617.1	69	9	8.47592	1.25108	0.0043613	-2.6685	down
ONT.13621.1	4	88	0.491358	12.2328	1.50603e-05	3.95262	up
ONT.13622.1	70	513	8.59876	71.3116	0.000629532	2.87328	up
ONT.13622.3	112	685	13.758	95.2212	0.00292845	2.62571	up
ONT.13624.3	2	32	0.245679	4.44829	0.00365425	3.13727	up
ONT.13625.3	6	65	0.737037	9.03558	0.000807398	3.1079	up
ONT.13625.5	3	59	0.368518	8.20153	0.000140268	3.65646	up
ONT.13628.1	0	18	0	2.50216	0.00996454	3.38916	up
ONT.13632.1	638	15	78.3716	2.08513	4.57492e-10	-5.20896	down
ONT.13637.2	0	27	0	3.75324	0.000873413	3.92747	up
ONT.13642.1	148	3	18.1802	0.417027	9.08712e-08	-4.90175	down
ONT.13643.3	115	1	14.1265	0.139009	6.30722e-08	-5.30001	down
ONT.13662.1	1	48	0.122839	6.67243	6.50419e-05	4.11685	up
ONT.13672.2	4	47	0.491358	6.53342	0.0017758	3.07412	up
ONT.13676.1	0	20	0	2.78018	0.0055377	3.52732	up
ONT.13686.7	196	16	24.0765	2.22414	4.2125e-05	-3.43317	down
ONT.13689.2	60	4	7.37037	0.556036	0.000453625	-3.35841	down
ONT.13693.1	39	4	4.79074	0.556036	0.00789155	-2.7611	down
ONT.13705.2	145	7	17.8117	0.973063	4.17739e-06	-4.01148	down
ONT.13708.1	6	91	0.737037	12.6498	6.13768e-05	3.58158	up
ONT.13718.4	4	214	0.491358	29.7479	4.41411e-09	5.21659	up
ONT.13718.5	5	48	0.614197	6.67243	0.00325941	2.87901	up
ONT.13718.6	20	219	2.45679	30.443	4.59092e-05	3.3654	up
ONT.13719.1	1	30	0.122839	4.17027	0.00181306	3.47135	up
ONT.13719.4	2	35	0.245679	4.86531	0.00206193	3.25961	up
ONT.13735.1	54	3	6.63333	0.417027	0.000393802	-3.47939	down
ONT.13740.3	1	61	0.122839	8.47955	9.66092e-06	4.45087	up
ONT.13743.1	1	27	0.122839	3.75324	0.00351892	3.32886	up
ONT.13759.4	33	301	4.0537	41.8417	0.000127132	3.14965	up
ONT.13776.3	44	3	5.40494	0.417027	0.00163109	-3.19529	down
ONT.13790.1	80	12	9.82716	1.66811	0.00641206	-2.52569	down
ONT.13806.1	1	61	0.122839	8.47955	9.66092e-06	4.45087	up
ONT.13815.1	11	69	1.35123	9.59162	0.00790299	2.48737	up
ONT.13820.1	116	5	14.2494	0.695045	5.81664e-06	-4.06156	down
ONT.13862.3	20	0	2.45679	0	0.00700645	-3.49635	down
ONT.13862.4	25	0	3.07099	0	0.00188585	-3.79248	down
ONT.13864.1	3	37	0.368518	5.14333	0.00370643	3.00978	up
ONT.13867.2	29	0	3.56234	0	0.000731056	-3.99217	down
ONT.13867.3	55	2	6.75617	0.278018	0.000120146	-3.83431	down
ONT.13871.2	0	21	0	2.91919	0.00417264	3.59174	up
ONT.13896.11	177	0	21.7426	0	1.74082e-10	-6.52393	down
ONT.13896.2	142	0	17.4432	0	1.46056e-09	-6.20993	down
ONT.13896.6	26	1	3.19383	0.139009	0.00573808	-3.23483	down
ONT.13896.7	115	1	14.1265	0.139009	6.30722e-08	-5.30001	down
ONT.13896.8	63	0	7.73888	0	2.17271e-06	-5.0617	down
ONT.13902.2	6	129	0.737037	17.9322	3.20309e-06	4.0763	up
ONT.13906.1	807	5257	99.1314	730.77	0.00646013	2.7346	up
ONT.13913.2	107	2	13.1438	0.278018	5.02532e-07	-4.77028	down
ONT.13932.4	29	404	3.56234	56.1596	3.48261e-06	3.74731	up
ONT.13935.3	679	17	83.408	2.36315	6.42005e-10	-5.13718	down
ONT.13936.1	922	109	113.258	15.152	0.000355023	-3.02461	down
ONT.13936.3	52	5	6.38765	0.695045	0.00264939	-2.933	down
ONT.13946.2	136	793	16.7062	110.234	0.00457439	2.56063	up
ONT.13946.3	19	168	2.33395	23.3535	0.000285509	3.05398	up
ONT.13946.5	438	78	53.8037	10.8427	0.00747211	-2.42712	down
ONT.13946.6	153	3761	18.7944	522.813	1.01591e-08	4.63597	up
ONT.13947.1	4	142	0.491358	19.7393	2.20486e-07	4.63129	up
ONT.13947.6	8	145	0.982716	20.1563	5.01485e-06	3.91872	up
ONT.13949.2	1075	135	132.052	18.7662	0.00063336	-2.94181	down
ONT.13949.3	124	3	15.2321	0.417027	4.52262e-07	-4.65011	down
ONT.13951.1	35	2	4.29938	0.278018	0.00277107	-3.21012	down
ONT.13955.1	156	14	19.163	1.94613	0.000116454	-3.27843	down
ONT.13955.2	120	17	14.7407	2.36315	0.00267622	-2.65587	down
ONT.13960.1	54	0	6.63333	0	7.6681e-06	-4.84649	down
ONT.13961.2	70	3	8.59876	0.417027	5.57611e-05	-3.84228	down
ONT.13961.3	70	4	8.59876	0.556036	0.000144288	-3.57431	down
ONT.13961.5	63	1	7.73888	0.139009	1.13943e-05	-4.45147	down
ONT.13981.13	2	44	0.245679	6.1164	0.000430637	3.57449	up
ONT.13981.4	4	36	0.491358	5.00432	0.00964855	2.70648	up
ONT.13983.2	45	3	5.52777	0.417027	0.00140341	-3.22635	down
ONT.13991.3	30	2	3.68518	0.278018	0.00709541	-3.00032	down
ONT.13991.6	180	1	22.1111	0.139009	9.2973e-10	-5.93769	down
ONT.13995.1	1	88	0.122839	12.2328	4.14841e-07	4.96614	up
ONT.13995.3	3	232	0.368518	32.2501	6.37951e-10	5.59785	up
ONT.13995.7	1	30	0.122839	4.17027	0.00181306	3.47135	up
ONT.140.1	280	50	34.395	6.95045	0.00723058	-2.40768	down
ONT.14016.1	51	2	6.26481	0.278018	0.000210539	-3.72924	down
ONT.14027.5	20	0	2.45679	0	0.00700645	-3.49635	down
ONT.14043.1	3	57	0.368518	7.92351	0.000182313	3.60829	up
ONT.14044.2	2	29	0.245679	4.03126	0.00666135	3.00359	up
ONT.14048.1	100	9	12.2839	1.25108	0.000314852	-3.19153	down
ONT.14060.2	6	87	0.737037	12.0938	8.80444e-05	3.51808	up
ONT.14065.1	68	1666	8.35308	231.589	9.32033e-09	4.60962	up
ONT.14066.1	12	280	1.47407	38.9225	1.42353e-07	4.37135	up
ONT.14067.1	0	20	0	2.78018	0.0055377	3.52732	up
ONT.14076.1	1	23	0.122839	3.19721	0.00906043	3.11393	up
ONT.14081.1	2	161	0.245679	22.3804	6.37244e-09	5.40192	up
ONT.14090.2	2	116	0.245679	16.125	1.41138e-07	4.9355	up
ONT.14090.3	1	100	0.122839	13.9009	1.30622e-07	5.1469	up
ONT.14090.5	72	0	8.84444	0	7.02638e-07	-5.24893	down
ONT.14090.8	0	174	0	24.1876	1.04082e-10	6.53311	up
ONT.14091.1	4	76	0.491358	10.5647	5.01148e-05	3.74592	up
ONT.14091.2	1	27	0.122839	3.75324	0.00351892	3.32886	up
ONT.14091.3	0	56	0	7.7845	3.73746e-06	4.92998	up
ONT.14093.1	419	9	51.4697	1.25108	8.65247e-10	-5.23737	down
ONT.14095.2	0	31	0	4.30928	0.000343749	4.11449	up
ONT.14095.4	1	29	0.122839	4.03126	0.00225218	3.4254	up
ONT.14095.5	9	104	1.10555	14.4569	0.000152195	3.30836	up
ONT.14095.6	14	120	1.71975	16.6811	0.000584304	2.9685	up
ONT.14096.1	101	15	12.4068	2.08513	0.00434116	-2.57288	down
ONT.14123.1	0	20	0	2.78018	0.0055377	3.52732	up
ONT.14141.1	4	101	0.491358	14.0399	4.66475e-06	4.14747	up
ONT.14142.6	1	44	0.122839	6.1164	0.00012572	3.9963	up
ONT.14146.1	6	47	0.737037	6.53342	0.00714061	2.65572	up
ONT.1415.3	97	13	11.9154	1.80712	0.00266413	-2.69743	down
ONT.14162.1	1	35	0.122839	4.86531	0.000649298	3.68142	up
ONT.14163.1	261	24	32.0611	3.33622	6.42083e-05	-3.30982	down
ONT.14175.1	2	40	0.245679	5.56036	0.000841599	3.44294	up
ONT.14184.2	1	58	0.122839	8.06252	1.45858e-05	4.38037	up
ONT.14184.3	1	112	0.122839	15.569	4.5879e-08	5.30751	up
ONT.14190.1	9	92	1.10555	12.7888	0.000394119	3.13485	up
ONT.14209.1	4	66	0.491358	9.17459	0.000152011	3.5477	up
ONT.14279.5	29	2	3.56234	0.278018	0.00864068	-2.95444	down
ONT.14289.1	0	19	0	2.64117	0.0074014	3.45989	up
ONT.14293.3	45	5	5.52777	0.695045	0.00664884	-2.73248	down
ONT.14305.6	2	85	0.245679	11.8158	2.283e-06	4.49536	up
ONT.14305.8	25	250	3.07099	34.7522	7.48368e-05	3.25873	up
ONT.1433.1	117	11	14.3722	1.5291	0.000274224	-3.17097	down
ONT.14332.10	7	689	0.859876	95.7772	4.93494e-13	6.30527	up
ONT.14345.4	383	20	47.0475	2.78018	5.62501e-07	-4.10174	down
ONT.14351.1	0	39	0	5.42135	6.55216e-05	4.42851	up
ONT.14351.3	2	63	0.245679	8.75757	2.79932e-05	4.07422	up
ONT.14351.4	2	60	0.245679	8.34054	4.13398e-05	4.00594	up
ONT.14351.5	1	55	0.122839	7.64549	2.23729e-05	4.30624	up
ONT.14357.2	12	76	1.47407	10.5647	0.00643452	2.51586	up
ONT.14359.2	2	72	0.245679	10.0086	9.37239e-06	4.26157	up
ONT.14366.1	2	118	0.245679	16.4031	1.20545e-07	4.95976	up
ONT.14374.1	18	157	2.21111	21.8244	0.00034281	3.02799	up
ONT.14377.1	260	5	31.9383	0.695045	3.57722e-09	-5.21271	down
ONT.14377.2	48	2	5.89629	0.278018	0.000326979	-3.64508	down
ONT.14377.3	98	4	12.0383	0.556036	9.76886e-06	-4.04856	down
ONT.14377.4	1163	68	142.862	9.45261	6.41137e-07	-4.02489	down
ONT.14377.6	62	4	7.61605	0.556036	0.000357324	-3.40425	down
ONT.14377.7	251	1	30.8327	0.139009	3.54738e-11	-6.41301	down
ONT.14377.8	29	0	3.56234	0	0.000731056	-3.99217	down
ONT.14383.2	1	40	0.122839	5.56036	0.00025324	3.86475	up
ONT.14385.1	1	25	0.122839	3.47522	0.00559502	3.2254	up
ONT.14385.2	0	62	0	8.61856	1.58767e-06	5.07224	up
ONT.14389.2	1	30	0.122839	4.17027	0.00181306	3.47135	up
ONT.14398.12	344	32	42.2568	4.44829	5.46428e-05	-3.31726	down
ONT.14399.2	1	34	0.122839	4.72631	0.000791555	3.64178	up
ONT.14410.10	100	0	12.2839	0	3.84522e-08	-5.7122	down
ONT.14411.10	18	250	2.21111	34.7522	6.86492e-06	3.69273	up
ONT.14416.3	0	35	0	4.86531	0.00014548	4.28003	up
ONT.14423.1	51	2	6.26481	0.278018	0.000210539	-3.72924	down
ONT.14436.1	2	34	0.245679	4.72631	0.00248772	3.21997	up
ONT.14450.2	1	27	0.122839	3.75324	0.00351892	3.32886	up
ONT.14455.2	382	43	46.9247	5.97739	0.000227759	-3.06218	down
ONT.14456.1	31	0	3.80802	0	0.000468727	-4.08253	down
ONT.1447.1	88	3	10.8099	0.417027	8.76062e-06	-4.16443	down
ONT.1447.2	282	31	34.6407	4.30928	0.000221351	-3.07553	down
ONT.1447.4	150	14	18.4259	1.94613	0.000159233	-3.22256	down
ONT.14470.3	126	6	15.4778	0.834054	6.55291e-06	-3.9837	down
ONT.14499.1	314	12	38.5716	1.66811	9.17075e-08	-4.47264	down
ONT.145.1	3	37	0.368518	5.14333	0.00370643	3.00978	up
ONT.14504.4	5	45	0.614197	6.2554	0.00494138	2.78956	up
ONT.14512.6	7	78	0.859876	10.8427	0.000410673	3.19305	up
ONT.14514.1	3	54	0.368518	7.50649	0.00027332	3.53287	up
ONT.1452.1	174	2	21.3741	0.278018	5.71174e-09	-5.4618	down
ONT.14537.3	31	2	3.80802	0.278018	0.0058443	-3.04479	down
ONT.1454.13	1	46	0.122839	6.39441	8.99888e-05	4.05783	up
ONT.1454.4	8	54	0.982716	7.50649	0.00914514	2.5248	up
ONT.14547.1	195	24	23.9537	3.33622	0.000659193	-2.89286	down
ONT.14547.4	270	26	33.1666	3.61423	8.67525e-05	-3.25106	down
ONT.14548.5	5	135	0.614197	18.7662	9.11834e-07	4.33504	up
ONT.14551.2	3	106	0.368518	14.735	1.07817e-06	4.48165	up
ONT.14558.1	98	13	12.0383	1.80712	0.00248202	-2.71193	down
ONT.14560.2	9	207	1.10555	28.7749	3.91897e-07	4.28847	up
ONT.14563.2	52	2	6.38765	0.278018	0.000182497	-3.75623	down
ONT.14568.1	15	88	1.84259	12.2328	0.00765742	2.44144	up
ONT.14581.1	0	20	0	2.78018	0.0055377	3.52732	up
ONT.14582.1	2	29	0.245679	4.03126	0.00666135	3.00359	up
ONT.14582.3	1	35	0.122839	4.86531	0.000649298	3.68142	up
ONT.14594.1	42	1	5.15926	0.139009	0.000251451	-3.88794	down
ONT.14599.2	91	11	11.1784	1.5291	0.00174498	-2.81513	down
ONT.14608.4	33	3	4.0537	0.417027	0.00979448	-2.80046	down
ONT.14608.5	84	8	10.3185	1.11207	0.000648724	-3.08406	down
ONT.14616.1	37	0	4.54506	0	0.000136577	-4.32391	down
ONT.1462.1	1	39	0.122839	5.42135	0.000303826	3.8299	up
ONT.14622.1	34	1	4.17654	0.139009	0.00107716	-3.59803	down
ONT.14622.3	481	36	59.0858	5.00432	7.65735e-06	-3.63767	down
ONT.14623.2	43	1	5.2821	0.139009	0.000212344	-3.92041	down
ONT.14630.1	45	1	5.52777	0.139009	0.000152591	-3.98322	down
ONT.14638.1	4	38	0.491358	5.28234	0.00697365	2.78067	up
ONT.14638.2	4	242	0.491358	33.6402	1.31251e-09	5.39252	up
ONT.14638.3	3	81	0.368518	11.2597	1.10375e-05	4.1014	up
ONT.14639.1	64	1	7.86172	0.139009	1.00305e-05	-4.47351	down
ONT.14641.1	9	80	1.10555	11.1207	0.00110981	2.93759	up
ONT.14643.6	158	0	19.4086	0	5.24256e-10	-6.36199	down
ONT.14648.1	1176	17	144.459	2.36315	2.43017e-12	-5.92785	down
ONT.14649.4	218	1	26.779	0.139009	1.43352e-10	-6.21133	down
ONT.14649.6	92	1	11.3012	0.139009	4.65652e-07	-4.98407	down
ONT.14649.7	161	29	19.7771	4.03126	0.00876149	-2.36479	down
ONT.14649.8	23	0	2.82531	0	0.00312967	-3.68121	down
ONT.14652.1	552	26	67.8074	3.61423	1.47251e-07	-4.27749	down
ONT.14656.1	139	2	17.0747	0.278018	4.70189e-08	-5.14181	down
ONT.14665.2	5	43	0.614197	5.97739	0.00657083	2.72669	up
ONT.14665.4	12	100	1.47407	13.9009	0.000957736	2.90332	up
ONT.14675.7	8	69	0.982716	9.59162	0.00182655	2.86774	up
ONT.14682.2	43	1	5.2821	0.139009	0.000212344	-3.92041	down
ONT.14682.4	21	0	2.57963	0	0.00532146	-3.56064	down
ONT.14685.2	72	5	8.84444	0.695045	0.000267554	-3.38797	down
ONT.14691.3	58	3	7.12469	0.417027	0.00023369	-3.57902	down
ONT.14692.3	76	6	9.3358	0.834054	0.000375156	-3.2687	down
ONT.14694.1	635	7	78.003	0.973063	2.83917e-12	-6.12738	down
ONT.14698.1	59	944	7.24753	131.224	6.25765e-07	3.99006	up
ONT.14698.10	17	407	2.08827	56.5767	4.7583e-08	4.46584	up
ONT.14698.13	2	106	0.245679	14.735	3.21756e-07	4.80763	up
ONT.14698.17	3	51	0.368518	7.08946	0.000415882	3.45328	up
ONT.14698.18	2	80	0.245679	11.1207	3.84861e-06	4.40986	up
ONT.14698.2	123	943	15.1093	131.085	0.000501036	2.95282	up
ONT.14698.22	8	135	0.982716	18.7662	9.34795e-06	3.81701	up
ONT.14698.23	60	2164	7.37037	300.815	1.85037e-10	5.16179	up
ONT.14698.24	39	351	4.79074	48.7922	0.000129077	3.14146	up
ONT.14698.25	158	1179	19.4086	163.892	0.000700372	2.91819	up
ONT.14698.27	23	652	2.82531	90.6339	5.12937e-09	4.74622	up
ONT.14698.28	13	265	1.59691	36.8374	4.11704e-07	4.19255	up
ONT.14698.29	14	369	1.71975	51.2943	2.92687e-08	4.57384	up
ONT.14698.3	26	333	3.19383	46.29	8.3695e-06	3.61704	up
ONT.14698.30	24	158	2.94815	21.9634	0.00208767	2.65761	up
ONT.14698.31	101	821	12.4068	114.126	0.000287745	3.0328	up
ONT.14698.32	35	365	4.29938	50.7383	3.91766e-05	3.3459	up
ONT.14698.34	4	94	0.491358	13.0668	8.63549e-06	4.04583	up
ONT.14698.35	1	64	0.122839	8.89658	6.49387e-06	4.51809	up
ONT.14698.40	110	2669	13.5123	371.015	1.04836e-08	4.61042	up
ONT.14698.42	3	32	0.368518	4.44829	0.00900195	2.81129	up
ONT.14698.43	184	1617	22.6025	224.778	0.000190303	3.15602	up
ONT.14698.44	10	71	1.22839	9.86964	0.00420096	2.6435	up
ONT.14698.47	12	137	1.47407	19.0442	8.25771e-05	3.35021	up
ONT.14698.5	56	694	6.87901	96.4722	6.87718e-06	3.62008	up
ONT.14698.50	230	2043	28.2531	283.995	0.000196765	3.17413	up
ONT.14698.51	60	448	7.37037	62.276	0.000539285	2.8945	up
ONT.14698.52	76	860	9.3358	119.548	1.53154e-05	3.50095	up
ONT.14698.53	81	1011	9.94999	140.538	6.29108e-06	3.64415	up
ONT.14698.54	14	141	1.71975	19.6003	0.000165818	3.19781	up
ONT.14698.56	12	202	1.47407	28.0798	2.92529e-06	3.90403	up
ONT.14698.57	19	112	2.33395	15.569	0.00564569	2.47706	up
ONT.14698.7	48	474	5.89629	65.8903	5.39911e-05	3.2862	up
ONT.14698.9	7	128	0.859876	17.7932	7.36652e-06	3.89419	up
ONT.14702.11	54	5	6.63333	0.695045	0.00206194	-2.98552	down
ONT.14702.18	75	11	9.21296	1.5291	0.00639786	-2.54258	down
ONT.14708.1	154	2	18.9173	0.278018	1.81092e-08	-5.28772	down
ONT.14709.2	24	0	2.94815	0	0.00242235	-3.73792	down
ONT.14711.2	64	4	7.86172	0.556036	0.000282864	-3.44868	down
ONT.14715.1	132	9	16.2148	1.25108	3.48997e-05	-3.58538	down
ONT.14715.3	45	4	5.52777	0.556036	0.00324668	-2.95839	down
ONT.14716.1	33	1	4.0537	0.139009	0.00131049	-3.55733	down
ONT.14721.3	846	1	103.922	0.139009	2.22045e-16	-8.15816	down
ONT.14721.6	48	1	5.89629	0.139009	9.46422e-05	-4.07259	down
ONT.14722.1	86	6	10.5642	0.834054	0.000147172	-3.44284	down
ONT.14730.1	258	40	31.6926	5.56036	0.00274611	-2.59926	down
ONT.14733.2	571	41	70.1413	5.69937	4.89837e-06	-3.70542	down
ONT.1474.2	190	14	23.3395	1.94613	2.29382e-05	-3.5597	down
ONT.14764.2	61	5	7.49321	0.695045	0.000892215	-3.15561	down
ONT.14764.3	69	3	8.47592	0.417027	6.24049e-05	-3.82209	down
ONT.14781.1	37	2	4.54506	0.278018	0.00194089	-3.28618	down
ONT.14784.1	3953	586	485.584	81.4593	0.00616015	-2.71607	down
ONT.14786.1	33	0	4.0537	0	0.000305857	-4.16756	down
ONT.14788.1	10	259	1.22839	36.0033	9.07563e-08	4.48302	up
ONT.14789.2	259	32	31.8154	4.44829	0.00054694	-2.91047	down
ONT.14789.3	27	0	3.31666	0	0.0011621	-3.89578	down
ONT.14789.4	52	0	6.38765	0	1.03662e-05	-4.79397	down
ONT.1479.4	632	78	77.6345	10.8427	0.000462576	-2.95415	down
ONT.1479.5	19	0	2.33395	0	0.00928727	-3.42906	down
ONT.14790.1	47	0	5.77345	0	2.29049e-05	-4.65364	down
ONT.14793.1	427	0	52.4524	0	2.42029e-14	-7.78521	down
ONT.14793.2	113	2	13.8809	0.278018	3.09262e-07	-4.84762	down
ONT.14798.3	109	0	13.3895	0	1.74671e-08	-5.83426	down
ONT.148.1	0	37	0	5.14333	9.69309e-05	4.35618	up
ONT.14806.1	0	76	0	10.5647	2.6991e-07	5.35805	up
ONT.14807.1	42	2	5.15926	0.278018	0.000834053	-3.46044	down
ONT.14807.6	1	45	0.122839	6.2554	0.000106232	4.02739	up
ONT.14809.3	427	47	52.4524	6.53342	0.000184834	-3.09896	down
ONT.14812.3	42	2	5.15926	0.278018	0.000834053	-3.46044	down
ONT.14814.2	7	54	0.859876	7.50649	0.00534564	2.6777	up
ONT.14816.1	0	32	0	4.44829	0.000275498	4.15769	up
ONT.14817.2	4	90	0.491358	12.5108	1.24733e-05	3.98436	up
ONT.14824.3	157	4	19.2858	0.556036	1.55775e-07	-4.71788	down
ONT.14834.1	62	8	7.61605	1.11207	0.00522391	-2.65747	down
ONT.14839.2	12	378	1.47407	52.5454	7.74705e-09	4.80179	up
ONT.14840.2	1	26	0.122839	3.61423	0.00442723	3.27806	up
ONT.14843.2	3	39	0.368518	5.42135	0.00264298	3.08211	up
ONT.14846.1	1	29	0.122839	4.03126	0.00225218	3.4254	up
ONT.14852.6	47	3	5.77345	0.417027	0.00104496	-3.28654	down
ONT.1486.2	12	96	1.47407	13.3449	0.0012903	2.84554	up
ONT.14863.1	12	190	1.47407	26.4117	5.05489e-06	3.81652	up
ONT.14864.1	180	16	22.1111	2.22414	8.49713e-05	-3.31157	down
ONT.14864.12	461	4	56.629	0.556036	4.27891e-12	-6.2602	down
ONT.14864.13	343	14	42.1339	1.94613	1.1513e-07	-4.40538	down
ONT.14864.4	111	14	13.6352	1.94613	0.00154643	-2.79463	down
ONT.14864.5	4	60	0.491358	8.34054	0.000312774	3.41423	up
ONT.14864.6	5	96	0.614197	13.3449	1.77945e-05	3.85129	up
ONT.14864.7	137	2	16.829	0.278018	5.37512e-08	-5.12119	down
ONT.14865.1	93	7	11.4241	0.973063	0.000161222	-3.38137	down
ONT.14869.1	0	31	0	4.30928	0.000343749	4.11449	up
ONT.1487.1	16	236	1.96543	32.8061	4.99229e-06	3.76268	up
ONT.14874.3	54	1908	6.63333	265.229	2.37768e-10	5.1273	up
ONT.14874.5	31	169	3.80802	23.4925	0.00668291	2.40898	up
ONT.14876.3	144	21	17.6889	2.91919	0.00260255	-2.6381	down
ONT.14877.1	0	19	0	2.64117	0.0074014	3.45989	up
ONT.14893.1	282	0	34.6407	0	1.68732e-12	-7.19003	down
ONT.14893.12	54	0	6.63333	0	7.6681e-06	-4.84649	down
ONT.14893.13	60	1	7.37037	0.139009	1.68578e-05	-4.38324	down
ONT.14893.15	146	5	17.9346	0.695045	7.80386e-07	-4.38851	down
ONT.14893.16	40	1	4.91358	0.139009	0.000355436	-3.82074	down
ONT.14893.2	1061	30	130.333	4.17027	8.56499e-10	-5.02445	down
ONT.14893.4	103	1	12.6525	0.139009	1.70914e-07	-5.14382	down
ONT.14893.5	44	4	5.40494	0.556036	0.00374839	-2.92732	down
ONT.14893.6	1968	4	241.748	0.556036	0	-8.34944	down
ONT.14893.7	28	1	3.4395	0.139009	0.00368942	-3.33455	down
ONT.14893.9	909	28	111.661	3.89225	2.17992e-09	-4.89523	down
ONT.14894.1	0	62	0	8.61856	1.58767e-06	5.07224	up
ONT.14898.10	0	32	0	4.44829	0.000275498	4.15769	up
ONT.14898.8	76	3	9.3358	0.417027	2.90445e-05	-3.95784	down
ONT.14899.12	71	2187	8.7216	304.013	9.059e-10	4.94121	up
ONT.14899.15	3	32	0.368518	4.44829	0.00900195	2.81129	up
ONT.14899.16	403	26	49.5043	3.61423	2.70326e-06	-3.82547	down
ONT.14899.5	2	62	0.245679	8.61856	3.18302e-05	4.05181	up
ONT.14900.1	313	49	38.4487	6.81144	0.00284189	-2.59543	down
ONT.14900.10	25	0	3.07099	0	0.00188585	-3.79248	down
ONT.14900.15	65	2295	7.98456	319.026	2.25691e-10	5.13452	up
ONT.14900.16	26	418	3.19383	58.1058	1.04886e-06	3.94335	up
ONT.14900.17	33	822	4.0537	114.265	1.16824e-08	4.59328	up
ONT.14900.2	212	0	26.042	0	2.94732e-11	-6.78165	down
ONT.14900.20	31	786	3.80802	109.261	1.04533e-08	4.61385	up
ONT.14900.21	22	301	2.70247	41.8417	5.72773e-06	3.69502	up
ONT.14900.24	4	173	0.491358	24.0486	3.45035e-08	4.91276	up
ONT.14900.27	2	82	0.245679	11.3987	3.1139e-06	4.44467	up
ONT.14900.31	827	10	101.588	1.39009	1.78746e-12	-6.08838	down
ONT.14900.35	4	145	0.491358	20.1563	1.81669e-07	4.66106	up
ONT.14900.38	217	8	26.6562	1.11207	2.32543e-07	-4.43314	down
ONT.14900.4	129	1	15.8463	0.139009	2.19051e-08	-5.46314	down
ONT.14900.40	276	10	33.9037	1.39009	9.43539e-08	-4.5119	down
ONT.14900.47	54	2	6.63333	0.278018	0.000137868	-3.80875	down
ONT.14900.48	129	6	15.8463	0.834054	5.35719e-06	-4.01713	down
ONT.14900.6	6	108	0.737037	15.013	1.48776e-05	3.82402	up
ONT.14908.1	29	1	3.56234	0.139009	0.0029766	-3.38195	down
ONT.14912.1	118	16	14.4951	2.22414	0.00212768	-2.71044	down
ONT.14913.1	38	0	4.6679	0	0.000112665	-4.36049	down
ONT.14917.1	0	18	0	2.50216	0.00996454	3.38916	up
ONT.14917.6	1	52	0.122839	7.22847	3.49096e-05	4.22809	up
ONT.14917.7	0	81	0	11.2597	1.52687e-07	5.4478	up
ONT.14922.1	78	0	9.58148	0	3.51775e-07	-5.36149	down
ONT.14929.3	264	13	32.4296	1.80712	7.81904e-07	-4.12386	down
ONT.14944.8	7	155	0.859876	21.5464	1.35398e-06	4.16663	up
ONT.14954.1	2	119	0.245679	16.5421	1.11497e-07	4.97175	up
ONT.14954.3	151	2794	18.5488	388.391	1.71863e-07	4.22618	up
ONT.14964.4	12	160	1.47407	22.2414	2.25656e-05	3.57127	up
ONT.14964.5	14	179	1.71975	24.8826	2.28892e-05	3.538	up
ONT.14969.4	5	140	0.614197	19.4613	6.55781e-07	4.38679	up
ONT.14969.5	111	7	13.6352	0.973063	3.95553e-05	-3.63183	down
ONT.14973.2	3	32	0.368518	4.44829	0.00900195	2.81129	up
ONT.14984.2	1	24	0.122839	3.33622	0.00710333	3.17074	up
ONT.14987.1	2	38	0.245679	5.28234	0.00119455	3.37238	up
ONT.15.1	68	3	8.35308	0.417027	6.99214e-05	-3.80161	down
ONT.15006.1	6	52	0.737037	7.22847	0.003749	2.79618	up
ONT.15029.1	45	2	5.52777	0.278018	0.000517127	-3.55571	down
ONT.15038.1	861	110	105.765	15.291	0.000670077	-2.91312	down
ONT.15039.5	143	2	17.566	0.278018	3.61537e-08	-5.18218	down
ONT.1506.1	1	27	0.122839	3.75324	0.00351892	3.32886	up
ONT.15062.2	26	0	3.19383	0	0.00147642	-3.84506	down
ONT.15062.3	27	0	3.31666	0	0.0011621	-3.89578	down
ONT.15075.2	47	0	5.77345	0	2.29049e-05	-4.65364	down
ONT.15077.1	113	0	13.8809	0	1.25199e-08	-5.88536	down
ONT.15077.2	141	5	17.3204	0.695045	1.06414e-06	-4.33891	down
ONT.15077.3	258	7	31.6926	0.973063	2.17429e-08	-4.83442	down
ONT.1508.1	20	165	2.45679	22.9365	0.000460653	2.96099	up
ONT.15080.2	202	23	24.8136	3.19721	0.000376768	-3.00005	down
ONT.15112.2	2	39	0.245679	5.42135	0.00100133	3.40809	up
ONT.15131.5	21	0	2.57963	0	0.00532146	-3.56064	down
ONT.15143.1	4	178	0.491358	24.7436	2.62828e-08	4.95342	up
ONT.15143.2	0	178	0	24.7436	8.29276e-11	6.56555	up
ONT.15145.6	47	330	5.77345	45.873	0.00090466	2.79547	up
ONT.15146.1	0	51	0	7.08946	8.05577e-06	4.79969	up
ONT.15146.4	1	39	0.122839	5.42135	0.000303826	3.8299	up
ONT.15150.3	1	26	0.122839	3.61423	0.00442723	3.27806	up
ONT.15155.2	5	56	0.614197	7.7845	0.00114524	3.09354	up
ONT.15156.1	31	0	3.80802	0	0.000468727	-4.08253	down
ONT.15161.1	2	33	0.245679	4.5873	0.00301046	3.17921	up
ONT.15168.3	3	109	0.368518	15.152	8.40398e-07	4.52121	up
ONT.15168.6	9	71	1.10555	9.86964	0.00256863	2.76964	up
ONT.15170.1	1	40	0.122839	5.56036	0.00025324	3.86475	up
ONT.15171.1	4	39	0.491358	5.42135	0.00594581	2.81638	up
ONT.15180.1	7	54	0.859876	7.50649	0.00534564	2.6777	up
ONT.15183.3	143	0	17.566	0	1.36596e-09	-6.21992	down
ONT.15184.1	2	201	0.245679	27.9408	7.24737e-10	5.71871	up
ONT.15184.11	62	2	7.61605	0.278018	4.79889e-05	-4.00158	down
ONT.15184.16	24	0	2.94815	0	0.00242235	-3.73792	down
ONT.15184.24	2	50	0.245679	6.95045	0.000168788	3.75173	up
ONT.15184.3	210	3	25.7963	0.417027	3.36227e-09	-5.40101	down
ONT.15184.5	70	0	8.59876	0	8.93984e-07	-5.20937	down
ONT.15185.6	49	0	6.01913	0	1.65634e-05	-4.71142	down
ONT.15186.1	50	0	6.14197	0	1.41357e-05	-4.73946	down
ONT.15196.2	5	96	0.614197	13.3449	1.77945e-05	3.85129	up
ONT.15211.2	1	43	0.122839	5.97739	0.000149167	3.96452	up
ONT.15213.2	250	29	30.7099	4.03126	0.000356098	-2.99351	down
ONT.15218.5	1	92	0.122839	12.7888	2.78426e-07	5.02894	up
ONT.15261.1	37	1	4.54506	0.139009	0.000610219	-3.71368	down
ONT.15261.3	1	27	0.122839	3.75324	0.00351892	3.32886	up
ONT.15267.1	8	68	0.982716	9.45261	0.00202132	2.84725	up
ONT.15270.1	1	44	0.122839	6.1164	0.00012572	3.9963	up
ONT.15270.2	0	19	0	2.64117	0.0074014	3.45989	up
ONT.15274.3	0	26	0	3.61423	0.00111692	3.87667	up
ONT.15280.1	21	138	2.57963	19.1832	0.00239497	2.64211	up
ONT.15282.1	60	1	7.37037	0.139009	1.68578e-05	-4.38324	down
ONT.15286.3	566	7	69.5271	0.973063	9.1942e-12	-5.96196	down
ONT.15298.1	3	39	0.368518	5.42135	0.00264298	3.08211	up
ONT.153.1	119	1	14.6179	0.139009	4.61279e-08	-5.34853	down
ONT.15313.3	1	27	0.122839	3.75324	0.00351892	3.32886	up
ONT.15318.1	0	31	0	4.30928	0.000343749	4.11449	up
ONT.15319.2	13	101	1.59691	14.0399	0.00137925	2.81749	up
ONT.15321.2	78	10	9.58148	1.39009	0.00314685	-2.71417	down
ONT.15324.1	0	19	0	2.64117	0.0074014	3.45989	up
ONT.15329.1	373	59	45.8191	8.20153	0.00305241	-2.58823	down
ONT.15329.3	400	63	49.1358	8.75757	0.00297071	-2.59677	down
ONT.15329.5	163	16	20.0228	2.22414	0.000188532	-3.17006	down
ONT.15334.4	2	35	0.245679	4.86531	0.00206193	3.25961	up
ONT.15335.2	0	61	0	8.47955	1.82289e-06	5.04948	up
ONT.1534.2	2	36	0.245679	5.00432	0.00171403	3.29819	up
ONT.15362.1	3	67	0.368518	9.3136	5.20158e-05	3.83453	up
ONT.15367.6	2	36	0.245679	5.00432	0.00171403	3.29819	up
ONT.15375.2	21	395	2.57963	54.9086	3.24951e-07	4.1465	up
ONT.15377.1	1	60	0.122839	8.34054	1.10642e-05	4.42775	up
ONT.15383.1	1	60	0.122839	8.34054	1.10642e-05	4.42775	up
ONT.15388.1	64	0	7.86172	0	1.90512e-06	-5.08374	down
ONT.15415.1	70	0	8.59876	0	8.93984e-07	-5.20937	down
ONT.15417.1	1	68	0.122839	9.45261	3.90554e-06	4.60311	up
ONT.15421.1	119	1	14.6179	0.139009	4.61279e-08	-5.34853	down
ONT.15422.2	56	3	6.87901	0.417027	0.000302438	-3.53007	down
ONT.15426.1	3	37	0.368518	5.14333	0.00370643	3.00978	up
ONT.15438.3	1	48	0.122839	6.67243	6.50419e-05	4.11685	up
ONT.15439.2	2	136	0.245679	18.9052	3.19855e-08	5.16156	up
ONT.15445.6	1	48	0.122839	6.67243	6.50419e-05	4.11685	up
ONT.15466.1	138	4	16.9518	0.556036	5.01553e-07	-4.53421	down
ONT.15466.3	112	4	13.758	0.556036	3.14485e-06	-4.23769	down
ONT.15466.5	278	11	34.1494	1.5291	1.61841e-07	-4.40583	down
ONT.15472.2	61	681	7.49321	94.6651	1.74222e-05	3.47347	up
ONT.15480.2	0	148	0	20.5733	5.17072e-10	6.30236	up
ONT.15500.1	0	97	0	13.4839	2.93964e-08	5.7024	up
ONT.15505.1	90	3	11.0555	0.417027	7.26214e-06	-4.19616	down
ONT.15505.3	26	1	3.19383	0.139009	0.00573808	-3.23483	down
ONT.15509.1	3	57	0.368518	7.92351	0.000182313	3.60829	up
ONT.15509.2	341	51	41.8882	7.08946	0.00202148	-2.66271	down
ONT.15509.5	98	15	12.0383	2.08513	0.00530691	-2.53021	down
ONT.15510.2	0	19	0	2.64117	0.0074014	3.45989	up
ONT.15522.1	20	0	2.45679	0	0.00700645	-3.49635	down
ONT.15527.1	27	1	3.31666	0.139009	0.00459154	-3.28555	down
ONT.15532.1	52	6	6.38765	0.834054	0.00512471	-2.73773	down
ONT.15536.1	155	1	19.0401	0.139009	3.90056e-09	-5.72444	down
ONT.15543.5	393	3	48.2759	0.417027	6.76392e-12	-6.29897	down
ONT.15543.9	180	5	22.1111	0.695045	1.16412e-07	-4.68695	down
ONT.15553.1	1	80	0.122839	11.1207	9.64099e-07	4.83168	up
ONT.15553.11	1	55	0.122839	7.64549	2.23729e-05	4.30624	up
ONT.15553.16	2	106	0.245679	14.735	3.21756e-07	4.80763	up
ONT.15556.1	0	28	0	3.89225	0.000686644	3.97655	up
ONT.1557.1	40	2	4.91358	0.278018	0.00116054	-3.39324	down
ONT.1557.2	347	36	42.6253	5.00432	0.000126081	-3.16881	down
ONT.1557.3	327	35	40.1685	4.86531	0.000165389	-3.12223	down
ONT.15571.1	31	197	3.80802	27.3848	0.00225681	2.62787	up
ONT.15574.1	3	45	0.368518	6.2554	0.00101097	3.2796	up
ONT.15578.1	19	160	2.33395	22.2414	0.000419166	2.9844	up
ONT.15580.1	129	18	15.8463	2.50216	0.00224592	-2.68422	down
ONT.15581.1	10	89	1.22839	12.3718	0.00086287	2.96186	up
ONT.15585.3	9	62	1.10555	8.61856	0.00630968	2.57954	up
ONT.15588.1	40	2	4.91358	0.278018	0.00116054	-3.39324	down
ONT.15589.4	0	22	0	3.0582	0.00316559	3.65341	up
ONT.15589.5	3	43	0.368518	5.97739	0.00138083	3.21673	up
ONT.15594.3	11	70	1.35123	9.73063	0.00721015	2.50758	up
ONT.15598.3	0	30	0	4.17027	0.000430854	4.06996	up
ONT.1561.4	8	78	0.982716	10.8427	0.00076075	3.04015	up
ONT.15624.3	0	23	0	3.19721	0.0024174	3.71254	up
ONT.15628.3	0	24	0	3.33622	0.00185773	3.76935	up
ONT.15629.2	69	3	8.47592	0.417027	6.24049e-05	-3.82209	down
ONT.15632.1	40	425	4.91358	59.0788	3.07879e-05	3.38129	up
ONT.15658.1	22	0	2.70247	0	0.00406815	-3.62219	down
ONT.1566.11	2	185	0.245679	25.7167	1.64399e-09	5.6002	up
ONT.15660.1	7	67	0.859876	9.3136	0.00124562	2.97936	up
ONT.15674.3	34	1	4.17654	0.139009	0.00107716	-3.59803	down
ONT.15674.4	361	3	44.345	0.417027	1.59698e-11	-6.17707	down
ONT.15677.3	0	31	0	4.30928	0.000343749	4.11449	up
ONT.1568.1	37	3	4.54506	0.417027	0.00494917	-2.95682	down
ONT.15682.9	0	201	0	27.9408	2.44127e-11	6.73913	up
ONT.15683.1	333	32	40.9055	4.44829	7.17895e-05	-3.27065	down
ONT.15683.2	44	1	5.40494	0.139009	0.000179781	-3.95215	down
ONT.15684.2	2	29	0.245679	4.03126	0.00666135	3.00359	up
ONT.15685.3	44	323	5.40494	44.8999	0.000647984	2.85597	up
ONT.15686.1	327	49	40.1685	6.81144	0.00205837	-2.65818	down
ONT.15687.1	35	2	4.29938	0.278018	0.00277107	-3.21012	down
ONT.15726.3	47	4	5.77345	0.556036	0.00244801	-3.01858	down
ONT.15734.4	454	3	55.7691	0.417027	1.55587e-12	-6.50618	down
ONT.15735.1	62	0	7.61605	0	2.4819e-06	-5.03931	down
ONT.15737.2	5	59	0.614197	8.20153	0.000791095	3.16642	up
ONT.15737.5	1	57	0.122839	7.92351	1.67907e-05	4.35608	up
ONT.15738.1	122	3	14.9864	0.417027	5.22882e-07	-4.62702	down
ONT.15740.2	158	28	19.4086	3.89225	0.00800727	-2.38544	down
ONT.15743.1	199	2	24.445	0.278018	1.5751e-09	-5.65348	down
ONT.15745.1	854	129	104.905	17.9322	0.00266441	-2.67511	down
ONT.15745.16	412	1	50.6098	0.139009	2.34257e-13	-7.12363	down
ONT.15745.2	322	0	39.5543	0	4.38205e-13	-7.38016	down
ONT.15745.20	106	2	13.021	0.278018	5.46059e-07	-4.75697	down
ONT.15745.29	229	27	28.1302	3.75324	0.000427459	-2.96449	down
ONT.15745.3	143	18	17.566	2.50216	0.0010673	-2.83076	down
ONT.15745.9	23	0	2.82531	0	0.00312967	-3.68121	down
ONT.15746.1	7	115	0.859876	15.986	1.84217e-05	3.74206	up
ONT.15748.1	3	66	0.368518	9.17459	5.86094e-05	3.81343	up
ONT.15752.2	34	2	4.17654	0.278018	0.00332491	-3.17053	down
ONT.15755.2	27	0	3.31666	0	0.0011621	-3.89578	down
ONT.15757.1	53	0	6.51049	0	8.90626e-06	-4.82047	down
ONT.15763.2	28	0	3.4395	0	0.000919438	-3.94478	down
ONT.15763.3	231	15	28.3759	2.08513	6.73654e-06	-3.751	down
ONT.15764.7	35	1	4.29938	0.139009	0.00088839	-3.63762	down
ONT.15767.2	75	5	9.21296	0.695045	0.00019675	-3.44534	down
ONT.15768.1	22	0	2.70247	0	0.00406815	-3.62219	down
ONT.15768.2	198	2	24.3222	0.278018	1.65368e-09	-5.64628	down
ONT.15769.2	78	1	9.58148	0.139009	1.9392e-06	-4.75126	down
ONT.15788.1	34	1	4.17654	0.139009	0.00107716	-3.59803	down
ONT.15794.1	162	1	19.9	0.139009	2.56011e-09	-5.7874	down
ONT.15797.2	1	43	0.122839	5.97739	0.000149167	3.96452	up
ONT.15798.1	4	37	0.491358	5.14333	0.0081949	2.74405	up
ONT.15799.4	25	1	3.07099	0.139009	0.00720151	-3.18225	down
ONT.15800.2	30	1	3.68518	0.139009	0.00241101	-3.42783	down
ONT.15800.3	330	0	40.537	0	3.41172e-13	-7.41536	down
ONT.15803.2	45	0	5.52777	0	3.19945e-05	-4.59345	down
ONT.15803.3	24	0	2.94815	0	0.00242235	-3.73792	down
ONT.15811.1	0	23	0	3.19721	0.0024174	3.71254	up
ONT.15814.1	2	28	0.245679	3.89225	0.00819057	2.95613	up
ONT.1582.1	51	2	6.26481	0.278018	0.000210539	-3.72924	down
ONT.1582.3	49	3	6.01913	0.417027	0.000783859	-3.34432	down
ONT.15830.2	1	41	0.122839	5.69937	0.00021169	3.89878	up
ONT.15832.1	17	134	2.08827	18.6272	0.000810617	2.87663	up
ONT.15833.1	2	30	0.245679	4.17027	0.00543548	3.04954	up
ONT.15839.1	106	4	13.021	0.556036	5.03902e-06	-4.15965	down
ONT.15839.10	172	8	21.1284	1.11207	1.90064e-06	-4.10121	down
ONT.15839.11	221	1	27.1475	0.139009	1.25288e-10	-6.23087	down
ONT.15839.14	368	3	45.2049	0.417027	1.31556e-11	-6.20463	down
ONT.15839.18	1	30	0.122839	4.17027	0.00181306	3.47135	up
ONT.15839.21	466	0	57.2432	0	9.65894e-15	-7.91075	down
ONT.15839.23	65	0	7.98456	0	1.67313e-06	-5.10546	down
ONT.15839.24	32	2	3.93086	0.278018	0.00482835	-3.08793	down
ONT.15839.26	92	1	11.3012	0.139009	4.65652e-07	-4.98407	down
ONT.15839.8	89	1	10.9327	0.139009	6.22477e-07	-4.93725	down
ONT.15839.9	72	0	8.84444	0	7.02638e-07	-5.24893	down
ONT.15840.1	40	0	4.91358	0	7.74386e-05	-4.43097	down
ONT.15842.5	491	34	60.3142	4.72631	3.9776e-06	-3.74545	down
ONT.15842.7	8	82	0.982716	11.3987	0.000525664	3.11063	up
ONT.15843.1	925	45	113.626	6.2554	1.25558e-07	-4.2709	down
ONT.15843.3	90	0	11.0555	0	9.94558e-08	-5.56325	down
ONT.15849.1	522	13	64.1222	1.80712	1.17339e-09	-5.10215	down
ONT.15849.3	23	0	2.82531	0	0.00312967	-3.68121	down
ONT.15857.3	9	110	1.10555	15.291	9.72418e-05	3.38786	up
ONT.15859.3	26	165	3.19383	22.9365	0.00255485	2.61229	up
ONT.15859.4	3	56	0.368518	7.7845	0.000208327	3.58358	up
ONT.1586.2	12	961	1.47407	133.588	5.33351e-13	6.14356	up
ONT.1586.3	2	44	0.245679	6.1164	0.000430637	3.57449	up
ONT.15864.2	76	8	9.3358	1.11207	0.00132899	-2.9431	down
ONT.15864.6	35	2	4.29938	0.278018	0.00277107	-3.21012	down
ONT.15866.1	119	3	14.6179	0.417027	6.52424e-07	-4.59167	down
ONT.15874.3	7	71	0.859876	9.86964	0.000822065	3.06077	up
ONT.15874.6	10	254	1.22839	35.3083	1.09281e-07	4.4551	up
ONT.15877.1	1	30	0.122839	4.17027	0.00181306	3.47135	up
ONT.15884.3	9	81	1.10555	11.2597	0.00101451	2.95509	up
ONT.15885.4	43	2	5.2821	0.278018	0.000709589	-3.4929	down
ONT.15885.7	402	30	49.3815	4.17027	8.58239e-06	-3.62861	down
ONT.15889.1	5	51	0.614197	7.08946	0.00217878	2.96324	up
ONT.15891.1	2	61	0.245679	8.47955	3.62471e-05	4.02906	up
ONT.15892.2	10	142	1.22839	19.7393	2.10267e-05	3.62458	up
ONT.15894.1	4	79	0.491358	10.9817	3.66545e-05	3.80043	up
ONT.1590.1	44	1	5.40494	0.139009	0.000179781	-3.95215	down
ONT.1590.4	86	12	10.5642	1.66811	0.00399065	-2.62763	down
ONT.15901.3	12	77	1.47407	10.7037	0.00590907	2.53426	up
ONT.15908.3	91	0	11.1784	0	9.00915e-08	-5.57886	down
ONT.15921.1	140	10	17.1975	1.39009	3.85155e-05	-3.54243	down
ONT.15922.12	130	3	15.9691	0.417027	2.95971e-07	-4.71726	down
ONT.15922.14	51	2	6.26481	0.278018	0.000210539	-3.72924	down
ONT.15922.2	73	5	8.96728	0.695045	0.000241271	-3.40735	down
ONT.15922.4	123	3	15.1093	0.417027	4.86174e-07	-4.63861	down
ONT.15922.8	39	1	4.79074	0.139009	0.000424356	-3.78593	down
ONT.15936.3	36	236	4.42222	32.8061	0.00166514	2.68233	up
ONT.15936.4	14	118	1.71975	16.4031	0.000663607	2.94464	up
ONT.15936.5	0	22	0	3.0582	0.00316559	3.65341	up
ONT.15939.1	1	23	0.122839	3.19721	0.00906043	3.11393	up
ONT.15939.2	3	151	0.368518	20.9904	4.16655e-08	4.98455	up
ONT.15939.5	0	35	0	4.86531	0.00014548	4.28003	up
ONT.15950.2	13	90	1.59691	12.5108	0.00311487	2.65438	up
ONT.1596.2	0	21	0	2.91919	0.00417264	3.59174	up
ONT.15960.1	6	157	0.737037	21.8244	5.47392e-07	4.35595	up
ONT.15960.3	0	23	0	3.19721	0.0024174	3.71254	up
ONT.15961.1	175	11	21.4969	1.5291	1.02843e-05	-3.74398	down
ONT.15971.7	32	0	3.93086	0	0.000377836	-4.12567	down
ONT.15971.8	347	14	42.6253	1.94613	1.03227e-07	-4.42201	down
ONT.15975.3	45	2	5.52777	0.278018	0.000517127	-3.55571	down
ONT.15981.5	8	54	0.982716	7.50649	0.00914514	2.5248	up
ONT.15983.1	699	60	85.8648	8.34054	2.13571e-05	-3.46736	down
ONT.15987.1	3	63	0.368518	8.75757	8.4495e-05	3.74824	up
ONT.15994.2	53	271	6.51049	37.6714	0.00922438	2.34627	up
ONT.15998.4	7	58	0.859876	8.06252	0.00335326	2.77741	up
ONT.15998.5	2	36	0.245679	5.00432	0.00171403	3.29819	up
ONT.16.1	1231	2	151.215	0.278018	0	-8.27072	down
ONT.16009.11	403	49	49.5043	6.81144	0.000410121	-2.95806	down
ONT.16009.2	115	18	14.1265	2.50216	0.0049578	-2.52109	down
ONT.16009.4	674	95	82.7938	13.2059	0.00138992	-2.7684	down
ONT.16009.5	146	22	17.9346	3.0582	0.00313779	-2.59607	down
ONT.16009.7	149	12	18.3031	1.66811	6.64759e-05	-3.40698	down
ONT.1601.1	81	12	9.94999	1.66811	0.00591771	-2.54318	down
ONT.16019.8	0	19	0	2.64117	0.0074014	3.45989	up
ONT.16028.5	18	636	2.21111	88.4097	8.81547e-10	5.03321	up
ONT.16044.3	268	30	32.921	4.17027	0.000261896	-3.04712	down
ONT.1605.2	175	7	21.4969	0.973063	7.93428e-07	-4.27951	down
ONT.1605.3	407	30	49.9957	4.17027	7.69417e-06	-3.64636	down
ONT.1605.4	2149	143	263.982	19.8783	2.48309e-06	-3.8579	down
ONT.16057.4	31	200	3.80802	27.8018	0.0020195	2.64947	up
ONT.16061.1	175	24	21.4969	3.33622	0.00148161	-2.73836	down
ONT.16072.1	748	32	91.8839	4.44829	4.67784e-08	-4.43351	down
ONT.16072.2	5	46	0.614197	6.39441	0.00429494	2.82	up
ONT.16075.2	197	17	24.1994	2.36315	6.03011e-05	-3.36201	down
ONT.16079.3	234	39	28.7444	5.42135	0.00463158	-2.49435	down
ONT.16082.1	570	19	70.0185	2.64117	8.62677e-09	-4.7404	down
ONT.16082.2	19	0	2.33395	0	0.00928727	-3.42906	down
ONT.16083.3	1888	260	231.921	36.1423	0.00191869	-2.81731	down
ONT.16083.4	26	0	3.19383	0	0.00147642	-3.84506	down
ONT.16088.2	15	107	1.84259	14.874	0.00202192	2.71805	up
ONT.16088.3	3	113	0.368518	15.708	6.07971e-07	4.57233	up
ONT.16089.1	0	18	0	2.50216	0.00996454	3.38916	up
ONT.16097.3	119	2	14.6179	0.278018	1.94325e-07	-4.92103	down
ONT.16098.3	5	136	0.614197	18.9052	8.5299e-07	4.34554	up
ONT.16100.2	1	87	0.122839	12.0938	4.59373e-07	4.95	up
ONT.16115.4	75	454	9.21296	63.1101	0.00282257	2.60077	up
ONT.16124.2	62	0	7.61605	0	2.4819e-06	-5.03931	down
ONT.16129.1	120	3	14.7407	0.417027	6.05717e-07	-4.60355	down
ONT.16129.2	68	4	8.35308	0.556036	0.000179778	-3.53364	down
ONT.16130.1	108	928	13.2667	129	0.000183613	3.11425	up
ONT.16130.3	0	30	0	4.17027	0.000430854	4.06996	up
ONT.16131.1	0	49	0	6.81144	1.11251e-05	4.74408	up
ONT.16134.1	110	11	13.5123	1.5291	0.000438701	-3.08347	down
ONT.16135.11	2	42	0.245679	5.83838	0.00059908	3.51021	up
ONT.16135.13	505	11	62.0339	1.5291	5.06627e-10	-5.26251	down
ONT.16142.1	79	674	9.70432	93.6921	0.000181803	3.09575	up
ONT.16145.2	1443	119	177.257	16.5421	1.64483e-05	-3.54519	down
ONT.16145.4	20	0	2.45679	0	0.00700645	-3.49635	down
ONT.16148.2	7	50	0.859876	6.95045	0.00866651	2.57058	up
ONT.16169.1	63	0	7.73888	0	2.17271e-06	-5.0617	down
ONT.16183.2	54	2	6.63333	0.278018	0.000137868	-3.80875	down
ONT.16197.3	44	3	5.40494	0.417027	0.00163109	-3.19529	down
ONT.16204.4	21	0	2.57963	0	0.00532146	-3.56064	down
ONT.16212.1	28	150	3.4395	20.8513	0.00792086	2.3767	up
ONT.16214.21	4	87	0.491358	12.0938	1.65684e-05	3.93648	up
ONT.16214.7	1	31	0.122839	4.30928	0.00146541	3.51588	up
ONT.16214.8	310	3	38.0802	0.417027	7.36224e-11	-5.95861	down
ONT.16224.2	57	310	7.00185	43.0928	0.00600448	2.4376	up
ONT.16233.1	24	0	2.94815	0	0.00242235	-3.73792	down
ONT.16236.3	48	4	5.89629	0.556036	0.00213093	-3.04776	down
ONT.16239.6	22	609	2.70247	84.6565	6.9968e-09	4.70711	up
ONT.16246.2	32	2	3.93086	0.278018	0.00482835	-3.08793	down
ONT.16256.3	102	1	12.5296	0.139009	1.86519e-07	-5.13	down
ONT.16261.4	160	6	19.6543	0.834054	8.09526e-07	-4.32368	down
ONT.16264.3	118	20	14.4951	2.78018	0.00757092	-2.41946	down
ONT.16272.1	28	0	3.4395	0	0.000919438	-3.94478	down
ONT.16275.3	311	31	38.2031	4.30928	9.95679e-05	-3.21583	down
ONT.16279.1	11	78	1.35123	10.8427	0.00353493	2.65979	up
ONT.16291.2	129	23	15.8463	3.19721	0.00940587	-2.36083	down
ONT.1630.1	48	1	5.89629	0.139009	9.46422e-05	-4.07259	down
ONT.1630.6	30	0	3.68518	0	0.000584041	-4.03806	down
ONT.1630.9	7	61	0.859876	8.47955	0.00238924	2.84791	up
ONT.16316.2	37	224	4.54506	31.138	0.00296586	2.57013	up
ONT.16316.5	0	23	0	3.19721	0.0024174	3.71254	up
ONT.16332.5	41	473	5.03642	65.7513	1.47e-05	3.50102	up
ONT.16334.7	30	1	3.68518	0.139009	0.00241101	-3.42783	down
ONT.16350.1	1	28	0.122839	3.89225	0.00280921	3.37794	up
ONT.16354.1	0	20	0	2.78018	0.0055377	3.52732	up
ONT.16356.1	0	35	0	4.86531	0.00014548	4.28003	up
ONT.16361.1	0	18	0	2.50216	0.00996454	3.38916	up
ONT.16365.3	202	27	24.8136	3.75324	0.0011156	-2.78512	down
ONT.16387.1	25	0	3.07099	0	0.00188585	-3.79248	down
ONT.16388.1	132	10	16.2148	1.39009	6.23019e-05	-3.45874	down
ONT.16388.5	47	6	5.77345	0.834054	0.00955279	-2.5974	down
ONT.16388.6	142	4	17.4432	0.556036	3.87947e-07	-4.57487	down
ONT.16389.4	9	122	1.10555	16.9591	4.17021e-05	3.53483	up
ONT.16393.2	38	4	4.6679	0.556036	0.00920719	-2.72543	down
ONT.16399.3	8	158	0.982716	21.9634	2.34245e-06	4.04106	up
ONT.16402.5	2	108	0.245679	15.013	2.71514e-07	4.83412	up
ONT.16412.1	16	101	1.96543	14.0399	0.00433309	2.55356	up
ONT.16413.1	3	90	0.368518	12.5108	4.51374e-06	4.25009	up
ONT.16413.2	9	76	1.10555	10.5647	0.00160019	2.86535	up
ONT.16428.1	2	73	0.245679	10.1477	8.35241e-06	4.28097	up
ONT.16444.3	108	16	13.2667	2.22414	0.0039264	-2.58485	down
ONT.16465.2	10	77	1.22839	10.7037	0.00242334	2.75761	up
ONT.16469.4	9	65	1.10555	9.03558	0.00464433	2.64573	up
ONT.16493.2	2	43	0.245679	5.97739	0.000507319	3.54271	up
ONT.16508.3	32	0	3.93086	0	0.000377836	-4.12567	down
ONT.16509.1	3	42	0.368518	5.83838	0.00161885	3.18423	up
ONT.16513.1	108	11	13.2667	1.5291	0.00050355	-3.05746	down
ONT.16513.5	115	17	14.1265	2.36315	0.00359118	-2.59547	down
ONT.1652.1	40	0	4.91358	0	7.74386e-05	-4.43097	down
ONT.1652.3	171	16	21.0055	2.22414	0.000128664	-3.23838	down
ONT.1652.4	371	22	45.5734	3.0582	1.55915e-06	-3.92997	down
ONT.1652.5	44	1	5.40494	0.139009	0.000179781	-3.95215	down
ONT.1652.6	46	0	5.65061	0	2.70358e-05	-4.62386	down
ONT.16526.2	17	107	2.08827	14.874	0.00409766	2.55709	up
ONT.16528.2	63	3	7.73888	0.417027	0.000125747	-3.6946	down
ONT.16530.2	2	28	0.245679	3.89225	0.00819057	2.95613	up
ONT.16537.6	29	2	3.56234	0.278018	0.00864068	-2.95444	down
ONT.16538.1	126	16	15.4778	2.22414	0.00133108	-2.80359	down
ONT.1654.5	128	22	15.7234	3.0582	0.00765778	-2.40891	down
ONT.16549.1	53	1	6.51049	0.139009	4.46002e-05	-4.21024	down
ONT.16552.1	38	228	4.6679	31.6941	0.00313654	2.55888	up
ONT.16561.4	25	162	3.07099	22.5195	0.00226418	2.63869	up
ONT.16588.1	32	1	3.93086	0.139009	0.00159994	-3.51544	down
ONT.16597.1	5	44	0.614197	6.1164	0.00569378	2.75847	up
ONT.16598.1	2	102	0.245679	14.1789	4.55477e-07	4.75313	up
ONT.1660.1	44	2	5.40494	0.278018	0.000605085	-3.52465	down
ONT.16611.1	2	64	0.245679	8.89658	2.46546e-05	4.09628	up
ONT.16616.2	158	13	19.4086	1.80712	6.67279e-05	-3.39031	down
ONT.1662.1	111	19	13.6352	2.64117	0.00846057	-2.40014	down
ONT.16624.2	3259	8	400.334	1.11207	0	-8.3298	down
ONT.16624.4	286	4	35.1321	0.556036	5.13383e-10	-5.57515	down
ONT.16624.7	42	0	5.15926	0	5.3902e-05	-4.49817	down
ONT.16629.3	101	3	12.4068	0.417027	2.73156e-06	-4.35919	down
ONT.16633.2	2	30	0.245679	4.17027	0.00543548	3.04954	up
ONT.16633.3	1	38	0.122839	5.28234	0.000365612	3.79419	up
ONT.16639.1	24	0	2.94815	0	0.00242235	-3.73792	down
ONT.16643.1	25	0	3.07099	0	0.00188585	-3.79248	down
ONT.16643.3	53	6	6.51049	0.834054	0.00454036	-2.76423	down
ONT.16644.1	2	71	0.245679	9.86964	1.05296e-05	4.24192	up
ONT.16645.1	9	84	1.10555	11.6768	0.000778027	3.00638	up
ONT.16650.4	43	2	5.2821	0.278018	0.000709589	-3.4929	down
ONT.16651.4	5	50	0.614197	6.95045	0.00248824	2.93571	up
ONT.16659.1	90	4	11.0555	0.556036	1.97621e-05	-3.92819	down
ONT.16664.4	9	136	1.10555	18.9052	1.67144e-05	3.68928	up
ONT.16670.1	20	0	2.45679	0	0.00700645	-3.49635	down
ONT.16671.1	36	323	4.42222	44.8999	0.000138153	3.13198	up
ONT.16675.3	101	16	12.4068	2.22414	0.00613992	-2.48994	down
ONT.16677.1	21	0	2.57963	0	0.00532146	-3.56064	down
ONT.16679.4	43	1	5.2821	0.139009	0.000212344	-3.92041	down
ONT.16682.1	194	1385	23.8309	192.527	0.00112256	2.85729	up
ONT.16682.2	280	4	34.395	0.556036	6.32405e-10	-5.54477	down
ONT.16688.4	268	8	32.921	1.11207	3.22773e-08	-4.73524	down
ONT.16698.1	2	65	0.245679	9.03558	2.17452e-05	4.11801	up
ONT.16705.1	34	0	4.17654	0	0.000248598	-4.20826	down
ONT.16705.2	27	0	3.31666	0	0.0011621	-3.89578	down
ONT.16708.10	107	14	13.1438	1.94613	0.00200595	-2.74261	down
ONT.16708.4	81	8	9.94999	1.11207	0.000844549	-3.0328	down
ONT.16717.1	65	8	7.98456	1.11207	0.00384551	-2.72362	down
ONT.16718.1	27	1	3.31666	0.139009	0.00459154	-3.28555	down
ONT.16723.3	0	20	0	2.78018	0.0055377	3.52732	up
ONT.16737.1	0	64	0	8.89658	1.21051e-06	5.1167	up
ONT.16740.2	271	20	33.2895	2.78018	1.24887e-05	-3.6057	down
ONT.16741.2	2	109	0.245679	15.152	2.49657e-07	4.84719	up
ONT.16746.1	226	8	27.7617	1.11207	1.59731e-07	-4.49126	down
ONT.16746.12	1	96	0.122839	13.3449	1.89477e-07	5.08913	up
ONT.16746.2	225	19	27.6389	2.64117	4.24349e-05	-3.40686	down
ONT.16746.3	4	124	0.491358	17.2371	7.60745e-07	4.43851	up
ONT.16746.4	839	127	103.062	17.6541	0.00268844	-2.67182	down
ONT.16746.8	344	64	42.2568	8.89658	0.00972991	-2.35826	down
ONT.16746.9	1	67	0.122839	9.3136	4.42533e-06	4.58232	up
ONT.16748.3	4	77	0.491358	10.7037	4.51095e-05	3.76432	up
ONT.16748.4	1	30	0.122839	4.17027	0.00181306	3.47135	up
ONT.16748.5	4	288	0.491358	40.0346	2.29746e-10	5.64179	up
ONT.16756.3	50	3	6.14197	0.417027	0.000680723	-3.37237	down
ONT.16762.2	0	18	0	2.50216	0.00996454	3.38916	up
ONT.16762.3	6	50	0.737037	6.95045	0.00483291	2.74163	up
ONT.16769.3	66	0	8.1074	0	1.47166e-06	-5.12685	down
ONT.1677.1	21	0	2.57963	0	0.00532146	-3.56064	down
ONT.16773.2	116	16	14.2494	2.22414	0.0023993	-2.68618	down
ONT.1678.3	59	0	7.24753	0	3.73718e-06	-4.96999	down
ONT.1679.2	7	172	0.859876	23.9095	5.24457e-07	4.31505	up
ONT.16804.2	3	33	0.368518	4.5873	0.0075012	2.85323	up
ONT.16809.1	1	27	0.122839	3.75324	0.00351892	3.32886	up
ONT.16814.2	14	103	1.71975	14.3179	0.00180356	2.75182	up
ONT.16816.2	3	81	0.368518	11.2597	1.10375e-05	4.1014	up
ONT.16818.2	1	49	0.122839	6.81144	5.54887e-05	4.14547	up
ONT.16859.2	1259	170	154.655	23.6315	0.00127229	-2.84092	down
ONT.16861.1	0	50	0	6.95045	9.45569e-06	4.77215	up
ONT.16871.1	171	1051	21.0055	146.098	0.00343862	2.63993	up
ONT.16871.3	1059	38	130.087	5.28234	7.28549e-09	-4.69889	down
ONT.16872.2	45	272	5.52777	37.8104	0.00284513	2.57856	up
ONT.16875.1	2	33	0.245679	4.5873	0.00301046	3.17921	up
ONT.16885.6	145	21	17.8117	2.91919	0.00247829	-2.64795	down
ONT.16887.4	6	665	0.737037	92.441	2.95763e-13	6.42531	up
ONT.16903.3	646	45	79.3543	6.2554	3.56596e-06	-3.75428	down
ONT.16903.5	704	50	86.479	6.95045	4.08972e-06	-3.73182	down
ONT.16904.3	1	26	0.122839	3.61423	0.00442723	3.27806	up
ONT.16905.1	0	25	0	3.47522	0.00143629	3.82401	up
ONT.16912.2	208	4	25.5506	0.556036	1.12349e-08	-5.11937	down
ONT.1692.2	0	18	0	2.50216	0.00996454	3.38916	up
ONT.16921.1	4	71	0.491358	9.86964	8.61082e-05	3.65021	up
ONT.16924.2	4	89	0.491358	12.3718	1.37005e-05	3.96858	up
ONT.16939.1	50	6	6.14197	0.834054	0.00655142	-2.68322	down
ONT.16942.1	3	40	0.368518	5.56036	0.00223956	3.11696	up
ONT.16943.1	713	108	87.5845	15.013	0.00252726	-2.6677	down
ONT.16950.1	77	0	9.45864	0	3.93571e-07	-5.34333	down
ONT.16965.1	1280	104	157.234	14.4569	1.38182e-05	-3.56362	down
ONT.1697.6	308	18	37.8345	2.50216	1.87768e-06	-3.92727	down
ONT.16971.1	40	4	4.91358	0.556036	0.00677595	-2.79591	down
ONT.16976.1	0	26	0	3.61423	0.00111692	3.87667	up
ONT.1698.9	74	11	9.09012	1.5291	0.0069705	-2.5237	down
ONT.16994.3	69	1	8.47592	0.139009	5.41803e-06	-4.57895	down
ONT.17002.1	0	51	0	7.08946	8.05577e-06	4.79969	up
ONT.17019.1	221	2	27.1475	0.278018	5.68492e-10	-5.80337	down
ONT.17020.3	275	3	33.7808	0.417027	2.41947e-10	-5.78692	down
ONT.17021.1	0	60	0	8.34054	2.09663e-06	5.02636	up
ONT.17038.2	55	3	6.75617	0.417027	0.000344841	-3.50495	down
ONT.17044.1	1	37	0.122839	5.14333	0.000441326	3.75757	up
ONT.17046.1	32	2	3.93086	0.278018	0.00482835	-3.08793	down
ONT.17048.1	45	3	5.52777	0.417027	0.00140341	-3.22635	down
ONT.17060.1	0	126	0	17.5151	2.47451e-09	6.07337	up
ONT.17063.1	1	67	0.122839	9.3136	4.42533e-06	4.58232	up
ONT.17074.1	1	141	0.122839	19.6003	5.17271e-09	5.63475	up
ONT.17075.4	26	201	3.19383	27.9408	0.000580431	2.89407	up
ONT.17081.4	146	0	17.9346	0	1.12009e-09	-6.24947	down
ONT.17081.5	269	1	33.0438	0.139009	1.77595e-11	-6.51219	down
ONT.171.1	332	48	40.7827	6.67243	0.0015788	-2.70857	down
ONT.17101.3	68	4	8.35308	0.556036	0.000179778	-3.53364	down
ONT.17108.2	98	1	12.0383	0.139009	2.66471e-07	-5.07339	down
ONT.17108.3	34	1	4.17654	0.139009	0.00107716	-3.59803	down
ONT.17108.6	47	0	5.77345	0	2.29049e-05	-4.65364	down
ONT.17112.1	8	1329	0.982716	184.743	9.99201e-16	7.09823	up
ONT.17112.3	156	881	19.163	122.467	0.0062229	2.51678	up
ONT.17113.11	42	4	5.15926	0.556036	0.00502216	-2.86311	down
ONT.17113.9	74	10	9.09012	1.39009	0.00446421	-2.64012	down
ONT.1712.1	64	4	7.86172	0.556036	0.000282864	-3.44868	down
ONT.17120.1	288	48	35.3778	6.67243	0.00447129	-2.50474	down
ONT.17128.2	11	68	1.35123	9.45261	0.0086675	2.46688	up
ONT.17131.1	4	44	0.491358	6.1164	0.00275594	2.98278	up
ONT.17135.12	1	102	0.122839	14.1789	1.08953e-07	5.17494	up
ONT.17135.5	0	36	0	5.00432	0.000118528	4.31861	up
ONT.17135.6	0	21	0	2.91919	0.00417264	3.59174	up
ONT.17135.7	0	21	0	2.91919	0.00417264	3.59174	up
ONT.17137.3	46	503	5.65061	69.9215	2.24634e-05	3.4305	up
ONT.17140.2	0	24	0	3.33622	0.00185773	3.76935	up
ONT.17149.2	1	26	0.122839	3.61423	0.00442723	3.27806	up
ONT.17149.3	1	277	0.122839	38.5055	6.09868e-12	6.5995	up
ONT.17153.7	25	0	3.07099	0	0.00188585	-3.79248	down
ONT.17159.1	30	444	3.68518	61.72	1.9306e-06	3.83702	up
ONT.17165.1	18	1070	2.21111	148.74	4.08773e-12	5.78198	up
ONT.17165.3	2	133	0.245679	18.4882	3.9475e-08	5.12982	up
ONT.17165.8	2	211	0.245679	29.3309	4.47225e-10	5.78811	up
ONT.17167.1	53	1045	6.51049	145.264	8.57582e-08	4.28595	up
ONT.17179.1	2	92	0.245679	12.7888	1.14253e-06	4.60713	up
ONT.17185.1	15	89	1.84259	12.3718	0.00711516	2.4574	up
ONT.17186.1	1	145	0.122839	20.1563	3.94916e-09	5.67458	up
ONT.17195.1	1	29	0.122839	4.03126	0.00225218	3.4254	up
ONT.17199.3	1	23	0.122839	3.19721	0.00906043	3.11393	up
ONT.17202.3	1	34	0.122839	4.72631	0.000791555	3.64178	up
ONT.17205.2	13	648	1.59691	90.0778	5.91591e-11	5.47647	up
ONT.17209.4	41	1	5.03642	0.139009	0.000298548	-3.85474	down
ONT.17210.1	3	45	0.368518	6.2554	0.00101097	3.2796	up
ONT.17218.1	9	71	1.10555	9.86964	0.00256863	2.76964	up
ONT.17223.7	27	0	3.31666	0	0.0011621	-3.89578	down
ONT.17227.2	120	2	14.7407	0.278018	1.80186e-07	-4.93291	down
ONT.17235.1	67	1	8.23024	0.139009	6.90268e-06	-4.5377	down
ONT.17235.3	31	1	3.80802	0.139009	0.00196039	-3.4723	down
ONT.17238.3	108	10	13.2667	1.39009	0.000302667	-3.17388	down
ONT.17246.1	22	0	2.70247	0	0.00406815	-3.62219	down
ONT.17256.2	30	347	3.68518	48.2361	1.78808e-05	3.48312	up
ONT.17265.1	215	35	26.4105	4.86531	0.00405905	-2.52171	down
ONT.17265.3	82	10	10.0728	1.39009	0.00223948	-2.78461	down
ONT.17265.4	127	15	15.6006	2.08513	0.000861498	-2.89777	down
ONT.17265.6	141	22	17.3204	3.0582	0.00399601	-2.54647	down
ONT.17281.1	27	0	3.31666	0	0.0011621	-3.89578	down
ONT.17297.2	971	116	119.277	16.125	0.000395671	-3.01085	down
ONT.17301.2	73	1	8.96728	0.139009	3.39065e-06	-4.65808	down
ONT.17301.4	59	0	7.24753	0	3.73718e-06	-4.96999	down
ONT.17303.1	6	67	0.737037	9.3136	0.000648092	3.1504	up
ONT.17316.1	6	109	0.737037	15.152	1.37601e-05	3.83709	up
ONT.17316.2	599	8	73.5808	1.11207	1.14803e-11	-5.88981	down
ONT.17316.6	40	1	4.91358	0.139009	0.000355436	-3.82074	down
ONT.17321.2	31	189	3.80802	26.2727	0.00304979	2.56865	up
ONT.17323.1	7	90	0.859876	12.5108	0.000136493	3.39492	up
ONT.17327.3	179	15	21.9883	2.08513	5.87167e-05	-3.38656	down
ONT.17343.1	11	90	1.35123	12.5108	0.00129968	2.86166	up
ONT.17343.2	4	40	0.491358	5.56036	0.00507916	2.85123	up
ONT.17351.1	23	0	2.82531	0	0.00312967	-3.68121	down
ONT.1736.1	22	134	2.70247	18.6272	0.00391862	2.53872	up
ONT.17367.4	9	115	1.10555	15.986	6.78153e-05	3.45093	up
ONT.17375.1	52	5	6.38765	0.695045	0.00264939	-2.933	down
ONT.1739.1	105	7	12.8981	0.973063	6.19708e-05	-3.55307	down
ONT.17396.1	6	66	0.737037	9.17459	0.000723004	3.12931	up
ONT.17401.10	49	2	6.01913	0.278018	0.000281802	-3.67368	down
ONT.1741.2	0	63	0	8.75757	1.38517e-06	5.09464	up
ONT.17416.8	374	27	45.942	3.75324	7.08303e-06	-3.66746	down
ONT.1743.1	102	9	12.5296	1.25108	0.000270776	-3.21956	down
ONT.17436.2	3	93	0.368518	12.9278	3.40172e-06	4.29643	up
ONT.17456.2	9	169	1.10555	23.4925	2.4975e-06	3.99881	up
ONT.17460.4	2	28	0.245679	3.89225	0.00819057	2.95613	up
ONT.17461.1	0	51	0	7.08946	8.05577e-06	4.79969	up
ONT.17464.3	16	104	1.96543	14.4569	0.0035461	2.59502	up
ONT.17465.4	0	23	0	3.19721	0.0024174	3.71254	up
ONT.17466.1	37	0	4.54506	0	0.000136577	-4.32391	down
ONT.17466.2	31	1	3.80802	0.139009	0.00196039	-3.4723	down
ONT.17468.1	33	1	4.0537	0.139009	0.00131049	-3.55733	down
ONT.17480.5	1	42	0.122839	5.83838	0.000177457	3.93203	up
ONT.17502.5	80	5	9.82716	0.695045	0.000120018	-3.53617	down
ONT.17512.2	96	4	11.7926	0.556036	1.16016e-05	-4.01939	down
ONT.17512.3	53	2	6.51049	0.278018	0.00015848	-3.78273	down
ONT.17514.2	64	1342	7.86172	186.55	4.44444e-08	4.38298	up
ONT.17514.3	7	57	0.859876	7.92351	0.00376203	2.75312	up
ONT.17516.2	25	1	3.07099	0.139009	0.00720151	-3.18225	down
ONT.17520.3	516	43	63.3852	5.97739	1.79522e-05	-3.49408	down
ONT.17521.2	55	1	6.75617	0.139009	3.34739e-05	-4.26182	down
ONT.17525.1	55	768	6.75617	106.759	2.29774e-06	3.79099	up
ONT.17526.11	207	23	25.4278	3.19721	0.000311086	-3.03499	down
ONT.17526.9	3	87	0.368518	12.0938	6.03343e-06	4.20221	up
ONT.17527.1	3134	27	384.979	3.75324	4.66294e-15	-6.72777	down
ONT.17527.4	42	0	5.15926	0	5.3902e-05	-4.49817	down
ONT.17527.5	81	0	9.94999	0	2.52909e-07	-5.41464	down
ONT.17527.6	165	0	20.2685	0	3.44673e-10	-6.42379	down
ONT.17531.1	130	1	15.9691	0.139009	2.0389e-08	-5.47412	down
ONT.17532.5	1	24	0.122839	3.33622	0.00710333	3.17074	up
ONT.17549.1	90	5	11.0555	0.695045	4.7482e-05	-3.70229	down
ONT.17553.3	152	873	18.6716	121.355	0.00541319	2.54065	up
ONT.17559.1	42	1	5.15926	0.139009	0.000251451	-3.88794	down
ONT.17565.1	0	70	0	9.73063	5.57218e-07	5.24241	up
ONT.17565.2	8	108	0.982716	15.013	6.10182e-05	3.50008	up
ONT.17565.5	4	36	0.491358	5.00432	0.00964855	2.70648	up
ONT.17565.7	0	18	0	2.50216	0.00996454	3.38916	up
ONT.17566.3	700	25	85.9876	3.47522	1.08321e-08	-4.67177	down
ONT.17566.5	98	0	12.0383	0	4.61961e-08	-5.68362	down
ONT.17566.6	92	14	11.3012	1.94613	0.00560425	-2.5289	down
ONT.17566.7	50	4	6.14197	0.556036	0.00162243	-3.1044	down
ONT.17566.8	99	2	12.1611	0.278018	9.94978e-07	-4.66025	down
ONT.17569.1	111	0	13.6352	0	1.47691e-08	-5.86003	down
ONT.17584.1	126	11	15.4778	1.5291	0.000154008	-3.2762	down
ONT.17591.2	56	0	6.87901	0	5.71902e-06	-4.89716	down
ONT.17591.4	120	16	14.7407	2.22414	0.00188901	-2.7343	down
ONT.17600.1	23	0	2.82531	0	0.00312967	-3.68121	down
ONT.17609.2	143	2	17.566	0.278018	3.61537e-08	-5.18218	down
ONT.17609.3	430	9	52.821	1.25108	6.69575e-10	-5.27459	down
ONT.17609.4	24	0	2.94815	0	0.00242235	-3.73792	down
ONT.17610.10	606	17	74.4407	2.36315	1.98482e-09	-4.97359	down
ONT.17620.1	8	65	0.982716	9.03558	0.00275319	2.78396	up
ONT.17621.16	0	91	0	12.6498	5.29986e-08	5.6121	up
ONT.17621.18	2	39	0.245679	5.42135	0.00100133	3.40809	up
ONT.17621.21	2	59	0.245679	8.20153	4.72215e-05	3.98244	up
ONT.17621.23	4	137	0.491358	19.0442	3.0682e-07	4.58027	up
ONT.17621.24	5	216	0.614197	30.0259	1.10218e-08	5.00558	up
ONT.17621.7	70	425	8.59876	59.0788	0.00273008	2.60289	up
ONT.17631.4	5	105	0.614197	14.5959	8.332e-06	3.97817	up
ONT.17639.1	2	38	0.245679	5.28234	0.00119455	3.37238	up
ONT.17641.2	78	1691	9.58148	235.064	3.12935e-08	4.4383	up
ONT.17641.3	36	618	4.42222	85.9076	4.07689e-07	4.06402	up
ONT.17643.1	26	138	3.19383	19.1832	0.00879771	2.3577	up
ONT.17650.1	12	85	1.47407	11.8158	0.00304557	2.67359	up
ONT.17653.1	0	100	0	13.9009	2.2144e-08	5.74551	up
ONT.1766.3	56	3	6.87901	0.417027	0.000302438	-3.53007	down
ONT.17671.1	138	20	16.9518	2.78018	0.00261415	-2.64195	down
ONT.17690.1	87	9	10.687	1.25108	0.000883551	-2.99472	down
ONT.17692.1	91	11	11.1784	1.5291	0.00174498	-2.81513	down
ONT.17697.5	1547	155	190.033	21.5464	0.00010161	-3.26943	down
ONT.17698.3	2	41	0.245679	5.69937	0.00070917	3.47697	up
ONT.17703.2	67	9	8.23024	1.25108	0.00527835	-2.62725	down
ONT.17717.3	142	23	17.4432	3.19721	0.0049754	-2.49739	down
ONT.17727.3	7	182	0.859876	25.2996	3.11039e-07	4.39571	up
ONT.1773.5	2	38	0.245679	5.28234	0.00119455	3.37238	up
ONT.17730.1	50	2	6.14197	0.278018	0.000243344	-3.70173	down
ONT.17731.2	15	130	1.84259	18.0712	0.000477317	2.99449	up
ONT.17736.1	61	9	7.49321	1.25108	0.00951777	-2.49589	down
ONT.17736.3	66	9	8.1074	1.25108	0.00581299	-2.60617	down
ONT.17737.4	12	71	1.47407	9.86964	0.00992883	2.42015	up
ONT.17742.2	279	33	34.2722	4.5873	0.000381626	-2.97507	down
ONT.17754.2	20	0	2.45679	0	0.00700645	-3.49635	down
ONT.17758.2	2625	93	322.454	12.9278	5.0301e-09	-4.7569	down
ONT.17759.1	118	0	14.4951	0	8.37313e-09	-5.94678	down
ONT.17759.2	148	13	18.1802	1.80712	0.000113212	-3.29716	down
ONT.17759.3	992	13	121.857	1.80712	1.76725e-12	-6.0259	down
ONT.17770.5	118	19	14.4951	2.64117	0.005665	-2.48689	down
ONT.17771.2	5	47	0.614197	6.53342	0.00373872	2.84981	up
ONT.17782.1	21	0	2.57963	0	0.00532146	-3.56064	down
ONT.17786.9	42	3	5.15926	0.417027	0.00221645	-3.13108	down
ONT.17790.2	103	9	12.6525	1.25108	0.000251296	-3.23337	down
ONT.17794.1	270	7	33.1666	0.973063	1.4089e-08	-4.89952	down
ONT.17798.1	2	123	0.245679	17.0981	8.20459e-08	5.01871	up
ONT.17798.4	4	74	0.491358	10.2867	6.20377e-05	3.70839	up
ONT.17799.2	2	55	0.245679	7.64549	8.17185e-05	3.88442	up
ONT.17807.1	5	68	0.614197	9.45261	0.000278305	3.36527	up
ONT.17807.2	2	29	0.245679	4.03126	0.00666135	3.00359	up
ONT.17811.1	73	11	8.96728	1.5291	0.00759852	-2.50458	down
ONT.17812.1	117	11	14.3722	1.5291	0.000274224	-3.17097	down
ONT.17825.3	5	68	0.614197	9.45261	0.000278305	3.36527	up
ONT.17835.1	0	63	0	8.75757	1.38517e-06	5.09464	up
ONT.17839.1	52	1	6.38765	0.139009	5.16304e-05	-4.18374	down
ONT.17845.1	68	0	8.35308	0	1.14372e-06	-5.1687	down
ONT.17847.1	14	246	1.71975	34.1962	1.36134e-06	3.99257	up
ONT.17847.2	216	22	26.5333	3.0582	0.000163404	-3.15497	down
ONT.17851.1	629	11	77.266	1.5291	5.60108e-11	-5.5782	down
ONT.17851.3	272	14	33.4123	1.94613	9.83383e-07	-4.0729	down
ONT.17852.2	42	0	5.15926	0	5.3902e-05	-4.49817	down
ONT.17856.5	39	1	4.79074	0.139009	0.000424356	-3.78593	down
ONT.17860.1	39	1	4.79074	0.139009	0.000424356	-3.78593	down
ONT.17862.2	62	477	7.61605	66.3073	0.000422822	2.93878	up
ONT.17866.1	75	4	9.21296	0.556036	8.48024e-05	-3.67125	down
ONT.17875.1	49	590	6.01913	82.0153	9.276e-06	3.5723	up
ONT.1788.1	9	96	1.10555	13.3449	0.000284513	3.19503	up
ONT.17886.2	47	3	5.77345	0.417027	0.00104496	-3.28654	down
ONT.17886.3	272	28	33.4123	3.89225	0.000140408	-3.16175	down
ONT.1790.3	4	71	0.491358	9.86964	8.61082e-05	3.65021	up
ONT.17902.1	43	4	5.2821	0.556036	0.00433503	-2.89558	down
ONT.17904.2	55	0	6.75617	0	6.61563e-06	-4.87205	down
ONT.17905.1	228	11	28.0074	1.5291	9.99192e-07	-4.12197	down
ONT.17916.3	2	131	0.245679	18.2102	4.55212e-08	5.10828	up
ONT.17917.1	219	38	26.9018	5.28234	0.00616729	-2.4353	down
ONT.17917.2	432	60	53.0666	8.34054	0.00114725	-2.77557	down
ONT.17922.1	9	266	1.10555	36.9764	3.63681e-08	4.64735	up
ONT.1794.1	78	0	9.58148	0	3.51775e-07	-5.36149	down
ONT.17946.4	18	105	2.21111	14.5959	0.00640997	2.45613	up
ONT.17946.5	1	23	0.122839	3.19721	0.00906043	3.11393	up
ONT.17951.1	50	5	6.14197	0.695045	0.00342235	-2.8785	down
ONT.17966.3	44	223	5.40494	30.999	0.0099052	2.32526	up
ONT.17968.1	37	0	4.54506	0	0.000136577	-4.32391	down
ONT.17998.5	65	2	7.98456	0.278018	3.31155e-05	-4.06772	down
ONT.180.2	14	96	1.71975	13.3449	0.00296104	2.65218	up
ONT.18002.3	47	4	5.77345	0.556036	0.00244801	-3.01858	down
ONT.18013.2	1	42	0.122839	5.83838	0.000177457	3.93203	up
ONT.18014.1	103	3	12.6525	0.417027	2.30745e-06	-4.38695	down
ONT.18015.2	591	3	72.5981	0.417027	1.0314e-13	-6.88522	down
ONT.18015.7	83	1	10.1957	0.139009	1.1399e-06	-4.83878	down
ONT.18015.8	214	19	26.2876	2.64117	6.43868e-05	-3.33518	down
ONT.1802.2	5	159	0.614197	22.1024	2.03415e-07	4.56808	up
ONT.18028.4	107	2	13.1438	0.278018	5.02532e-07	-4.77028	down
ONT.18029.4	34	2	4.17654	0.278018	0.00332491	-3.17053	down
ONT.18034.1	22	0	2.70247	0	0.00406815	-3.62219	down
ONT.18039.2	27	1	3.31666	0.139009	0.00459154	-3.28555	down
ONT.18041.1	188	20	23.0938	2.78018	0.000259006	-3.08267	down
ONT.18049.1	242	42	29.7271	5.83838	0.00604413	-2.44034	down
ONT.18049.12	242	0	29.7271	0	7.87648e-12	-6.97097	down
ONT.18051.2	304	11	37.3432	1.5291	6.9972e-08	-4.53395	down
ONT.18054.1	65	1	7.98456	0.139009	8.84294e-06	-4.49523	down
ONT.18058.1	0	58	0	8.06252	2.78872e-06	4.97898	up
ONT.18058.2	1	87	0.122839	12.0938	4.59373e-07	4.95	up
ONT.18075.1	1	41	0.122839	5.69937	0.00021169	3.89878	up
ONT.18083.2	46	2	5.65061	0.278018	0.000442918	-3.58612	down
ONT.18087.1	81	0	9.94999	0	2.52909e-07	-5.41464	down
ONT.18088.1	277	40	34.0265	5.56036	0.00162798	-2.70103	down
ONT.18101.4	25	0	3.07099	0	0.00188585	-3.79248	down
ONT.18109.4	52	3	6.38765	0.417027	0.000516037	-3.42687	down
ONT.18115.1	0	160	0	22.2414	2.39691e-10	6.41346	up
ONT.18124.1	52	6	6.38765	0.834054	0.00512471	-2.73773	down
ONT.18125.10	47	1	5.77345	0.139009	0.000110721	-4.04341	down
ONT.18125.13	136	1	16.7062	0.139009	1.33882e-08	-5.53828	down
ONT.18125.2	284	0	34.8864	0	1.57074e-12	-7.20015	down
ONT.18125.6	141	0	17.3204	0	1.56238e-09	-6.19987	down
ONT.18125.9	62	0	7.61605	0	2.4819e-06	-5.03931	down
ONT.18126.1	114	13	14.0037	1.80712	0.000843028	-2.92617	down
ONT.18131.1	32	2	3.93086	0.278018	0.00482835	-3.08793	down
ONT.18137.1	33	1	4.0537	0.139009	0.00131049	-3.55733	down
ONT.18138.1	198	28	24.3222	3.89225	0.00165153	-2.70747	down
ONT.18138.12	30	2	3.68518	0.278018	0.00709541	-3.00032	down
ONT.18138.7	28	1	3.4395	0.139009	0.00368942	-3.33455	down
ONT.18138.9	25	1	3.07099	0.139009	0.00720151	-3.18225	down
ONT.18141.2	135	6	16.5833	0.834054	3.61931e-06	-4.08177	down
ONT.18141.5	24	0	2.94815	0	0.00242235	-3.73792	down
ONT.18144.1	1	40	0.122839	5.56036	0.00025324	3.86475	up
ONT.18145.1	104	13	12.7753	1.80712	0.00163666	-2.79604	down
ONT.18150.1	23	0	2.82531	0	0.00312967	-3.68121	down
ONT.18155.1	2	32	0.245679	4.44829	0.00365425	3.13727	up
ONT.18158.2	82	13	10.0728	1.80712	0.00810078	-2.46024	down
ONT.1816.4	3	95	0.368518	13.2059	2.82815e-06	4.32652	up
ONT.18166.2	704	98	86.479	13.6229	0.00127345	-2.78706	down
ONT.18169.1	66	5	8.1074	0.695045	0.000507968	-3.26588	down
ONT.18169.2	553	34	67.9302	4.72631	1.34945e-06	-3.91637	down
ONT.18170.1	30	0	3.68518	0	0.000584041	-4.03806	down
ONT.18172.13	41	0	5.03642	0	6.45089e-05	-4.46496	down
ONT.18172.2	27	0	3.31666	0	0.0011621	-3.89578	down
ONT.18177.1	0	34	0	4.72631	0.000179255	4.24039	up
ONT.18179.2	78	11	9.58148	1.5291	0.00496315	-2.59776	down
ONT.18179.3	33	3	4.0537	0.417027	0.00979448	-2.80046	down
ONT.1818.2	83	1	10.1957	0.139009	1.1399e-06	-4.83878	down
ONT.18182.3	22	0	2.70247	0	0.00406815	-3.62219	down
ONT.18183.1	56	0	6.87901	0	5.71902e-06	-4.89716	down
ONT.18183.3	106	11	13.021	1.5291	0.00057895	-3.03097	down
ONT.18186.1	59	1	7.24753	0.139009	1.92707e-05	-4.35976	down
ONT.18186.2	444	53	54.5407	7.36748	0.000349586	-2.98806	down
ONT.18186.5	7	90	0.859876	12.5108	0.000136493	3.39492	up
ONT.18186.6	3	51	0.368518	7.08946	0.000415882	3.45328	up
ONT.18187.1	29	0	3.56234	0	0.000731056	-3.99217	down
ONT.18203.2	34	1163	4.17654	161.667	4.59411e-10	5.05224	up
ONT.18211.1	71	374	8.7216	51.9894	0.00771531	2.39942	up
ONT.18216.4	1187	12	145.81	1.66811	1.52878e-13	-6.38457	down
ONT.18224.1	338	57	41.5197	7.92351	0.0048444	-2.49503	down
ONT.18226.1	45	327	5.52777	45.4559	0.000697866	2.84256	up
ONT.18234.2	3	66	0.368518	9.17459	5.86094e-05	3.81343	up
ONT.18236.1	805	17	98.8857	2.36315	1.16369e-10	-5.38212	down
ONT.18236.6	14	833	1.71975	115.794	7.61979e-12	5.74441	up
ONT.18240.1	0	21	0	2.91919	0.00417264	3.59174	up
ONT.18240.3	36	0	4.42222	0	0.000166146	-4.28638	down
ONT.18242.2	58	0	7.12469	0	4.29863e-06	-4.94612	down
ONT.18243.1	142	15	17.4432	2.08513	0.000371271	-3.05653	down
ONT.18243.2	3	48	0.368518	6.67243	0.000642932	3.36906	up
ONT.18243.4	87	4	10.687	0.556036	2.60518e-05	-3.88034	down
ONT.18243.5	0	19	0	2.64117	0.0074014	3.45989	up
ONT.18245.2	2	230	0.245679	31.9721	1.88691e-10	5.91144	up
ONT.18246.2	1108	9	136.106	1.25108	4.26326e-14	-6.63616	down
ONT.18246.3	117	0	14.3722	0	9.06387e-09	-5.93471	down
ONT.18248.2	405	38	49.75	5.28234	5.2869e-05	-3.31645	down
ONT.18248.3	252	31	30.9555	4.30928	0.00053906	-2.91444	down
ONT.18248.4	245	9	30.0957	1.25108	1.50398e-07	-4.46793	down
ONT.18248.5	1	65	0.122839	9.03558	5.70614e-06	4.53982	up
ONT.18248.7	34	1	4.17654	0.139009	0.00107716	-3.59803	down
ONT.18250.1	0	87	0	12.0938	7.99523e-08	5.54861	up
ONT.18251.2	67	7	8.23024	0.973063	0.00177401	-2.91972	down
ONT.18252.1	50	4	6.14197	0.556036	0.00162243	-3.1044	down
ONT.18253.1	7	225	0.859876	31.277	4.19601e-08	4.69885	up
ONT.18253.3	0	62	0	8.61856	1.58767e-06	5.07224	up
ONT.18259.1	41	2	5.03642	0.278018	0.000982658	-3.42723	down
ONT.18259.2	544	64	66.8247	8.89658	0.000307875	-3.01647	down
ONT.18259.6	54	1	6.63333	0.139009	3.8602e-05	-4.23626	down
ONT.1826.1	19	153	2.33395	21.2684	0.000592766	2.92063	up
ONT.18262.2	40	2	4.91358	0.278018	0.00116054	-3.39324	down
ONT.18262.3	148	0	18.1802	0	9.83253e-10	-6.26885	down
ONT.18267.1	77	1	9.45864	0.139009	2.16353e-06	-4.7331	down
ONT.18267.4	117	0	14.3722	0	9.06387e-09	-5.93471	down
ONT.18270.1	96	10	11.7926	1.39009	0.000730642	-3.00714	down
ONT.18270.3	3	40	0.368518	5.56036	0.00223956	3.11696	up
ONT.18275.1	28	1	3.4395	0.139009	0.00368942	-3.33455	down
ONT.18279.1	5	115	0.614197	15.986	3.79262e-06	4.10719	up
ONT.18280.1	444	20	54.5407	2.78018	1.41598e-07	-4.31396	down
ONT.18280.2	49	1297	6.01913	180.295	4.74674e-09	4.70617	up
ONT.18280.3	2551	65	313.363	9.03558	1.84666e-10	-5.22008	down
ONT.18287.2	68	5	8.35308	0.695045	0.00040857	-3.30774	down
ONT.18287.3	132	0	16.2148	0	2.9224e-09	-6.10605	down
ONT.18288.2	340	6	41.7654	0.834054	6.49742e-10	-5.40194	down
ONT.18291.2	22	170	2.70247	23.6315	0.000684712	2.87774	up
ONT.18293.1	2	167	0.245679	23.2145	4.47009e-09	5.4541	up
ONT.18294.3	88	11	10.8099	1.5291	0.00220392	-2.76779	down
ONT.18294.4	100	1	12.2839	0.139009	2.22612e-07	-5.10197	down
ONT.18294.5	162	23	19.9	3.19721	0.00197715	-2.68508	down
ONT.18298.2	0	30	0	4.17027	0.000430854	4.06996	up
ONT.18299.3	82	12	10.0728	1.66811	0.00546408	-2.56047	down
ONT.18300.1	52	1	6.38765	0.139009	5.16304e-05	-4.18374	down
ONT.18304.1	73	4	8.96728	0.556036	0.000104572	-3.63325	down
ONT.18306.23	38	623	4.6679	86.6026	6.06136e-07	4.0015	up
ONT.18306.25	45	1	5.52777	0.139009	0.000152591	-3.98322	down
ONT.18306.26	30	365	3.68518	50.7383	1.14289e-05	3.55569	up
ONT.18306.27	79	0	9.70432	0	3.14781e-07	-5.37942	down
ONT.18306.3	281	0	34.5179	0	1.74916e-12	-7.18494	down
ONT.18306.4	449	2	55.1549	0.278018	4.59965e-13	-6.81963	down
ONT.18306.5	282	1	34.6407	0.139009	1.1061e-11	-6.5798	down
ONT.18308.1	62	939	7.61605	130.529	1.04415e-06	3.91309	up
ONT.18309.1	1	24	0.122839	3.33622	0.00710333	3.17074	up
ONT.18310.1	0	82	0	11.3987	1.36715e-07	5.4651	up
ONT.18311.1	1	33	0.122839	4.5873	0.00096838	3.60103	up
ONT.18316.1	34	0	4.17654	0	0.000248598	-4.20826	down
ONT.1832.2	43	0	5.2821	0	4.5172e-05	-4.53064	down
ONT.1832.4	32	0	3.93086	0	0.000377836	-4.12567	down
ONT.18324.4	57	2	7.00185	0.278018	9.17058e-05	-3.88411	down
ONT.18328.2	90	0	11.0555	0	9.94558e-08	-5.56325	down
ONT.18328.4	96	1	11.7926	0.139009	3.19943e-07	-5.04423	down
ONT.18329.3	92	7	11.3012	0.973063	0.00017526	-3.36609	down
ONT.18330.1	0	21	0	2.91919	0.00417264	3.59174	up
ONT.18336.1	156	25	19.163	3.47522	0.00434795	-2.51983	down
ONT.18337.1	1	26	0.122839	3.61423	0.00442723	3.27806	up
ONT.18345.2	359	23	44.0994	3.19721	2.94995e-06	-3.82365	down
ONT.18348.1	92	15	11.3012	2.08513	0.00800484	-2.4409	down
ONT.18349.1	292	43	35.8691	5.97739	0.00184835	-2.67683	down
ONT.1835.1	3	63	0.368518	8.75757	8.4495e-05	3.74824	up
ONT.18355.1	39	3	4.79074	0.417027	0.0035659	-3.02907	down
ONT.18362.3	1	25	0.122839	3.47522	0.00559502	3.2254	up
ONT.18364.1	1	118	0.122839	16.4031	2.81557e-08	5.38158	up
ONT.18364.2	16	103	1.96543	14.3179	0.00378983	2.58133	up
ONT.18369.2	306	6	37.5889	0.834054	1.82791e-09	-5.25085	down
ONT.18374.1	1	39	0.122839	5.42135	0.000303826	3.8299	up
ONT.18375.1	2	32	0.245679	4.44829	0.00365425	3.13727	up
ONT.18375.2	5	81	0.614197	11.2597	7.14614e-05	3.61135	up
ONT.18378.1	352	29	43.2395	4.03126	2.09772e-05	-3.48393	down
ONT.18385.1	184	12	22.6025	1.66811	1.13894e-05	-3.70784	down
ONT.18387.1	161	25	19.7771	3.47522	0.00349309	-2.56479	down
ONT.18388.1	0	36	0	5.00432	0.000118528	4.31861	up
ONT.18388.11	4	167	0.491358	23.2145	4.82645e-08	4.8624	up
ONT.18388.6	15	994	1.84259	138.175	2.04092e-12	5.91105	up
ONT.18388.8	0	20	0	2.78018	0.0055377	3.52732	up
ONT.18389.2	43	746	5.2821	103.701	3.26648e-07	4.09057	up
ONT.18394.6	1	52	0.122839	7.22847	3.49096e-05	4.22809	up
ONT.18400.1	2043	11	250.961	1.5291	2.22045e-16	-7.27467	down
ONT.18401.2	338	7	41.5197	0.973063	1.59875e-09	-5.22151	down
ONT.18405.2	129	17	15.8463	2.36315	0.00160333	-2.7586	down
ONT.18409.1	89	13	10.9327	1.80712	0.00476433	-2.57579	down
ONT.18409.3	82	8	10.0728	1.11207	0.000772941	-3.05009	down
ONT.18416.2	405	7	49.75	0.973063	2.67874e-10	-5.48104	down
ONT.18416.4	480	4	58.9629	0.556036	2.83429e-12	-6.31822	down
ONT.18420.2	85	14	10.4414	1.94613	0.00931918	-2.41718	down
ONT.18420.4	267	1745	32.7981	242.571	0.00277903	2.73336	up
ONT.18422.2	130	5	15.9691	0.695045	2.17541e-06	-4.22338	down
ONT.18438.3	11	155	1.35123	21.5464	1.74436e-05	3.63337	up
ONT.18440.2	55	2	6.75617	0.278018	0.000120146	-3.83431	down
ONT.18441.1	232	3	28.4987	0.417027	1.28203e-09	-5.54349	down
ONT.18443.10	260	0	31.9383	0	3.83127e-12	-7.07368	down
ONT.18443.12	1	29	0.122839	4.03126	0.00225218	3.4254	up
ONT.18443.4	9	75	1.10555	10.4257	0.00175653	2.84671	up
ONT.18443.5	1270	2	156.006	0.278018	0	-8.31565	down
ONT.18443.6	505	2	62.0339	0.278018	1.37113e-13	-6.98851	down
ONT.18443.7	640	5	78.6172	0.695045	4.22218e-13	-6.5059	down
ONT.18443.8	115	676	14.1265	93.9701	0.00399882	2.56919	up
ONT.18445.1	240	0	29.4815	0	8.55926e-12	-6.95909	down
ONT.18445.3	47	2	5.77345	0.278018	0.000380165	-3.6159	down
ONT.18447.2	135	4	16.5833	0.556036	6.10577e-07	-4.50295	down
ONT.18453.12	462	26	56.7518	3.61423	7.77197e-07	-4.0217	down
ONT.18453.4	153	27	18.7944	3.75324	0.00794206	-2.3887	down
ONT.18476.1	83	5	10.1957	0.695045	9.01289e-05	-3.58805	down
ONT.18482.3	8	83	0.982716	11.5377	0.000480117	3.12772	up
ONT.18484.3	51	2	6.26481	0.278018	0.000210539	-3.72924	down
ONT.18487.2	21	0	2.57963	0	0.00532146	-3.56064	down
ONT.18492.1	28	239	3.4395	33.2232	0.000248146	3.04201	up
ONT.18493.5	186	0	22.8481	0	1.07145e-10	-6.59472	down
ONT.18498.5	322	2	39.5543	0.278018	1.35451e-11	-6.34243	down
ONT.18507.3	191	4	23.4623	0.556036	2.51944e-08	-4.99754	down
ONT.18509.2	91	2	11.1784	0.278018	2.06249e-06	-4.54112	down
ONT.18511.2	1045	173	128.367	24.0486	0.00616752	-2.54764	down
ONT.18512.2	21	0	2.57963	0	0.00532146	-3.56064	down
ONT.18513.3	5	178	0.614197	24.7436	7.0538e-08	4.72911	up
ONT.18514.2	55	0	6.75617	0	6.61563e-06	-4.87205	down
ONT.18517.7	1	229	0.122839	31.8331	4.25584e-11	6.32702	up
ONT.18519.3	2	192	0.245679	26.6897	1.14031e-09	5.65325	up
ONT.18522.2	47	2	5.77345	0.278018	0.000380165	-3.6159	down
ONT.18523.1	37	201	4.54506	27.9408	0.00639719	2.41522	up
ONT.18523.2	42	0	5.15926	0	5.3902e-05	-4.49817	down
ONT.18524.3	88	1	10.8099	0.139009	6.86921e-07	-4.9213	down
ONT.18530.2	35	0	4.29938	0	0.00020285	-4.24785	down
ONT.18530.3	259	23	31.8154	3.19721	5.03442e-05	-3.35562	down
ONT.18539.3	76	7	9.3358	0.973063	0.000730104	-3.09673	down
ONT.18545.3	28	1	3.4395	0.139009	0.00368942	-3.33455	down
ONT.18549.1	82	6	10.0728	0.834054	0.000212008	-3.37569	down
ONT.18553.1	1453	241	178.486	33.5012	0.00764609	-2.54859	down
ONT.18554.4	0	20	0	2.78018	0.0055377	3.52732	up
ONT.18561.1	36	0	4.42222	0	0.000166146	-4.28638	down
ONT.18563.1	105	10	12.8981	1.39009	0.000374913	-3.13396	down
ONT.18574.1	4	88	0.491358	12.2328	1.50603e-05	3.95262	up
ONT.18580.1	7	176	0.859876	24.4656	4.243e-07	4.34786	up
ONT.18580.2	870	4	106.87	0.556036	5.9952e-15	-7.17359	down
ONT.18581.1	151	906	18.5488	125.942	0.00387569	2.60347	up
ONT.18584.1	0	28	0	3.89225	0.000686644	3.97655	up
ONT.18592.2	3	41	0.368518	5.69937	0.00190198	3.15099	up
ONT.18593.4	199	1151	24.445	159.999	0.00596093	2.55434	up
ONT.18598.1	27	1	3.31666	0.139009	0.00459154	-3.28555	down
ONT.18599.3	55	7	6.75617	0.973063	0.00648102	-2.64384	down
ONT.18609.8	42	0	5.15926	0	5.3902e-05	-4.49817	down
ONT.18611.2	3	63	0.368518	8.75757	8.4495e-05	3.74824	up
ONT.18614.1	236	1	28.9901	0.139009	6.54499e-11	-6.32481	down
ONT.18618.3	39	257	4.79074	35.7253	0.0015522	2.6946	up
ONT.18621.5	11	73	1.35123	10.1477	0.00549466	2.56655	up
ONT.18621.8	36	191	4.42222	26.5507	0.00758763	2.37983	up
ONT.18627.1	0	33	0	4.5873	0.000221761	4.19964	up
ONT.18639.2	79	12	9.70432	1.66811	0.00695105	-2.50797	down
ONT.1864.2	297	0	36.4833	0	9.97757e-13	-7.26429	down
ONT.1864.4	950	3	116.697	0.417027	7.77156e-16	-7.5682	down
ONT.1864.6	206	20	25.3049	2.78018	0.000124731	-3.21329	down
ONT.18640.1	32	2	3.93086	0.278018	0.00482835	-3.08793	down
ONT.18649.8	257	21	31.5697	2.91919	2.79511e-05	-3.46532	down
ONT.18655.2	70	8	8.59876	1.11207	0.00234529	-2.82754	down
ONT.18658.8	5	44	0.614197	6.1164	0.00569378	2.75847	up
ONT.18669.5	1882	139	231.184	19.3223	6.42376e-06	-3.70707	down
ONT.18669.7	384	15	47.1703	2.08513	6.47793e-08	-4.47941	down
ONT.18670.1	192	19	23.5852	2.64117	0.000155773	-3.18017	down
ONT.18670.2	160	4	19.6543	0.556036	1.30945e-07	-4.74486	down
ONT.18673.2	163	0	20.0228	0	3.87907e-10	-6.4064	down
ONT.18680.1	15	126	1.84259	17.5151	0.000606168	2.95006	up
ONT.18702.2	2422	133	297.517	18.4882	3.95201e-07	-4.13345	down
ONT.18702.4	2037	89	250.224	12.3718	3.95084e-08	-4.45346	down
ONT.18704.2	49	0	6.01913	0	1.65634e-05	-4.71142	down
ONT.18705.1	277	1	34.0265	0.139009	1.3238e-11	-6.55417	down
ONT.18705.2	974	2	119.646	0.278018	2.22045e-16	-7.93348	down
ONT.18705.4	167	0	20.5142	0	3.0665e-10	-6.44097	down
ONT.18705.6	114	3	14.0037	0.417027	9.5329e-07	-4.53076	down
ONT.18708.6	4	68	0.491358	9.45261	0.000120687	3.58959	up
ONT.18721.4	30	0	3.68518	0	0.000584041	-4.03806	down
ONT.18723.1	113	0	13.8809	0	1.25199e-08	-5.88536	down
ONT.18723.2	152	1	18.6716	0.139009	4.69608e-09	-5.6966	down
ONT.18731.1	65	2	7.98456	0.278018	3.31155e-05	-4.06772	down
ONT.1878.3	33	202	4.0537	28.0798	0.0028711	2.57866	up
ONT.1888.5	4	44	0.491358	6.1164	0.00275594	2.98278	up
ONT.1895.3	16	95	1.96543	13.2059	0.00652949	2.46689	up
ONT.1897.2	778	121	95.5691	16.8201	0.00323279	-2.63195	down
ONT.19.2	176	2	21.6197	0.278018	5.12242e-09	-5.47811	down
ONT.1941.1	365	19	44.8364	2.64117	5.95227e-07	-4.10009	down
ONT.1941.12	6	54	0.737037	7.50649	0.00292258	2.84874	up
ONT.1941.14	49	1	6.01913	0.139009	8.10786e-05	-4.10119	down
ONT.1947.3	128	4	15.7234	0.556036	9.80122e-07	-4.42725	down
ONT.197.17	8	56	0.982716	7.7845	0.00729297	2.57552	up
ONT.197.18	88	693	10.8099	96.3332	0.000362093	2.98364	up
ONT.1973.1	0	19	0	2.64117	0.0074014	3.45989	up
ONT.1993.1	105	12	12.8981	1.66811	0.000991038	-2.90983	down
ONT.1994.2	14	162	1.71975	22.5195	5.32276e-05	3.39562	up
ONT.1997.5	615	29	75.5463	4.03126	1.31151e-07	-4.28555	down
ONT.2000.3	61	1	7.49321	0.139009	1.47711e-05	-4.40634	down
[truncated: 4,147 more rows]

## Sheet: Shepody RedR3
Different expression transcripts
#ID	Shepody-1_Count	RedR3-1_Count	Shepody-1_CPM	RedR3-1_CPM	FDR	log2FC	regulated
ONT.10006.2	42	2	5.15926	0.21095	0.00809929	-3.25219	down
ONT.10014.4	32	0	3.93086	0	0.00456776	-3.68865	down
ONT.10016.5	76	5	9.3358	0.527375	0.00381857	-3.35506	down
ONT.10018.2	0	45	0	4.74637	0.00100424	4.14781	up
ONT.10023.2	41	0	5.03642	0	0.00153746	-4.02143	down
ONT.1003.1	10	97	1.22839	10.2311	0.00998527	2.97372	up
ONT.10035.3	6	173	0.737037	18.2472	0.000126975	4.33747	up
ONT.10037.1	77	3	9.45864	0.316425	0.00111434	-3.80781	down
ONT.10038.2	8	1275	0.982716	134.481	6.42563e-09	6.90108	up
ONT.10038.3	1	88	0.122839	9.2818	0.000113862	4.61911	up
ONT.10039.2	1	180	0.122839	18.9855	2.69269e-06	5.62949	up
ONT.10039.3	5	409	0.614197	43.1393	7.32536e-07	5.74236	up
ONT.10039.4	10	618	1.22839	65.1835	9.23245e-07	5.61207	up
ONT.10045.2	2	75	0.245679	7.91062	0.000605745	4.04996	up
ONT.10047.1	15	175	1.84259	18.4581	0.00322942	3.32833	up
ONT.10049.1	3	81	0.368518	8.54347	0.000878553	3.87846	up
ONT.10068.3	34	1	4.17654	0.105475	0.00903186	-3.31356	down
ONT.10069.1	78	6	9.58148	0.63285	0.0055095	-3.2149	down
ONT.10069.2	290	29	35.6234	3.05877	0.00520098	-3.20726	down
ONT.10102.4	267	24	32.7981	2.5314	0.00329151	-3.33691	down
ONT.1012.1	0	34	0	3.58615	0.00352221	3.76952	up
ONT.10120.1	5	64	0.614197	6.7504	0.00798583	3.11635	up
ONT.10145.1	0	36	0	3.7971	0.00274586	3.84609	up
ONT.10173.1	38	467	4.6679	49.2568	0.00199716	3.52895	up
ONT.10188.1	63	2	7.73888	0.21095	0.00137262	-3.8079	down
ONT.10192.2	56	2	6.87901	0.21095	0.00234437	-3.64535	down
ONT.10192.5	103	6	12.6525	0.63285	0.00158625	-3.60428	down
ONT.10192.6	76	0	9.3358	0	7.91786e-05	-4.8703	down
ONT.10192.7	73	0	8.96728	0	9.69733e-05	-4.81422	down
ONT.10197.3	330	18	40.537	1.89855	0.000331361	-4.00715	down
ONT.10212.5	160	7	19.6543	0.738325	0.00030836	-4.06943	down
ONT.10222.5	494	13	60.6827	1.37117	9.55952e-06	-4.98439	down
ONT.10228.1	0	114	0	12.0241	9.73016e-06	5.43873	up
ONT.10233.1	1	60	0.122839	6.3285	0.00073688	4.0864	up
ONT.1024.1	0	72	0	7.5942	0.000103919	4.79504	up
ONT.10241.2	4	72	0.491358	7.5942	0.00282673	3.48076	up
ONT.10241.3	3	86	0.368518	9.07085	0.000661139	3.96218	up
ONT.10241.4	11	136	1.35123	14.3446	0.00317391	3.34063	up
ONT.10243.1	244	6	29.9728	0.63285	2.13821e-05	-4.82714	down
ONT.10243.2	46	2	5.65061	0.21095	0.00553423	-3.37586	down
ONT.10245.3	7	439	0.859876	46.3035	1.53062e-06	5.51034	up
ONT.10245.4	7	1089	0.859876	114.862	9.4771e-09	6.81579	up
ONT.10245.5	92	9050	11.3012	954.548	3.4407e-08	6.57898	up
ONT.10261.2	1	42	0.122839	4.42995	0.00371316	3.59812	up
ONT.10285.1	0	180	0	18.9855	8.33388e-07	6.08544	up
ONT.10307.1	9	154	1.10555	16.2431	0.000873427	3.74452	up
ONT.10308.1	315	5	38.6944	0.527375	3.05992e-06	-5.36842	down
ONT.10308.10	63	1	7.73888	0.105475	0.000584843	-4.15384	down
ONT.10308.2	132	1	16.2148	0.105475	1.41016e-05	-5.18973	down
ONT.10308.6	520	28	63.8765	2.9533	0.000264637	-4.0901	down
ONT.10312.5	417	4	51.224	0.4219	3.41399e-07	-5.97109	down
ONT.10313.1	62	3	7.61605	0.316425	0.00299102	-3.50695	down
ONT.10319.1	4	130	0.491358	13.7117	0.000169554	4.30983	up
ONT.10321.2	6	88	0.737037	9.2818	0.00324577	3.38346	up
ONT.10325.2	397	36	48.7673	3.7971	0.00331572	-3.36884	down
ONT.10350.2	0	63	0	6.64492	0.000201587	4.6098	up
ONT.10358.5	171	4	21.0055	0.4219	4.18267e-05	-4.69828	down
ONT.10372.2	3	55	0.368518	5.80112	0.00504642	3.34173	up
ONT.1040.1	1	101	0.122839	10.653	5.66239e-05	4.81237	up
ONT.10409.5	133	3	16.3376	0.316425	7.63475e-05	-4.57565	down
ONT.10415.2	2	710	0.245679	74.8872	3.4413e-09	7.24742	up
ONT.10415.3	46	2428	5.65061	256.093	9.57141e-07	5.64159	up
ONT.10419.1	25	648	3.07099	68.3478	4.83944e-05	4.55451	up
ONT.10427.2	0	35	0	3.69162	0.00310582	3.80831	up
ONT.10431.3	7	115	0.859876	12.1296	0.00151061	3.6023	up
ONT.10435.3	227	7	27.8846	0.738325	5.22014e-05	-4.56699	down
ONT.10445.3	39	1	4.79074	0.105475	0.00510436	-3.49787	down
ONT.10448.6	0	34	0	3.58615	0.00352221	3.76952	up
ONT.10458.1	70	6	8.59876	0.63285	0.00871479	-3.06427	down
ONT.10469.1	44	1	5.40494	0.105475	0.00303064	-3.66128	down
ONT.1047.2	225	16	27.6389	1.6876	0.00129949	-3.60671	down
ONT.1047.6	36	1	4.42222	0.105475	0.00714235	-3.39013	down
ONT.1048.1	1	134	0.122839	14.1336	1.30272e-05	5.211	up
ONT.10486.1	55	2	6.75617	0.21095	0.00254106	-3.62055	down
ONT.10487.2	15	238	1.84259	25.103	0.000758989	3.76614	up
ONT.10498.2	76	757	9.3358	79.8445	0.00635366	3.27115	up
ONT.10503.3	29	280	3.56234	29.533	0.00608694	3.15711	up
ONT.1052.3	737	5	90.5327	0.527375	2.72619e-08	-6.58772	down
ONT.1052.4	83	0	10.1957	0	5.06248e-05	-4.99325	down
ONT.10524.1	2	42	0.245679	4.42995	0.00809929	3.25219	up
ONT.10535.1	44	602	5.40494	63.4959	0.00120827	3.695	up
ONT.10538.2	0	29	0	3.05877	0.00690009	3.55816	up
ONT.10558.1	1	90	0.122839	9.49275	0.000101689	4.65058	up
ONT.10561.1	0	56	0	5.9066	0.000357572	4.44724	up
ONT.10579.3	144	16	17.6889	1.6876	0.00973704	-2.97241	down
ONT.10579.7	260	12	31.9383	1.2657	0.000195999	-4.16042	down
ONT.1058.1	4	188	0.491358	19.8293	2.55077e-05	4.833	up
ONT.10585.2	54	2471	6.63333	260.629	2.1627e-06	5.44742	up
ONT.10591.10	130	4	15.9691	0.4219	0.000169554	-4.30983	down
ONT.10591.8	2168	181	266.316	19.091	0.00413562	-3.56281	down
ONT.106.1	50	1	6.14197	0.105475	0.00171267	-3.8357	down
ONT.10613.1	14	299	1.71975	31.537	0.000182755	4.17598	up
ONT.10626.10	0	33	0	3.48067	0.00400535	3.72965	up
ONT.10626.2	3	115	0.368518	12.1296	0.000159358	4.37033	up
ONT.10626.3	6	123	0.737037	12.9734	0.000686187	3.85431	up
ONT.10626.7	11	272	1.35123	28.6892	0.000109847	4.32657	up
ONT.10634.2	131	0	16.092	0	4.64862e-06	-5.63494	down
ONT.10635.3	191	20	23.4623	2.1095	0.00687283	-3.0936	down
ONT.10637.3	75	5	9.21296	0.527375	0.00404745	-3.33661	down
ONT.10675.1	18	379	2.21111	39.975	0.000164468	4.20537	up
ONT.10695.9	36	1	4.42222	0.105475	0.00714235	-3.39013	down
ONT.1070.1	0	87	0	9.17632	3.9785e-05	5.05907	up
ONT.10706.2	31	524	3.80802	55.2689	0.000419759	3.96655	up
ONT.10713.2	4	67	0.491358	7.06682	0.00388726	3.3808	up
ONT.10714.2	15	149	1.84259	15.7158	0.00660574	3.10009	up
ONT.10717.1	1652	113	202.931	11.9187	0.00120051	-3.83822	down
ONT.10717.2	659	19	80.9512	2.00402	1.15694e-05	-4.93103	down
ONT.10717.3	233	1	28.6216	0.105475	6.59468e-07	-5.99698	down
ONT.10717.4	683	28	83.8993	2.9533	6.47075e-05	-4.4817	down
ONT.10717.5	34	0	4.17654	0	0.00352221	-3.76952	down
ONT.10717.7	381	9	46.8018	0.949275	8.46028e-06	-5.03655	down
ONT.10742.1	84	2	10.3185	0.21095	0.000350694	-4.20809	down
ONT.10763.1	0	109	0	11.4968	1.23247e-05	5.37555	up
ONT.10763.2	2	130	0.245679	13.7117	3.89545e-05	4.82221	up
ONT.1078.2	5	131	0.614197	13.8172	0.000297004	4.1197	up
ONT.1078.3	0	116	0	12.2351	8.87559e-06	5.46325	up
ONT.10789.1	0	28	0	2.9533	0.00796928	3.5119	up
ONT.10795.11	101	1	12.4068	0.105475	5.66239e-05	-4.81237	down
ONT.10795.13	49	0	6.01913	0	0.000675203	-4.26401	down
ONT.10795.14	92	2	11.3012	0.21095	0.000224414	-4.33544	down
ONT.10795.6	78	1	9.58148	0.105475	0.000207622	-4.45055	down
ONT.10807.4	153	0	18.7944	0	2.01711e-06	-5.85472	down
ONT.10809.1	0	111	0	11.7077	1.11999e-05	5.40115	up
ONT.10812.2	81	6	9.94999	0.63285	0.00467806	-3.26757	down
ONT.10820.3	57	0	7.00185	0	0.000328301	-4.47161	down
ONT.1083.1	0	32	0	3.3752	0.00456776	3.68865	up
ONT.10836.4	1	248	0.122839	26.1578	4.67799e-07	6.08599	up
ONT.10850.2	276	16	33.9037	1.6876	0.00048208	-3.89829	down
ONT.10857.2	320	3	39.3086	0.316425	7.06821e-07	-5.82548	down
ONT.10859.2	52	1975	6.38765	208.313	5.98733e-06	5.17639	up
ONT.10865.1	1	100	0.122839	10.5475	5.95785e-05	4.79839	up
ONT.1087.4	613	52	75.3006	5.4847	0.00255711	-3.49285	down
ONT.1087.5	91	1	11.1784	0.105475	9.6178e-05	-4.66606	down
ONT.1087.6	256	25	31.4469	2.63687	0.00476147	-3.22377	down
ONT.10880.1	39	491	4.79074	51.7882	0.00178295	3.56582	up
ONT.10887.2	10	552	1.22839	58.2222	1.7191e-06	5.44987	up
ONT.10893.3	37	0	4.54506	0	0.00243375	-3.8829	down
ONT.10893.4	89	0	10.9327	0	3.5398e-05	-5.09089	down
ONT.10901.4	77	772	9.45864	81.4267	0.0061973	3.28114	up
ONT.10919.1	12	515	1.47407	54.3196	5.39786e-06	5.13915	up
ONT.1092.1	85	2	10.4414	0.21095	0.000331032	-4.22464	down
ONT.10923.1	8	231	0.982716	24.3647	7.61461e-05	4.45021	up
ONT.10931.2	57	3	7.00185	0.316425	0.00432567	-3.3909	down
ONT.10948.2	128	2109	15.7234	222.447	0.000700456	4.01417	up
ONT.1095.1	4	96	0.491358	10.1256	0.000747751	3.88275	up
ONT.10952.1	2	74	0.245679	7.80515	0.000645774	4.03127	up
ONT.10952.6	1	114	0.122839	12.0241	3.03463e-05	4.98277	up
ONT.10964.2	10	114	1.22839	12.0241	0.0050056	3.20088	up
ONT.10965.2	11	186	1.35123	19.6183	0.000731935	3.78479	up
ONT.10967.1	283	20	34.7636	2.1095	0.0011241	-3.6543	down
ONT.10968.3	68	1	8.35308	0.105475	0.000405605	-4.25967	down
ONT.10972.5	57	3	7.00185	0.316425	0.00432567	-3.3909	down
ONT.10979.1	5	171	0.614197	18.0362	7.75891e-05	4.49732	up
ONT.10981.1	8	87	0.982716	9.17632	0.00787628	3.06864	up
ONT.10982.1	0	62	0	6.53945	0.00021805	4.58767	up
ONT.10987.3	19	246	2.33395	25.9468	0.00175461	3.51922	up
ONT.10990.3	64	2	7.86172	0.21095	0.0012764	-3.8297	down
ONT.10992.1	81	2	9.94999	0.21095	0.000418426	-4.15728	down
ONT.10992.9	3	51	0.368518	5.37922	0.00695223	3.23807	up
ONT.10995.2	1	57	0.122839	6.01207	0.000937282	4.01565	up
ONT.10999.2	141	8	17.3204	0.8438	0.000889034	-3.74858	down
ONT.11008.2	51	0	6.26481	0	0.000559036	-4.31878	down
ONT.11026.2	28	243	3.4395	25.6304	0.00974103	3.00098	up
ONT.11035.6	57	1	7.00185	0.105475	0.000937282	-4.01565	down
ONT.11035.7	35	0	4.29938	0	0.00310582	-3.80831	down
ONT.1106.2	1	59	0.122839	6.22302	0.000797531	4.0632	up
ONT.11061.4	3	69	0.368518	7.27777	0.0018486	3.65518	up
ONT.11062.2	2	40	0.245679	4.219	0.00988848	3.18613	up
ONT.11064.1	1	34	0.122839	3.58615	0.00903186	3.31356	up
ONT.11069.1	1	35	0.122839	3.69162	0.00802272	3.35235	up
ONT.11069.2	3	89	0.368518	9.38727	0.000561009	4.01017	up
ONT.11079.2	19	238	2.33395	25.103	0.00204948	3.47205	up
ONT.11082.1	1	74	0.122839	7.80515	0.00026893	4.3772	up
ONT.1109.3	169	2	20.7599	0.21095	9.83256e-06	-5.19396	down
ONT.11097.2	159	2	19.5315	0.21095	1.35843e-05	-5.10738	down
ONT.11097.3	217	8	26.6562	0.8438	0.000104967	-4.36109	down
ONT.11111.1	0	29	0	3.05877	0.00690009	3.55816	up
ONT.11112.1	146	3	17.9346	0.316425	4.72814e-05	-4.70764	down
ONT.11114.1	55	1453	6.75617	153.255	4.30445e-05	4.65723	up
ONT.11115.2	0	40	0	4.219	0.00171881	3.98803	up
ONT.11124.2	0	36	0	3.7971	0.00274586	3.84609	up
ONT.11133.1	42	2	5.15926	0.21095	0.00809929	-3.25219	down
ONT.11137.1	7	108	0.859876	11.3913	0.00201956	3.51383	up
ONT.11147.2	27	0	3.31666	0	0.00923658	-3.46411	down
ONT.11173.1	5	65	0.614197	6.85587	0.00748365	3.13782	up
ONT.11176.3	2	48	0.245679	5.0628	0.00461398	3.43393	up
ONT.11193.6	0	77	0	8.12157	7.41188e-05	4.88852	up
ONT.11203.1	211	14	25.9191	1.47665	0.00102364	-3.67843	down
ONT.11210.3	2	47	0.245679	4.95732	0.00504976	3.40519	up
ONT.11218.1	1260	68	154.778	7.1723	0.000292344	-4.15884	down
ONT.11218.2	418	3	51.3469	0.316425	1.60704e-07	-6.20809	down
ONT.11218.3	326	14	40.0457	1.47665	0.00011754	-4.29964	down
ONT.11231.1	91	4	11.1784	0.4219	0.00096355	-3.80774	down
ONT.11232.3	2	52	0.245679	5.4847	0.00325765	3.54351	up
ONT.11239.1	1	118	0.122839	12.446	2.53669e-05	5.0314	up
ONT.11239.3	0	44	0	4.6409	0.00111386	4.11724	up
ONT.11245.2	11	105	1.35123	11.0749	0.00979463	2.97565	up
ONT.11247.1	142	5	17.4432	0.527375	0.000198929	-4.23377	down
ONT.11255.1	6	72	0.737037	7.5942	0.0077462	3.10343	up
ONT.11265.4	70	0	8.59876	0	0.000119639	-4.75588	down
ONT.11274.3	118	5	14.4951	0.527375	0.00049551	-3.97211	down
ONT.11275.1	11	106	1.35123	11.1803	0.00941353	2.98899	up
ONT.11285.1	8	94	0.982716	9.91465	0.00565791	3.17706	up
ONT.11287.1	11	114	1.35123	12.0241	0.00691185	3.09145	up
ONT.11288.6	198	8	24.3222	0.8438	0.000167247	-4.23059	down
ONT.11290.1	0	50	0	5.27375	0.000613911	4.29165	up
ONT.11312.1	311	33	38.2031	3.48067	0.00675952	-3.13573	down
ONT.11312.2	79	2	9.70432	0.21095	0.000472127	-4.12239	down
ONT.11318.2	28	0	3.4395	0	0.00796928	-3.5119	down
ONT.11318.3	1773	23	217.794	2.42592	1.27637e-07	-6.11101	down
ONT.11318.4	50	0	6.14197	0	0.000613911	-4.29165	down
ONT.11318.5	37	0	4.54506	0	0.00243375	-3.8829	down
ONT.11318.6	2761	18	339.16	1.89855	2.9601e-09	-7.06149	down
ONT.11318.7	39	1	4.79074	0.105475	0.00510436	-3.49787	down
ONT.11318.9	62	1	7.61605	0.105475	0.000631036	-4.13171	down
ONT.11325.11	431	15	52.9438	1.58212	3.71744e-05	-4.61563	down
ONT.11325.12	769	30	94.4635	3.16425	4.92222e-05	-4.56108	down
ONT.11325.6	1083	37	133.035	3.90257	2.38753e-05	-4.77368	down
ONT.11325.7	1662	60	204.159	6.3285	3.4113e-05	-4.73087	down
ONT.11325.9	114	6	14.0037	0.63285	0.000986026	-3.74712	down
ONT.11326.3	112	6	13.758	0.63285	0.00107207	-3.72218	down
ONT.11332.2	87	6	10.687	0.63285	0.00341524	-3.36746	down
ONT.1134.3	81	2	9.94999	0.21095	0.000418426	-4.15728	down
ONT.11341.1	3	109	0.368518	11.4968	0.00020821	4.29483	up
ONT.11343.6	7	95	0.859876	10.0201	0.00360528	3.33359	up
ONT.11344.2	71	3	8.7216	0.316425	0.0016222	-3.69488	down
ONT.11344.5	232	0	28.4987	0	2.06041e-07	-6.4468	down
ONT.11346.3	12	212	1.47407	22.3607	0.000541535	3.86931	up
ONT.11346.6	3	76	0.368518	8.0161	0.00118438	3.78959	up
ONT.11362.2	4	64	0.491358	6.7504	0.00474555	3.31732	up
ONT.11363.2	6	74	0.737037	7.80515	0.00690017	3.14155	up
ONT.11374.1	0	57	0	6.01207	0.000328301	4.47161	up
ONT.11377.1	0	39	0	4.11352	0.0019257	3.95383	up
ONT.11377.5	0	31	0	3.26972	0.00522464	3.64645	up
ONT.11377.7	6	146	0.737037	15.3993	0.000297282	4.09675	up
ONT.11383.1	2	142	0.245679	14.9774	2.46108e-05	4.94712	up
ONT.11386.1	1	57	0.122839	6.01207	0.000937282	4.01565	up
ONT.11387.1	103	0	12.6525	0	1.65857e-05	-5.29589	down
ONT.1139.2	43	2	5.2821	0.21095	0.00734732	-3.28411	down
ONT.11391.1	1	49	0.122839	5.16827	0.00187655	3.80805	up
ONT.11391.3	11	106	1.35123	11.1803	0.00941353	2.98899	up
ONT.11393.6	144	12	17.6889	1.2657	0.00335651	-3.31983	down
ONT.11393.8	86	3	10.5642	0.316425	0.000661139	-3.96218	down
ONT.11393.9	55	0	6.75617	0	0.000389948	-4.42245	down
ONT.11398.1	42	1	5.15926	0.105475	0.00371316	-3.59812	down
ONT.11405.4	223	22	27.3932	2.32045	0.00513005	-3.19232	down
ONT.11408.2	4	438	0.491358	46.198	2.5984e-07	6.04153	up
ONT.11408.4	31	411	3.80802	43.3502	0.00138768	3.61814	up
ONT.11409.1	123	6	15.1093	0.63285	0.000686187	-3.85431	down
ONT.11412.1	27	0	3.31666	0	0.00923658	-3.46411	down
ONT.11415.1	723	62	88.8129	6.53945	0.00282617	-3.48773	down
ONT.11416.1	16	184	1.96543	19.4074	0.00331628	3.32028	up
ONT.1142.1	81	1	9.94999	0.105475	0.000172246	-4.50322	down
ONT.11437.8	3	70	0.368518	7.38325	0.00173108	3.67517	up
ONT.11441.3	13	129	1.59691	13.6063	0.00728455	3.0692	up
ONT.11445.2	0	76	0	8.0161	7.91786e-05	4.8703	up
ONT.11455.1	0	32	0	3.3752	0.00456776	3.68865	up
ONT.11471.4	105	8	12.8981	0.8438	0.00347803	-3.3325	down
ONT.11481.1	95	14046	11.6697	1481.5	3.39851e-09	7.168	up
ONT.11493.2	13	164	1.59691	17.2979	0.00250175	3.40922	up
ONT.11494.1	12	130	1.47407	13.7117	0.00529187	3.17512	up
ONT.11504.1	177	15	21.7426	1.58212	0.00306656	-3.34448	down
ONT.11504.2	167	12	20.5142	1.2657	0.00169858	-3.52996	down
ONT.11504.5	49	708	6.01913	74.6763	0.000941065	3.78125	up
ONT.11511.1	81	1660	9.94999	175.088	0.0001847	4.31231	up
ONT.11511.2	24	402	2.94815	42.4009	0.000461197	3.92243	up
ONT.11516.1	76	6	9.3358	0.63285	0.00615948	-3.1787	down
ONT.11516.4	516	33	63.3852	3.48067	0.000616699	-3.86127	down
ONT.1153.4	131	5	16.092	0.527375	0.000297004	-4.1197	down
ONT.1154.1	232	15	28.4987	1.58212	0.000858969	-3.72972	down
ONT.1154.2	389	44	47.7845	4.6409	0.00924114	-3.06852	down
ONT.11554.4	318	32	39.0629	3.3752	0.00532907	-3.20857	down
ONT.11555.2	115	2	14.1265	0.21095	7.3143e-05	-4.64915	down
ONT.11559.2	4	310	0.491358	32.6972	1.74757e-06	5.5465	up
ONT.11561.2	16	1072	1.96543	113.069	3.51429e-07	5.84548	up
ONT.11561.4	2	148	0.245679	15.6103	1.98154e-05	5.00574	up
ONT.11562.3	0	30	0	3.16425	0.00599451	3.60298	up
ONT.11577.2	2	90	0.245679	9.49275	0.000250122	4.30464	up
ONT.11577.6	201	16	24.6907	1.6876	0.00220909	-3.44601	down
ONT.11585.1	502	40	61.6654	4.219	0.00181427	-3.56342	down
ONT.11588.1	10	109	1.22839	11.4968	0.00608546	3.1377	up
ONT.1162.1	286	30	35.1321	3.16425	0.00642931	-3.14258	down
ONT.1162.3	49	1	6.01913	0.105475	0.00187655	-3.80805	down
ONT.11620.1	6	205	0.737037	21.6224	5.31701e-05	4.57887	up
ONT.1163.1	33	0	4.0537	0	0.00400535	-3.72965	down
ONT.11632.2	1	38	0.122839	4.00805	0.00569746	3.46284	up
ONT.11644.2	41	2	5.03642	0.21095	0.00894213	-3.21954	down
ONT.11649.3	51	2	6.26481	0.21095	0.0035472	-3.51689	down
ONT.11650.2	3	49	0.368518	5.16827	0.00821297	3.1833	up
ONT.11656.1	1	35	0.122839	3.69162	0.00802272	3.35235	up
ONT.11690.4	533	26	65.4734	2.74235	0.00016232	-4.22276	down
ONT.11699.1	21	201	2.57963	21.2005	0.00670168	3.104	up
ONT.11717.3	2	44	0.245679	4.6409	0.00667528	3.31535	up
ONT.11726.1	82	0	10.0728	0	5.38537e-05	-4.97631	down
ONT.11730.1	137	0	16.829	0	3.65735e-06	-5.69828	down
ONT.11737.3	139	0	17.0747	0	3.38361e-06	-5.71878	down
ONT.11739.1	115	12	14.1265	1.2657	0.00897134	-3.00205	down
ONT.11743.1	0	40	0	4.219	0.00171881	3.98803	up
ONT.11759.1	75	0	9.21296	0	8.4648e-05	-4.85185	down
ONT.11764.1	1434	135	176.152	14.2391	0.00619568	-3.38325	down
ONT.1177.3	57	0	7.00185	0	0.000328301	-4.47161	down
ONT.11772.3	3	67	0.368518	7.06682	0.00211278	3.61436	up
ONT.11774.3	261	16	32.0611	1.6876	0.000634577	-3.81848	down
ONT.1178.2	243	7	29.85	0.738325	3.66062e-05	-4.66414	down
ONT.11799.1	1	53	0.122839	5.59017	0.00131273	3.91558	up
ONT.11802.1	4	1117	0.491358	117.816	1.30901e-09	7.38679	up
ONT.11802.3	0	107	0	11.2858	1.35842e-05	5.34948	up
ONT.11809.3	75	934	9.21296	98.5136	0.00220319	3.59176	up
ONT.11809.5	26	351	3.19383	37.0217	0.00130157	3.62385	up
ONT.1184.2	3	123	0.368518	12.9734	0.000113594	4.4652	up
ONT.11842.5	10	116	1.22839	12.2351	0.0046372	3.2254	up
ONT.11850.3	42	2	5.15926	0.21095	0.00809929	-3.25219	down
ONT.11858.1	4	71	0.491358	7.48872	0.0030087	3.46132	up
ONT.11870.2	27	0	3.31666	0	0.00923658	-3.46411	down
ONT.11878.1	6	222	0.737037	23.4154	3.51232e-05	4.69237	up
ONT.11881.2	5	78	0.614197	8.22705	0.00340452	3.39127	up
ONT.11893.7	59	2	7.24753	0.21095	0.00185275	-3.71727	down
ONT.11893.9	197	0	24.1994	0	5.08152e-07	-6.21381	down
ONT.11898.1	1940	32	238.309	3.3752	4.45675e-07	-5.80738	down
ONT.11899.3	164	0	20.1457	0	1.38432e-06	-5.95321	down
ONT.119.1	55	0	6.75617	0	0.000389948	-4.42245	down
ONT.11901.5	2	54	0.245679	5.69565	0.00275729	3.59533	up
ONT.11904.7	0	60	0	6.3285	0.000255948	4.54236	up
ONT.11908.1	74	0	9.09012	0	9.05654e-05	-4.83316	down
ONT.11914.2	42	1	5.15926	0.105475	0.00371316	-3.59812	down
ONT.11918.3	19	398	2.33395	41.979	0.000163883	4.20736	up
ONT.11923.1	90	7	11.0555	0.738325	0.00457631	-3.25779	down
ONT.11928.2	66	1	8.1074	0.105475	0.000468264	-4.21826	down
ONT.11928.4	13	2662	1.59691	280.774	7.61266e-10	7.40794	up
ONT.11930.2	34	1	4.17654	0.105475	0.00903186	-3.31356	down
ONT.11941.10	399	11	49.0129	1.16022	1.47648e-05	-4.87485	down
ONT.11941.13	52	0	6.38765	0	0.000509819	-4.3454	down
ONT.11941.14	309	15	37.9574	1.58212	0.000207663	-4.13908	down
ONT.11941.15	136	0	16.7062	0	3.80392e-06	-5.68791	down
ONT.11941.3	703	27	86.3561	2.84782	4.62808e-05	-4.57097	down
ONT.11941.5	2389	84	293.463	8.8599	3.30307e-05	-4.78601	down
ONT.11941.6	765	10	93.9722	1.05475	2.82458e-07	-5.91872	down
ONT.11941.8	167	13	20.5142	1.37117	0.00230139	-3.43495	down
ONT.11972.4	151	4	18.5488	0.4219	7.941e-05	-4.52179	down
ONT.11973.8	17	157	2.08827	16.5596	0.0084739	3.01971	up
ONT.11973.9	9	129	1.10555	13.6063	0.00200915	3.49376	up
ONT.11977.2	64	984	7.86172	103.787	0.000739237	3.88705	up
ONT.11986.2	124	1869	15.2321	197.133	0.00108018	3.88496	up
ONT.11987.1	691	28	84.8821	2.9533	6.08704e-05	-4.49843	down
ONT.11993.1	6	116	0.737037	12.2351	0.000907943	3.77164	up
ONT.11993.2	1	49	0.122839	5.16827	0.00187655	3.80805	up
ONT.12004.3	8	83	0.982716	8.75442	0.00959243	3.00282	up
ONT.12007.2	73	6	8.96728	0.63285	0.00730901	-3.12262	down
ONT.12016.1	117	4	14.3722	0.4219	0.000286364	-4.16107	down
ONT.12016.3	146	9	17.9346	0.949275	0.00112614	-3.66892	down
ONT.12016.4	395	29	48.5216	3.05877	0.00122579	-3.64953	down
ONT.12023.3	304	23	37.3432	2.42592	0.00148371	-3.57748	down
ONT.12023.4	105	5	12.8981	0.527375	0.000867953	-3.80769	down
ONT.12023.6	118	3	14.4951	0.316425	0.000140036	-4.40664	down
ONT.12054.2	1	58	0.122839	6.11755	0.000864108	4.03962	up
ONT.12056.1	1	51	0.122839	5.37922	0.00156528	3.86282	up
ONT.12057.2	112	8	13.758	0.8438	0.0026009	-3.42336	down
ONT.12068.2	0	36	0	3.7971	0.00274586	3.84609	up
ONT.12077.4	9	225	1.10555	23.7319	0.000133851	4.28368	up
ONT.12078.3	432	48	53.0666	5.0628	0.00869373	-3.1002	down
ONT.12086.2	11	262	1.35123	27.6344	0.000133044	4.27307	up
ONT.12112.1	21	531	2.57963	56.0072	5.88802e-05	4.49363	up
ONT.12120.1	113	4	13.8809	0.4219	0.000339819	-4.11204	down
ONT.12129.1	8	98	0.982716	10.3365	0.00471915	3.23554	up
ONT.12140.1	0	35	0	3.69162	0.00310582	3.80831	up
ONT.12141.1	8	1845	0.982716	194.601	7.78043e-10	7.43327	up
ONT.12141.3	1	142	0.122839	14.9774	9.58685e-06	5.29305	up
ONT.12145.1	40	528	4.91358	55.6908	0.00142249	3.63589	up
ONT.12148.1	54	4	6.63333	0.4219	0.00971002	-3.08294	down
ONT.12149.1	8	159	0.982716	16.7705	0.000497582	3.91885	up
ONT.12170.2	6	154	0.737037	16.2431	0.000228041	4.17235	up
ONT.12171.1	15	732	1.84259	77.2077	2.14521e-06	5.3761	up
ONT.12171.2	91	1355	11.1784	142.919	0.00099025	3.85711	up
ONT.12171.3	29	387	3.56234	40.8188	0.00135296	3.62021	up
ONT.12182.1	2	45	0.245679	4.74637	0.00607367	3.34592	up
ONT.12196.2	11	174	1.35123	18.3526	0.00100862	3.68999	up
ONT.12197.2	1	104	0.122839	10.9694	4.87376e-05	4.85351	up
ONT.12198.2	2	90	0.245679	9.49275	0.000250122	4.30464	up
ONT.12204.5	42	2	5.15926	0.21095	0.00809929	-3.25219	down
ONT.12212.1	0	30	0	3.16425	0.00599451	3.60298	up
ONT.12215.2	6	80	0.737037	8.438	0.00493786	3.25023	up
ONT.12225.2	70	0	8.59876	0	0.000119639	-4.75588	down
ONT.12225.4	193	3	23.708	0.316425	1.09427e-05	-5.1039	down
ONT.12227.3	153	10	18.7944	1.05475	0.0013095	-3.61687	down
ONT.12228.2	84	8	10.3185	0.8438	0.00912594	-3.01956	down
ONT.12245.1	0	32	0	3.3752	0.00456776	3.68865	up
ONT.12249.6	71	5	8.7216	0.527375	0.00513785	-3.26035	down
ONT.12255.4	4116	195	505.607	20.5676	0.000246802	-4.38087	down
ONT.12263.3	204	6	25.0592	0.63285	5.45342e-05	-4.57191	down
ONT.12263.4	45	1	5.52777	0.105475	0.00274493	-3.69185	down
ONT.12275.3	8	570	0.982716	60.1207	5.9511e-07	5.74337	up
ONT.1228.1	5	172	0.614197	18.1417	7.53024e-05	4.5056	up
ONT.12284.1	135	3	16.5833	0.316425	7.0737e-05	-4.59676	down
ONT.12291.2	28	0	3.4395	0	0.00796928	-3.5119	down
ONT.12298.2	60	0	7.37037	0	0.000255948	-4.54236	down
ONT.12298.3	31	0	3.80802	0	0.00522464	-3.64645	down
ONT.1231.8	11	110	1.35123	11.6022	0.00805116	3.04113	up
ONT.12316.1	27	0	3.31666	0	0.00923658	-3.46411	down
ONT.12316.4	75	1	9.21296	0.105475	0.000251812	-4.39589	down
ONT.12321.10	0	29	0	3.05877	0.00690009	3.55816	up
ONT.12324.1	1	41	0.122839	4.32447	0.00412097	3.56547	up
ONT.1234.3	130	2	15.9691	0.21095	3.89545e-05	-4.82221	down
ONT.12366.5	103	0	12.6525	0	1.65857e-05	-5.29589	down
ONT.12369.1	63	0	7.73888	0	0.000201587	-4.6098	down
ONT.12371.17	38	0	4.6679	0	0.00216235	-3.9188	down
ONT.12371.5	58	0	7.12469	0	0.000301798	-4.49558	down
ONT.12387.3	0	44	0	4.6409	0.00111386	4.11724	up
ONT.12395.2	6	198	0.737037	20.884	6.36349e-05	4.52941	up
ONT.12401.4	4	105	0.491358	11.0749	0.000486109	4.00866	up
ONT.12414.2	34	0	4.17654	0	0.00352221	-3.76952	down
ONT.12416.4	30	0	3.68518	0	0.00599451	-3.60298	down
ONT.12425.2	72	1	8.84444	0.105475	0.000307429	-4.33908	down
ONT.12425.3	110	1	13.5123	0.105475	3.65102e-05	-4.93245	down
ONT.12427.1	29	319	3.56234	33.6465	0.00336727	3.34356	up
ONT.12427.2	9	148	1.10555	15.6103	0.00105574	3.68819	up
ONT.12427.3	5	104	0.614197	10.9694	0.00090827	3.79423	up
ONT.12432.2	215	12	26.4105	1.2657	0.000505472	-3.88933	down
ONT.12434.3	193	6	23.708	0.63285	7.25995e-05	-4.49301	down
ONT.12437.1	1	45	0.122839	4.74637	0.00274493	3.69185	up
ONT.12439.1	228	20	28.0074	2.1095	0.00310678	-3.3458	down
ONT.12443.1	3	59	0.368518	6.22302	0.00372204	3.43845	up
ONT.12464.1	0	42	0	4.42995	0.00137811	4.05408	up
ONT.12468.16	22	357	2.70247	37.6546	0.000555202	3.86473	up
ONT.12468.2	0	109	0	11.4968	1.23247e-05	5.37555	up
ONT.12472.1	46	2	5.65061	0.21095	0.00553423	-3.37586	down
ONT.12481.1	48	2	5.89629	0.21095	0.00461398	-3.43393	down
ONT.12482.2	4	67	0.491358	7.06682	0.00388726	3.3808	up
ONT.12482.4	3	96	0.368518	10.1256	0.000388962	4.11631	up
ONT.12483.2	57	4	7.00185	0.4219	0.00776479	-3.15734	down
ONT.12496.12	48	0	5.89629	0	0.000743787	-4.23583	down
ONT.12496.14	30	0	3.68518	0	0.00599451	-3.60298	down
ONT.12496.3	5	139	0.614197	14.661	0.000221312	4.20354	up
ONT.12496.5	3	126	0.368518	13.2898	0.000100541	4.49923	up
ONT.12496.7	2	50	0.245679	5.27375	0.00386722	3.48976	up
ONT.12498.1	1	45	0.122839	4.74637	0.00274493	3.69185	up
ONT.12503.1	187	1	22.971	0.105475	2.19036e-06	-5.68373	down
ONT.12510.3	98	10	12.0383	1.05475	0.0095672	-2.98812	down
ONT.12514.1	3	104	0.368518	10.9694	0.000262721	4.22876	up
ONT.12514.4	13	161	1.59691	16.9815	0.00272272	3.38302	up
ONT.12520.3	2	147	0.245679	15.5048	2.05329e-05	4.99613	up
ONT.12522.1	64	0	7.86172	0	0.000186562	-4.63159	down
ONT.12522.2	91	0	11.1784	0	3.15672e-05	-5.12202	down
ONT.12533.4	1	220	0.122839	23.2045	9.03573e-07	5.91512	up
ONT.12536.1	171	13	21.0055	1.37117	0.00206263	-3.46857	down
ONT.12540.4	20	544	2.45679	57.3784	4.10796e-05	4.59057	up
ONT.12540.6	32	0	3.93086	0	0.00456776	-3.68865	down
ONT.12542.2	468	7	57.4889	0.738325	1.07709e-06	-5.60208	down
ONT.12545.2	603	10	74.0722	1.05475	1.0573e-06	-5.57677	down
ONT.12545.4	48	0	5.89629	0	0.000743787	-4.23583	down
ONT.12547.3	111	0	13.6352	0	1.11999e-05	-5.40115	down
ONT.12548.2	841	28	103.308	2.9533	2.1478e-05	-4.78085	down
ONT.12548.3	330	1	40.537	0.105475	9.57841e-08	-6.49426	down
ONT.12548.4	389	23	47.7845	2.42592	0.000445241	-3.93041	down
ONT.12558.1	0	81	0	8.54347	5.73266e-05	4.95918	up
ONT.12558.2	0	48	0	5.0628	0.000743787	4.23583	up
ONT.12562.2	9	189	1.10555	19.9348	0.000321612	4.03538	up
ONT.12563.1	11	240	1.35123	25.314	0.000207592	4.14788	up
ONT.12568.2	86	2	10.5642	0.21095	0.000312648	-4.241	down
ONT.12573.4	0	27	0	2.84782	0.00923658	3.46411	up
ONT.12573.5	127	12	15.6006	1.2657	0.00586061	-3.14213	down
ONT.12577.1	54	3	6.63333	0.316425	0.00545875	-3.31651	down
ONT.12585.2	0	34	0	3.58615	0.00352221	3.76952	up
ONT.12591.1	3	153	0.368518	16.1377	3.7096e-05	4.77401	up
ONT.12592.1	0	29	0	3.05877	0.00690009	3.55816	up
ONT.12601.4	1	105	0.122839	11.0749	4.64002e-05	4.86697	up
ONT.12613.1	0	33	0	3.48067	0.00400535	3.72965	up
ONT.12613.2	69	3	8.47592	0.316425	0.0018486	-3.65518	down
ONT.12614.7	27	0	3.31666	0	0.00923658	-3.46411	down
ONT.12625.4	58	1	7.12469	0.105475	0.000864108	-4.03962	down
ONT.12625.5	65	1	7.98456	0.105475	0.000503811	-4.19711	down
ONT.12625.6	165	3	20.2685	0.316425	2.5021e-05	-4.88113	down
ONT.12629.2	0	33	0	3.48067	0.00400535	3.72965	up
ONT.12631.1	2	98	0.245679	10.3365	0.000163971	4.42408	up
ONT.12631.3	233	0	28.6216	0	2.01187e-07	-6.45294	down
ONT.12634.3	37	0	4.54506	0	0.00243375	-3.8829	down
ONT.12640.1	14	378	1.71975	39.8695	5.46149e-05	4.51153	up
ONT.12642.1	1	89	0.122839	9.38727	0.000107574	4.63493	up
ONT.12645.2	1	61	0.122839	6.43397	0.000681558	4.10923	up
ONT.12647.1	0	59	0	6.22302	0.000277767	4.51916	up
ONT.12652.2	0	42	0	4.42995	0.00137811	4.05408	up
ONT.12653.3	1	42	0.122839	4.42995	0.00371316	3.59812	up
ONT.12655.2	0	93	0	9.80917	2.82132e-05	5.15249	up
ONT.12657.1	3	89	0.368518	9.38727	0.000561009	4.01017	up
ONT.12659.3	0	97	0	10.2311	2.2679e-05	5.21157	up
ONT.12660.5	5	118	0.614197	12.446	0.00049551	3.97211	up
ONT.1267.1	0	64	0	6.7504	0.000186562	4.63159	up
ONT.1268.1	29	0	3.56234	0	0.00690009	-3.55816	down
ONT.1268.2	4	108	0.491358	11.3913	0.000423947	4.0483	up
ONT.12683.2	64	4	7.86172	0.4219	0.00474555	-3.31732	down
ONT.12683.4	2	103	0.245679	10.8639	0.0001278	4.49399	up
ONT.12683.6	5	113	0.614197	11.9187	0.000610901	3.91107	up
ONT.12684.3	63	4	7.73888	0.4219	0.00507936	-3.29552	down
ONT.1269.10	7	271	0.859876	28.5837	2.06295e-05	4.81985	up
ONT.1269.5	12	369	1.47407	38.9203	3.20969e-05	4.66116	up
ONT.1269.7	9	325	1.10555	34.2794	1.97689e-05	4.80894	up
ONT.12694.3	1	132	0.122839	13.9227	1.41016e-05	5.18973	up
ONT.12696.1	0	43	0	4.53542	0.00123776	4.08601	up
ONT.1270.2	0	37	0	3.90257	0.00243375	3.8829	up
ONT.12705.2	0	88	0	9.2818	3.75165e-05	5.07506	up
ONT.12708.7	0	27	0	2.84782	0.00923658	3.46411	up
ONT.1271.3	2	57	0.245679	6.01207	0.00216524	3.66972	up
ONT.12714.3	1	103	0.122839	10.8639	5.12142e-05	4.83993	up
ONT.12718.1	2	177	0.245679	18.6691	7.68629e-06	5.25966	up
ONT.12719.6	546	21	67.0703	2.21497	5.08748e-05	-4.53362	down
ONT.12729.1	6	75	0.737037	7.91062	0.00651763	3.16024	up
ONT.12733.4	47	1	5.77345	0.105475	0.00226267	-3.75112	down
ONT.12733.5	350	14	42.9938	1.47665	8.1494e-05	-4.40131	down
ONT.12737.1	0	31	0	3.26972	0.00522464	3.64645	up
ONT.12739.3	143	12	17.566	1.2657	0.00346365	-3.30996	down
ONT.12742.8	82	3	10.0728	0.316425	0.000829072	-3.8956	down
ONT.12743.5	1	98	0.122839	10.3365	6.60473e-05	4.77001	up
ONT.12743.7	0	187	0	19.7238	6.76326e-07	6.13969	up
ONT.12743.8	4	162	0.491358	17.0869	5.53325e-05	4.62152	up
ONT.12750.3	4	186	0.491358	19.6183	2.69784e-05	4.81779	up
ONT.12752.2	97	4	11.9154	0.4219	0.000711688	-3.89729	down
ONT.12754.2	24	675	2.94815	71.1956	3.18454e-05	4.66623	up
ONT.12758.4	5	74	0.614197	7.80515	0.00429245	3.31792	up
ONT.1276.2	198	5	24.3222	0.527375	3.6345e-05	-4.70577	down
ONT.12760.1	0	34	0	3.58615	0.00352221	3.76952	up
ONT.12772.2	35	0	4.29938	0	0.00310582	-3.80831	down
ONT.12789.1	432	29	53.0666	3.05877	0.000792316	-3.77787	down
ONT.12799.1	1001	106	122.962	11.1803	0.00940707	-3.20702	down
ONT.12800.3	685	45	84.145	4.74637	0.000716458	-3.84999	down
ONT.12807.1	131	8	16.092	0.8438	0.00126008	-3.64451	down
ONT.12808.4	50	2	6.14197	0.21095	0.00386722	-3.48976	down
ONT.12817.8	90	7	11.0555	0.738325	0.00457631	-3.25779	down
ONT.12825.1	0	31	0	3.26972	0.00522464	3.64645	up
ONT.12828.2	2047	138	251.452	14.5555	0.0012385	-3.86481	down
ONT.12834.2	69	0	8.47592	0	0.000128536	-4.73589	down
ONT.12834.3	590	26	72.4753	2.74235	9.60146e-05	-4.36864	down
ONT.12834.4	324	7	39.8	0.738325	7.96272e-06	-5.07523	down
ONT.12840.4	92	6	11.3012	0.63285	0.00265899	-3.44573	down
ONT.12840.6	53	2	6.51049	0.21095	0.00299531	-3.56965	down
ONT.12854.6	58	2	7.12469	0.21095	0.00200188	-3.69369	down
ONT.12857.2	5	68	0.614197	7.1723	0.00618315	3.20039	up
ONT.12859.3	74	1	9.09012	0.105475	0.00026893	-4.3772	down
ONT.12859.5	38	0	4.6679	0	0.00216235	-3.9188	down
ONT.12883.3	79	4	9.70432	0.4219	0.00185833	-3.61	down
ONT.12892.3	2	81	0.245679	8.54347	0.000418426	4.15728	up
ONT.12898.2	3	212	0.368518	22.3607	6.62992e-06	5.23759	up
ONT.12899.1	2	59	0.245679	6.22302	0.00185275	3.71727	up
ONT.12899.2	0	57	0	6.01207	0.000328301	4.47161	up
ONT.12901.1	4	901	0.491358	95.0329	4.46138e-09	7.0776	up
ONT.12901.3	21	4189	2.57963	441.835	5.9537e-10	7.46709	up
ONT.12901.4	20	5754	2.45679	606.903	7.44219e-11	7.98701	up
ONT.12901.7	7	1463	0.859876	154.31	1.76119e-09	7.24081	up
ONT.12902.2	2	51	0.245679	5.37922	0.0035472	3.51689	up
ONT.12913.2	0	74	0	7.80515	9.05654e-05	4.83316	up
ONT.12913.6	0	28	0	2.9533	0.00796928	3.5119	up
ONT.12915.5	71	0	8.7216	0	0.000111455	-4.77559	down
ONT.12917.1	16	349	1.96543	36.8108	0.000148066	4.23394	up
ONT.12926.1	708	28	86.9703	2.9533	5.35666e-05	-4.53336	down
ONT.12929.1	730	11	89.6728	1.16022	5.47803e-07	-5.74197	down
ONT.12930.1	63	0	7.73888	0	0.000201587	-4.6098	down
ONT.12933.2	461	32	56.629	3.3752	0.000925213	-3.74055	down
ONT.12933.3	528	4	64.8592	0.4219	9.15117e-08	-6.30964	down
ONT.12936.1	1	65	0.122839	6.85587	0.000503811	4.19711	up
ONT.1294.2	12	284	1.47407	29.9549	0.000125089	4.28655	up
ONT.12942.1	176	0	21.6197	0	9.42257e-07	-6.05351	down
ONT.12942.2	97	0	11.9154	0	2.2679e-05	-5.21157	down
ONT.12942.3	242	2	29.7271	0.21095	1.41976e-06	-5.70511	down
ONT.12947.3	4	99	0.491358	10.442	0.000645485	3.92595	up
ONT.1295.3	1	52	0.122839	5.4847	0.00143251	3.88944	up
ONT.12953.1	55	0	6.75617	0	0.000389948	-4.42245	down
ONT.12963.12	854	12	104.905	1.2657	3.3384e-07	-5.86583	down
ONT.12963.14	73	0	8.96728	0	9.69733e-05	-4.81422	down
ONT.12963.19	52	0	6.38765	0	0.000509819	-4.3454	down
ONT.12963.2	5533	160	679.671	16.876	1.56015e-05	-5.08856	down
ONT.12963.3	5169	77	634.957	8.12157	2.80018e-07	-6.02009	down
ONT.12963.5	516	25	63.3852	2.63687	0.000158378	-4.22742	down
ONT.12963.8	1949	13	239.414	1.37117	4.53129e-09	-6.9587	down
ONT.12963.9	51	0	6.26481	0	0.000559036	-4.31878	down
ONT.12971.2	32	396	3.93086	41.7681	0.0019268	3.52266	up
ONT.12972.1	46	1385	5.65061	146.083	2.07468e-05	4.8329	up
ONT.12972.2	57	2174	7.00185	229.303	5.95843e-06	5.18849	up
ONT.12972.4	8	231	0.982716	24.3647	7.61461e-05	4.45021	up
ONT.12975.2	41	462	5.03642	48.7294	0.00303171	3.41088	up
ONT.12978.2	14	151	1.71975	15.9267	0.00480711	3.20294	up
ONT.12986.1	13	134	1.59691	14.1336	0.00617992	3.12296	up
ONT.12990.1	0	49	0	5.16827	0.000675203	4.26401	up
ONT.12991.3	16	299	1.96543	31.537	0.000323776	4.0127	up
ONT.12992.1	10	186	1.22839	19.6183	0.000512069	3.89421	up
ONT.12993.1	3	84	0.368518	8.8599	0.000739556	3.92927	up
ONT.12995.1	45	0	5.52777	0	0.00100424	-4.14781	down
ONT.12996.1	67	0	8.23024	0	0.000148768	-4.69507	down
ONT.13008.1	147	3	18.0574	0.316425	4.56424e-05	-4.71731	down
ONT.13008.2	106	3	13.021	0.316425	0.00023912	-4.25555	down
ONT.13021.2	22	244	2.70247	25.7359	0.00341399	3.32068	up
ONT.13023.3	122	4	14.9864	0.4219	0.000232784	-4.22012	down
ONT.13023.4	105	2	12.8981	0.21095	0.00011601	-4.52104	down
ONT.13024.12	72	5	8.84444	0.527375	0.00483616	-3.27979	down
ONT.13027.1	77	4	9.45864	0.4219	0.00208872	-3.57424	down
ONT.13027.4	77	4	9.45864	0.4219	0.00208872	-3.57424	down
ONT.13034.3	41	1	5.03642	0.105475	0.00412097	-3.56547	down
ONT.13034.4	148	3	18.1802	0.316425	4.40694e-05	-4.72692	down
ONT.13042.1	121	7	14.8636	0.738325	0.00119051	-3.67404	down
ONT.13047.7	244	10	29.9728	1.05475	0.000131812	-4.28089	down
ONT.13048.1	1	60	0.122839	6.3285	0.00073688	4.0864	up
ONT.13052.5	157	15	19.2858	1.58212	0.00525302	-3.17424	down
ONT.13057.1	0	31	0	3.26972	0.00522464	3.64645	up
ONT.1306.2	9	453	1.10555	47.7802	3.31715e-06	5.28466	up
ONT.13076.1	6	94	0.737037	9.91465	0.00241248	3.47588	up
ONT.13080.1	3	93	0.368518	9.80917	0.000453803	4.07178	up
ONT.1309.10	141	2	17.3204	0.21095	2.55363e-05	-4.93711	down
ONT.1309.2	1385	10	170.133	1.05475	9.95359e-09	-6.77281	down
ONT.1309.4	218	3	26.779	0.316425	5.70821e-06	-5.27735	down
ONT.1309.5	27	0	3.31666	0	0.00923658	-3.46411	down
ONT.1309.6	55	1	6.75617	0.105475	0.00110656	-3.96649	down
ONT.13095.1	21	232	2.57963	24.4702	0.00352602	3.30839	up
ONT.13096.1	6	71	0.737037	7.48872	0.00821397	3.08398	up
ONT.13096.3	5	63	0.614197	6.64492	0.00852749	3.09455	up
ONT.13096.5	4	65	0.491358	6.85587	0.004437	3.33879	up
ONT.13102.1	2084	72	255.997	7.5942	2.843e-05	-4.80415	down
ONT.13102.2	1104	85	135.615	8.96537	0.00188856	-3.65769	down
ONT.13102.4	79	2	9.70432	0.21095	0.000472127	-4.12239	down
ONT.13103.2	145	8	17.8117	0.8438	0.000777557	-3.78819	down
ONT.13122.3	9	94	1.10555	9.91465	0.00815431	3.04805	up
ONT.13124.1	604	64	74.195	6.7504	0.00762593	-3.18541	down
ONT.13124.10	135	9	16.5833	0.949275	0.00162732	-3.55803	down
ONT.13124.15	132	13	16.2148	1.37117	0.0065967	-3.10169	down
ONT.13124.16	234	23	28.7444	2.42592	0.00498857	-3.2037	down
ONT.13124.5	3222	218	395.789	22.9935	0.00164626	-3.86906	down
ONT.13124.6	782	80	96.0604	8.438	0.00707118	-3.24633	down
ONT.13134.1	1	43	0.122839	4.53542	0.00335169	3.63005	up
ONT.13138.1	8	108	0.982716	11.3913	0.0030655	3.37214	up
ONT.13161.1	1	36	0.122839	3.7971	0.00714235	3.39013	up
ONT.13167.11	42	1	5.15926	0.105475	0.00371316	-3.59812	down
ONT.13172.6	5	75	0.614197	7.91062	0.00404745	3.33661	up
ONT.13174.3	113	11	13.8809	1.16022	0.00717812	-3.07903	down
ONT.13175.2	182	19	22.3568	2.00402	0.0069074	-3.08998	down
ONT.13184.2	52	2	6.38765	0.21095	0.00325765	-3.54351	down
ONT.13190.4	6	90	0.737037	9.49275	0.00293535	3.41493	up
ONT.13191.3	3	81	0.368518	8.54347	0.000878553	3.87846	up
ONT.13194.3	249	9	30.587	0.949275	7.96412e-05	-4.42826	down
ONT.13204.10	6	71	0.737037	7.48872	0.00821397	3.08398	up
ONT.13204.3	2	62	0.245679	6.53945	0.00147742	3.78577	up
ONT.13204.4	11	380	1.35123	40.0805	1.91453e-05	4.80494	up
ONT.13204.5	1	80	0.122839	8.438	0.00018319	4.48588	up
ONT.13204.7	7	325	0.859876	34.2794	7.83202e-06	5.07964	up
ONT.13206.1	3	181	0.368518	19.091	1.53769e-05	5.01261	up
ONT.13206.22	24	216	2.94815	22.7826	0.00848863	3.0345	up
ONT.13226.3	118	9	14.4951	0.949275	0.00301745	-3.36792	down
ONT.13227.1	825	3	101.343	0.316425	3.464e-09	-7.18442	down
ONT.1323.1	190	1	23.3395	0.105475	2.00927e-06	-5.70637	down
ONT.1323.4	42	0	5.15926	0	0.00137811	-4.05408	down
ONT.13238.1	307	26	37.7117	2.74235	0.00245741	-3.43219	down
ONT.13241.1	98	2	12.0383	0.21095	0.000163971	-4.42408	down
ONT.13244.2	177	17	21.7426	1.79307	0.00502098	-3.18995	down
ONT.13250.2	16	448	1.96543	47.2528	4.05144e-05	4.59177	up
ONT.13260.2	993	5	121.98	0.527375	5.02502e-09	-7.0165	down
ONT.13272.1	64	4	7.86172	0.4219	0.00474555	-3.31732	down
ONT.13272.2	29	0	3.56234	0	0.00690009	-3.55816	down
ONT.13279.1	181	17	22.2339	1.79307	0.00454495	-3.22171	down
ONT.13291.1	1	34	0.122839	3.58615	0.00903186	3.31356	up
ONT.13296.1	1	39	0.122839	4.11352	0.00510436	3.49787	up
ONT.13301.1	127	4	15.6006	0.4219	0.000190571	-4.27684	down
ONT.13301.2	35	0	4.29938	0	0.00310582	-3.80831	down
ONT.13301.5	205	19	25.1821	2.00402	0.00407215	-3.25931	down
ONT.13303.1	5	81	0.614197	8.54347	0.00287749	3.44393	up
ONT.13307.4	1	46	0.122839	4.85185	0.0024902	3.72179	up
ONT.13308.2	220	18	27.0247	1.89855	0.00235605	-3.42801	down
ONT.1331.2	177	11	21.7426	1.16022	0.000929398	-3.71428	down
ONT.13311.4	78	2	9.58148	0.21095	0.000501983	-4.10462	down
ONT.13313.3	118	6	14.4951	0.63285	0.00083699	-3.79575	down
ONT.13313.8	8	229	0.982716	24.1538	7.96345e-05	4.43781	up
ONT.13315.1	2	68	0.245679	7.1723	0.000962699	3.91374	up
ONT.13316.1	287	3	35.2549	0.316425	1.28477e-06	-5.66984	down
ONT.13320.2	57	2	7.00185	0.21095	0.00216524	-3.66972	down
ONT.13331.6	0	30	0	3.16425	0.00599451	3.60298	up
ONT.13332.2	34	0	4.17654	0	0.00352221	-3.76952	down
ONT.13349.1	41	520	5.03642	54.847	0.00172918	3.58057	up
ONT.13352.4	12	558	1.47407	58.855	3.49119e-06	5.25426	up
ONT.13353.4	6	130	0.737037	13.7117	0.000525203	3.9325	up
ONT.13356.1	36	423	4.42222	44.6159	0.00246356	3.45976	up
ONT.13358.3	9	144	1.10555	15.1884	0.0012021	3.64938	up
ONT.13361.1	122	9	14.9864	0.949275	0.00259434	-3.41496	down
ONT.13367.1	1	53	0.122839	5.59017	0.00131273	3.91558	up
ONT.13367.2	5	77	0.614197	8.12157	0.00360463	3.37328	up
ONT.13368.2	74	1	9.09012	0.105475	0.00026893	-4.3772	down
ONT.13368.7	3	176	0.368518	18.5636	1.78266e-05	4.97279	up
ONT.13370.4	53	3	6.51049	0.316425	0.00591081	-3.29083	down
ONT.13373.2	0	44	0	4.6409	0.00111386	4.11724	up
ONT.13376.2	0	75	0	7.91062	8.4648e-05	4.85185	up
ONT.1338.3	46	2	5.65061	0.21095	0.00553423	-3.37586	down
ONT.13387.1	2	49	0.245679	5.16827	0.0042214	3.46212	up
ONT.13389.3	2	40	0.245679	4.219	0.00988848	3.18613	up
ONT.1339.2	211	5	25.9191	0.527375	2.60567e-05	-4.79632	down
ONT.13391.1	1	41	0.122839	4.32447	0.00412097	3.56547	up
ONT.13395.2	8	91	0.982716	9.59822	0.00650579	3.13159	up
ONT.13396.1	3	49	0.368518	5.16827	0.00821297	3.1833	up
ONT.13402.1	53	0	6.51049	0	0.000465603	-4.37154	down
ONT.13405.1	5	108	0.614197	11.3913	0.000758983	3.84733	up
ONT.13406.1	9	1658	1.10555	174.877	2.30168e-09	7.15032	up
ONT.13409.1	953	62	117.066	6.53945	0.00073313	-3.88492	down
ONT.13421.3	53	2	6.51049	0.21095	0.00299531	-3.56965	down
ONT.1343.3	749	47	92.0067	4.95732	0.000573725	-3.9191	down
ONT.13433.3	2	121	0.245679	12.7625	5.63844e-05	4.72088	up
ONT.1344.1	28	0	3.4395	0	0.00796928	-3.5119	down
ONT.1344.2	3143	234	386.084	24.6811	0.00276833	-3.7323	down
ONT.13441.1	17	1097	2.08827	115.706	4.13267e-07	5.80346	up
ONT.13441.12	301	11	36.9747	1.16022	6.51359e-05	-4.47137	down
ONT.13441.3	27	555	3.31666	58.5386	0.000158675	4.2314	up
ONT.13441.9	142	14	17.4432	1.47665	0.00629696	-3.11588	down
ONT.13442.2	1283	83	157.603	8.75442	0.000789894	-3.90727	down
ONT.13442.3	181	7	22.2339	0.738325	0.000166441	-4.24458	down
ONT.13447.1	1	46	0.122839	4.85185	0.0024902	3.72179	up
ONT.13447.3	1	77	0.122839	8.12157	0.000221259	4.43256	up
ONT.13452.2	2	66	0.245679	6.96135	0.00110664	3.87233	up
ONT.13455.1	9	186	1.10555	19.6183	0.000348158	4.01263	up
ONT.1346.1	0	55	0	5.80112	0.000389948	4.42245	up
ONT.13464.2	220	23	27.0247	2.42592	0.00656256	-3.11574	down
ONT.13469.1	1	94	0.122839	9.91465	8.16268e-05	4.71153	up
ONT.13473.2	0	37	0	3.90257	0.00243375	3.8829	up
ONT.1348.1	67	4	8.23024	0.4219	0.00388726	-3.3808	down
ONT.1348.4	254	27	31.2012	2.84782	0.00687449	-3.11196	down
ONT.13482.7	12	411	1.47407	43.3502	1.81352e-05	4.81561	up
ONT.13490.4	83	0	10.1957	0	5.06248e-05	-4.99325	down
ONT.13490.6	47	2	5.77345	0.21095	0.00504976	-3.40519	down
ONT.13490.7	32	0	3.93086	0	0.00456776	-3.68865	down
ONT.1350.3	2	76	0.245679	8.0161	0.000568589	4.06841	up
ONT.13500.2	1	34	0.122839	3.58615	0.00903186	3.31356	up
ONT.13500.3	3	52	0.368518	5.4847	0.00640698	3.26469	up
ONT.13508.2	154	16	18.9173	1.6876	0.00730696	-3.06755	down
ONT.1351.1	133	2	16.3376	0.21095	3.46106e-05	-4.85447	down
ONT.13514.2	19	292	2.33395	30.7987	0.00077087	3.76407	up
ONT.13519.3	11	163	1.35123	17.1924	0.00137507	3.59725	up
ONT.13519.4	52	630	6.38765	66.4492	0.00224435	3.53214	up
ONT.1352.1	2	58	0.245679	6.11755	0.00200188	3.69369	up
ONT.13521.1	232	25	28.4987	2.63687	0.00737585	-3.0833	down
ONT.13521.3	66	1	8.1074	0.105475	0.000468264	-4.21826	down
ONT.13522.1	0	142	0	14.9774	3.0167e-06	5.74901	up
ONT.13523.3	24	317	2.94815	33.4356	0.0014715	3.58228	up
ONT.13523.4	38	0	4.6679	0	0.00216235	-3.9188	down
ONT.13523.7	58	4	7.12469	0.4219	0.00721971	-3.18131	down
ONT.13533.3	0	48	0	5.0628	0.000743787	4.23583	up
ONT.13533.4	0	45	0	4.74637	0.00100424	4.14781	up
ONT.13543.1	7522	8	923.998	0.8438	2.33036e-13	-9.45917	down
ONT.13543.4	5218	48	640.976	5.0628	1.63621e-08	-6.68638	down
ONT.13544.1	5	161	0.614197	16.9815	0.000105561	4.41177	up
ONT.13546.1	2	91	0.245679	9.59822	0.00023686	4.32012	up
ONT.13548.2	151	11	18.5488	1.16022	0.001966	-3.48879	down
ONT.13550.11	9	130	1.10555	13.7117	0.00193879	3.50467	up
ONT.13550.2	1	73	0.122839	7.69967	0.000287425	4.35827	up
ONT.13551.14	32	0	3.93086	0	0.00456776	-3.68865	down
ONT.13551.16	5	292	0.614197	30.7987	4.61334e-06	5.26	up
ONT.13564.1	128	0	15.7234	0	5.26087e-06	-5.6022	down
ONT.13564.6	102	1	12.5296	0.105475	5.38395e-05	-4.82621	down
ONT.13565.1	789	12	96.9203	1.2657	5.1863e-07	-5.75199	down
ONT.13565.3	8	229	0.982716	24.1538	7.96345e-05	4.43781	up
ONT.13565.4	96	2	11.7926	0.21095	0.000181714	-4.39513	down
ONT.13565.5	8	122	0.982716	12.8679	0.00175691	3.54396	up
ONT.13573.1	5	87	0.614197	9.17632	0.0020834	3.54383	up
ONT.13584.2	2	91	0.245679	9.59822	0.00023686	4.32012	up
ONT.13584.3	2	58	0.245679	6.11755	0.00200188	3.69369	up
ONT.13584.6	17	187	2.08827	19.7238	0.00392575	3.26808	up
ONT.13587.5	59	1	7.24753	0.105475	0.000797531	-4.0632	down
ONT.13587.6	148	1	18.1802	0.105475	7.6949e-06	-5.35167	down
ONT.136.1	136	0	16.7062	0	3.80392e-06	-5.68791	down
ONT.13603.3	659	34	80.9512	3.58615	0.000208253	-4.17268	down
ONT.13608.1	3	66	0.368518	6.96135	0.00226127	3.59351	up
ONT.13612.2	0	46	0	4.85185	0.000907037	4.17775	up
ONT.13612.4	0	61	0	6.43397	0.00023611	4.56519	up
ONT.13616.1	0	35	0	3.69162	0.00310582	3.80831	up
ONT.13622.4	14	991	1.71975	104.526	2.91502e-07	5.89571	up
ONT.13624.3	2	69	0.245679	7.27777	0.000899	3.934	up
ONT.13625.3	6	126	0.737037	13.2898	0.000610989	3.88834	up
ONT.13625.4	1	101	0.122839	10.653	5.66239e-05	4.81237	up
ONT.13637.2	0	72	0	7.5942	0.000103919	4.79504	up
ONT.13639.2	281	18	34.5179	1.89855	0.000733849	-3.77728	down
ONT.13642.1	148	2	18.1802	0.21095	1.98154e-05	-5.00574	down
ONT.13643.3	115	8	14.1265	0.8438	0.00230587	-3.46061	down
ONT.13648.3	54	1	6.63333	0.105475	0.0012045	-3.94126	down
ONT.1365.1	0	43	0	4.53542	0.00123776	4.08601	up
ONT.13660.1	40	375	4.91358	39.5531	0.00701927	3.14522	up
ONT.13665.7	58	4	7.12469	0.4219	0.00721971	-3.18131	down
ONT.13672.2	4	107	0.491358	11.2858	0.000443574	4.0352	up
ONT.13686.7	196	6	24.0765	0.63285	6.70558e-05	-4.51496	down
ONT.1369.2	1	49	0.122839	5.16827	0.00187655	3.80805	up
ONT.137.1	87	8	10.687	0.8438	0.00787628	-3.06864	down
ONT.13705.2	145	3	17.8117	0.316425	4.89899e-05	-4.69791	down
ONT.13708.1	6	208	0.737037	21.9388	4.93114e-05	4.59956	up
ONT.1371.3	80	2	9.82716	0.21095	0.000444328	-4.13994	down
ONT.13712.1	93	5	11.4241	0.527375	0.00153357	-3.63725	down
ONT.13716.2	0	69	0	7.27777	0.000128536	4.73589	up
ONT.13718.4	4	107	0.491358	11.2858	0.000443574	4.0352	up
ONT.13719.1	1	72	0.122839	7.5942	0.000307429	4.33908	up
ONT.13719.6	50	980	6.14197	103.365	0.000202317	4.22113	up
ONT.13721.1	37	0	4.54506	0	0.00243375	-3.8829	down
ONT.13731.1	45	413	5.52777	43.5612	0.00786428	3.12374	up
ONT.13734.1	3	104	0.368518	10.9694	0.000262721	4.22876	up
ONT.13735.1	54	1	6.63333	0.105475	0.0012045	-3.94126	down
ONT.13740.3	1	71	0.122839	7.48872	0.000329081	4.31963	up
ONT.13740.4	41	650	5.03642	68.5587	0.000578704	3.90101	up
ONT.13743.1	1	81	0.122839	8.54347	0.000172246	4.50322	up
ONT.13751.2	46	1	5.65061	0.105475	0.0024902	-3.72179	down
ONT.13753.5	8	94	0.982716	9.91465	0.00565791	3.17706	up
ONT.13757.1	83	4	10.1957	0.4219	0.0014808	-3.67897	down
ONT.13758.2	1	104	0.122839	10.9694	4.87376e-05	4.85351	up
ONT.13759.3	242	2	29.7271	0.21095	1.41976e-06	-5.70511	down
ONT.13759.4	33	489	4.0537	51.5773	0.000804445	3.78414	up
ONT.13759.6	188	1	23.0938	0.105475	2.12795e-06	-5.69132	down
ONT.13761.13	154	12	18.9173	1.2657	0.00247266	-3.41497	down
ONT.13766.3	367	5	45.0821	0.527375	1.32931e-06	-5.58712	down
ONT.13773.3	52	3	6.38765	0.316425	0.00640698	-3.26469	down
ONT.13773.4	462	39	56.7518	4.11352	0.0023829	-3.47848	down
ONT.13778.1	9	170	1.10555	17.9307	0.000541675	3.88479	up
ONT.13790.1	80	4	9.82716	0.4219	0.00175433	-3.62756	down
ONT.13802.3	59	1	7.24753	0.105475	0.000797531	-4.0632	down
ONT.13806.1	1	72	0.122839	7.5942	0.000307429	4.33908	up
ONT.13824.1	3	131	0.368518	13.8172	8.24862e-05	4.55423	up
ONT.13831.4	44	1	5.40494	0.105475	0.00303064	-3.66128	down
ONT.13863.1	364	9	44.7136	0.949275	1.08075e-05	-4.97117	down
ONT.13867.6	16	517	1.96543	54.5305	1.89692e-05	4.79728	up
ONT.13878.1	133	5	16.3376	0.527375	0.000275561	-4.14112	down
ONT.13896.11	177	2	21.7426	0.21095	7.68629e-06	-5.25966	down
ONT.13896.2	142	1	17.4432	0.105475	9.58685e-06	-5.29305	down
ONT.13896.7	115	0	14.1265	0	9.29137e-06	-5.45104	down
ONT.13896.8	63	1	7.73888	0.105475	0.000584843	-4.15384	down
ONT.13907.1	4	242	0.491358	25.5249	6.67953e-06	5.19272	up
ONT.13907.2	2	185	0.245679	19.5129	6.06881e-06	5.3225	up
ONT.13913.2	107	11	13.1438	1.16022	0.00904947	-3.0022	down
ONT.13914.2	74	3	9.09012	0.316425	0.00134051	-3.75245	down
ONT.13926.1	15	140	1.84259	14.7665	0.00863738	3.01185	up
ONT.13935.3	679	1	83.408	0.105475	1.62154e-09	-7.5292	down
ONT.13936.1	922	47	113.258	4.95732	0.000199353	-4.21793	down
ONT.13936.3	52	0	6.38765	0	0.000509819	-4.3454	down
ONT.13939.1	49	0	6.01913	0	0.000675203	-4.26401	down
ONT.13947.2	16	482	1.96543	50.8389	2.75341e-05	4.6967	up
ONT.13947.5	1	55	0.122839	5.80112	0.00110656	3.96649	up
ONT.13947.6	8	211	0.982716	22.2552	0.000121121	4.32114	up
ONT.13947.9	15	206	1.84259	21.7278	0.00151602	3.56033	up
ONT.13960.1	54	0	6.63333	0	0.000425812	-4.39722	down
ONT.13961.5	63	1	7.73888	0.105475	0.000584843	-4.15384	down
ONT.13976.1	0	30	0	3.16425	0.00599451	3.60298	up
ONT.13981.4	4	75	0.491358	7.91062	0.00235315	3.53757	up
ONT.13988.3	63	0	7.73888	0	0.000201587	-4.6098	down
ONT.13995.1	1	253	0.122839	26.6852	4.19025e-07	6.11448	up
ONT.13995.3	3	657	0.368518	69.297	1.26294e-08	6.85712	up
ONT.13995.6	0	30	0	3.16425	0.00599451	3.60298	up
ONT.13995.7	1	50	0.122839	5.27375	0.00171267	3.8357	up
ONT.1401.6	36	370	4.42222	39.0257	0.00458737	3.26793	up
ONT.14042.2	242	0	29.7271	0	1.6303e-07	-6.507	down
ONT.14042.4	157	3	19.2858	0.316425	3.24361e-05	-4.81061	down
ONT.14042.6	1	40	0.122839	4.219	0.00458202	3.53207	up
ONT.14051.1	768	36	94.3407	3.7971	0.000126768	-4.3161	down
ONT.14055.1	0	29	0	3.05877	0.00690009	3.55816	up
ONT.14059.1	51	0	6.26481	0	0.000559036	-4.31878	down
ONT.14065.1	68	842	8.35308	88.8099	0.00218571	3.57884	up
ONT.14090.2	2	44	0.245679	4.6409	0.00667528	3.31535	up
ONT.14090.8	0	37	0	3.90257	0.00243375	3.8829	up
ONT.14093.1	419	9	51.4697	0.949275	5.06617e-06	-5.17279	down
ONT.14095.1	1	96	0.122839	10.1256	7.33545e-05	4.74107	up
ONT.14095.2	0	101	0	10.653	1.83748e-05	5.26833	up
ONT.14095.4	1	166	0.122839	17.5088	4.1655e-06	5.51446	up
ONT.14095.5	9	454	1.10555	47.8856	3.27758e-06	5.28782	up
ONT.14095.6	14	181	1.71975	19.091	0.00211133	3.46019	up
ONT.14110.2	0	27	0	2.84782	0.00923658	3.46411	up
ONT.14112.4	99	10	12.1611	1.05475	0.00916923	-3.00238	down
ONT.1412.1	13	124	1.59691	13.0789	0.00862441	3.01335	up
ONT.1413.1	1	34	0.122839	3.58615	0.00903186	3.31356	up
ONT.14162.1	1	75	0.122839	7.91062	0.000251812	4.39589	up
ONT.14167.2	1	67	0.122839	7.06682	0.000435617	4.23912	up
ONT.14170.1	0	70	0	7.38325	0.000119639	4.75588	up
ONT.14184.3	1	124	0.122839	13.0789	1.95804e-05	5.10139	up
ONT.14190.1	9	98	1.10555	10.3365	0.00683063	3.10653	up
ONT.14191.2	12	118	1.47407	12.446	0.00804359	3.03837	up
ONT.14194.2	3	77	0.368518	8.12157	0.00111434	3.80781	up
ONT.14217.3	2	93	0.245679	9.80917	0.000212727	4.3506	up
ONT.14228.1	90	9	11.0555	0.949275	0.00978409	-2.9871	down
ONT.14236.1	0	44	0	4.6409	0.00111386	4.11724	up
ONT.14269.2	22	705	2.70247	74.3598	1.64248e-05	4.8411	up
ONT.14269.3	243	14	29.85	1.47665	0.000515464	-3.87975	down
ONT.14269.4	29	0	3.56234	0	0.00690009	-3.55816	down
ONT.14278.1	6	84	0.737037	8.8599	0.00398899	3.31838	up
ONT.14289.1	0	39	0	4.11352	0.0019257	3.95383	up
ONT.1430.3	0	27	0	2.84782	0.00923658	3.46411	up
ONT.14305.8	25	280	3.07099	29.533	0.00316395	3.35177	up
ONT.14332.10	7	288	0.859876	30.3768	1.49416e-05	4.90679	up
ONT.14332.8	235	11	28.8673	1.16022	0.000230804	-4.11785	down
ONT.14333.1	65	4	7.98456	0.4219	0.004437	-3.33879	down
ONT.14345.4	383	13	47.0475	1.37117	3.70342e-05	-4.61949	down
ONT.14345.5	39	0	4.79074	0	0.0019257	-3.95383	down
ONT.14351.1	0	38	0	4.00805	0.00216235	3.9188	up
ONT.14351.3	2	113	0.245679	11.9187	7.99819e-05	4.62442	up
ONT.14356.1	48	858	5.89629	90.4975	0.00032221	4.08571	up
ONT.14364.1	75	3	9.21296	0.316425	0.00125962	-3.77114	down
ONT.14377.1	260	15	31.9383	1.58212	0.000492334	-3.89233	down
ONT.14377.11	54	0	6.63333	0	0.000425812	-4.39722	down
ONT.14377.4	1163	106	142.862	11.1803	0.00469471	-3.42289	down
ONT.14377.6	62	0	7.61605	0	0.00021805	-4.58767	down
ONT.14377.7	251	0	30.8327	0	1.33082e-07	-6.55911	down
ONT.14377.8	29	0	3.56234	0	0.00690009	-3.55816	down
ONT.14384.1	234	8	28.7444	0.8438	7.12432e-05	-4.46862	down
ONT.14385.1	1	44	0.122839	4.6409	0.00303064	3.66128	up
ONT.14385.2	0	83	0	8.75442	5.06248e-05	4.99325	up
ONT.14385.4	0	39	0	4.11352	0.0019257	3.95383	up
ONT.14385.5	2	310	0.245679	32.6972	3.63831e-07	6.05888	up
ONT.14398.12	344	11	42.2568	1.16022	3.24101e-05	-4.66241	down
ONT.14399.2	1	86	0.122839	9.07085	0.000127778	4.58693	up
ONT.14403.1	2	62	0.245679	6.53945	0.00147742	3.78577	up
ONT.14404.1	2	66	0.245679	6.96135	0.00110664	3.87233	up
ONT.1441.1	9	172	1.10555	18.1417	0.000511614	3.90141	up
ONT.1441.3	6	142	0.737037	14.9774	0.000341	4.0574	up
ONT.1441.4	5	396	0.614197	41.7681	8.75271e-07	5.69607	up
ONT.14410.10	100	4	12.2839	0.4219	0.000615099	-3.94007	down
ONT.14413.1	0	45	0	4.74637	0.00100424	4.14781	up
ONT.14423.1	51	0	6.26481	0	0.000559036	-4.31878	down
ONT.14455.1	67	809	8.23024	85.3292	0.00245443	3.5419	up
ONT.14455.2	382	7	46.9247	0.738325	3.27067e-06	-5.311	down
ONT.14455.4	160	2688	19.6543	283.517	0.000716594	4.04778	up
ONT.1446.1	2	77	0.245679	8.12157	0.000534072	4.08663	up
ONT.1447.1	88	5	10.8099	0.527375	0.0019775	-3.55982	down
ONT.1447.2	282	17	34.6407	1.79307	0.000562796	-3.85383	down
ONT.1447.4	150	4	18.4259	0.4219	8.21545e-05	-4.51238	down
ONT.14470.5	142	8	17.4432	0.8438	0.000859505	-3.75858	down
ONT.14473.1	93	1	11.4241	0.105475	8.61704e-05	-4.69653	down
ONT.14477.1	41	0	5.03642	0	0.00153746	-4.02143	down
ONT.14483.1	39	0	4.79074	0	0.0019257	-3.95383	down
ONT.14486.2	62	4	7.61605	0.4219	0.0054408	-3.27339	down
ONT.14497.1	23	548	2.82531	57.8003	7.7393e-05	4.42194	up
ONT.14499.1	314	8	38.5716	0.8438	1.52393e-05	-4.88869	down
ONT.145.1	3	48	0.368518	5.0628	0.00894184	3.15511	up
ONT.14504.1	3	108	0.368518	11.3913	0.000217963	4.28186	up
ONT.14504.4	5	232	0.614197	24.4702	1.57968e-05	4.93156	up
ONT.1452.1	174	0	21.3741	0	1.0029e-06	-6.03727	down
ONT.14522.3	32	0	3.93086	0	0.00456776	-3.68865	down
ONT.14524.1	191	6	23.4623	0.63285	7.6594e-05	-4.47819	down
ONT.14525.10	72	2	8.84444	0.21095	0.000735507	-3.99314	down
ONT.14540.1	1	122	0.122839	12.8679	2.13182e-05	5.07843	up
ONT.14547.4	270	11	33.1666	1.16022	0.000114081	-4.31603	down
ONT.14548.5	5	336	0.614197	35.4396	2.15376e-06	5.46077	up
ONT.14551.2	3	257	0.368518	27.1071	2.34604e-06	5.51212	up
ONT.14552.2	1073	85	131.807	8.96537	0.0021692	-3.6167	down
ONT.14558.1	98	8	12.0383	0.8438	0.00471915	-3.23554	down
ONT.14560.2	9	223	1.10555	23.5209	0.00014007	4.27095	up
ONT.14561.1	2	52	0.245679	5.4847	0.00325765	3.54351	up
ONT.14561.3	0	91	0	9.59822	3.15672e-05	5.12202	up
ONT.14563.2	52	2	6.38765	0.21095	0.00325765	-3.54351	down
ONT.14565.3	144	16	17.6889	1.6876	0.00973704	-2.97241	down
ONT.14578.1	0	143	0	15.0829	2.9049e-06	5.75895	up
ONT.14582.1	2	159	0.245679	16.7705	1.35843e-05	5.10738	up
ONT.14582.3	1	159	0.122839	16.7705	5.2482e-06	5.45332	up
ONT.14582.6	1	41	0.122839	4.32447	0.00412097	3.56547	up
ONT.1459.4	0	130	0	13.7117	4.84293e-06	5.62411	up
ONT.14601.3	71	2	8.7216	0.21095	0.000785806	-3.9737	down
ONT.14607.1	12	314	1.47407	33.1191	7.45962e-05	4.43013	up
ONT.14608.2	47	3	5.77345	0.316425	0.00974676	-3.12637	down
ONT.14608.5	84	0	10.3185	0	4.76205e-05	-5.00999	down
ONT.14616.1	37	1	4.54506	0.105475	0.00637242	-3.42695	down
ONT.14623.2	43	1	5.2821	0.105475	0.00335169	-3.63005	down
ONT.14630.1	45	2	5.52777	0.21095	0.00607367	-3.34592	down
ONT.14633.3	0	62	0	6.53945	0.00021805	4.58767	up
ONT.14638.2	4	54	0.491358	5.69565	0.00971002	3.08294	up
ONT.14641.1	9	102	1.10555	10.7584	0.00574968	3.16273	up
ONT.14643.8	45	0	5.52777	0	0.00100424	-4.14781	down
ONT.14656.1	139	0	17.0747	0	3.38361e-06	-5.71878	down
ONT.14658.1	4	58	0.491358	6.11755	0.00721971	3.18131	up
ONT.14665.4	12	161	1.47407	16.9815	0.00201415	3.47803	up
ONT.14670.2	2090	59	256.734	6.22302	8.99297e-06	-5.08417	down
ONT.14671.1	197	1	24.1994	0.105475	1.65078e-06	-5.75785	down
ONT.14674.3	298	2	36.6062	0.21095	4.5259e-07	-6.00243	down
ONT.14680.2	0	31	0	3.26972	0.00522464	3.64645	up
ONT.14685.2	72	3	8.84444	0.316425	0.00152123	-3.71432	down
ONT.14691.3	58	2	7.12469	0.21095	0.00200188	-3.69369	down
ONT.14694.1	635	27	78.003	2.84782	7.89571e-05	-4.42479	down
ONT.14698.1	59	5563	7.24753	586.757	3.80369e-08	6.49537	up
ONT.14698.10	17	1217	2.08827	128.363	2.31417e-07	5.95288	up
ONT.14698.13	2	222	0.245679	23.4154	2.2706e-06	5.58209	up
ONT.14698.14	4	101	0.491358	10.653	0.000586372	3.95405	up
ONT.14698.17	3	60	0.368518	6.3285	0.00345735	3.46165	up
ONT.14698.18	2	99	0.245679	10.442	0.000155865	4.43833	up
ONT.14698.2	123	3763	15.1093	396.902	2.64271e-05	4.90497	up
ONT.14698.21	20	266	2.45679	28.0563	0.00151171	3.56579	up
ONT.14698.22	8	630	0.982716	66.4492	3.41436e-07	5.88711	up
ONT.14698.23	60	5141	7.37037	542.247	6.57066e-08	6.35842	up
ONT.14698.24	39	1684	4.79074	177.62	2.88533e-06	5.33834	up
ONT.14698.25	158	5096	19.4086	537.5	2.26498e-05	4.98777	up
ONT.14698.26	4	70	0.491358	7.38325	0.00320447	3.4416	up
ONT.14698.27	23	1709	2.82531	180.257	1.56946e-07	6.05805	up
ONT.14698.28	13	430	1.59691	45.3542	2.00795e-05	4.78538	up
ONT.14698.29	14	431	1.71975	45.4597	2.73958e-05	4.69958	up
ONT.14698.3	26	1472	3.19383	155.259	6.85186e-07	5.6837	up
ONT.14698.30	24	665	2.94815	70.1408	3.44685e-05	4.64479	up
ONT.14698.31	101	5440	12.4068	573.784	1.0701e-06	5.71397	up
ONT.14698.32	35	1288	4.29938	135.852	6.94827e-06	5.0978	up
ONT.14698.34	4	116	0.491358	12.2351	0.000298744	4.14897	up
ONT.14698.35	1	61	0.122839	6.43397	0.000681558	4.10923	up
ONT.14698.38	32	542	3.93086	57.1674	0.000414396	3.97283	up
ONT.14698.39	55	748	6.75617	78.8953	0.00130033	3.70182	up
ONT.14698.46	169	10588	20.7599	1116.77	5.94886e-07	5.94684	up
ONT.14698.47	12	708	1.47407	74.6763	9.45122e-07	5.59628	up
ONT.14698.5	56	4813	6.87901	507.651	6.36366e-08	6.35847	up
ONT.14698.50	230	2443	28.2531	257.675	0.00848417	3.39376	up
ONT.14698.7	48	2028	5.89629	213.903	3.29687e-06	5.32411	up
ONT.14698.8	14	332	1.71975	35.0177	0.000107024	4.32574	up
ONT.14698.9	7	498	0.859876	52.5265	7.64718e-07	5.69122	up
ONT.14702.11	54	1	6.63333	0.105475	0.0012045	-3.94126	down
ONT.14702.13	34	299	4.17654	31.537	0.00917768	3.03959	up
ONT.14718.2	1	64	0.122839	6.7504	0.00054256	4.17564	up
ONT.14721.3	846	6	103.922	0.63285	2.28519e-08	-6.60967	down
ONT.14721.6	48	0	5.89629	0	0.000743787	-4.23583	down
ONT.14722.1	86	2	10.5642	0.21095	0.000312648	-4.241	down
ONT.14747.1	4	237	0.491358	24.9976	7.47051e-06	5.16294	up
ONT.14750.1	3	65	0.368518	6.85587	0.0024221	3.57235	up
ONT.14764.2	61	1	7.49321	0.105475	0.000681558	-4.10923	down
ONT.14764.3	69	5	8.47592	0.527375	0.0058094	-3.22065	down
ONT.14764.4	49	2	6.01913	0.21095	0.0042214	-3.46212	down
ONT.14766.1	363	15	44.5907	1.58212	9.10767e-05	-4.36959	down
ONT.14766.2	330	24	40.537	2.5314	0.0012135	-3.63979	down
ONT.14769.1	35	0	4.29938	0	0.00310582	-3.80831	down
ONT.14772.1	69	0	8.47592	0	0.000128536	-4.73589	down
ONT.14774.1	12	359	1.47407	37.8655	3.70892e-05	4.62181	up
ONT.14777.1	0	64	0	6.7504	0.000186562	4.63159	up
ONT.14788.1	10	443	1.22839	46.7254	5.69968e-06	5.13423	up
ONT.14789.3	27	0	3.31666	0	0.00923658	-3.46411	down
ONT.14789.4	52	1	6.38765	0.105475	0.00143251	-3.88944	down
ONT.14793.1	427	1	52.4524	0.105475	2.25431e-08	-6.86338	down
ONT.14793.2	113	0	13.8809	0	1.01934e-05	-5.42631	down
ONT.14794.1	2	285	0.245679	30.0604	5.78876e-07	5.93867	up
ONT.14798.3	109	4	13.3895	0.4219	0.000405329	-4.06127	down
ONT.148.1	0	58	0	6.11755	0.000301798	4.49558	up
ONT.14807.2	3	59	0.368518	6.22302	0.00372204	3.43845	up
ONT.14810.2	1	67	0.122839	7.06682	0.000435617	4.23912	up
ONT.14814.2	7	688	0.859876	72.5668	1.26624e-07	6.15534	up
ONT.14823.1	5	73	0.614197	7.69967	0.00455488	3.29898	up
ONT.14824.3	157	6	19.2858	0.63285	0.000207078	-4.19971	down
ONT.14839.2	12	132	1.47407	13.9227	0.00494827	3.1967	up
ONT.14843.2	3	142	0.368518	14.9774	5.45662e-05	4.6683	up
ONT.14845.1	40	0	4.91358	0	0.00171881	-3.98803	down
ONT.14864.1	180	0	22.1111	0	8.33388e-07	-6.08544	down
ONT.14864.12	461	16	56.629	1.6876	3.48465e-05	-4.63279	down
ONT.14864.13	343	2	42.1339	0.21095	2.07561e-07	-6.20363	down
ONT.14864.4	111	4	13.6352	0.4219	0.000370886	-4.08688	down
ONT.14864.7	137	14	16.829	1.47665	0.00735399	-3.06514	down
ONT.14893.1	282	0	34.6407	0	6.95138e-08	-6.72544	down
ONT.14893.12	54	0	6.63333	0	0.000425812	-4.39722	down
ONT.14893.13	60	0	7.37037	0	0.000255948	-4.54236	down
ONT.14893.15	146	2	17.9346	0.21095	2.12809e-05	-4.98646	down
ONT.14893.16	40	1	4.91358	0.105475	0.00458202	-3.53207	down
ONT.14893.2	1061	70	130.333	7.38325	0.000817563	-3.87117	down
ONT.14893.6	1968	8	241.748	0.8438	5.37362e-10	-7.52624	down
ONT.14893.7	28	0	3.4395	0	0.00796928	-3.5119	down
ONT.14893.9	909	44	111.661	4.6409	0.00015124	-4.28735	down
ONT.14894.1	0	378	0	39.8695	1.33958e-08	7.14466	up
ONT.14898.3	5	516	0.614197	54.4251	2.0179e-07	6.07567	up
ONT.14898.4	6	362	0.737037	38.1819	2.57418e-06	5.39111	up
ONT.14898.6	2	66	0.245679	6.96135	0.00110664	3.87233	up
ONT.14898.8	76	3	9.3358	0.316425	0.00118438	-3.78959	down
ONT.14899.11	58	1159	7.12469	122.245	0.000189095	4.25861	up
ONT.14899.12	71	2661	8.7216	280.669	6.95946e-06	5.17581	up
ONT.14900.14	13	192	1.59691	20.2512	0.00119671	3.63323	up
ONT.14900.15	65	10999	7.98456	1160.12	1.37725e-09	7.34456	up
ONT.14900.16	26	2031	3.19383	214.22	1.12972e-07	6.14739	up
ONT.14900.17	33	3921	4.0537	413.567	9.90392e-09	6.78053	up
ONT.14900.2	212	7	26.042	0.738325	7.43357e-05	-4.46956	down
ONT.14900.20	31	3794	3.80802	400.172	8.45493e-09	6.81626	up
ONT.14900.21	22	1229	2.70247	129.629	7.88331e-07	5.64055	up
ONT.14900.24	4	361	0.491358	38.0765	7.57876e-07	5.76448	up
ONT.14900.27	2	93	0.245679	9.80917	0.000212727	4.3506	up
ONT.14900.31	827	17	101.588	1.79307	1.97495e-06	-5.39701	down
ONT.14900.33	6	70	0.737037	7.38325	0.00871479	3.06427	up
ONT.14900.35	4	596	0.491358	62.8631	4.63369e-08	6.48358	up
ONT.14900.36	2	40	0.245679	4.219	0.00988848	3.18613	up
ONT.14900.4	129	0	15.8463	0	5.04684e-06	-5.61319	down
ONT.14900.40	276	21	33.9037	2.21497	0.00156988	-3.55629	down
ONT.14900.47	54	2	6.63333	0.21095	0.00275729	-3.59533	down
ONT.14900.48	129	12	15.8463	1.2657	0.00547402	-3.16421	down
ONT.14900.6	6	304	0.737037	32.0644	6.6247e-06	5.14122	up
ONT.14913.1	38	0	4.6679	0	0.00216235	-3.9188	down
ONT.14917.1	0	67	0	7.06682	0.000148768	4.69507	up
ONT.14917.5	5	148	0.614197	15.6103	0.000161636	4.29239	up
ONT.14917.6	1	48	0.122839	5.0628	0.00205906	3.77987	up
ONT.14917.7	0	71	0	7.48872	0.000111455	4.77559	up
ONT.14918.2	11	185	1.35123	19.5129	0.000751266	3.77712	up
ONT.14922.1	78	2	9.58148	0.21095	0.000501983	-4.10462	down
ONT.14924.8	132	5	16.2148	0.527375	0.000286047	-4.13045	down
ONT.14929.3	264	11	32.4296	1.16022	0.000127978	-4.28393	down
ONT.14931.1	109	1	13.3895	0.105475	3.82732e-05	-4.91959	down
ONT.14937.2	2	58	0.245679	6.11755	0.00200188	3.69369	up
ONT.14944.7	187	16	22.971	1.6876	0.00308067	-3.34328	down
ONT.14944.9	57	1	7.00185	0.105475	0.000937282	-4.01565	down
ONT.14954.3	151	2193	18.5488	231.307	0.00144637	3.83658	up
ONT.14964.4	12	854	1.47407	90.0756	3.3384e-07	5.86583	up
ONT.14964.5	14	845	1.71975	89.1263	7.07608e-07	5.66645	up
ONT.14967.4	120	7	14.7407	0.738325	0.0012379	-3.66232	down
ONT.14969.5	111	2	13.6352	0.21095	8.75819e-05	-4.59926	down
ONT.1497.1	17	157	2.08827	16.5596	0.0084739	3.01971	up
ONT.14973.2	3	51	0.368518	5.37922	0.00695223	3.23807	up
ONT.14976.2	47	733	5.77345	77.3131	0.000639193	3.88806	up
ONT.14984.2	1	42	0.122839	4.42995	0.00371316	3.59812	up
ONT.14987.1	2	64	0.245679	6.7504	0.0012764	3.8297	up
ONT.14989.1	202	10	24.8136	1.05475	0.00034097	-4.01164	down
ONT.15.1	68	1	8.35308	0.105475	0.000405605	-4.25967	down
ONT.15005.1	109	0	13.3895	0	1.23247e-05	-5.37555	down
ONT.15017.3	2	74	0.245679	7.80515	0.000645774	4.03127	up
ONT.15021.1	0	37	0	3.90257	0.00243375	3.8829	up
ONT.15037.1	49	1	6.01913	0.105475	0.00187655	-3.80805	down
ONT.15037.2	146	8	17.9346	0.8438	0.000752297	-3.79793	down
ONT.15038.2	42	0	5.15926	0	0.00137811	-4.05408	down
ONT.15039.4	479	18	58.8401	1.89855	4.88916e-05	-4.54107	down
ONT.15039.5	143	5	17.566	0.527375	0.000192065	-4.24371	down
ONT.1506.2	1	49	0.122839	5.16827	0.00187655	3.80805	up
ONT.15077.1	113	1	13.8809	0.105475	3.17647e-05	-4.97035	down
ONT.15077.2	141	1	17.3204	0.105475	9.95278e-06	-5.28305	down
ONT.15077.3	258	3	31.6926	0.316425	2.29704e-06	-5.51767	down
ONT.15108.1	185	19	22.7253	2.00402	0.00643065	-3.11323	down
ONT.15112.1	21	257	2.57963	27.1071	0.00219725	3.45442	up
ONT.15126.1	87	1117	10.687	117.816	0.00201767	3.642	up
ONT.15126.3	26	454	3.19383	47.8856	0.000366815	3.99258	up
ONT.15146.1	0	132	0	13.9227	4.46338e-06	5.64569	up
ONT.15146.4	1	43	0.122839	4.53542	0.00335169	3.63005	up
ONT.15155.2	5	84	0.614197	8.8599	0.00244316	3.49474	up
ONT.15156.1	31	0	3.80802	0	0.00522464	-3.64645	down
ONT.15157.2	131	9	16.092	0.949275	0.00187129	-3.5155	down
ONT.15161.1	2	103	0.245679	10.8639	0.0001278	4.49399	up
ONT.15163.1	7	234	0.859876	24.6811	4.45756e-05	4.6103	up
ONT.15163.2	66	1989	8.1074	209.79	2.22628e-05	4.85774	up
ONT.15164.1	4	326	0.491358	34.3848	1.32711e-06	5.6185	up
ONT.15164.3	4	59	0.491358	6.22302	0.00671855	3.20488	up
ONT.15165.2	0	43	0	4.53542	0.00123776	4.08601	up
ONT.15170.1	1	124	0.122839	13.0789	1.95804e-05	5.10139	up
ONT.15183.3	143	0	17.566	0	2.9049e-06	-5.75895	down
ONT.15184.11	62	1	7.61605	0.105475	0.000631036	-4.13171	down
ONT.15184.19	68	1	8.35308	0.105475	0.000405605	-4.25967	down
ONT.15184.24	2	120	0.245679	12.657	5.88367e-05	4.70917	up
ONT.15184.3	210	1	25.7963	0.105475	1.16532e-06	-5.84884	down
ONT.15184.5	70	2	8.59876	0.21095	0.000840177	-3.95399	down
ONT.15185.6	49	3	6.01913	0.316425	0.00821297	-3.1833	down
ONT.15186.1	50	1	6.14197	0.105475	0.00171267	-3.8357	down
ONT.15196.2	5	141	0.614197	14.872	0.000206082	4.22376	up
ONT.15202.2	38	1	4.6679	0.105475	0.00569746	-3.46284	down
ONT.15207.1	5	129	0.614197	13.6063	0.000320425	4.09795	up
ONT.15213.3	1	89	0.122839	9.38727	0.000107574	4.63493	up
ONT.15219.1	4	149	0.491358	15.7158	8.50107e-05	4.5029	up
ONT.15220.1	0	65	0	6.85587	0.000172832	4.65307	up
ONT.15232.2	0	127	0	13.3953	5.48562e-06	5.59111	up
ONT.15235.2	111	6	13.6352	0.63285	0.00111837	-3.70955	down
ONT.15240.1	70	3467	8.59876	365.682	1.48774e-06	5.5769	up
ONT.15261.6	21	286	2.57963	30.1658	0.0013249	3.60715	up
ONT.15273.1	2	45	0.245679	4.74637	0.00607367	3.34592	up
ONT.15274.3	0	167	0	17.6143	1.25436e-06	5.97895	up
ONT.15280.1	21	722	2.57963	76.1529	1.14983e-05	4.93499	up
ONT.15286.3	566	22	69.5271	2.32045	5.26917e-05	-4.52562	down
ONT.15288.2	144	2558	17.6889	269.805	0.00050791	4.12569	up
ONT.153.1	119	0	14.6179	0	7.75301e-06	-5.49926	down
ONT.15304.1	57	2	7.00185	0.21095	0.00216524	-3.66972	down
ONT.15313.3	1	40	0.122839	4.219	0.00458202	3.53207	up
ONT.15318.1	0	39	0	4.11352	0.0019257	3.95383	up
ONT.15319.1	127	1685	15.6006	177.725	0.00205994	3.70191	up
ONT.15319.2	13	305	1.59691	32.1699	0.000120869	4.29353	up
ONT.15335.2	0	84	0	8.8599	4.76205e-05	5.00999	up
ONT.15355.1	99	10	12.1611	1.05475	0.00916923	-3.00238	down
ONT.15363.15	56	1	6.87901	0.105475	0.00101781	-3.99128	down
ONT.15367.6	2	100	0.245679	10.5475	0.000148224	4.45245	up
ONT.15372.1	51	3	6.26481	0.316425	0.00695223	-3.23807	down
ONT.15377.1	1	34	0.122839	3.58615	0.00903186	3.31356	up
ONT.15385.1	52	3	6.38765	0.316425	0.00640698	-3.26469	down
ONT.15388.1	64	0	7.86172	0	0.000186562	-4.63159	down
ONT.15399.1	0	56	0	5.9066	0.000357572	4.44724	up
ONT.15399.5	1	35	0.122839	3.69162	0.00802272	3.35235	up
ONT.15407.2	1	37	0.122839	3.90257	0.00637242	3.42695	up
ONT.15417.1	1	42	0.122839	4.42995	0.00371316	3.59812	up
ONT.15425.1	0	325	0	34.2794	3.13756e-08	6.92838	up
ONT.15426.1	3	48	0.368518	5.0628	0.00894184	3.15511	up
ONT.15428.5	114	4	14.0037	0.4219	0.000325433	-4.12445	down
ONT.15438.3	1	57	0.122839	6.01207	0.000937282	4.01565	up
ONT.15439.2	2	240	0.245679	25.314	1.48554e-06	5.69327	up
ONT.15439.6	90	3	11.0555	0.316425	0.000531657	-4.02582	down
ONT.15444.1	3	61	0.368518	6.43397	0.00321434	3.48448	up
ONT.15445.3	4	77	0.491358	8.12157	0.00208872	3.57424	up
ONT.15445.6	1	63	0.122839	6.64492	0.000584843	4.15384	up
ONT.15463.3	1	44	0.122839	4.6409	0.00303064	3.66128	up
ONT.15466.1	138	2	16.9518	0.21095	2.85676e-05	-4.90667	down
ONT.15466.3	112	3	13.758	0.316425	0.000181876	-4.33307	down
ONT.15466.5	278	5	34.1494	0.527375	6.01223e-06	-5.18978	down
ONT.15472.2	61	644	7.49321	67.9259	0.00448927	3.34393	up
ONT.1548.1	0	31	0	3.26972	0.00522464	3.64645	up
ONT.15480.2	0	69	0	7.27777	0.000128536	4.73589	up
ONT.15487.3	27	0	3.31666	0	0.00923658	-3.46411	down
ONT.15488.1	1	38	0.122839	4.00805	0.00569746	3.46284	up
ONT.15491.1	40	1	4.91358	0.105475	0.00458202	-3.53207	down
ONT.1550.2	31	0	3.80802	0	0.00522464	-3.64645	down
ONT.15505.1	90	0	11.0555	0	3.34183e-05	-5.10653	down
ONT.15508.1	474	45	58.2259	4.74637	0.00420795	-3.32128	down
ONT.15509.1	3	75	0.368518	7.91062	0.00125962	3.77114	up
ONT.15536.1	155	3	19.0401	0.316425	3.46745e-05	-4.79242	down
ONT.15542.2	2	160	0.245679	16.876	1.31415e-05	5.11628	up
ONT.15543.5	393	25	48.2759	2.63687	0.000624984	-3.83691	down
ONT.15543.9	180	14	22.1111	1.47665	0.0021663	-3.45231	down
ONT.15553.1	1	101	0.122839	10.653	5.66239e-05	4.81237	up
ONT.15553.11	1	51	0.122839	5.37922	0.00156528	3.86282	up
ONT.15553.16	2	70	0.245679	7.38325	0.000840177	3.95399	up
ONT.1557.1	40	1	4.91358	0.105475	0.00458202	-3.53207	down
ONT.1557.3	327	10	40.1685	1.05475	2.88591e-05	-4.6993	down
ONT.15574.1	3	66	0.368518	6.96135	0.00226127	3.59351	up
ONT.15578.1	19	275	2.33395	29.0056	0.00103115	3.67835	up
ONT.15585.3	9	91	1.10555	9.59822	0.00934383	3.00258	up
ONT.15589.4	0	127	0	13.3953	5.48562e-06	5.59111	up
ONT.15589.5	3	161	0.368518	16.9815	2.84472e-05	4.8463	up
ONT.15598.3	0	68	0	7.1723	0.000138219	4.71563	up
ONT.15598.4	0	50	0	5.27375	0.000613911	4.29165	up
ONT.15608.1	0	119	0	12.5515	7.75301e-06	5.49926	up
ONT.15619.6	46	1	5.65061	0.105475	0.0024902	-3.72179	down
ONT.15624.1	30	0	3.68518	0	0.00599451	-3.60298	down
ONT.15629.2	69	0	8.47592	0	0.000128536	-4.73589	down
ONT.15630.1	0	50	0	5.27375	0.000613911	4.29165	up
ONT.15630.2	0	52	0	5.4847	0.000509819	4.3454	up
ONT.15632.1	40	772	4.91358	81.4267	0.000213135	4.18164	up
ONT.15639.3	49	3	6.01913	0.316425	0.00821297	-3.1833	down
ONT.15667.5	142	13	17.4432	1.37117	0.0047916	-3.20502	down
ONT.15667.6	665	53	81.6882	5.59017	0.00190566	-3.58368	down
ONT.15670.3	205	8	25.1821	0.8438	0.000140263	-4.28005	down
ONT.15674.3	34	0	4.17654	0	0.00352221	-3.76952	down
ONT.15674.4	361	2	44.345	0.21095	1.56124e-07	-6.27686	down
ONT.15677.4	5	71	0.614197	7.48872	0.00513785	3.26035	up
ONT.15682.1	0	33	0	3.48067	0.00400535	3.72965	up
ONT.15683.2	44	2	5.40494	0.21095	0.00667528	-3.31535	down
ONT.15686.1	327	30	40.1685	3.16425	0.00350324	-3.33417	down
ONT.15692.1	3	49	0.368518	5.16827	0.00821297	3.1833	up
ONT.15697.3	28	0	3.4395	0	0.00796928	-3.5119	down
ONT.15699.1	1	53	0.122839	5.59017	0.00131273	3.91558	up
ONT.15734.4	454	1	55.7691	0.105475	1.59486e-08	-6.9513	down
ONT.15737.5	1	44	0.122839	4.6409	0.00303064	3.66128	up
ONT.15742.1	22	408	2.70247	43.0338	0.000284843	4.05603	up
ONT.15745.1	854	26	104.905	2.74235	1.35434e-05	-4.90013	down
ONT.15745.11	426	14	52.3296	1.47665	2.91399e-05	-4.68285	down
ONT.15745.14	56	1	6.87901	0.105475	0.00101781	-3.99128	down
ONT.15745.16	412	6	50.6098	0.63285	1.26871e-06	-5.57647	down
ONT.15745.2	322	21	39.5543	2.21497	0.000746508	-3.77669	down
ONT.15745.20	106	2	13.021	0.21095	0.000110595	-4.53437	down
ONT.15745.24	148	5	18.1802	0.527375	0.000161636	-4.29239	down
ONT.15745.25	163	16	20.0228	1.6876	0.00570365	-3.14812	down
ONT.15745.29	229	5	28.1302	0.527375	1.69239e-05	-4.913	down
ONT.15745.3	143	9	17.566	0.949275	0.00124231	-3.63951	down
ONT.15745.7	53	2	6.51049	0.21095	0.00299531	-3.56965	down
ONT.15748.1	3	49	0.368518	5.16827	0.00821297	3.1833	up
ONT.15758.3	0	43	0	4.53542	0.00123776	4.08601	up
ONT.1577.1	2	59	0.245679	6.22302	0.00185275	3.71727	up
ONT.15775.1	0	37	0	3.90257	0.00243375	3.8829	up
ONT.15775.2	0	62	0	6.53945	0.00021805	4.58767	up
ONT.15788.1	34	1	4.17654	0.105475	0.00903186	-3.31356	down
ONT.15794.1	162	1	19.9	0.105475	4.74808e-06	-5.47984	down
ONT.15795.4	5	79	0.614197	8.33252	0.00321723	3.40904	up
ONT.15800.3	330	0	40.537	0	2.87952e-08	-6.95022	down
ONT.15803.2	45	0	5.52777	0	0.00100424	-4.14781	down
ONT.15811.1	0	42	0	4.42995	0.00137811	4.05408	up
ONT.15830.2	1	159	0.122839	16.7705	5.2482e-06	5.45332	up
ONT.15833.1	2	56	0.245679	5.9066	0.00234437	3.64535	up
ONT.15839.1	106	1	13.021	0.105475	4.4193e-05	-4.88031	down
ONT.15839.10	172	11	21.1284	1.16022	0.00106582	-3.67357	down
ONT.15839.11	221	1	27.1475	0.105475	8.81406e-07	-5.92159	down
ONT.15839.14	368	5	45.2049	0.527375	1.30963e-06	-5.59101	down
ONT.15839.18	1	69	0.122839	7.27777	0.000377985	4.27994	up
ONT.15839.21	466	7	57.2432	0.738325	1.10278e-06	-5.59594	down
ONT.15839.23	65	1	7.98456	0.105475	0.000503811	-4.19711	down
ONT.15839.24	32	0	3.93086	0	0.00456776	-3.68865	down
ONT.15839.26	92	0	11.3012	0	2.9835e-05	-5.13733	down
ONT.15839.8	89	0	10.9327	0	3.5398e-05	-5.09089	down
ONT.15839.9	72	0	8.84444	0	0.000103919	-4.79504	down
ONT.15840.1	40	0	4.91358	0	0.00171881	-3.98803	down
ONT.15842.5	491	18	60.3142	1.89855	4.29302e-05	-4.57657	down
ONT.15842.7	8	122	0.982716	12.8679	0.00175691	3.54396	up
ONT.15843.1	925	5	113.626	0.527375	7.52276e-09	-6.91444	down
ONT.15843.3	90	5	11.0555	0.527375	0.00178396	-3.59129	down
ONT.15844.2	38	415	4.6679	43.7721	0.0034814	3.35967	up
ONT.15844.3	7	129	0.859876	13.6063	0.000878984	3.76445	up
ONT.15849.1	522	22	64.1222	2.32045	8.04577e-05	-4.40945	down
ONT.1586.2	12	1151	1.47407	121.402	6.26252e-08	6.29524	up
ONT.15864.2	76	0	9.3358	0	7.91786e-05	-4.8703	down
ONT.15864.6	35	0	4.29938	0	0.00310582	-3.80831	down
ONT.15866.1	119	1	14.6179	0.105475	2.42759e-05	-5.0433	down
ONT.15878.3	5	63	0.614197	6.64492	0.00852749	3.09455	up
ONT.15884.3	9	226	1.10555	23.8373	0.000130863	4.29	up
ONT.15885.4	43	0	5.2821	0	0.00123776	-4.08601	down
ONT.15885.5	1	79	0.122839	8.33252	0.000194958	4.46832	up
ONT.15885.7	402	2	49.3815	0.21095	8.56017e-08	-6.43097	down
ONT.15885.9	115	2	14.1265	0.21095	7.3143e-05	-4.64915	down
ONT.15886.10	3	68	0.368518	7.1723	0.00197554	3.63492	up
ONT.15890.1	1	126	0.122839	13.2898	1.80063e-05	5.12399	up
ONT.15890.3	8	651	0.982716	68.6642	2.84457e-07	5.93422	up
ONT.15890.6	1	71	0.122839	7.48872	0.000329081	4.31963	up
ONT.15891.1	2	96	0.245679	10.1256	0.000181714	4.39513	up
ONT.15904.1	59	4	7.24753	0.4219	0.00671855	-3.20488	down
ONT.15908.3	91	0	11.1784	0	3.15672e-05	-5.12202	down
ONT.15922.12	130	0	15.9691	0	4.84293e-06	-5.62411	down
ONT.15922.14	51	0	6.26481	0	0.000559036	-4.31878	down
ONT.15922.2	73	0	8.96728	0	9.69733e-05	-4.81422	down
ONT.15922.4	123	0	15.1093	0	6.50477e-06	-5.54592	down
ONT.15922.8	39	0	4.79074	0	0.0019257	-3.95383	down
ONT.15929.1	5	195	0.614197	20.5676	3.9355e-05	4.68404	up
ONT.15929.3	26	520	3.19383	54.847	0.000184233	4.18732	up
ONT.15936.1	404	17	49.6271	1.79307	9.14223e-05	-4.36837	down
ONT.15936.2	62	1	7.61605	0.105475	0.000631036	-4.13171	down
ONT.15936.5	0	33	0	3.48067	0.00400535	3.72965	up
ONT.15939.1	1	45	0.122839	4.74637	0.00274493	3.69185	up
ONT.15939.2	3	217	0.368518	22.8881	5.85086e-06	5.2708	up
ONT.15941.12	33	0	4.0537	0	0.00400535	-3.72965	down
ONT.15950.1	23	220	2.82531	23.2045	0.00656256	3.11574	up
ONT.15950.2	13	271	1.59691	28.5837	0.000220481	4.12459	up
ONT.15960.1	6	626	0.737037	66.0273	1.24532e-07	6.17679	up
ONT.15960.2	0	31	0	3.26972	0.00522464	3.64645	up
ONT.15960.3	0	55	0	5.80112	0.000389948	4.42245	up
ONT.15960.4	0	41	0	4.32447	0.00153746	4.02143	up
ONT.15971.1	7	83	0.859876	8.75442	0.00649554	3.14451	up
ONT.15971.8	347	2	42.6253	0.21095	1.94597e-07	-6.22023	down
ONT.15975.3	45	0	5.52777	0	0.00100424	-4.14781	down
ONT.15978.2	11	134	1.35123	14.1336	0.00339323	3.31968	up
ONT.15980.1	2	75	0.245679	7.91062	0.000605745	4.04996	up
ONT.15981.2	253	2991	31.0784	315.476	0.00541782	3.54946	up
ONT.15987.1	3	65	0.368518	6.85587	0.0024221	3.57235	up
ONT.15998.3	7	91	0.859876	9.59822	0.00435988	3.27327	up
ONT.16.1	1231	1	151.215	0.105475	5.35088e-11	-8.38499	down
ONT.16009.10	41	1	5.03642	0.105475	0.00412097	-3.56547	down
ONT.16009.11	403	19	49.5043	2.00402	0.000153743	-4.22525	down
ONT.16009.2	115	2	14.1265	0.21095	7.3143e-05	-4.64915	down
ONT.16009.4	674	47	82.7938	4.95732	0.000969356	-3.76746	down
ONT.16009.5	146	9	17.9346	0.949275	0.00112614	-3.66892	down
ONT.16009.7	149	8	18.3031	0.8438	0.000682076	-3.82674	down
ONT.16009.8	204	11	25.0592	1.16022	0.000466418	-3.91624	down
ONT.16009.9	74	4	9.09012	0.4219	0.00249992	-3.51888	down
ONT.16014.5	108	10	13.2667	1.05475	0.00633265	-3.12472	down
ONT.16016.1	7	98	0.859876	10.3365	0.00313821	3.37723	up
ONT.16017.2	183	12	22.4796	1.2657	0.00110269	-3.65995	down
ONT.16019.6	120	10	14.7407	1.05475	0.00399086	-3.27321	down
ONT.16020.2	2	48	0.245679	5.0628	0.00461398	3.43393	up
ONT.16028.7	151	6	18.5488	0.63285	0.00025153	-4.14446	down
ONT.16028.8	46	0	5.65061	0	0.000907037	-4.17775	down
ONT.16029.3	0	60	0	6.3285	0.000255948	4.54236	up
ONT.16032.1	8	213	0.982716	22.4662	0.000115433	4.33458	up
ONT.16039.3	155	16	19.0401	1.6876	0.00710513	-3.07673	down
ONT.16044.3	268	29	32.921	3.05877	0.00739109	-3.09453	down
ONT.1605.3	407	39	49.9957	4.11352	0.00430502	-3.29675	down
ONT.1605.4	2149	134	263.982	14.1336	0.000823003	-3.97649	down
ONT.16055.2	79	5	9.70432	0.527375	0.00321723	-3.40904	down
ONT.16070.1	0	27	0	2.84782	0.00923658	3.46411	up
ONT.16072.1	748	25	91.8839	2.63687	2.26024e-05	-4.76076	down
ONT.16072.2	5	68	0.614197	7.1723	0.00618315	3.20039	up
ONT.16074.1	65	0	7.98456	0	0.000172832	-4.65307	down
ONT.16075.2	197	17	24.1994	1.79307	0.00309867	-3.3422	down
ONT.16079.3	234	7	28.7444	0.738325	4.45756e-05	-4.6103	down
ONT.16079.6	40	2	4.91358	0.21095	0.00988848	-3.18613	down
ONT.16082.1	570	17	70.0185	1.79307	1.48984e-05	-4.86219	down
ONT.16088.2	15	285	1.84259	30.0604	0.000311985	4.02348	up
ONT.16089.2	0	32	0	3.3752	0.00456776	3.68865	up
ONT.16094.3	6	78	0.737037	8.22705	0.0055095	3.2149	up
ONT.16097.3	119	0	14.6179	0	7.75301e-06	-5.49926	down
ONT.161.1	0	29	0	3.05877	0.00690009	3.55816	up
ONT.16100.2	1	38	0.122839	4.00805	0.00569746	3.46284	up
ONT.16104.1	120	11	14.7407	1.16022	0.00553501	-3.16379	down
ONT.16115.4	75	894	9.21296	94.2946	0.00271968	3.5288	up
ONT.16118.2	8	105	0.982716	11.0749	0.00347803	3.3325	up
ONT.16119.1	1	41	0.122839	4.32447	0.00412097	3.56547	up
ONT.16122.4	4	59	0.491358	6.22302	0.00671855	3.20488	up
ONT.16124.2	62	2	7.61605	0.21095	0.00147742	-3.78577	down
ONT.16129.1	120	0	14.7407	0	7.41642e-06	-5.51107	down
ONT.16129.2	68	2	8.35308	0.21095	0.000962699	-3.91374	down
ONT.16135.11	2	198	0.245679	20.884	4.21455e-06	5.41912	up
ONT.16135.13	505	5	62.0339	0.527375	2.27547e-07	-6.04475	down
ONT.16145.2	1443	53	177.257	5.59017	3.6375e-05	-4.69819	down
ONT.16148.2	7	139	0.859876	14.661	0.000614099	3.87004	up
ONT.16155.1	728	36	89.4271	3.7971	0.000167183	-4.23921	down
ONT.16169.1	63	0	7.73888	0	0.000201587	-4.6098	down
ONT.16170.9	28	0	3.4395	0	0.00796928	-3.5119	down
ONT.16171.2	7	353	0.859876	37.2327	5.01749e-06	5.19792	up
ONT.16179.2	2	64	0.245679	6.7504	0.0012764	3.8297	up
ONT.16179.4	41	444	5.03642	46.8309	0.00364928	3.35389	up
ONT.16179.6	5	173	0.614197	18.2472	7.30943e-05	4.51384	up
ONT.16179.7	1	170	0.122839	17.9307	3.66493e-06	5.54827	up
ONT.16183.2	54	4	6.63333	0.4219	0.00971002	-3.08294	down
ONT.16184.5	46	1	5.65061	0.105475	0.0024902	-3.72179	down
ONT.16192.1	32	370	3.93086	39.0257	0.00265493	3.42537	up
ONT.16196.1	56	2	6.87901	0.21095	0.00234437	-3.64535	down
ONT.16209.3	83	6	10.1957	0.63285	0.00420466	-3.30164	down
ONT.16210.1	0	64	0	6.7504	0.000186562	4.63159	up
ONT.16211.2	0	90	0	9.49275	3.34183e-05	5.10653	up
ONT.16214.5	3	109	0.368518	11.4968	0.00020821	4.29483	up
ONT.16216.9	146	15	17.9346	1.58212	0.00721434	-3.07127	down
ONT.16217.2	44	2	5.40494	0.21095	0.00667528	-3.31535	down
ONT.16218.1	60	3	7.37037	0.316425	0.00345735	-3.46165	down
ONT.16239.2	5	316	0.614197	33.3301	3.0077e-06	5.37296	up
ONT.16239.6	22	210	2.70247	22.1497	0.00669476	3.10673	up
ONT.16239.8	2	290	0.245679	30.5877	5.25946e-07	5.96352	up
ONT.16239.9	0	117	0	12.3406	8.48144e-06	5.47535	up
ONT.16242.1	2	45	0.245679	4.74637	0.00607367	3.34592	up
ONT.16249.1	31	0	3.80802	0	0.00522464	-3.64645	down
ONT.16283.3	415	47	50.9784	4.95732	0.00941561	-3.0714	down
ONT.16291.2	129	0	15.8463	0	5.04684e-06	-5.61319	down
ONT.1630.10	22	250	2.70247	26.3687	0.00305364	3.35535	up
ONT.16302.3	453	19	55.6463	2.00402	8.41081e-05	-4.39293	down
ONT.16305.2	4	70	0.491358	7.38325	0.00320447	3.4416	up
ONT.16313.2	56	506	6.87901	53.3703	0.00888757	3.11559	up
ONT.16326.1	2	66	0.245679	6.96135	0.00110664	3.87233	up
ONT.16360.2	85	2	10.4414	0.21095	0.000331032	-4.22464	down
ONT.16360.3	125	5	15.3549	0.527375	0.000374077	-4.05345	down
ONT.16365.3	202	11	24.8136	1.16022	0.00048955	-3.90221	down
ONT.16376.2	142	3	17.4432	0.316425	5.45662e-05	-4.6683	down
ONT.16377.1	0	40	0	4.219	0.00171881	3.98803	up
ONT.1638.1	7	83	0.859876	8.75442	0.00649554	3.14451	up
ONT.16385.1	2	62	0.245679	6.53945	0.00147742	3.78577	up
ONT.16388.1	132	14	16.2148	1.47665	0.00862202	-3.01256	down
ONT.16388.2	2	42	0.245679	4.42995	0.00809929	3.25219	up
ONT.16388.6	142	2	17.4432	0.21095	2.46108e-05	-4.94712	down
ONT.1639.1	5	84	0.614197	8.8599	0.00244316	3.49474	up
ONT.16390.1	0	28	0	2.9533	0.00796928	3.5119	up
ONT.16402.6	37	1	4.54506	0.105475	0.00637242	-3.42695	down
ONT.16404.2	0	46	0	4.85185	0.000907037	4.17775	up
ONT.16406.2	87	4	10.687	0.4219	0.00118986	-3.74479	down
ONT.16413.2	9	132	1.10555	13.9227	0.00180651	3.52625	up
ONT.16413.4	23	715	2.82531	75.4146	1.89732e-05	4.80406	up
ONT.16428.1	2	40	0.245679	4.219	0.00988848	3.18613	up
ONT.16444.3	108	0	13.2667	0	1.29365e-05	-5.36257	down
ONT.16447.1	8	99	0.982716	10.442	0.00451359	3.2498	up
ONT.16466.4	54	3	6.63333	0.316425	0.00545875	-3.31651	down
ONT.16493.2	2	62	0.245679	6.53945	0.00147742	3.78577	up
ONT.16509.1	3	167	0.368518	17.6143	2.34904e-05	4.89823	up
ONT.16510.2	56	650	6.87901	68.5587	0.00280474	3.4752	up
ONT.16513.3	151	8	18.5488	0.8438	0.000639512	-3.84564	down
ONT.16513.5	115	0	14.1265	0	9.29137e-06	-5.45104	down
ONT.16517.1	292	21	35.8691	2.21497	0.00119938	-3.63683	down
ONT.1652.1	40	0	4.91358	0	0.00171881	-3.98803	down
ONT.1652.3	171	14	21.0055	1.47665	0.00274398	-3.37943	down
ONT.1652.4	371	34	45.5734	3.58615	0.00347587	-3.34837	down
ONT.1652.5	44	1	5.40494	0.105475	0.00303064	-3.66128	down
ONT.1652.6	46	0	5.65061	0	0.000907037	-4.17775	down
ONT.16520.2	0	27	0	2.84782	0.00923658	3.46411	up
ONT.16537.6	29	0	3.56234	0	0.00690009	-3.55816	down
ONT.16539.1	11	115	1.35123	12.1296	0.00665695	3.10376	up
ONT.16548.3	4	59	0.491358	6.22302	0.00671855	3.20488	up
ONT.16555.2	20	176	2.45679	18.5636	0.00978206	2.97731	up
ONT.16569.2	12	129	1.47407	13.6063	0.00547402	3.16421	up
ONT.16574.1	31	0	3.80802	0	0.00522464	-3.64645	down
ONT.16588.1	32	0	3.93086	0	0.00456776	-3.68865	down
ONT.16597.1	5	156	0.614197	16.4541	0.000123905	4.36701	up
ONT.16599.2	1	84	0.122839	8.8599	0.000143727	4.55403	up
ONT.1660.1	44	1	5.40494	0.105475	0.00303064	-3.66128	down
ONT.16611.1	2	48	0.245679	5.0628	0.00461398	3.43393	up
ONT.16629.3	101	2	12.4068	0.21095	0.000141018	-4.46643	down
ONT.1664.3	277	26	34.0265	2.74235	0.00395207	-3.28519	down
ONT.1664.5	109	6	13.3895	0.63285	0.00121816	-3.68394	down
ONT.1664.6	127	6	15.6006	0.63285	0.000588096	-3.89951	down
ONT.16643.3	53	0	6.51049	0	0.000465603	-4.37154	down
ONT.16644.1	2	52	0.245679	5.4847	0.00325765	3.54351	up
ONT.16648.1	3	125	0.368518	13.1844	0.000104687	4.48798	up
ONT.16650.1	35	0	4.29938	0	0.00310582	-3.80831	down
ONT.16650.4	43	2	5.2821	0.21095	0.00734732	-3.28411	down
ONT.16659.1	90	7	11.0555	0.738325	0.00457631	-3.25779	down
ONT.16662.3	8	176	0.982716	18.5636	0.000301722	4.06308	up
ONT.16672.1	42	574	5.15926	60.5426	0.0012076	3.68976	up
ONT.16675.1	90	9	11.0555	0.949275	0.00978409	-2.9871	down
ONT.16675.3	101	2	12.4068	0.21095	0.000141018	-4.46643	down
ONT.16698.1	2	65	0.245679	6.85587	0.00118798	3.85117	up
ONT.167.6	54	2	6.63333	0.21095	0.00275729	-3.59533	down
ONT.16705.1	34	0	4.17654	0	0.00352221	-3.76952	down
ONT.16708.10	107	2	13.1438	0.21095	0.000105474	-4.54759	down
ONT.16708.8	54	0	6.63333	0	0.000425812	-4.39722	down
ONT.16729.1	73	1	8.96728	0.105475	0.000287425	-4.35827	down
ONT.16731.2	178	10	21.8654	1.05475	0.000634477	-3.83171	down
ONT.16731.3	50	1	6.14197	0.105475	0.00171267	-3.8357	down
ONT.16741.2	2	116	0.245679	12.2351	6.99816e-05	4.66135	up
ONT.16742.1	6	135	0.737037	14.2391	0.000437013	3.98586	up
ONT.16746.12	1	249	0.122839	26.2633	4.57533e-07	6.09173	up
ONT.16746.13	171	2	21.0055	0.21095	9.2364e-06	-5.21067	down
ONT.16746.3	4	77	0.491358	8.12157	0.00208872	3.57424	up
ONT.16746.4	839	15	103.062	1.58212	1.01188e-06	-5.57225	down
ONT.16746.8	344	0	42.2568	0	2.27924e-08	-7.00969	down
ONT.16748.3	4	71	0.491358	7.48872	0.0030087	3.46132	up
ONT.16748.5	4	244	0.491358	25.7359	6.3909e-06	5.20447	up
ONT.16756.2	94	0	11.5469	0	2.66938e-05	-5.16749	down
ONT.16756.3	50	0	6.14197	0	0.000613911	-4.29165	down
ONT.16762.3	6	74	0.737037	7.80515	0.00690017	3.14155	up
ONT.16769.3	66	1	8.1074	0.105475	0.000468264	-4.21826	down
ONT.16773.1	41	1	5.03642	0.105475	0.00412097	-3.56547	down
ONT.16773.2	116	1	14.2494	0.105475	2.7726e-05	-5.00729	down
ONT.16773.3	33	0	4.0537	0	0.00400535	-3.72965	down
ONT.16774.1	59	3	7.24753	0.316425	0.00372204	-3.43845	down
ONT.1678.2	234	15	28.7444	1.58212	0.000824022	-3.74196	down
ONT.1678.3	59	0	7.24753	0	0.000277767	-4.51916	down
ONT.16783.2	78	2	9.58148	0.21095	0.000501983	-4.10462	down
ONT.16800.2	47	2	5.77345	0.21095	0.00504976	-3.40519	down
ONT.16809.1	1	131	0.122839	13.8172	1.46776e-05	5.17898	up
ONT.16811.1	5	62	0.614197	6.53945	0.00911217	3.07242	up
ONT.16816.2	3	66	0.368518	6.96135	0.00226127	3.59351	up
ONT.16818.1	3	52	0.368518	5.4847	0.00640698	3.26469	up
ONT.16818.2	1	106	0.122839	11.1803	4.4193e-05	4.88031	up
ONT.16822.13	63	2	7.73888	0.21095	0.00137262	-3.8079	down
ONT.16859.2	1259	88	154.655	9.2818	0.00119091	-3.79826	down
ONT.16871.1	171	5155	21.0055	543.723	3.41615e-05	4.89214	up
ONT.16872.2	45	562	5.52777	59.2769	0.00188568	3.56569	up
ONT.16874.2	53	1	6.51049	0.105475	0.00131273	-3.91558	down
ONT.16880.2	50	1	6.14197	0.105475	0.00171267	-3.8357	down
ONT.16884.1	0	77	0	8.12157	7.41188e-05	4.88852	up
ONT.16885.6	145	4	17.8117	0.4219	9.76617e-05	-4.46434	down
ONT.16887.4	6	381	0.737037	40.186	1.94733e-06	5.46438	up
ONT.16905.1	0	49	0	5.16827	0.000675203	4.26401	up
ONT.16908.1	8	139	0.982716	14.661	0.000951725	3.72836	up
ONT.16912.2	208	0	25.5506	0	3.76798e-07	-6.29117	down
ONT.16921.1	4	119	0.491358	12.5515	0.00026336	4.18498	up
ONT.16924.2	4	67	0.491358	7.06682	0.00388726	3.3808	up
ONT.16945.1	3	62	0.368518	6.53945	0.00299102	3.50695	up
ONT.16946.1	7	89	0.859876	9.38727	0.00480533	3.24214	up
ONT.1698.4	79	1	9.70432	0.105475	0.000194958	-4.46832	down
ONT.1698.5	322	1	39.5543	0.105475	1.09853e-07	-6.45915	down
ONT.16980.1	3	77	0.368518	8.12157	0.00111434	3.80781	up
ONT.16980.2	4	88	0.491358	9.2818	0.00112793	3.76079	up
ONT.16984.1	24	246	2.94815	25.9468	0.00477839	3.21996	up
ONT.16994.3	69	0	8.47592	0	0.000128536	-4.73589	down
ONT.1702.1	6	90	0.737037	9.49275	0.00293535	3.41493	up
ONT.17027.2	31	0	3.80802	0	0.00522464	-3.64645	down
ONT.17038.1	74	4	9.09012	0.4219	0.00249992	-3.51888	down
ONT.17038.2	55	1	6.75617	0.105475	0.00110656	-3.96649	down
ONT.1705.6	118	6	14.4951	0.63285	0.00083699	-3.79575	down
ONT.17055.5	56	1	6.87901	0.105475	0.00101781	-3.99128	down
ONT.17060.1	0	49	0	5.16827	0.000675203	4.26401	up
ONT.17061.3	56	4	6.87901	0.4219	0.00835817	-3.13296	down
ONT.17074.1	1	153	0.122839	16.1377	6.44622e-06	5.39876	up
ONT.17075.4	26	251	3.19383	26.4742	0.00615984	3.14443	up
ONT.17080.2	14	130	1.71975	13.7117	0.00919883	2.99097	up
ONT.17081.4	146	1	17.9346	0.105475	8.27234e-06	-5.3324	down
ONT.17081.5	269	1	33.0438	0.105475	2.98556e-07	-6.20205	down
ONT.17087.1	0	42	0	4.42995	0.00137811	4.05408	up
ONT.17088.1	52	0	6.38765	0	0.000509819	-4.3454	down
ONT.17099.1	5	86	0.614197	9.07085	0.00219599	3.52765	up
ONT.17101.2	38	407	4.6679	42.9283	0.00381	3.33177	up
ONT.17101.3	68	2	8.35308	0.21095	0.000962699	-3.91374	down
ONT.17108.2	98	0	12.0383	0	2.15012e-05	-5.22597	down
ONT.17108.3	34	0	4.17654	0	0.00352221	-3.76952	down
ONT.17108.6	47	0	5.77345	0	0.000820674	-4.20708	down
ONT.17112.2	317	19	38.9401	2.00402	0.000514949	-3.88155	down
ONT.17113.11	42	2	5.15926	0.21095	0.00809929	-3.25219	down
ONT.17128.2	11	141	1.35123	14.872	0.00269409	3.39173	up
ONT.17131.1	4	74	0.491358	7.80515	0.00249992	3.51888	up
ONT.17134.2	0	28	0	2.9533	0.00796928	3.5119	up
ONT.17135.4	44	471	5.40494	49.6787	0.00389036	3.34275	up
ONT.17135.5	0	117	0	12.3406	8.48144e-06	5.47535	up
ONT.17135.6	0	30	0	3.16425	0.00599451	3.60298	up
ONT.17135.7	0	43	0	4.53542	0.00123776	4.08601	up
ONT.17137.3	46	594	5.65061	62.6521	0.00161128	3.61527	up
ONT.17137.9	161	1785	19.7771	188.273	0.00558821	3.44906	up
ONT.17149.3	1	162	0.122839	17.0869	4.74808e-06	5.47984	up
ONT.17159.1	30	356	3.68518	37.5491	0.00235818	3.4558	up
ONT.17165.1	18	538	2.21111	56.7455	2.64809e-05	4.70777	up
ONT.17165.3	2	73	0.245679	7.69967	0.000688934	4.01233	up
ONT.17167.1	53	614	6.51049	64.7616	0.00279035	3.46905	up
ONT.17179.1	2	40	0.245679	4.219	0.00988848	3.18613	up
ONT.17186.1	1	114	0.122839	12.0241	3.03463e-05	4.98277	up
ONT.17194.1	0	36	0	3.7971	0.00274586	3.84609	up
ONT.17201.2	0	192	0	20.2512	5.85211e-07	6.17722	up
ONT.17203.3	43	1	5.2821	0.105475	0.00335169	-3.63005	down
ONT.17205.2	13	426	1.59691	44.9323	2.11021e-05	4.77198	up
ONT.17209.4	41	1	5.03642	0.105475	0.00412097	-3.56547	down
ONT.17210.1	3	168	0.368518	17.7198	2.27664e-05	4.90671	up
ONT.17212.7	7	85	0.859876	8.96537	0.00586508	3.17779	up
ONT.17213.1	5	61	0.614197	6.43397	0.00974376	3.04995	up
ONT.17218.1	9	154	1.10555	16.2431	0.000873427	3.74452	up
ONT.17218.3	56	2	6.87901	0.21095	0.00234437	-3.64535	down
ONT.17218.4	78	2	9.58148	0.21095	0.000501983	-4.10462	down
ONT.17223.7	27	0	3.31666	0	0.00923658	-3.46411	down
ONT.17225.1	21	260	2.57963	27.4235	0.00208102	3.47099	up
ONT.17227.2	120	8	14.7407	0.8438	0.00189647	-3.52064	down
ONT.17236.3	30	0	3.68518	0	0.00599451	-3.60298	down
ONT.17238.1	557	6	68.4216	0.63285	2.39146e-07	-6.00906	down
ONT.17238.2	80	5	9.82716	0.527375	0.00304184	-3.42659	down
ONT.17249.3	33	0	4.0537	0	0.00400535	-3.72965	down
ONT.17253.1	30	0	3.68518	0	0.00599451	-3.60298	down
ONT.17262.1	144	6	17.6889	0.63285	0.000318264	-4.07721	down
ONT.17262.2	137	11	16.829	1.16022	0.00307046	-3.351	down
ONT.17265.3	82	3	10.0728	0.316425	0.000829072	-3.8956	down
ONT.17265.4	127	2	15.6006	0.21095	4.3951e-05	-4.78922	down
ONT.17265.6	141	4	17.3204	0.4219	0.000112574	-4.42473	down
ONT.17271.1	17	357	2.08827	37.6546	0.000172587	4.19119	up
ONT.17278.3	83	3	10.1957	0.316425	0.000782819	-3.91253	down
ONT.17278.5	114	2	14.0037	0.21095	7.6473e-05	-4.63684	down
ONT.17280.1	55	0	6.75617	0	0.000389948	-4.42245	down
ONT.17286.1	1	58	0.122839	6.11755	0.000864108	4.03962	up
ONT.17297.2	971	43	119.277	4.53542	9.49192e-05	-4.4135	down
ONT.17301.2	73	3	8.96728	0.316425	0.00142753	-3.73351	down
ONT.17301.4	59	1	7.24753	0.105475	0.000797531	-4.0632	down
ONT.17316.1	6	326	0.737037	34.3848	4.54485e-06	5.24117	up
ONT.17326.2	66	2	8.1074	0.21095	0.00110664	-3.87233	down
ONT.1734.2	6	102	0.737037	10.7584	0.00165953	3.59056	up
ONT.17343.2	4	65	0.491358	6.85587	0.004437	3.33879	up
ONT.17348.1	1	92	0.122839	9.7037	9.10133e-05	4.68137	up
ONT.17350.1	11	111	1.35123	11.7077	0.00774715	3.05388	up
ONT.1736.1	22	226	2.70247	23.8373	0.00483203	3.21137	up
ONT.17367.4	9	415	1.10555	43.7721	5.33607e-06	5.15904	up
ONT.17368.1	516	31	63.3852	3.26972	0.000453427	-3.94446	down
ONT.17371.2	3	70	0.368518	7.38325	0.00173108	3.67517	up
ONT.17375.1	52	1	6.38765	0.105475	0.00143251	-3.88944	down
ONT.17381.1	12	140	1.47407	14.7665	0.00380978	3.27994	up
ONT.17390.2	0	72	0	7.5942	0.000103919	4.79504	up
ONT.17392.2	1	85	0.122839	8.96537	0.000135478	4.57058	up
ONT.17396.1	6	71	0.737037	7.48872	0.00821397	3.08398	up
ONT.17401.10	49	3	6.01913	0.316425	0.00821297	-3.1833	down
ONT.17401.5	146	2	17.9346	0.21095	2.12809e-05	-4.98646	down
ONT.17407.3	122	1264	14.9864	133.32	0.0065953	3.34464	up
ONT.17416.3	58	4	7.12469	0.4219	0.00721971	-3.18131	down
ONT.17416.6	511	50	62.771	5.27375	0.00494139	-3.28529	down
ONT.17416.8	374	26	45.942	2.74235	0.000957349	-3.71474	down
ONT.17430.1	16	171	1.96543	18.0362	0.00461296	3.21615	up
ONT.17430.4	0	32	0	3.3752	0.00456776	3.68865	up
ONT.17433.1	3	103	0.368518	10.8639	0.00027554	4.21517	up
ONT.17435.2	2	139	0.245679	14.661	2.75125e-05	4.91689	up
ONT.17450.3	2	58	0.245679	6.11755	0.00200188	3.69369	up
ONT.17456.1	0	61	0	6.43397	0.00023611	4.56519	up
ONT.17456.2	9	380	1.10555	40.0805	8.58061e-06	5.03278	up
ONT.17460.3	0	35	0	3.69162	0.00310582	3.80831	up
ONT.17460.4	2	40	0.245679	4.219	0.00988848	3.18613	up
ONT.17466.1	37	0	4.54506	0	0.00243375	-3.8829	down
ONT.17466.2	31	0	3.80802	0	0.00522464	-3.64645	down
ONT.17472.4	1	56	0.122839	5.9066	0.00101781	3.99128	up
ONT.17477.1	3	659	0.368518	69.508	1.24138e-08	6.86149	up
ONT.17479.1	1	87	0.122839	9.17632	0.000120585	4.60311	up
ONT.17481.1	69	1	8.47592	0.105475	0.000377985	-4.27994	down
ONT.17498.1	81	1	9.94999	0.105475	0.000172246	-4.50322	down
ONT.17499.2	1	120	0.122839	12.657	2.32396e-05	5.05511	up
ONT.17499.3	0	74	0	7.80515	9.05654e-05	4.83316	up
ONT.17512.3	53	1	6.51049	0.105475	0.00131273	-3.91558	down
ONT.17515.4	34	1515	4.17654	159.795	2.44232e-06	5.37033	up
ONT.17517.12	55	0	6.75617	0	0.000389948	-4.42245	down
ONT.17517.13	72	1	8.84444	0.105475	0.000307429	-4.33908	down
ONT.17517.6	206	18	25.3049	1.89855	0.00318978	-3.33433	down
ONT.17517.7	44	2	5.40494	0.21095	0.00667528	-3.31535	down
ONT.17520.3	516	58	63.3852	6.11755	0.00962211	-3.09533	down
ONT.17521.2	55	0	6.75617	0	0.000389948	-4.42245	down
ONT.17525.1	55	4442	6.75617	468.52	9.01801e-08	6.26761	up
ONT.17525.5	73	1120	8.96728	118.132	0.000780803	3.89071	up
ONT.17526.1	2	87	0.245679	9.17632	0.000295449	4.25717	up
ONT.17526.11	207	15	25.4278	1.58212	0.00148173	-3.56722	down
ONT.17526.13	4	428	0.491358	45.1433	2.9544e-07	6.00842	up
ONT.17527.6	165	16	20.2685	1.6876	0.00540521	-3.16543	down
ONT.17531.1	130	6	15.9691	0.63285	0.000525203	-3.9325	down
ONT.17532.11	0	347	0	36.5998	2.17047e-08	7.02212	up
ONT.17532.4	4	142	0.491358	14.9774	0.00010861	4.43474	up
ONT.17532.8	1	123	0.122839	12.9734	2.04277e-05	5.08996	up
ONT.17536.2	2	81	0.245679	8.54347	0.000418426	4.15728	up
ONT.17549.1	90	3	11.0555	0.316425	0.000531657	-4.02582	down
ONT.17553.1	175	3712	21.4969	391.523	0.000225681	4.3858	up
ONT.17553.3	152	2557	18.6716	269.699	0.000691497	4.04851	up
ONT.17564.2	4	66	0.491358	6.96135	0.00415155	3.35995	up
ONT.17565.1	0	289	0	30.4823	6.06057e-08	6.76048	up
ONT.17565.11	0	60	0	6.3285	0.000255948	4.54236	up
ONT.17565.2	8	388	0.982716	40.9243	4.89454e-06	5.19164	up
ONT.17565.3	2	54	0.245679	5.69565	0.00275729	3.59533	up
ONT.17565.5	4	353	0.491358	37.2327	8.57403e-07	5.73239	up
ONT.17565.7	0	44	0	4.6409	0.00111386	4.11724	up
ONT.17565.8	0	111	0	11.7077	1.11999e-05	5.40115	up
ONT.17566.3	700	10	85.9876	1.05475	4.63042e-07	-5.79108	down
ONT.17566.4	203	13	24.9364	1.37117	0.00091673	-3.71252	down
ONT.17566.5	98	0	12.0383	0	2.15012e-05	-5.22597	down
ONT.17566.6	92	1	11.3012	0.105475	9.10133e-05	-4.68137	down
ONT.17566.7	50	0	6.14197	0	0.000613911	-4.29165	down
ONT.17566.8	99	0	12.1611	0	2.03944e-05	-5.24023	down
ONT.17567.1	0	98	0	10.3365	2.15012e-05	5.22597	up
ONT.17568.1	1	141	0.122839	14.872	9.95278e-06	5.28305	up
ONT.17569.1	111	1	13.6352	0.105475	3.48415e-05	-4.94519	down
ONT.17572.1	82	1	10.0728	0.105475	0.000162059	-4.52035	down
ONT.17574.2	206	14	25.3049	1.47665	0.00114809	-3.64427	down
ONT.17576.2	18	1233	2.21111	130.051	2.84216e-07	5.90021	up
ONT.17580.4	13	127	1.59691	13.3953	0.00778933	3.04712	up
ONT.17584.1	126	10	15.4778	1.05475	0.00320762	-3.3421	down
ONT.17590.1	3	72	0.368518	7.5942	0.00152123	3.71432	up
ONT.17591.2	56	0	6.87901	0	0.000357572	-4.44724	down
ONT.17609.1	36	0	4.42222	0	0.00274586	-3.84609	down
ONT.17609.2	143	5	17.566	0.527375	0.000192065	-4.24371	down
ONT.17609.3	430	28	52.821	2.9533	0.000685448	-3.81748	down
ONT.17610.10	606	1	74.4407	0.105475	3.10045e-09	-7.36579	down
ONT.17610.2	6	90	0.737037	9.49275	0.00293535	3.41493	up
ONT.17612.2	4	268	0.491358	28.2673	3.85502e-06	5.33841	up
ONT.1762.1	0	74	0	7.80515	9.05654e-05	4.83316	up
ONT.1762.2	2	141	0.245679	14.872	2.55363e-05	4.93711	up
ONT.17621.1	11	483	1.35123	50.9444	5.28436e-06	5.1488	up
ONT.17621.10	4	58	0.491358	6.11755	0.00721971	3.18131	up
ONT.17621.11	390	7	47.9074	0.738325	2.922e-06	-5.34069	down
ONT.17621.18	2	224	0.245679	23.6264	2.16268e-06	5.59487	up
ONT.17621.19	376	6	46.1876	0.63285	2.09303e-06	-5.44545	down
ONT.17621.20	56	0	6.87901	0	0.000357572	-4.44724	down
ONT.17621.22	30	0	3.68518	0	0.00599451	-3.60298	down
ONT.17621.7	70	6	8.59876	0.63285	0.00871479	-3.06427	down
ONT.17621.9	128	5	15.7234	0.527375	0.000332943	-4.08695	down
ONT.17623.5	2	42	0.245679	4.42995	0.00809929	3.25219	up
ONT.17628.2	8	85	0.982716	8.96537	0.00868548	3.0361	up
ONT.17631.4	5	128	0.614197	13.5008	0.000332943	4.08695	up
ONT.17633.1	4	88	0.491358	9.2818	0.00112793	3.76079	up
ONT.17636.6	27	0	3.31666	0	0.00923658	-3.46411	down
ONT.17638.2	294	20	36.1148	2.1095	0.000935047	-3.70881	down
ONT.17639.1	2	61	0.245679	6.43397	0.00159169	3.7633	up
ONT.17641.2	78	3196	9.58148	337.098	4.40206e-06	5.30894	up
ONT.17641.3	36	1151	4.42222	121.402	1.48664e-05	4.89814	up
ONT.17646.4	55	1	6.75617	0.105475	0.00110656	-3.96649	down
ONT.17647.6	2	163	0.245679	17.1924	1.19111e-05	5.14264	up
ONT.17648.3	6	142	0.737037	14.9774	0.000341	4.0574	up
ONT.17653.1	0	44	0	4.6409	0.00111386	4.11724	up
ONT.1766.3	56	0	6.87901	0	0.000357572	-4.44724	down
ONT.17666.1	0	50	0	5.27375	0.000613911	4.29165	up
ONT.17669.8	60	540	7.37037	56.9565	0.00923744	3.11381	up
ONT.17671.1	138	5	16.9518	0.527375	0.000229418	-4.19332	down
ONT.17674.3	20	974	2.45679	102.733	1.76855e-06	5.42775	up
ONT.17682.1	4	99	0.491358	10.442	0.000645485	3.92595	up
ONT.17683.1	5	327	0.614197	34.4903	2.49711e-06	5.42191	up
ONT.17689.1	4	521	0.491358	54.9524	9.86183e-08	6.29048	up
ONT.17690.1	87	8	10.687	0.8438	0.00787628	-3.06864	down
ONT.17690.2	0	42	0	4.42995	0.00137811	4.05408	up
ONT.17690.3	58	2	7.12469	0.21095	0.00200188	-3.69369	down
ONT.17693.1	2	74	0.245679	7.80515	0.000645774	4.03127	up
ONT.17693.4	6	196	0.737037	20.6731	6.70558e-05	4.51496	up
ONT.17694.1	4	211	0.491358	22.2552	1.38779e-05	4.99729	up
ONT.17697.5	1547	62	190.033	6.53945	6.00512e-05	-4.58228	down
ONT.17717.3	142	9	17.4432	0.949275	0.0012841	-3.62957	down
ONT.17727.3	7	482	0.859876	50.8389	9.15686e-07	5.64437	up
ONT.17729.2	405	34	49.75	3.58615	0.00230643	-3.474	down
ONT.1773.3	0	28	0	2.9533	0.00796928	3.5119	up
ONT.1773.5	2	83	0.245679	8.75442	0.000371737	4.19135	up
ONT.17730.1	50	2	6.14197	0.21095	0.00386722	-3.48976	down
ONT.17736.1	61	1	7.49321	0.105475	0.000681558	-4.10923	down
ONT.17752.1	61	609	7.49321	64.2342	0.00581084	3.26365	up
ONT.17758.2	2625	119	322.454	12.5515	0.000149096	-4.43251	down
ONT.17759.1	118	1	14.4951	0.105475	2.53669e-05	-5.0314	down
ONT.17759.2	148	6	18.1802	0.63285	0.0002779	-4.11602	down
ONT.17759.3	992	15	121.857	1.58212	3.99319e-07	-5.81321	down
ONT.1776.3	4	63	0.491358	6.64492	0.00507936	3.29552	up
ONT.17766.4	67	1	8.23024	0.105475	0.000435617	-4.23912	down
ONT.17770.9	166	8	20.3913	0.8438	0.000402867	-3.97999	down
ONT.17786.3	264	29	32.4296	3.05877	0.00789584	-3.07305	down
ONT.17786.9	42	1	5.15926	0.105475	0.00371316	-3.59812	down
ONT.17794.1	270	27	33.1666	2.84782	0.00523698	-3.1992	down
ONT.17798.1	2	52	0.245679	5.4847	0.00325765	3.54351	up
ONT.17799.1	14	130	1.71975	13.7117	0.00919883	2.99097	up
ONT.178.2	15	155	1.84259	16.3486	0.00555836	3.15606	up
ONT.17802.3	100	8	12.2839	0.8438	0.00431836	-3.26392	down
ONT.17807.1	5	1104	0.614197	116.444	2.74699e-09	7.16898	up
ONT.17807.2	2	536	0.245679	56.5346	1.6962e-08	6.84361	up
ONT.17807.3	1	117	0.122839	12.3406	2.65157e-05	5.01939	up
ONT.17807.4	1	70	0.122839	7.38325	0.000352542	4.29992	up
ONT.17809.5	43	2	5.2821	0.21095	0.00734732	-3.28411	down
ONT.17809.6	36	0	4.42222	0	0.00274586	-3.84609	down
ONT.1781.1	186	9	22.8481	0.949275	0.000348158	-4.01263	down
ONT.1781.8	117	6	14.3722	0.63285	0.000871623	-3.78374	down
ONT.17815.9	35	1	4.29938	0.105475	0.00802272	-3.35235	down
ONT.17816.1	31	287	3.80802	30.2713	0.00731385	3.1041	up
ONT.1782.1	0	33	0	3.48067	0.00400535	3.72965	up
ONT.17825.1	107	9	13.1438	0.949275	0.00466602	-3.23004	down
ONT.17843.2	35	1	4.29938	0.105475	0.00802272	-3.35235	down
ONT.17844.1	2	43	0.245679	4.53542	0.00734732	3.28411	up
ONT.17850.4	292	0	35.8691	0	5.72021e-08	-6.77524	down
ONT.17851.3	272	0	33.4123	0	8.50478e-08	-6.67385	down
ONT.17853.1	0	39	0	4.11352	0.0019257	3.95383	up
ONT.17856.5	39	1	4.79074	0.105475	0.00510436	-3.49787	down
ONT.1786.1	424	19	52.0839	2.00402	0.000118434	-4.29806	down
ONT.1786.4	37	0	4.54506	0	0.00243375	-3.8829	down
ONT.17861.5	56	2	6.87901	0.21095	0.00234437	-3.64535	down
ONT.17863.2	37	0	4.54506	0	0.00243375	-3.8829	down
ONT.17866.1	75	0	9.21296	0	8.4648e-05	-4.85185	down
ONT.17871.1	20	268	2.45679	28.2673	0.0014588	3.57649	up
ONT.17880.2	142	8	17.4432	0.8438	0.000859505	-3.75858	down
ONT.17882.1	94	2	11.5469	0.21095	0.000201746	-4.36559	down
ONT.17886.3	272	24	33.4123	2.5314	0.00302178	-3.36341	down
ONT.1790.3	4	144	0.491358	15.1884	0.000101161	4.45454	up
ONT.17904.2	55	4	6.75617	0.4219	0.00900477	-3.10817	down
ONT.17905.1	228	5	28.0074	0.527375	1.73204e-05	-4.90676	down
ONT.17910.1	1	36	0.122839	3.7971	0.00714235	3.39013	up
ONT.17914.3	41	0	5.03642	0	0.00153746	-4.02143	down
ONT.17917.1	219	0	26.9018	0	2.83512e-07	-6.36459	down
ONT.17922.1	9	1208	1.10555	127.414	1.39747e-08	6.69436	up
ONT.17941.6	6	102	0.737037	10.7584	0.00165953	3.59056	up
ONT.17941.7	25	329	3.07099	34.7013	0.00148303	3.58238	up
ONT.17945.4	111	7	13.6352	0.738325	0.00178017	-3.55241	down
ONT.17946.4	18	173	2.21111	18.2472	0.00695568	3.086	up
ONT.17951.1	50	0	6.14197	0	0.000613911	-4.29165	down
ONT.17957.4	87	6	10.687	0.63285	0.00341524	-3.36746	down
ONT.17963.1	45	1	5.52777	0.105475	0.00274493	-3.69185	down
ONT.17966.3	44	0	5.40494	0	0.00111386	-4.11724	down
ONT.17968.1	37	0	4.54506	0	0.00243375	-3.8829	down
ONT.17982.3	28	314	3.4395	33.1191	0.00309075	3.36721	up
ONT.17988.3	1	35	0.122839	3.69162	0.00802272	3.35235	up
ONT.17992.2	149	2081	18.3031	219.493	0.00174376	3.77994	up
ONT.18005.1	63	0	7.73888	0	0.000201587	-4.6098	down
ONT.18008.1	52	0	6.38765	0	0.000509819	-4.3454	down
ONT.18013.1	1	35	0.122839	3.69162	0.00802272	3.35235	up
ONT.18013.2	1	130	0.122839	13.7117	1.52813e-05	5.16815	up
ONT.18015.10	60	0	7.37037	0	0.000255948	-4.54236	down
ONT.18015.7	83	8	10.1957	0.8438	0.00959243	-3.00282	down
ONT.18015.8	214	6	26.2876	0.63285	4.25349e-05	-4.64007	down
ONT.18016.1	3	88	0.368518	9.2818	0.000592276	3.99435	up
ONT.18017.2	2	115	0.245679	12.1296	7.3143e-05	4.64915	up
ONT.1802.2	5	264	0.614197	27.8454	7.93465e-06	5.11597	up
ONT.18032.3	0	39	0	4.11352	0.0019257	3.95383	up
ONT.18049.12	242	25	29.7271	2.63687	0.0061234	-3.1435	down
ONT.18049.14	54	4	6.63333	0.4219	0.00971002	-3.08294	down
ONT.18049.2	451	26	55.4006	2.74235	0.000379236	-3.98307	down
ONT.1805.1	2	49	0.245679	5.16827	0.0042214	3.46212	up
ONT.18052.4	17	332	2.08827	35.0177	0.000249426	4.08726	up
ONT.18058.2	1	40	0.122839	4.219	0.00458202	3.53207	up
ONT.18066.1	1	39	0.122839	4.11352	0.00510436	3.49787	up
ONT.18087.1	81	0	9.94999	0	5.73266e-05	-4.95918	down
ONT.18100.3	5	252	0.614197	26.5797	1.0176e-05	5.04954	up
ONT.18101.2	0	34	0	3.58615	0.00352221	3.76952	up
ONT.18101.4	25	240	3.07099	25.314	0.00635281	3.13166	up
ONT.18105.1	1	56	0.122839	5.9066	0.00101781	3.99128	up
ONT.18120.1	0	72	0	7.5942	0.000103919	4.79504	up
ONT.18124.1	52	1	6.38765	0.105475	0.00143251	-3.88944	down
ONT.18125.10	47	1	5.77345	0.105475	0.00226267	-3.75112	down
ONT.18125.13	136	3	16.7062	0.316425	6.81135e-05	-4.6072	down
ONT.18125.2	284	3	34.8864	0.316425	1.3608e-06	-5.65482	down
ONT.18125.6	141	0	17.3204	0	3.13357e-06	-5.73901	down
ONT.18125.9	62	0	7.61605	0	0.00021805	-4.58767	down
ONT.18126.1	114	3	14.0037	0.316425	0.000166481	-4.35802	down
ONT.18155.1	2	160	0.245679	16.876	1.31415e-05	5.11628	up
ONT.18156.4	3	80	0.368518	8.438	0.000931522	3.86112	up
ONT.1816.4	3	95	0.368518	10.0201	0.000409291	4.10162	up
ONT.18166.2	704	58	86.479	6.11755	0.0022882	-3.54154	down
ONT.18167.4	1	98	0.122839	10.3365	6.60473e-05	4.77001	up
ONT.18172.11	226	8	27.7617	0.8438	8.52243e-05	-4.41901	down
ONT.18172.2	27	0	3.31666	0	0.00923658	-3.46411	down
ONT.18172.3	286	2	35.1321	0.21095	5.67808e-07	-5.94367	down
ONT.18172.4	202	5	24.8136	0.527375	3.2741e-05	-4.73424	down
ONT.18172.8	62	1	7.61605	0.105475	0.000631036	-4.13171	down
ONT.18172.9	76	0	9.3358	0	7.91786e-05	-4.8703	down
ONT.18176.1	1	57	0.122839	6.01207	0.000937282	4.01565	up
ONT.18177.1	0	47	0	4.95732	0.000820674	4.20708	up
ONT.1818.2	83	7	10.1957	0.738325	0.00649554	-3.14451	down
ONT.1818.6	326	27	40.0457	2.84782	0.0021996	-3.46866	down
ONT.18186.1	59	3	7.24753	0.316425	0.00372204	-3.43845	down
ONT.18186.5	7	242	0.859876	25.5249	3.7404e-05	4.65826	up
ONT.18186.6	3	135	0.368518	14.2391	7.0737e-05	4.59676	up
ONT.18187.1	29	0	3.56234	0	0.00690009	-3.55816	down
ONT.1819.1	1	57	0.122839	6.01207	0.000937282	4.01565	up
ONT.18203.2	34	645	4.17654	68.0313	0.000232446	4.14183	up
ONT.18211.1	71	755	8.7216	79.6336	0.00457218	3.36206	up
ONT.18212.1	0	29	0	3.05877	0.00690009	3.55816	up
ONT.18221.2	24	234	2.94815	24.6811	0.00597552	3.14861	up
ONT.18224.1	338	33	41.5197	3.48067	0.00464677	-3.25485	down
ONT.18238.5	68	5	8.35308	0.527375	0.00618315	-3.20039	down
ONT.18240.3	36	1	4.42222	0.105475	0.00714235	-3.39013	down
ONT.18241.1	1	66	0.122839	6.96135	0.000468264	4.21826	up
ONT.18243.4	87	2	10.687	0.21095	0.000295449	-4.25717	down
ONT.18245.2	2	75	0.245679	7.91062	0.000605745	4.04996	up
ONT.18246.3	117	4	14.3722	0.4219	0.000286364	-4.16107	down
ONT.18248.3	252	14	30.9555	1.47665	0.000430791	-3.93166	down
ONT.18248.4	245	17	30.0957	1.79307	0.00111488	-3.65297	down
ONT.18253.1	7	676	0.859876	71.3011	1.39738e-07	6.13006	up
ONT.18253.3	0	119	0	12.5515	7.75301e-06	5.49926	up
ONT.18259.4	1	65	0.122839	6.85587	0.000503811	4.19711	up
ONT.18270.3	3	80	0.368518	8.438	0.000931522	3.86112	up
ONT.18275.1	28	0	3.4395	0	0.00796928	-3.5119	down
ONT.18279.1	5	93	0.614197	9.80917	0.00153357	3.63725	up
ONT.18280.2	49	2240	6.01913	236.264	2.14041e-06	5.43919	up
ONT.18286.1	65	1029	7.98456	108.534	0.00064157	3.92992	up
ONT.18287.3	132	0	16.2148	0	4.46338e-06	-5.64569	down
ONT.18290.1	3	51	0.368518	5.37922	0.00695223	3.23807	up
ONT.18290.2	0	42	0	4.42995	0.00137811	4.05408	up
ONT.18290.6	7	75	0.859876	7.91062	0.00994383	3.00311	up
ONT.18293.1	2	91	0.245679	9.59822	0.00023686	4.32012	up
ONT.18294.4	100	4	12.2839	0.4219	0.000615099	-3.94007	down
ONT.18298.2	0	56	0	5.9066	0.000357572	4.44724	up
ONT.18299.3	82	1	10.0728	0.105475	0.000162059	-4.52035	down
ONT.183.1	0	57	0	6.01207	0.000328301	4.47161	up
ONT.18300.2	3	49	0.368518	5.16827	0.00821297	3.1833	up
ONT.18306.23	38	2058	4.6679	217.067	8.23598e-07	5.6623	up
ONT.18306.26	30	340	3.68518	35.8615	0.00292433	3.38997	up
ONT.18308.1	62	1221	7.61605	128.785	0.000207601	4.24154	up
ONT.18311.1	1	41	0.122839	4.32447	0.00412097	3.56547	up
ONT.18316.1	34	1	4.17654	0.105475	0.00903186	-3.31356	down
ONT.1832.2	43	1	5.2821	0.105475	0.00335169	-3.63005	down
ONT.18328.4	96	0	11.7926	0	2.39331e-05	-5.19702	down
ONT.18332.1	11	113	1.35123	11.9187	0.00717812	3.07903	up
ONT.18332.3	1	41	0.122839	4.32447	0.00412097	3.56547	up
ONT.18339.1	1	57	0.122839	6.01207	0.000937282	4.01565	up
ONT.18348.6	60	3	7.37037	0.316425	0.00345735	-3.46165	down
ONT.1835.1	3	110	0.368518	11.6022	0.000198964	4.30769	up
ONT.18350.2	32	0	3.93086	0	0.00456776	-3.68865	down
ONT.18362.1	52	0	6.38765	0	0.000509819	-4.3454	down
ONT.18364.1	1	67	0.122839	7.06682	0.000435617	4.23912	up
ONT.18364.2	16	598	1.96543	63.074	8.68871e-06	5.00625	up
ONT.18367.1	263	11	32.3068	1.16022	0.000130482	-4.27851	down
ONT.18369.2	306	5	37.5889	0.527375	3.58092e-06	-5.32696	down
ONT.18374.1	1	42	0.122839	4.42995	0.00371316	3.59812	up
ONT.18374.2	257	8	31.5697	0.8438	4.37961e-05	-4.60241	down
ONT.18374.3	36	0	4.42222	0	0.00274586	-3.84609	down
ONT.18375.2	5	77	0.614197	8.12157	0.00360463	3.37328	up
ONT.18377.3	9	1473	1.10555	155.365	4.52206e-09	6.97992	up
ONT.18381.1	0	32	0	3.3752	0.00456776	3.68865	up
ONT.18385.1	184	8	22.6025	0.8438	0.000241781	-4.12626	down
ONT.18387.1	161	18	19.7771	1.89855	0.00947818	-2.98394	down
ONT.18387.2	77	3	9.45864	0.316425	0.00111434	-3.80781	down
ONT.18388.11	4	211	0.491358	22.2552	1.38779e-05	4.99729	up
ONT.18388.6	15	982	1.84259	103.576	4.22507e-07	5.79863	up
ONT.18388.8	0	38	0	4.00805	0.00216235	3.9188	up
ONT.18389.2	43	1402	5.2821	147.876	1.34161e-05	4.94222	up
ONT.18394.5	1	147	0.122839	15.5048	7.9775e-06	5.34207	up
ONT.18394.7	3	188	0.368518	19.8293	1.25789e-05	5.06656	up
ONT.18394.8	2	63	0.245679	6.64492	0.00137262	3.8079	up
ONT.18400.1	2043	22	250.961	2.32045	4.55788e-08	-6.37249	down
ONT.18401.2	338	19	41.5197	2.00402	0.000374362	-3.97333	down
ONT.18409.1	89	2	10.9327	0.21095	0.000264262	-4.28899	down
ONT.18409.3	82	4	10.0728	0.4219	0.00156604	-3.66204	down
ONT.18411.1	1	40	0.122839	4.219	0.00458202	3.53207	up
ONT.18412.1	12	165	1.47407	17.4034	0.00179689	3.51286	up
ONT.18416.2	405	41	49.75	4.32447	0.00556551	-3.22209	down
ONT.18416.7	3934	243	483.25	25.6304	0.00111278	-4.00207	down
ONT.18420.2	85	4	10.4414	0.4219	0.00132605	-3.71226	down
ONT.1843.2	1	75	0.122839	7.91062	0.000251812	4.39589	up
ONT.18441.1	232	4	28.4987	0.4219	8.37348e-06	-5.13253	down
ONT.18443.10	260	4	31.9383	0.4219	4.54058e-06	-5.29513	down
ONT.18443.5	1270	132	156.006	13.9227	0.00967995	-3.24016	down
ONT.18443.6	505	46	62.0339	4.85185	0.00348585	-3.38224	down
ONT.18443.7	640	23	78.6172	2.42592	3.42277e-05	-4.64482	down
ONT.18445.1	240	0	29.4815	0	1.70718e-07	-6.49516	down
ONT.18453.12	462	11	56.7518	1.16022	6.72052e-06	-5.08503	down
ONT.18459.2	80	7	9.82716	0.738325	0.00759477	-3.09309	down
ONT.18461.1	41	0	5.03642	0	0.00153746	-4.02143	down
ONT.18461.3	239	16	29.3586	1.6876	0.00097324	-3.69279	down
ONT.1848.15	31	0	3.80802	0	0.00522464	-3.64645	down
ONT.18482.3	8	425	0.982716	44.8269	2.9852e-06	5.32218	up
ONT.18490.1	13	134	1.59691	14.1336	0.00617992	3.12296	up
ONT.18491.1	2	41	0.245679	4.32447	0.00894213	3.21954	up
ONT.18493.5	186	0	22.8481	0	6.96489e-07	-6.13206	down
ONT.18507.3	191	3	23.4623	0.316425	1.15653e-05	-5.08908	down
ONT.1851.1	106	11	13.021	1.16022	0.00941353	-2.98899	down
ONT.18513.3	5	114	0.614197	12.0241	0.0005855	3.92349	up
ONT.18514.2	55	2	6.75617	0.21095	0.00254106	-3.62055	down
ONT.18517.7	1	44	0.122839	4.6409	0.00303064	3.66128	up
ONT.18519.2	2	127	0.245679	13.3953	4.3951e-05	4.78922	up
ONT.18519.3	2	315	0.245679	33.2246	3.32984e-07	6.08177	up
ONT.18529.1	7	154	0.859876	16.2431	0.000372418	4.01522	up
ONT.18530.3	259	12	31.8154	1.2657	0.000199854	-4.15492	down
ONT.18539.3	76	0	9.3358	0	7.91786e-05	-4.8703	down
ONT.18539.4	145	12	17.8117	1.2657	0.0032532	-3.32963	down
ONT.18553.1	1453	88	178.486	9.2818	0.000580166	-4.00461	down
ONT.18555.1	94	8	11.5469	0.8438	0.00565791	-3.17706	down
ONT.18563.1	105	7	12.8981	0.738325	0.00229737	-3.47419	down
ONT.18567.1	4	242	0.491358	25.5249	6.67953e-06	5.19272	up
ONT.18567.10	3	118	0.368518	12.446	0.000140036	4.40664	up
ONT.18567.13	1	157	0.122839	16.5596	5.61599e-06	5.43536	up
ONT.18567.3	0	54	0	5.69565	0.000425812	4.39722	up
ONT.18567.5	1	143	0.122839	15.0829	9.23659e-06	5.30299	up
ONT.18567.6	0	80	0	8.438	6.10648e-05	4.94183	up
ONT.18567.7	0	196	0	20.6731	5.22563e-07	6.20657	up
ONT.18568.1	5	304	0.614197	32.0644	3.71041e-06	5.31758	up
ONT.18569.1	0	70	0	7.38325	0.000119639	4.75588	up
ONT.1857.2	9	107	1.10555	11.2858	0.00466602	3.23004	up
ONT.1857.6	17	197	2.08827	20.7786	0.00309867	3.3422	up
ONT.18574.1	4	91	0.491358	9.59822	0.00096355	3.80774	up
ONT.18580.2	870	5	106.87	0.527375	1.06555e-08	-6.82627	down
ONT.1859.5	59	1	7.24753	0.105475	0.000797531	-4.0632	down
ONT.186.5	223	17	27.3932	1.79307	0.00174336	-3.51878	down
ONT.18606.2	1	47	0.122839	4.95732	0.00226267	3.75112	up
ONT.18609.8	42	2	5.15926	0.21095	0.00809929	-3.25219	down
ONT.18614.1	236	13	28.9901	1.37117	0.000439802	-3.92719	down
ONT.1864.2	297	5	36.4833	0.527375	4.20892e-06	-5.28427	down
ONT.18649.6	410	34	50.3642	3.58615	0.00217638	-3.49159	down
ONT.18661.1	150	7	18.4259	0.738325	0.000423814	-3.97791	down
ONT.18669.5	1882	80	231.184	8.438	8.91428e-05	-4.51046	down
ONT.18669.7	384	0	47.1703	0	1.22556e-08	-7.16722	down
ONT.18670.2	160	6	19.6543	0.63285	0.000188336	-4.22656	down
ONT.18673.1	140	13	17.1975	1.37117	0.00510135	-3.18494	down
ONT.18673.2	163	12	20.0228	1.2657	0.00190191	-3.49555	down
ONT.1868.1	80	7	9.82716	0.738325	0.00759477	-3.09309	down
ONT.18702.2	2422	151	297.517	15.9267	0.000877731	-3.9797	down
ONT.18702.4	2037	30	250.224	3.16425	2.39045e-07	-5.96334	down
ONT.18702.5	1454	101	178.609	10.653	0.00122804	-3.81234	down
ONT.18704.2	49	0	6.01913	0	0.000675203	-4.26401	down
ONT.18705.1	277	3	34.0265	0.316425	1.55965e-06	-5.61916	down
ONT.18705.2	974	2	119.646	0.21095	5.65651e-10	-7.70205	down
ONT.18705.4	167	1	20.5142	0.105475	4.03322e-06	-5.52299	down
ONT.18705.5	251	8	30.8327	0.8438	4.95322e-05	-4.56868	down
ONT.18705.6	114	0	14.0037	0	9.73016e-06	-5.43873	down
ONT.18713.2	34	383	4.17654	40.3969	0.00299787	3.39397	up
ONT.18721.4	30	0	3.68518	0	0.00599451	-3.60298	down
ONT.18722.2	2	64	0.245679	6.7504	0.0012764	3.8297	up
ONT.18723.1	113	1	13.8809	0.105475	3.17647e-05	-4.97035	down
ONT.18723.2	152	7	18.6716	0.738325	0.000397145	-3.99669	down
ONT.18731.1	65	0	7.98456	0	0.000172832	-4.65307	down
ONT.1874.1	4	65	0.491358	6.85587	0.004437	3.33879	up
ONT.1877.2	2	146	0.245679	15.3993	2.12809e-05	4.98646	up
ONT.1877.3	7	92	0.859876	9.7037	0.00415527	3.28859	up
ONT.188.1	79	2	9.70432	0.21095	0.000472127	-4.12239	down
ONT.1915.3	54	3	6.63333	0.316425	0.00545875	-3.31651	down
ONT.192.1	1	54	0.122839	5.69565	0.0012045	3.94126	up
ONT.1933.1	44	2	5.40494	0.21095	0.00667528	-3.31535	down
ONT.1938.2	217	2	26.6562	0.21095	2.5692e-06	-5.54962	down
ONT.1941.10	7	76	0.859876	8.0161	0.0094134	3.02156	up
ONT.1947.3	128	0	15.7234	0	5.26087e-06	-5.6022	down
ONT.1948.4	47	0	5.77345	0	0.000820674	-4.20708	down
ONT.1965.2	2	53	0.245679	5.59017	0.00299531	3.56965	up
ONT.1967.4	93	1	11.4241	0.105475	8.61704e-05	-4.69653	down
ONT.1967.5	28	0	3.4395	0	0.00796928	-3.5119	down
ONT.1987.1	84	1	10.3185	0.105475	0.000143727	-4.55403	down
ONT.1993.1	105	0	12.8981	0	1.49973e-05	-5.32293	down
ONT.1997.5	615	8	75.5463	0.8438	3.90399e-07	-5.8525	down
ONT.20.1	205	2	25.1821	0.21095	3.49477e-06	-5.46858	down
ONT.2000.3	61	1	7.49321	0.105475	0.000681558	-4.10923	down
ONT.2003.9	43	2	5.2821	0.21095	0.00734732	-3.28411	down
ONT.2008.2	248	1	30.4642	0.105475	4.67799e-07	-6.08599	down
ONT.2008.5	245	19	30.0957	2.00402	0.00178862	-3.51341	down
ONT.2009.3	1539	8	189.05	0.8438	2.19666e-09	-7.17206	down
ONT.201.5	1	104	0.122839	10.9694	4.87376e-05	4.85351	up
ONT.2010.1	1294	5	158.954	0.527375	1.1086e-09	-7.39756	down
ONT.2010.4	63	3	7.73888	0.316425	0.00278559	-3.52908	down
[truncated: 3,791 more rows]

## Sheet: RedR3 PurpleR2
Different expression transcripts
#ID	RedR3-1_Count	PurpleR2-1_Count	RedR3-1_CPM	PurpleR2-1_CPM	FDR	log2FC	regulated
ONT.10003.2	98	1	10.3365	0.139009	4.04601e-07	-4.99274	down
ONT.10005.2	6	83	0.63285	11.5377	0.00010047	3.4701	up
ONT.10007.1	28	1	2.9533	0.139009	0.00492223	-3.25875	down
ONT.10008.1	83	0	8.75442	0	3.21803e-07	-5.34825	down
ONT.10008.4	30	1	3.16425	0.139009	0.00324015	-3.3516	down
ONT.10014.1	50	1	5.27375	0.139009	9.8639e-05	-4.0505	down
ONT.10014.4	0	22	0	3.0582	0.00317749	3.59809	up
ONT.10016.5	5	128	0.527375	17.7932	1.06411e-06	4.27358	up
ONT.10017.1	266	20	28.0563	2.78018	1.98746e-05	-3.53147	down
ONT.10018.1	107	17	11.2858	2.36315	0.0072565	-2.44597	down
ONT.10019.2	0	46	0	6.39441	1.67765e-05	4.59868	up
ONT.10023.2	0	92	0	12.7888	3.88686e-08	5.5686	up
ONT.10023.3	0	22	0	3.0582	0.00317749	3.59809	up
ONT.10026.3	114	9	12.0241	1.25108	0.000151494	-3.32528	down
ONT.10027.1	88	13	9.2818	1.80712	0.00640879	-2.51132	down
ONT.1003.1	97	1	10.2311	0.139009	4.4271e-07	-4.97825	down
ONT.10038.2	1275	19	134.481	2.64117	4.1408e-12	-5.85072	down
ONT.10038.3	88	7	9.2818	0.973063	0.000325323	-3.24956	down
ONT.10039.2	180	6	18.9855	0.834054	4.0179e-07	-4.4351	down
ONT.10039.3	409	57	43.1393	7.92351	0.00152224	-2.72418	down
ONT.10039.4	618	30	65.1835	4.17027	2.37672e-07	-4.20026	down
ONT.10045.2	75	2	7.91062	0.278018	1.49043e-05	-4.19863	down
ONT.10049.1	81	12	8.54347	1.66811	0.00737446	-2.4943	down
ONT.10058.4	1	43	0.105475	5.97739	0.000133167	3.94115	up
ONT.10059.5	3	90	0.316425	12.5108	3.49187e-06	4.2529	up
ONT.10059.6	0	89	0	12.3718	5.30086e-08	5.52179	up
ONT.10063.1	9	76	0.949275	10.5647	0.00129334	2.89097	up
ONT.10081.1	29	0	3.05877	0	0.00103508	-3.89567	down
ONT.10102.4	24	195	2.5314	27.1068	0.000310558	2.99351	up
ONT.1011.1	24	0	2.5314	0	0.00336388	-3.64271	down
ONT.1011.2	33	0	3.48067	0	0.000438807	-4.07029	down
ONT.10110.4	8	81	0.8438	11.2597	0.000458225	3.11698	up
ONT.10116.5	0	21	0	2.91919	0.0042089	3.53664	up
ONT.10119.1	464	79	48.9404	10.9817	0.0069177	-2.448	down
ONT.10119.4	183	31	19.3019	4.30928	0.00701869	-2.41158	down
ONT.10120.1	64	2	6.7504	0.278018	5.24748e-05	-3.97651	down
ONT.10121.4	2	33	0.21095	4.5873	0.00274968	3.17377	up
ONT.10139.2	4	46	0.4219	6.39441	0.00177321	3.05518	up
ONT.10143.1	32	218	3.3752	30.304	0.000983432	2.76697	up
ONT.10145.1	36	2	3.7971	0.278018	0.00305772	-3.18147	down
ONT.10162.4	39	201	4.11352	27.9408	0.00704225	2.38149	up
ONT.10168.7	6	45	0.63285	6.2554	0.00810751	2.61503	up
ONT.1017.5	22	0	2.32045	0	0.00559852	-3.52764	down
ONT.10170.1	0	50	0	6.95045	8.51543e-06	4.7142	up
ONT.10192.1	0	88	0	12.2328	5.88977e-08	5.50585	up
ONT.10192.2	2	107	0.21095	14.874	2.22615e-07	4.81322	up
ONT.10192.5	6	90	0.63285	12.5108	5.19924e-05	3.58429	up
ONT.10197.3	18	103	1.89855	14.3179	0.00584849	2.46262	up
ONT.10222.5	13	322	1.37117	44.7609	4.0214e-08	4.50132	up
ONT.10228.1	114	6	12.0241	0.834054	2.09749e-05	-3.78569	down
ONT.10233.1	60	4	6.3285	0.556036	0.000602135	-3.29909	down
ONT.10235.2	2	32	0.21095	4.44829	0.00335138	3.13192	up
ONT.10244.1	160	5	16.876	0.695045	4.94356e-07	-4.4604	down
ONT.10245.3	439	0	46.3035	0	3.35287e-14	-7.72228	down
ONT.10245.4	1089	20	114.862	2.78018	3.13448e-11	-5.55645	down
ONT.10245.5	9050	13	954.548	1.80712	0	-9.16208	down
ONT.10245.7	43	275	4.53542	38.2275	0.00140211	2.69591	up
ONT.10248.2	44	4	4.6409	0.556036	0.004812	-2.86917	down
ONT.10250.2	45	2	4.74637	0.278018	0.000698992	-3.48749	down
ONT.10250.4	40	0	4.219	0	0.000113311	-4.33271	down
ONT.10250.5	2	120	0.21095	16.6811	7.60382e-08	4.9758	up
ONT.10261.1	43	2	4.53542	0.278018	0.000954583	-3.42487	down
ONT.10263.4	1	73	0.105475	10.1477	1.74864e-06	4.67837	up
ONT.10271.4	0	71	0	9.86964	4.18199e-07	5.20375	up
ONT.10274.2	1	111	0.105475	15.43	3.78305e-08	5.26986	up
ONT.10277.2	0	22	0	3.0582	0.00317749	3.59809	up
ONT.10285.1	180	32	18.9855	4.44829	0.00954995	-2.34491	down
ONT.10286.1	733	48	77.3131	6.67243	2.76066e-06	-3.80153	down
ONT.10290.1	301	46	31.748	6.39441	0.00305694	-2.58227	down
ONT.10307.1	154	10	16.2431	1.39009	2.36481e-05	-3.62667	down
ONT.10316.1	0	19	0	2.64117	0.00754112	3.40527	up
ONT.10327.6	153	16	16.1377	2.22414	0.000403544	-3.03165	down
ONT.1033.1	2	42	0.21095	5.83838	0.000529031	3.50408	up
ONT.10332.2	0	48	0	6.67243	1.18916e-05	4.6576	up
ONT.1035.2	235	11	24.7866	1.5291	1.06968e-06	-4.11407	down
ONT.10350.3	206	37	21.7278	5.14333	0.00976788	-2.33942	down
ONT.10358.4	5	58	0.527375	8.06252	0.000745095	3.15784	up
ONT.10358.5	4	51	0.4219	7.08946	0.00086075	3.1982	up
ONT.1037.2	617	1	65.078	0.139009	6.43929e-15	-7.6216	down
ONT.10372.1	494	70	52.1046	9.73063	0.0017543	-2.70796	down
ONT.10372.3	43	3	4.53542	0.417027	0.00248651	-3.10151	down
ONT.1038.1	275	19	29.0056	2.64117	1.03777e-05	-3.64628	down
ONT.1040.1	101	2	10.653	0.278018	1.22771e-06	-4.61792	down
ONT.10400.1	4	89	0.4219	12.3718	1.06024e-05	3.97829	up
ONT.10415.2	710	31	74.8872	4.30928	8.46374e-08	-4.35542	down
ONT.1042.1	25	0	2.63687	0	0.00262988	-3.69697	down
ONT.10421.3	13	162	1.37117	22.5195	2.39293e-05	3.51894	up
ONT.10445.3	1	32	0.105475	4.44829	0.00110606	3.53656	up
ONT.10448.6	34	0	3.58615	0	0.00035775	-4.11083	down
ONT.1047.2	16	314	1.6876	43.6488	2.30453e-07	4.20363	up
ONT.1048.1	134	0	14.1336	0	4.19283e-09	-6.02575	down
ONT.10486.1	2	38	0.21095	5.28234	0.00107014	3.36651	up
ONT.10487.4	2	190	0.21095	26.4117	8.48791e-10	5.63011	up
ONT.10487.7	0	23	0	3.19721	0.00241484	3.65703	up
ONT.10498.2	757	19	79.8445	2.64117	7.89745e-10	-5.1002	down
ONT.10499.2	28	1	2.9533	0.139009	0.00492223	-3.25875	down
ONT.10499.3	70	2	7.38325	0.278018	2.59386e-05	-4.10188	down
ONT.10499.5	25	0	2.63687	0	0.00262988	-3.69697	down
ONT.1050.1	0	32	0	4.44829	0.000264509	4.10094	up
ONT.1052.3	5	122	0.527375	16.9591	1.64636e-06	4.20539	up
ONT.10530.4	223	9	23.5209	1.25108	5.106e-07	-4.28055	down
ONT.10535.1	602	11	63.4959	1.5291	1.34584e-10	-5.46341	down
ONT.10544.1	227	17	23.9428	2.36315	2.47692e-05	-3.51637	down
ONT.10544.2	33	1	3.48067	0.139009	0.00177878	-3.48054	down
ONT.10544.3	134	11	14.1336	1.5291	0.000125418	-3.3132	down
ONT.10558.1	90	5	9.49275	0.695045	6.46367e-05	-3.64471	down
ONT.10559.2	33	315	3.48067	43.7878	6.02096e-05	3.25227	up
ONT.1056.5	7	62	0.738325	8.61856	0.00177326	2.89243	up
ONT.10573.2	88	8	9.2818	1.11207	0.000601332	-3.09724	down
ONT.10573.3	1484	224	156.525	31.138	0.00471612	-2.64029	down
ONT.10579.3	16	95	1.6876	13.2059	0.00526679	2.49956	up
ONT.10579.8	2	66	0.21095	9.17459	1.57903e-05	4.13234	up
ONT.1058.1	188	15	19.8293	2.08513	5.23961e-05	-3.40778	down
ONT.10583.1	38	1	4.00805	0.139009	0.000699849	-3.67273	down
ONT.10585.2	2471	4	260.629	0.556036	0	-8.61493	down
ONT.10587.2	1	84	0.105475	11.6768	5.01395e-07	4.87587	up
ONT.10591.4	1403	120	147.981	16.6811	3.15985e-05	-3.44898	down
ONT.10591.7	3	480	0.316425	66.7243	1.99396e-13	6.64248	up
ONT.10591.8	181	2495	19.091	346.827	1.94689e-06	3.84653	up
ONT.10591.9	4	454	0.4219	63.1101	1.18039e-12	6.30364	up
ONT.10594.1	25	708	2.63687	98.4184	2.54596e-09	4.78897	up
ONT.10594.2	760	108	80.161	15.013	0.0020205	-2.71575	down
ONT.10595.1	1155	91	121.824	12.6498	1.41044e-05	-3.56047	down
ONT.10595.2	180	2073	18.9855	288.166	1.07713e-05	3.58735	up
ONT.10600.1	34	2	3.58615	0.278018	0.00436309	-3.10365	down
ONT.10609.1	1	82	0.105475	11.3987	6.22978e-07	4.84191	up
ONT.10609.9	2	84	0.21095	11.6768	1.99349e-06	4.47123	up
ONT.10610.2	0	25	0	3.47522	0.00142139	3.76814	up
ONT.10610.3	0	61	0	8.47955	1.58967e-06	4.99114	up
ONT.10612.1	0	67	0	9.3136	7.00132e-07	5.12242	up
ONT.10612.3	3	50	0.316425	6.95045	0.00041026	3.42954	up
ONT.10612.4	1	27	0.105475	3.75324	0.00334423	3.30693	up
ONT.10613.1	299	12	31.537	1.66811	2.07835e-07	-4.35176	down
ONT.10624.3	1	46	0.105475	6.39441	7.95307e-05	4.0343	up
ONT.10626.11	0	72	0	10.0086	3.68974e-07	5.22338	up
ONT.10626.2	115	2	12.1296	0.278018	3.93571e-07	-4.80164	down
ONT.10631.5	69	1104	7.27777	153.466	3.65649e-07	4.03652	up
ONT.10632.1	0	102	0	14.1789	1.46373e-08	5.71448	up
ONT.10632.3	2	107	0.21095	14.874	2.22615e-07	4.81322	up
ONT.10638.5	33	0	3.48067	0	0.000438807	-4.07029	down
ONT.10638.6	72	4	7.5942	0.556036	0.000157373	-3.55401	down
ONT.10638.7	148	11	15.6103	1.5291	5.65055e-05	-3.45446	down
ONT.10638.9	160	6	16.876	0.834054	1.15246e-06	-4.26724	down
ONT.10639.2	0	29	0	4.03126	0.000527504	3.96759	up
ONT.10645.1	93	12	9.80917	1.66811	0.00296876	-2.68892	down
ONT.10659.5	115	13	12.1296	1.80712	0.0010174	-2.88951	down
ONT.10675.1	379	17	39.975	2.36315	2.60752e-07	-4.25059	down
ONT.10677.2	0	39	0	5.42135	6.1236e-05	4.37117	up
ONT.10694.2	64	9	6.7504	1.25108	0.00880719	-2.51253	down
ONT.10695.8	2	36	0.21095	5.00432	0.00154716	3.29247	up
ONT.10695.9	1	123	0.105475	17.0981	1.41579e-08	5.41549	up
ONT.10702.2	31	214	3.26972	29.7479	0.000905791	2.78345	up
ONT.10706.2	524	31	55.2689	4.30928	1.43302e-06	-3.91867	down
ONT.10713.2	67	5	7.06682	0.695045	0.000600797	-3.23014	down
ONT.10716.4	78	12	8.22705	1.66811	0.00935246	-2.44125	down
ONT.10717.2	19	146	2.00402	20.2953	0.000640538	2.88782	up
ONT.10720.2	75	9	7.91062	1.25108	0.00317582	-2.73465	down
ONT.10735.1	20	0	2.1095	0	0.009545	-3.40259	down
ONT.10741.1	131	4	13.8172	0.556036	1.14907e-06	-4.39908	down
ONT.1078.2	131	10	13.8172	1.39009	8.85327e-05	-3.3967	down
ONT.1078.3	116	1	12.2351	0.139009	9.00016e-08	-5.23133	down
ONT.10795.11	1	122	0.105475	16.9591	1.53175e-08	5.4039	up
ONT.10795.13	0	81	0	11.2597	1.2674e-07	5.38901	up
ONT.10795.14	2	195	0.21095	27.1068	6.53215e-10	5.6672	up
ONT.10795.16	1	26	0.105475	3.61423	0.00422656	3.25627	up
ONT.10795.6	1	115	0.105475	15.986	2.70022e-08	5.32005	up
ONT.10805.1	23	0	2.42592	0	0.00432703	-3.58632	down
ONT.10805.2	52	5	5.4847	0.695045	0.00340134	-2.87701	down
ONT.10806.2	21	0	2.21497	0	0.00728746	-3.46647	down
ONT.10807.4	0	21	0	2.91919	0.0042089	3.53664	up
ONT.10809.1	111	9	11.7077	1.25108	0.000186383	-3.28751	down
ONT.10821.5	43	285	4.53542	39.6176	0.00106238	2.74707	up
ONT.10825.1	277	41	29.2166	5.69937	0.00247696	-2.62202	down
ONT.1085.1	31	1	3.26972	0.139009	0.00264364	-3.39587	down
ONT.10857.2	3	590	0.316425	82.0153	2.16493e-14	6.93905	up
ONT.10859.1	10	437	1.05475	60.7469	2.99245e-10	5.25938	up
ONT.10859.2	1975	318	208.313	44.2049	0.00972053	-2.55036	down
ONT.10864.1	2	35	0.21095	4.86531	0.0018684	3.25398	up
ONT.10867.10	0	217	0	30.165	7.65288e-12	6.78897	up
ONT.10867.4	54	1514	5.69565	210.46	1.34969e-09	4.83336	up
ONT.10867.5	43	4	4.53542	0.556036	0.00555095	-2.83753	down
ONT.1087.4	52	363	5.4847	50.4603	0.000673385	2.83138	up
ONT.1087.5	1	64	0.105475	8.89658	5.44345e-06	4.49389	up
ONT.1087.6	25	144	2.63687	20.0173	0.00406876	2.50697	up
ONT.10878.2	54	6	5.69565	0.834054	0.00511116	-2.73624	down
ONT.1088.3	74	5	7.80515	0.695045	0.000290402	-3.36937	down
ONT.10887.2	552	16	58.2222	2.22414	4.64587e-09	-4.86867	down
ONT.10887.4	1	31	0.105475	4.30928	0.0013688	3.49346	up
ONT.10893.4	0	26	0	3.61423	0.00110031	3.82065	up
ONT.10901.4	772	113	81.4267	15.708	0.00257873	-2.67415	down
ONT.10930.1	127	15	13.3953	2.08513	0.0011063	-2.84947	down
ONT.10931.2	3	87	0.316425	12.0938	4.69647e-06	4.20506	up
ONT.10931.3	20	146	2.1095	20.2953	0.000889722	2.82098	up
ONT.10938.2	48	3	5.0628	0.417027	0.00119764	-3.25323	down
ONT.10948.3	0	72	0	10.0086	3.68974e-07	5.22338	up
ONT.10950.2	31	166	3.26972	23.0755	0.00590497	2.42084	up
ONT.10952.1	74	9	7.80515	1.25108	0.00347288	-2.71581	down
ONT.10956.2	30	2	3.16425	0.278018	0.00918457	-2.93417	down
ONT.10964.2	114	19	12.0241	2.64117	0.00881735	-2.39116	down
ONT.10965.2	186	14	19.6183	1.94613	3.6944e-05	-3.48009	down
ONT.10968.2	6	88	0.63285	12.2328	6.2524e-05	3.55258	up
ONT.10972.5	3	62	0.316425	8.61856	7.90231e-05	3.7292	up
ONT.10975.1	1	72	0.105475	10.0086	1.97297e-06	4.659	up
ONT.10975.2	0	138	0	19.1832	7.68189e-10	6.14339	up
ONT.10982.1	62	6	6.53945	0.834054	0.00206961	-2.9286	down
ONT.10990.3	2	32	0.21095	4.44829	0.00335138	3.13192	up
ONT.10991.3	6	52	0.63285	7.22847	0.00318787	2.8154	up
ONT.10992.1	2	132	0.21095	18.3492	3.065e-08	5.11117	up
ONT.10995.2	57	5	6.01207	0.695045	0.00185361	-3.00457	down
ONT.11007.1	572	34	60.3317	4.72631	1.38475e-06	-3.91903	down
ONT.11026.3	0	144	0	20.0173	5.02601e-10	6.20394	up
ONT.11035.5	1	63	0.105475	8.75757	6.22083e-06	4.47186	up
ONT.11050.1	0	36	0	5.00432	0.000112021	4.26149	up
ONT.11061.4	69	8	7.27777	1.11207	0.00328641	-2.75551	down
ONT.11062.2	40	4	4.219	0.556036	0.00860634	-2.73819	down
ONT.11069.1	35	3	3.69162	0.417027	0.00887071	-2.81973	down
ONT.11069.2	89	14	9.38727	1.94613	0.00862847	-2.43402	down
ONT.11079.2	238	18	25.103	2.50216	2.45049e-05	-3.50996	down
ONT.1109.3	2	32	0.21095	4.44829	0.00335138	3.13192	up
ONT.11099.1	3	57	0.316425	7.92351	0.000152619	3.61181	up
ONT.1110.1	2	38	0.21095	5.28234	0.00107014	3.36651	up
ONT.11112.1	3	50	0.316425	6.95045	0.00041026	3.42954	up
ONT.11115.2	40	3	4.219	0.417027	0.00394444	-3.00218	down
ONT.11117.2	17	97	1.79307	13.4839	0.00637748	2.45138	up
ONT.11120.5	42	3	4.42995	0.417027	0.00289415	-3.06916	down
ONT.11125.1	32	1	3.3752	0.139009	0.00216472	-3.43883	down
ONT.11157.2	121	17	12.7625	2.36315	0.00318749	-2.62017	down
ONT.11158.1	302	46	31.8534	6.39441	0.00298438	-2.58702	down
ONT.11176.4	80	1	8.438	0.139009	2.32471e-06	-4.70671	down
ONT.11181.5	9	78	0.949275	10.8427	0.00107077	2.92751	up
ONT.11193.3	0	59	0	8.20153	2.11843e-06	4.94458	up
ONT.11193.6	77	10	8.12157	1.39009	0.00432633	-2.64585	down
ONT.112.1	59	3	6.22302	0.417027	0.000278676	-3.53965	down
ONT.11215.1	9	76	0.949275	10.5647	0.00129334	2.89097	up
ONT.11218.1	68	7	7.1723	0.973063	0.00205774	-2.88739	down
ONT.11220.1	34	201	3.58615	27.9408	0.00277742	2.56868	up
ONT.11232.3	52	4	5.4847	0.556036	0.0016249	-3.10009	down
ONT.11239.1	118	13	12.446	1.80712	0.00084297	-2.926	down
ONT.11239.3	44	4	4.6409	0.556036	0.004812	-2.86917	down
ONT.11245.2	105	12	11.0749	1.66811	0.00127208	-2.86038	down
ONT.11265.4	0	44	0	6.1164	2.39263e-05	4.53725	up
ONT.11272.1	3	35	0.316425	4.86531	0.00472548	2.93833	up
ONT.11274.3	5	85	0.527375	11.8158	3.7872e-05	3.69404	up
ONT.11274.5	2	53	0.21095	7.36748	9.2578e-05	3.82614	up
ONT.11275.1	106	9	11.1803	1.25108	0.000265601	-3.22227	down
ONT.11290.1	50	5	5.27375	0.695045	0.00437469	-2.82266	down
ONT.11298.5	2	28	0.21095	3.89225	0.00764195	2.95124	up
ONT.1131.1	67	4	7.06682	0.556036	0.000269942	-3.45321	down
ONT.11318.3	23	125	2.42592	17.3761	0.00651204	2.41645	up
ONT.11318.6	18	141	1.89855	19.6003	0.000594829	2.90832	up
ONT.11325.11	15	245	1.58212	34.0572	1.51559e-06	3.93024	up
ONT.11325.12	30	279	3.16425	38.7835	8.13693e-05	3.20729	up
ONT.11325.7	60	780	6.3285	108.427	2.7554e-06	3.73169	up
ONT.11325.9	6	78	0.63285	10.8427	0.000164712	3.38261	up
ONT.11326.3	6	360	0.63285	50.0432	1.00551e-10	5.56081	up
ONT.11330.1	1	31	0.105475	4.30928	0.0013688	3.49346	up
ONT.11330.2	110	9	11.6022	1.25108	0.000199887	-3.2747	down
ONT.11332.2	6	45	0.63285	6.2554	0.00810751	2.61503	up
ONT.1134.3	2	43	0.21095	5.97739	0.000446454	3.53652	up
ONT.11341.1	109	17	11.4968	2.36315	0.0064312	-2.47218	down
ONT.11344.5	0	37	0	5.14333	9.12635e-05	4.29898	up
ONT.11346.3	212	5	22.3607	0.695045	3.7456e-08	-4.86182	down
ONT.11346.6	76	4	8.0161	0.556036	0.000104079	-3.62987	down
ONT.11347.4	3	57	0.316425	7.92351	0.000152619	3.61181	up
ONT.11351.3	54	7	5.69565	0.973063	0.00909188	-2.56592	down
ONT.11355.4	93	9	9.80917	1.25108	0.000705252	-3.0374	down
ONT.11362.2	64	6	6.7504	0.834054	0.00166796	-2.97294	down
ONT.11363.2	74	9	7.80515	1.25108	0.00347288	-2.71581	down
ONT.11369.2	1	46	0.105475	6.39441	7.95307e-05	4.0343	up
ONT.11377.1	39	0	4.11352	0	0.000136097	-4.29802	down
ONT.11377.5	31	1	3.26972	0.139009	0.00264364	-3.39587	down
ONT.11377.6	24	0	2.5314	0	0.00336388	-3.64271	down
ONT.11377.7	146	1	15.3993	0.139009	1.08622e-08	-5.55792	down
ONT.11382.2	0	26	0	3.61423	0.00110031	3.82065	up
ONT.11383.1	142	0	14.9774	0	2.42984e-09	-6.10816	down
ONT.11386.1	57	7	6.01207	0.973063	0.00651472	-2.64109	down
ONT.11387.1	0	226	0	31.416	5.01277e-12	6.84708	up
ONT.11389.1	116	13	12.2351	1.80712	0.000955252	-2.90178	down
ONT.1139.2	2	28	0.21095	3.89225	0.00764195	2.95124	up
ONT.11390.1	10	200	1.05475	27.8018	6.87942e-07	4.13944	up
ONT.11393.6	12	82	1.2657	11.3987	0.0031511	2.65247	up
ONT.11393.8	3	76	0.316425	10.5647	1.49454e-05	4.01468	up
ONT.11393.9	0	28	0	3.89225	0.000670454	3.92025	up
ONT.11401.1	45	3	4.74637	0.417027	0.00184611	-3.16413	down
ONT.11402.1	60	1	6.3285	0.139009	2.43427e-05	-4.30386	down
ONT.11404.1	43	223	4.53542	30.999	0.00658818	2.39592	up
ONT.11408.2	438	5	46.198	0.695045	3.24388e-11	-5.90141	down
ONT.11408.3	259	11	27.318	1.5291	4.43578e-07	-4.25319	down
ONT.11408.4	411	19	43.3502	2.64117	2.8076e-07	-4.22239	down
ONT.11409.1	6	45	0.63285	6.2554	0.00810751	2.61503	up
ONT.11411.1	1	99	0.105475	13.7619	1.11005e-07	5.10786	up
ONT.11411.2	0	28	0	3.89225	0.000670454	3.92025	up
ONT.11414.2	38	0	4.00805	0	0.000163989	-4.26248	down
ONT.11415.1	62	457	6.53945	63.5271	0.000425184	2.91725	up
ONT.11416.1	184	8	19.4074	1.11207	1.46981e-06	-4.14381	down
ONT.11418.1	31	0	3.26972	0	0.000668192	-3.98562	down
ONT.11419.1	3	38	0.316425	5.28234	0.00278312	3.05086	up
ONT.11420.6	0	41	0	5.69937	4.1653e-05	4.43991	up
ONT.11420.7	22	0	2.32045	0	0.00559852	-3.52764	down
ONT.11424.2	220	23	23.2045	3.19721	0.000251547	-3.07531	down
ONT.11424.5	3	40	0.316425	5.56036	0.00197919	3.12129	up
ONT.11436.2	62	6	6.53945	0.834054	0.00206961	-2.9286	down
ONT.11441.3	129	19	13.6063	2.64117	0.00388415	-2.56648	down
ONT.11454.2	0	25	0	3.47522	0.00142139	3.76814	up
ONT.11457.4	230	29	24.2592	4.03126	0.000879113	-2.82829	down
ONT.11471.4	8	88	0.8438	12.2328	0.000241707	3.23382	up
ONT.11477.1	1	34	0.105475	4.72631	0.000730432	3.61907	up
ONT.11481.1	14046	804	1481.5	111.763	2.75218e-06	-4.04652	down
ONT.11491.5	2	424	0.21095	58.9398	1.96732e-13	6.77994	up
ONT.115.1	66	4	6.96135	0.556036	0.000301674	-3.43218	down
ONT.11504.1	15	931	1.58212	129.417	2.01039e-12	5.84769	up
ONT.1151.1	59	0	6.22302	0	5.69119e-06	-4.87019	down
ONT.11510.2	1	32	0.105475	4.44829	0.00110606	3.53656	up
ONT.11511.1	1660	178	175.088	24.7436	0.000265422	-3.13012	down
ONT.11511.2	402	35	42.4009	4.86531	3.94324e-05	-3.37288	down
ONT.11517.4	4	47	0.4219	6.53342	0.00152925	3.08494	up
ONT.11520.4	0	44	0	6.1164	2.39263e-05	4.53725	up
ONT.1153.4	5	70	0.527375	9.73063	0.000180467	3.42096	up
ONT.11531.1	100	5	10.5475	0.695045	2.77766e-05	-3.79344	down
ONT.11531.2	20	0	2.1095	0	0.009545	-3.40259	down
ONT.11532.1	29	0	3.05877	0	0.00103508	-3.89567	down
ONT.1154.1	15	143	1.58212	19.8783	0.000168376	3.1617	up
ONT.1154.2	44	252	4.6409	35.0303	0.00320611	2.53919	up
ONT.11548.1	27	228	2.84782	31.6941	0.000201261	3.05994	up
ONT.11548.3	48	373	5.0628	51.8504	0.00028519	2.98122	up
ONT.11555.2	2	61	0.21095	8.47955	3.01975e-05	4.02212	up
ONT.11559.2	310	4	32.6972	0.556036	3.62984e-10	-5.62864	down
ONT.11561.2	1072	127	113.069	17.6541	0.000512148	-2.98093	down
ONT.11566.2	72	8	7.5942	1.11207	0.00247164	-2.81514	down
ONT.11570.1	112	19	11.8132	2.64117	0.00987353	-2.36609	down
ONT.11573.1	20	356	2.1095	49.4872	3.75291e-07	4.09546	up
ONT.11577.2	90	1	9.49275	0.139009	8.49869e-07	-4.87255	down
ONT.11586.1	5	46	0.527375	6.39441	0.00371342	2.8358	up
ONT.11592.2	1	108	0.105475	15.013	4.90469e-08	5.23103	up
ONT.11596.4	0	22	0	3.0582	0.00317749	3.59809	up
ONT.11601.1	151	22	15.9267	3.0582	0.00312566	-2.59749	down
ONT.11601.2	4	313	0.4219	43.5098	5.92182e-11	5.76993	up
ONT.11602.6	4	81	0.4219	11.2597	2.3531e-05	3.84551	up
ONT.11603.2	33	1	3.48067	0.139009	0.00177878	-3.48054	down
ONT.11603.4	5	190	0.527375	26.4117	2.53283e-08	4.83624	up
ONT.11603.6	155	1	16.3486	0.139009	6.19979e-09	-5.64304	down
ONT.11605.2	147	3	15.5048	0.417027	1.43803e-07	-4.82685	down
ONT.11605.3	34	2	3.58615	0.278018	0.00436309	-3.10365	down
ONT.11606.3	1	67	0.105475	9.3136	3.68075e-06	4.55804	up
ONT.11606.4	73	0	7.69967	0	9.7143e-07	-5.16788	down
ONT.11606.5	31	0	3.26972	0	0.000668192	-3.98562	down
ONT.11608.1	23	122	2.42592	16.9591	0.00767257	2.38196	up
ONT.11616.1	11	233	1.16022	32.3891	2.97718e-07	4.2431	up
ONT.11619.1	0	37	0	5.14333	9.12635e-05	4.29898	up
ONT.11621.2	1	30	0.105475	4.17027	0.00170066	3.44904	up
ONT.11627.2	0	58	0	8.06252	2.45234e-06	4.92073	up
ONT.11627.3	0	19	0	2.64117	0.00754112	3.40527	up
ONT.11627.4	0	27	0	3.75324	0.000856577	3.87131	up
ONT.11633.1	39	4	4.11352	0.556036	0.00999436	-2.7035	down
ONT.11637.3	70	4	7.38325	0.556036	0.000194671	-3.51453	down
ONT.11643.1	42	1	4.42995	0.139009	0.000349944	-3.80994	down
ONT.11656.1	35	3	3.69162	0.417027	0.00887071	-2.81973	down
ONT.11659.1	0	25	0	3.47522	0.00142139	3.76814	up
ONT.1166.1	23	0	2.42592	0	0.00432703	-3.58632	down
ONT.11667.2	1	55	0.105475	7.64549	1.92286e-05	4.28232	up
ONT.1168.2	8	84	0.8438	11.6768	0.000346899	3.16822	up
ONT.11688.3	5	44	0.527375	6.1164	0.00495622	2.77437	up
ONT.11698.2	142	3	14.9774	0.417027	1.96791e-07	-4.77763	down
ONT.11699.1	201	29	21.2005	4.03126	0.00237675	-2.63573	down
ONT.11701.9	82	12	8.64895	1.66811	0.00681906	-2.51156	down
ONT.11705.1	0	126	0	17.5151	1.88857e-09	6.01409	up
ONT.11705.2	1	84	0.105475	11.6768	5.01395e-07	4.87587	up
ONT.11711.1	43	240	4.53542	33.3622	0.00389411	2.50101	up
ONT.1172.2	147	0	15.5048	0	1.75148e-09	-6.15738	down
ONT.1172.4	3	36	0.316425	5.00432	0.00395128	2.97682	up
ONT.11726.1	0	32	0	4.44829	0.000264509	4.10094	up
ONT.1173.1	63	3	6.64492	0.417027	0.00017139	-3.63115	down
ONT.11730.1	0	75	0	10.4257	2.55485e-07	5.28073	up
ONT.11731.2	57	4	6.01207	0.556036	0.000864953	-3.22764	down
ONT.11737.3	0	49	0	6.81144	1.00504e-05	4.68618	up
ONT.11752.1	17	121	1.79307	16.8201	0.00133605	2.76459	up
ONT.11772.4	0	25	0	3.47522	0.00142139	3.76814	up
ONT.11775.4	1371	76	144.606	10.5647	5.5349e-07	-4.06121	down
ONT.1178.2	7	100	0.738325	13.9009	4.4777e-05	3.56502	up
ONT.11780.7	1	87	0.105475	12.0938	3.64794e-07	4.92535	up
ONT.1180.2	25	132	2.63687	18.3492	0.00742455	2.38322	up
ONT.11802.1	1117	134	117.816	18.6272	0.000580857	-2.96389	down
ONT.11802.3	107	12	11.2858	1.66811	0.00111082	-2.88708	down
ONT.1184.2	123	21	12.9734	2.91919	0.00942402	-2.36752	down
ONT.1185.1	219	15	23.099	2.08513	1.45743e-05	-3.62573	down
ONT.1185.2	32	424	3.3752	58.9398	3.24761e-06	3.72038	up
ONT.11852.2	59	8	6.22302	1.11207	0.00892711	-2.5368	down
ONT.11853.1	18	115	1.89855	15.986	0.0027184	2.61877	up
ONT.11860.4	31	1	3.26972	0.139009	0.00264364	-3.39587	down
ONT.11868.3	27	1	2.84782	0.139009	0.00610208	-3.20999	down
ONT.11878.1	222	26	23.4154	3.61423	0.00054339	-2.92463	down
ONT.1189.4	9	60	0.949275	8.34054	0.0065372	2.55967	up
ONT.11891.2	90	444	9.49275	61.72	0.00995696	2.35284	up
ONT.11891.5	2	69	0.21095	9.59162	1.08844e-05	4.19464	up
ONT.11893.7	2	28	0.21095	3.89225	0.00764195	2.95124	up
ONT.11893.9	0	45	0	6.2554	2.0007e-05	4.56829	up
ONT.11898.1	32	483	3.3752	67.1413	9.53243e-07	3.90752	up
ONT.11901.5	54	0	5.69565	0	1.15717e-05	-4.74699	down
ONT.11904.6	65	4	6.85587	0.556036	0.000337515	-3.41083	down
ONT.11904.7	60	0	6.3285	0	4.9653e-06	-4.89361	down
ONT.11905.2	21	0	2.21497	0	0.00728746	-3.46647	down
ONT.11923.1	7	80	0.738325	11.1207	0.000269402	3.25008	up
ONT.11928.2	1	63	0.105475	8.75757	6.22083e-06	4.47186	up
ONT.11928.4	2662	170	280.774	23.6315	2.62162e-06	-3.87637	down
ONT.11931.2	2	30	0.21095	4.17027	0.00502713	3.04441	up
ONT.11937.1	55	289	5.80112	40.1736	0.00585453	2.4266	up
ONT.11965.3	16593	2014	1750.15	279.964	0.00479392	-2.96424	down
ONT.11965.4	3741	484	394.582	67.2804	0.00245709	-2.8683	down
ONT.11972.4	4	56	0.4219	7.7845	0.000435276	3.3283	up
ONT.11980.1	16	142	1.6876	19.7393	0.000267361	3.06967	up
ONT.11987.1	28	317	2.9533	44.0659	1.55721e-05	3.48313	up
ONT.1200.2	102	8	10.7584	1.11207	0.000198534	-3.30563	down
ONT.12018.3	53	6	5.59017	0.834054	0.0057502	-2.71029	down
ONT.12036.2	0	24	0	3.33622	0.00184701	3.71366	up
ONT.1205.3	153	7	16.1377	0.973063	3.66048e-06	-4.03323	down
ONT.12054.2	58	5	6.11755	0.695045	0.00164771	-3.02878	down
ONT.12057.2	8	57	0.8438	7.92351	0.00550689	2.62444	up
ONT.12061.6	1	25	0.105475	3.47522	0.00536617	3.20376	up
ONT.12067.1	5	67	0.527375	9.3136	0.000253272	3.35954	up
ONT.12086.1	313	0	33.0137	0	1.05027e-12	-7.23696	down
ONT.12086.3	86	0	9.07085	0	2.35942e-07	-5.39824	down
ONT.12086.4	37	0	3.90257	0	0.000198252	-4.22603	down
ONT.12087.1	42	2	4.42995	0.278018	0.00111925	-3.39252	down
ONT.12089.3	2	226	0.21095	31.416	1.45613e-10	5.87806	up
ONT.12140.1	35	0	3.69162	0	0.000292782	-4.15026	down
ONT.12141.1	1845	36	194.601	5.00432	2.58261e-11	-5.5269	down
ONT.12141.3	142	7	14.9774	0.973063	6.95187e-06	-3.9271	down
ONT.12142.1	89	0	9.38727	0	1.7451e-07	-5.44655	down
ONT.12170.2	154	2	16.2431	0.278018	2.77663e-08	-5.2164	down
ONT.12171.1	732	47	77.2077	6.53342	2.32624e-06	-3.82872	down
ONT.12175.2	15	96	1.58212	13.3449	0.00344265	2.5964	up
ONT.12183.5	3	39	0.316425	5.42135	0.00234423	3.0865	up
ONT.12186.1	113	15	11.9187	2.08513	0.00253957	-2.68385	down
ONT.12189.1	5	66	0.527375	9.17459	0.000284187	3.33847	up
ONT.12197.2	104	9	10.9694	1.25108	0.000307004	-3.19533	down
ONT.12198.2	90	12	9.49275	1.66811	0.00370465	-2.64267	down
ONT.12202.1	20	0	2.1095	0	0.009545	-3.40259	down
ONT.12204.3	19	187	2.00402	25.9947	8.66464e-05	3.24065	up
ONT.1222.1	22	0	2.32045	0	0.00559852	-3.52764	down
ONT.12227.3	10	78	1.05475	10.8427	0.00179192	2.80294	up
ONT.12228.3	6	45	0.63285	6.2554	0.00810751	2.61503	up
ONT.12234.5	34	169	3.58615	23.4925	0.00943962	2.32117	up
ONT.12235.2	140	23	14.7665	3.19721	0.0068245	-2.43097	down
ONT.12242.2	17	95	1.79307	13.2059	0.00732625	2.42193	up
ONT.12245.1	32	0	3.3752	0	0.000540371	-4.02857	down
ONT.12264.1	2667	241	281.302	33.5012	7.31854e-05	-3.38047	down
ONT.12265.2	2	40	0.21095	5.56036	0.000748468	3.43694	up
ONT.12273.3	146	18	15.3993	2.50216	0.00117375	-2.81285	down
ONT.12277.1	2	36	0.21095	5.00432	0.00154716	3.29247	up
ONT.12284.1	3	118	0.316425	16.4031	3.02007e-07	4.6363	up
ONT.12297.2	59	3	6.22302	0.417027	0.000278676	-3.53965	down
ONT.123.2	1	34	0.105475	4.72631	0.000730432	3.61907	up
ONT.12310.2	542	84	57.1674	11.6768	0.00356703	-2.5848	down
ONT.12321.10	29	1	3.05877	0.139009	0.00398601	-3.30592	down
ONT.12327.2	2	28	0.21095	3.89225	0.00764195	2.95124	up
ONT.12332.1	6	44	0.63285	6.1164	0.00931301	2.58399	up
ONT.12332.2	6	72	0.63285	10.0086	0.000306786	3.27011	up
ONT.12366.5	0	207	0	28.7749	1.24851e-11	6.72154	up
ONT.12371.17	0	44	0	6.1164	2.39263e-05	4.53725	up
ONT.12371.5	0	44	0	6.1164	2.39263e-05	4.53725	up
ONT.12383.2	0	22	0	3.0582	0.00317749	3.59809	up
ONT.12387.4	20	0	2.1095	0	0.009545	-3.40259	down
ONT.12398.1	108	643	11.3913	89.3828	0.00261051	2.62755	up
ONT.12401.4	105	4	11.0749	0.556036	7.6872e-06	-4.08549	down
ONT.12401.6	23	0	2.42592	0	0.00432703	-3.58632	down
ONT.12410.1	0	103	0	14.3179	1.33351e-08	5.72829	up
ONT.12414.2	0	42	0	5.83838	3.45196e-05	4.4731	up
ONT.12416.4	0	28	0	3.89225	0.000670454	3.92025	up
ONT.12425.2	1	233	0.105475	32.3891	2.32591e-11	6.32633	up
ONT.12425.3	1	87	0.105475	12.0938	3.64794e-07	4.92535	up
ONT.12427.5	2	32	0.21095	4.44829	0.00335138	3.13192	up
ONT.12432.1	182	23	19.1964	3.19721	0.00107667	-2.80458	down
ONT.12434.22	24	122	2.5314	16.9591	0.00985122	2.32557	up
ONT.12434.3	6	77	0.63285	10.7037	0.000182292	3.36446	up
ONT.12441.1	3	211	0.316425	29.3309	1.06807e-09	5.46422	up
ONT.12460.5	15	92	1.58212	12.7888	0.00461593	2.53627	up
ONT.12499.2	0	39	0	5.42135	6.1236e-05	4.37117	up
ONT.12510.3	10	62	1.05475	8.61856	0.00843565	2.48092	up
ONT.12514.1	104	9	10.9694	1.25108	0.000307004	-3.19533	down
ONT.12531.2	36	235	3.7971	32.6671	0.00128185	2.71429	up
ONT.12541.3	2	46	0.21095	6.39441	0.000272199	3.62967	up
ONT.12542.2	7	178	0.738325	24.7436	2.60475e-07	4.38457	up
ONT.12542.5	4	187	0.4219	25.9947	1.09504e-08	5.0329	up
ONT.12548.3	1	24	0.105475	3.33622	0.006845	3.14928	up
ONT.12549.1	31	0	3.26972	0	0.000668192	-3.98562	down
ONT.12558.2	48	2	5.0628	0.278018	0.000444964	-3.57659	down
ONT.12568.2	2	36	0.21095	5.00432	0.00154716	3.29247	up
ONT.12573.5	12	76	1.2657	10.5647	0.00528293	2.54553	up
ONT.12589.1	2	140	0.21095	19.4613	1.73749e-08	5.19484	up
ONT.12591.1	153	15	16.1377	2.08513	0.000272334	-3.1142	down
ONT.12592.1	29	0	3.05877	0	0.00103508	-3.89567	down
ONT.12602.6	0	24	0	3.33622	0.00184701	3.71366	up
ONT.12607.2	52	4	5.4847	0.556036	0.0016249	-3.10009	down
ONT.12614.1	240	28	25.314	3.89225	0.000497368	-2.93649	down
ONT.12614.11	143	15	15.0829	2.08513	0.000457629	-3.01804	down
ONT.12614.9	191	19	20.1457	2.64117	0.000213431	-3.1252	down
ONT.12619.4	5	66	0.527375	9.17459	0.000284187	3.33847	up
ONT.12624.1	33	192	3.48067	26.6897	0.00316751	2.54379	up
ONT.12634.1	0	51	0	7.08946	7.23221e-06	4.7417	up
ONT.12635.2	4	48	0.4219	6.67243	0.00132118	3.1141	up
ONT.12643.1	19	227	2.00402	31.555	1.62845e-05	3.51764	up
ONT.12645.4	84	9	8.8599	1.25108	0.00146109	-2.89395	down
ONT.12650.3	270	33	28.4782	4.5873	0.000640877	-2.8825	down
ONT.12659.3	97	13	10.2311	1.80712	0.00336404	-2.6487	down
ONT.1266.1	1156	68	121.929	9.45261	9.63662e-07	-3.97169	down
ONT.12660.5	118	17	12.446	2.36315	0.00378533	-2.58457	down
ONT.12666.1	47	1	4.95732	0.139009	0.000155895	-3.96492	down
ONT.1267.1	64	3	6.7504	0.417027	0.000152276	-3.65315	down
ONT.1268.2	108	3	11.3913	0.417027	2.2054e-06	-4.38934	down
ONT.12683.4	103	15	10.8639	2.08513	0.00476972	-2.55272	down
ONT.1269.1	34	0	3.58615	0	0.00035775	-4.11083	down
ONT.1269.10	271	21	28.5837	2.91919	2.40063e-05	-3.49394	down
ONT.1269.3	135	4	14.2391	0.556036	8.81693e-07	-4.4418	down
ONT.1269.4	36	2	3.7971	0.278018	0.00305772	-3.18147	down
ONT.1269.5	369	49	38.9203	6.81144	0.00106404	-2.78679	down
ONT.1269.7	325	53	34.2794	7.36748	0.00482233	-2.49573	down
ONT.12705.2	88	8	9.2818	1.11207	0.000601332	-3.09724	down
ONT.12708.1	21	0	2.21497	0	0.00728746	-3.46647	down
ONT.12708.2	23	0	2.42592	0	0.00432703	-3.58632	down
ONT.12708.6	117	20	12.3406	2.78018	0.00989724	-2.3608	down
ONT.12711.1	0	44	0	6.1164	2.39263e-05	4.53725	up
ONT.12714.3	103	7	10.8639	0.973063	9.70683e-05	-3.47175	down
ONT.12723.1	35	2	3.69162	0.278018	0.00364762	-3.14309	down
ONT.12727.3	4	43	0.4219	5.97739	0.00279477	2.96203	up
ONT.12732.3	39	2	4.11352	0.278018	0.00182954	-3.29085	down
ONT.12733.5	14	144	1.47665	20.0173	0.000103291	3.25861	up
ONT.12735.1	1	48	0.105475	6.67243	5.71112e-05	4.09322	up
ONT.12739.3	12	369	1.2657	51.2943	5.89085e-09	4.79569	up
ONT.12742.8	3	34	0.316425	4.72631	0.00566558	2.89878	up
ONT.12743.3	121	827	12.7625	114.96	0.00090489	2.8286	up
ONT.12743.7	187	0	19.7238	0	1.73713e-10	-6.50027	down
ONT.12746.1	195	9	20.5676	1.25108	1.7001e-06	-4.0889	down
ONT.12752.2	4	72	0.4219	10.0086	6.196e-05	3.67988	up
ONT.12754.2	675	68	71.1956	9.45261	0.000113928	-3.19736	down
ONT.12762.6	32	178	3.3752	24.7436	0.00444563	2.47743	up
ONT.12763.1	169	884	17.8253	122.884	0.0086214	2.44949	up
ONT.12763.5	54	272	5.69565	37.8104	0.00790563	2.36525	up
ONT.12770.3	31	2	3.26972	0.278018	0.00759257	-2.97845	down
ONT.12785.1	0	47	0	6.53342	1.41059e-05	4.62844	up
ONT.12799.1	106	925	11.1803	128.583	0.000108548	3.17728	up
ONT.12801.2	95	13	10.0201	1.80712	0.00387127	-2.61928	down
ONT.12808.4	2	51	0.21095	7.08946	0.000124718	3.77268	up
ONT.12826.1	10	106	1.05475	14.735	0.000175396	3.23599	up
ONT.12831.5	277	44	29.2166	6.1164	0.00405899	-2.52468	down
ONT.12840.4	6	61	0.63285	8.47955	0.00105159	3.03787	up
ONT.12840.6	2	42	0.21095	5.83838	0.000529031	3.50408	up
ONT.12846.2	7	61	0.738325	8.47955	0.00198672	2.86971	up
ONT.12848.1	17	91	1.79307	12.6498	0.0097062	2.36116	up
ONT.12853.2	59	3	6.22302	0.417027	0.000278676	-3.53965	down
ONT.12854.6	2	117	0.21095	16.2641	9.65681e-08	4.93988	up
ONT.12859.5	0	37	0	5.14333	9.12635e-05	4.29898	up
ONT.12865.3	1	27	0.105475	3.75324	0.00334423	3.30693	up
ONT.12883.3	4	125	0.4219	17.3761	5.13503e-07	4.45927	up
ONT.12886.1	58	8	6.11755	1.11207	0.00990761	-2.51298	down
ONT.12899.1	59	5	6.22302	0.695045	0.00146641	-3.05259	down
ONT.12899.2	57	4	6.01207	0.556036	0.000864953	-3.22764	down
ONT.12901.1	901	31	95.0329	4.30928	8.5428e-09	-4.69823	down
ONT.12901.3	4189	149	441.835	20.7123	8.97946e-09	-4.71793	down
ONT.12901.4	5754	203	606.903	28.2188	9.59457e-09	-4.73457	down
ONT.12901.7	1463	58	154.31	8.06252	2.31273e-08	-4.53339	down
ONT.12908.4	96	505	10.1256	70.1995	0.00639365	2.44673	up
ONT.12913.10	1	24	0.105475	3.33622	0.006845	3.14928	up
ONT.12913.2	74	7	7.80515	0.973063	0.00114637	-3.00589	down
ONT.12916.1	50	2	5.27375	0.278018	0.000332566	-3.63308	down
ONT.12919.1	1	77	0.105475	10.7037	1.09252e-06	4.75335	up
ONT.12921.3	1377	110	145.239	15.291	1.67636e-05	-3.54544	down
ONT.12926.1	28	1916	2.9533	266.341	1.86517e-13	6.07118	up
ONT.12933.3	4	111	0.4219	15.43	1.51832e-06	4.29074	up
ONT.1294.2	284	13	29.9549	1.80712	5.66734e-07	-4.17837	down
ONT.12956.1	61	2	6.43397	0.278018	7.59861e-05	-3.90949	down
ONT.12963.12	12	131	1.2657	18.2102	8.83209e-05	3.31556	up
ONT.12963.17	6	76	0.63285	10.5647	0.000201926	3.34608	up
ONT.12963.3	77	487	8.12157	67.6974	0.00148439	2.70519	up
ONT.12963.8	13	322	1.37117	44.7609	4.0214e-08	4.50132	up
ONT.12968.2	3	40	0.316425	5.56036	0.00197919	3.12129	up
ONT.12972.1	1385	188	146.083	26.1337	0.00186449	-2.79118	down
ONT.12972.2	2174	120	229.303	16.6811	5.80022e-07	-4.08006	down
ONT.12972.4	231	40	24.3647	5.56036	0.00751496	-2.39613	down
ONT.12980.2	42	400	4.42995	55.6036	5.29358e-05	3.2656	up
ONT.12991.1	491	78	51.7882	10.8427	0.00419348	-2.54717	down
ONT.12996.1	0	127	0	17.6541	1.74728e-09	6.02532	up
ONT.13024.7	392	3	41.3462	0.417027	1.13507e-11	-6.22919	down
ONT.13033.2	70	10	7.38325	1.39009	0.0079747	-2.51215	down
ONT.13037.9	90	482	9.49275	67.0023	0.00548985	2.47081	up
ONT.13042.1	7	117	0.738325	16.2641	1.17904e-05	3.78746	up
ONT.13045.6	10	73	1.05475	10.1477	0.002853	2.70981	up
ONT.13047.7	10	127	1.05475	17.6541	3.96356e-05	3.49237	up
ONT.13048.3	334	46	35.2286	6.39441	0.00141741	-2.73137	down
ONT.13052.5	15	103	1.58212	14.3179	0.00209185	2.69596	up
ONT.13057.1	31	0	3.26972	0	0.000668192	-3.98562	down
ONT.1306.2	453	9	47.7802	1.25108	6.09357e-10	-5.2962	down
ONT.13071.1	113	4	11.9187	0.556036	4.13065e-06	-4.18943	down
ONT.13086.3	4	49	0.4219	6.81144	0.0011434	3.14268	up
ONT.131.3	4	39	0.4219	5.42135	0.00526417	2.82767	up
ONT.13101.3	15	106	1.58212	14.735	0.00169936	2.73661	up
ONT.13124.1	64	533	6.7504	74.0918	0.000152183	3.09397	up
ONT.13124.10	9	99	0.949275	13.7619	0.000172814	3.26386	up
ONT.13124.12	88	504	9.2818	70.0605	0.00329672	2.56662	up
ONT.13124.15	13	105	1.37117	14.5959	0.000809213	2.90276	up
ONT.13124.16	23	189	2.42592	26.2727	0.000297137	3.00527	up
ONT.13124.17	230	13	24.2592	1.80712	3.74422e-06	-3.87658	down
ONT.13124.19	7	52	0.738325	7.22847	0.00579608	2.64724	up
ONT.13124.20	171	9	18.0362	1.25108	5.36512e-06	-3.90157	down
ONT.13124.6	80	576	8.438	80.0692	0.000524624	2.89273	up
ONT.13127.1	5	40	0.527375	5.56036	0.0089998	2.64307	up
ONT.13138.1	108	4	11.3913	0.556036	6.06446e-06	-4.12535	down
ONT.13142.3	0	22	0	3.0582	0.00317749	3.59809	up
ONT.13161.1	36	1	3.7971	0.139009	0.00100685	-3.59889	down
ONT.13167.3	251	32	26.4742	4.44829	0.00090008	-2.81991	down
ONT.13167.6	13	82	1.37117	11.3987	0.00474808	2.55354	up
ONT.13169.3	2	32	0.21095	4.44829	0.00335138	3.13192	up
ONT.13190.4	90	8	9.49275	1.11207	0.000509806	-3.12891	down
ONT.13191.3	81	12	8.54347	1.66811	0.00737446	-2.4943	down
ONT.13192.1	25	0	2.63687	0	0.00262988	-3.69697	down
ONT.13193.1	299	37	31.537	5.14333	0.000667446	-2.87241	down
ONT.13194.3	9	116	0.949275	16.125	4.73015e-05	3.48834	up
ONT.13196.2	37	219	3.90257	30.443	0.0026523	2.57605	up
ONT.13204.5	80	12	8.438	1.66811	0.0079787	-2.47683	down
ONT.13204.7	325	11	34.2794	1.5291	5.40283e-08	-4.57833	down
ONT.13217.8	7	52	0.738325	7.22847	0.00579608	2.64724	up
ONT.13222.2	0	23	0	3.19721	0.00241484	3.65703	up
ONT.13223.1	4	45	0.4219	6.2554	0.00205979	3.0248	up
ONT.13223.3	1	63	0.105475	8.75757	6.22083e-06	4.47186	up
ONT.13226.3	9	72	0.949275	10.0086	0.00190352	2.815	up
ONT.13226.5	10	113	1.05475	15.708	0.000104595	3.32661	up
ONT.13238.1	26	155	2.74235	21.5464	0.00308759	2.55948	up
ONT.13250.1	66	9	6.96135	1.25108	0.00727247	-2.55554	down
ONT.13250.2	448	62	47.2528	8.61856	0.00144729	-2.73755	down
ONT.13250.3	217	8	22.8881	1.11207	3.33492e-07	-4.37933	down
ONT.13253.3	91	12	9.59822	1.66811	0.00343953	-2.65825	down
ONT.1326.1	63	4	6.64492	0.556036	0.000423934	-3.36717	down
ONT.13268.2	3	31	0.316425	4.30928	0.00991463	2.77318	up
ONT.13283.3	21	204	2.21497	28.3578	8.3632e-05	3.23421	up
ONT.13289.1	5	71	0.527375	9.86964	0.000161533	3.44086	up
ONT.133.2	6	59	0.63285	8.20153	0.00133427	2.99131	up
ONT.13303.1	81	8	8.54347	1.11207	0.00109287	-2.98054	down
ONT.13308.2	18	111	1.89855	15.43	0.00349262	2.56857	up
ONT.1331.2	11	204	1.16022	28.3578	1.04027e-06	4.05307	up
ONT.13313.5	26	0	2.74235	0	0.00206721	-3.74927	down
ONT.13320.2	2	62	0.21095	8.61856	2.64462e-05	4.04485	up
ONT.13331.1	3	34	0.316425	4.72631	0.00566558	2.89878	up
ONT.13348.2	86	6	9.07085	0.834054	0.000196448	-3.38749	down
ONT.13349.1	520	81	54.847	11.2597	0.00366662	-2.57649	down
ONT.13349.5	0	33	0	4.5873	0.000212058	4.14278	up
ONT.13353.1	141	13	14.872	1.80712	0.00021902	-3.17881	down
ONT.13353.4	130	4	13.7117	0.556036	1.229e-06	-4.38819	down
ONT.13355.1	155	12	16.3486	1.66811	6.44213e-05	-3.41316	down
ONT.13357.6	27	217	2.84782	30.165	0.000301613	2.98923	up
ONT.13358.1	106	8	11.1803	1.11207	0.000147442	-3.36003	down
ONT.13358.3	144	19	15.1884	2.64117	0.00179814	-2.72278	down
ONT.1336.1	56	6	5.9066	0.834054	0.00405142	-2.78679	down
ONT.13361.1	9	765	0.949275	106.342	3.96572e-13	6.18898	up
ONT.13368.6	53	0	5.59017	0	1.34144e-05	-4.72104	down
ONT.1338.3	2	31	0.21095	4.30928	0.00409788	3.08883	up
ONT.13387.1	49	4	5.16827	0.556036	0.0024133	-3.01776	down
ONT.13389.3	40	2	4.219	0.278018	0.00154941	-3.32554	down
ONT.13391.1	41	4	4.32447	0.556036	0.00742351	-2.77207	down
ONT.13393.2	212	35	22.3607	4.86531	0.00562249	-2.45642	down
ONT.13394.1	546	24	57.5893	3.33622	1.21779e-07	-4.32196	down
ONT.13396.1	49	5	5.16827	0.695045	0.00497101	-2.79469	down
ONT.13399.1	5	43	0.527375	5.97739	0.00573951	2.74265	up
ONT.13401.1	9	82	0.949275	11.3987	0.00074017	2.99791	up
ONT.13405.5	109	18	11.4968	2.50216	0.00876242	-2.3981	down
ONT.13406.1	1658	5	174.877	0.695045	0	-7.8168	down
ONT.13406.2	6	1329	0.63285	184.743	0	7.43932	up
ONT.13441.1	1097	154	115.706	21.4074	0.00216739	-2.73991	down
ONT.13441.7	63	9	6.64492	1.25108	0.00970179	-2.49053	down
ONT.13441.8	57	7	6.01207	0.973063	0.00651472	-2.64109	down
ONT.13442.2	83	6	8.75442	0.834054	0.000257053	-3.3375	down
ONT.13471.2	29	0	3.05877	0	0.00103508	-3.89567	down
ONT.1348.4	27	152	2.84782	21.1294	0.00451834	2.48117	up
ONT.13487.4	321	39	33.8575	5.42135	0.000566836	-2.90197	down
ONT.13489.2	60	8	6.3285	1.11207	0.00804992	-2.56022	down
ONT.13490.4	0	58	0	8.06252	2.45234e-06	4.92073	up
ONT.13490.5	0	19	0	2.64117	0.00754112	3.40527	up
ONT.13490.6	2	49	0.21095	6.81144	0.000169348	3.71716	up
ONT.13490.7	0	31	0	4.30928	0.000331395	4.05784	up
ONT.13503.2	198	27	20.884	3.75324	0.00165382	-2.71054	down
ONT.13506.3	15	130	1.58212	18.0712	0.000361179	3.02616	up
ONT.13511.6	1	26	0.105475	3.61423	0.00422656	3.25627	up
ONT.13514.2	292	35	30.7987	4.86531	0.000534541	-2.91446	down
ONT.13519.3	163	23	17.1924	3.19721	0.00239914	-2.64742	down
ONT.13521.1	25	158	2.63687	21.9634	0.00208242	2.63909	up
ONT.13521.3	1	66	0.105475	9.17459	4.18729e-06	4.53698	up
ONT.13523.4	0	42	0	5.83838	3.45196e-05	4.4731	up
ONT.13523.7	4	135	0.4219	18.7662	2.51033e-07	4.56864	up
ONT.13533.3	48	2	5.0628	0.278018	0.000444964	-3.57659	down
ONT.13533.4	45	1	4.74637	0.139009	0.000213883	-3.90491	down
ONT.13538.4	32	218	3.3752	30.304	0.000983432	2.76697	up
ONT.13543.1	8	1499	0.8438	208.374	1.11022e-16	7.29397	up
ONT.13543.4	48	2325	5.0628	323.196	4.43234e-12	5.61479	up
ONT.13546.6	0	118	0	16.4031	3.5894e-09	5.92097	up
ONT.13550.11	130	20	13.7117	2.78018	0.00495852	-2.51027	down
ONT.13550.2	73	8	7.69967	1.11207	0.00225102	-2.83449	down
ONT.13550.3	74	9	7.80515	1.25108	0.00347288	-2.71581	down
ONT.13551.14	0	30	0	4.17027	0.000417106	4.01342	up
ONT.13561.2	60	6	6.3285	0.834054	0.00257828	-2.88286	down
ONT.13562.4	7	173	0.738325	24.0486	3.40825e-07	4.34393	up
ONT.13564.1	0	59	0	8.20153	2.11843e-06	4.94458	up
ONT.13564.6	1	55	0.105475	7.64549	1.92286e-05	4.28232	up
ONT.13565.1	12	341	1.2657	47.4021	1.29951e-08	4.68247	up
ONT.13565.4	2	142	0.21095	19.7393	1.51419e-08	5.21502	up
ONT.13573.1	87	11	9.17632	1.5291	0.00302162	-2.70196	down
ONT.13574.1	11	87	1.16022	12.0938	0.00132096	2.84212	up
ONT.13584.2	91	7	9.59822	0.973063	0.000252706	-3.29682	down
ONT.13584.3	58	5	6.11755	0.695045	0.00164771	-3.02878	down
ONT.13584.6	187	25	19.7238	3.47522	0.00151622	-2.73213	down
ONT.13586.2	65	5	6.85587	0.695045	0.000746116	-3.18776	down
ONT.13587.2	188	17	19.8293	2.36315	0.000117242	-3.24714	down
ONT.13587.4	318	14	33.541	1.94613	3.32391e-07	-4.24715	down
ONT.13587.5	1	42	0.105475	5.83838	0.000158971	3.90872	up
ONT.13587.6	1	122	0.105475	16.9591	1.53175e-08	5.4039	up
ONT.13594.2	43	0	4.53542	0	6.65901e-05	-4.43205	down
ONT.13598.1	129	20	13.6063	2.78018	0.00522276	-2.4993	down
ONT.136.1	0	142	0	19.7393	5.77926e-10	6.18404	up
ONT.1360.1	64	9	6.7504	1.25108	0.00880719	-2.51253	down
ONT.13601.1	102	11	10.7584	1.5291	0.000992115	-2.92646	down
ONT.13603.3	34	318	3.58615	44.2049	7.02208e-05	3.22532	up
ONT.13603.4	22	0	2.32045	0	0.00559852	-3.52764	down
ONT.13607.3	26	131	2.74235	18.2102	0.00988486	2.32011	up
ONT.13612.2	46	0	4.85185	0	4.01319e-05	-4.52498	down
ONT.13612.4	61	0	6.43397	0	4.33945e-06	-4.91666	down
ONT.13613.1	22	0	2.32045	0	0.00559852	-3.52764	down
ONT.13615.2	62	5	6.53945	0.695045	0.00104081	-3.12176	down
ONT.13616.1	35	0	3.69162	0	0.000292782	-4.15026	down
ONT.13622.1	12	513	1.2657	71.3116	2.01741e-10	5.26886	up
ONT.13622.3	27	685	2.84782	95.2212	6.97725e-09	4.6387	up
ONT.13622.4	991	4	104.526	0.556036	2.66454e-15	-7.29861	down
ONT.13625.4	101	1	10.653	0.139009	3.10227e-07	-5.03534	down
ONT.13626.3	13	93	1.37117	12.9278	0.00197599	2.73111	up
ONT.13627.1	37	2	3.90257	0.278018	0.00256999	-3.21886	down
ONT.13628.2	0	53	0	7.36748	5.25306e-06	4.79515	up
ONT.13632.1	97	15	10.2311	2.08513	0.00707036	-2.4679	down
ONT.13648.3	1	59	0.105475	8.20153	1.07848e-05	4.3802	up
ONT.1365.1	43	2	4.53542	0.278018	0.000954583	-3.42487	down
ONT.13660.1	375	45	39.5531	6.2554	0.000492195	-2.92782	down
ONT.13662.1	1	48	0.105475	6.67243	5.71112e-05	4.09322	up
ONT.13665.7	4	40	0.4219	5.56036	0.00448037	2.86245	up
ONT.13716.2	69	8	7.27777	1.11207	0.00328641	-2.75551	down
ONT.13716.3	64	9	6.7504	1.25108	0.00880719	-2.51253	down
ONT.13718.5	1	48	0.105475	6.67243	5.71112e-05	4.09322	up
ONT.13718.6	43	219	4.53542	30.443	0.00747737	2.37004	up
ONT.13734.1	104	1	10.9694	0.139009	2.39397e-07	-5.07673	down
ONT.13740.4	650	102	68.5587	14.1789	0.00416887	-2.5718	down
ONT.13741.5	12	97	1.2657	13.4839	0.00094078	2.88956	up
ONT.13757.1	4	51	0.4219	7.08946	0.00086075	3.1982	up
ONT.13758.2	104	13	10.9694	1.80712	0.00208302	-2.74718	down
ONT.13759.3	2	213	0.21095	29.6089	2.66749e-10	5.79336	up
ONT.13759.6	1	123	0.105475	17.0981	1.41579e-08	5.41549	up
ONT.13761.10	11	125	1.16022	17.3761	7.81686e-05	3.35517	up
ONT.13761.13	12	75	1.2657	10.4257	0.00576914	2.52691	up
ONT.13766.3	5	247	0.527375	34.3352	1.87208e-09	5.21132	up
ONT.13773.3	3	40	0.316425	5.56036	0.00197919	3.12129	up
ONT.13773.4	39	278	4.11352	38.6445	0.000619905	2.84547	up
ONT.13796.7	1	25	0.105475	3.47522	0.00536617	3.20376	up
ONT.13797.1	2	29	0.21095	4.03126	0.00618769	2.99857	up
ONT.13802.2	40	2	4.219	0.278018	0.00154941	-3.32554	down
ONT.13802.3	1	44	0.105475	6.1164	0.000111853	3.97287	up
ONT.13805.3	496	86	52.3156	11.9548	0.00806134	-2.42419	down
ONT.13816.1	3	61	0.316425	8.47955	8.98755e-05	3.70647	up
ONT.13824.1	131	9	13.8172	1.25108	5.00959e-05	-3.52244	down
ONT.13825.3	2	91	0.21095	12.6498	9.7708e-07	4.58415	up
ONT.13831.4	1	48	0.105475	6.67243	5.71112e-05	4.09322	up
ONT.13833.1	34	217	3.58615	30.165	0.00156688	2.67814	up
ONT.13833.6	13	127	1.37117	17.6541	0.000183292	3.17257	up
ONT.13840.4	38	305	4.00805	42.3977	0.000238945	3.01384	up
ONT.13840.5	0	21	0	2.91919	0.0042089	3.53664	up
ONT.13847.1	1	40	0.105475	5.56036	0.000228468	3.84157	up
ONT.13851.2	154	16	16.2431	2.22414	0.000383894	-3.04092	down
ONT.13860.1	55	7	5.80112	0.973063	0.00812832	-2.59142	down
ONT.13862.2	134	1000	14.1336	139.009	0.000454231	2.9572	up
ONT.13863.1	9	1289	0.949275	179.183	1.44329e-15	6.94019	up
ONT.13867.6	517	33	54.5305	4.5873	2.70561e-06	-3.81441	down
ONT.13871.2	0	21	0	2.91919	0.0042089	3.53664	up
ONT.13877.2	1	29	0.105475	4.03126	0.00212161	3.40321	up
ONT.13878.1	5	116	0.527375	16.125	2.59176e-06	4.13383	up
ONT.13891.1	219	39	23.099	5.42135	0.00911995	-2.35466	down
ONT.13899.1	0	23	0	3.19721	0.00241484	3.65703	up
ONT.13907.1	242	30	25.5249	4.17027	0.000755911	-2.85519	down
ONT.13907.2	185	16	19.5129	2.22414	9.03111e-05	-3.30228	down
ONT.13914.2	3	121	0.316425	16.8201	2.39106e-07	4.67193	up
ONT.13917.2	115	734	12.1296	102.033	0.00154396	2.72903	up
ONT.13926.1	140	21	14.7665	2.91919	0.00398779	-2.55136	down
ONT.13937.1	0	42	0	5.83838	3.45196e-05	4.4731	up
ONT.13939.1	0	58	0	8.06252	2.45234e-06	4.92073	up
ONT.13946.3	12	168	1.2657	23.3535	1.05079e-05	3.66971	up
ONT.13946.5	1621	78	170.975	10.8427	1.45162e-07	-4.26599	down
ONT.13946.6	208	3761	21.9388	522.813	1.4366e-07	4.23977	up
ONT.13947.1	4	142	0.4219	19.7393	1.56043e-07	4.64054	up
ONT.13947.2	482	18	50.8389	2.50216	4.1704e-08	-4.52166	down
ONT.13947.5	55	1	5.80112	0.139009	4.79037e-05	-4.18274	down
ONT.13947.9	206	17	21.7278	2.36315	5.56734e-05	-3.37767	down
ONT.13949.3	100	3	10.5475	0.417027	4.25394e-06	-4.2805	down
ONT.13955.2	105	17	11.0749	2.36315	0.00819654	-2.41927	down
ONT.13983.1	555	97	58.5386	13.4839	0.00888762	-2.41573	down
ONT.13983.2	72	3	7.5942	0.417027	6.1742e-05	-3.818	down
ONT.13988.3	0	35	0	4.86531	0.000138023	4.223	up
ONT.13988.4	21	0	2.21497	0	0.00728746	-3.46647	down
ONT.13991.6	39	1	4.11352	0.139009	0.000586063	-3.70827	down
ONT.13992.1	30	164	3.16425	22.7975	0.0052017	2.44783	up
ONT.14021.2	96	0	10.1256	0	8.90895e-08	-5.55337	down
ONT.14021.3	76	377	8.0161	52.4064	0.00915101	2.3559	up
ONT.14042.2	0	355	0	49.3482	4.19664e-14	7.49401	up
ONT.14042.4	3	101	0.316425	14.0399	1.25258e-06	4.41587	up
ONT.14042.6	40	3	4.219	0.417027	0.00394444	-3.00218	down
ONT.14051.1	36	286	3.7971	39.7566	0.000267859	2.99549	up
ONT.14058.1	0	21	0	2.91919	0.0042089	3.53664	up
ONT.14059.1	0	82	0	11.3987	1.1323e-07	5.40629	up
ONT.14060.1	104	3	10.9694	0.417027	3.04769e-06	-4.33595	down
ONT.14064.1	89	5	9.38727	0.695045	7.05929e-05	-3.62896	down
ONT.14066.1	25	280	2.63687	38.9225	1.94801e-05	3.45679	up
ONT.14076.3	13	104	1.37117	14.4569	0.00086963	2.88921	up
ONT.14081.1	17	161	1.79307	22.3804	0.00014253	3.17086	up
ONT.14090.3	19	100	2.00402	13.9009	0.00961043	2.35071	up
ONT.14090.5	90	0	9.49275	0	1.58112e-07	-5.4623	down
ONT.14091.1	10	76	1.05475	10.5647	0.00215396	2.7664	up
ONT.14095.1	96	1	10.1256	0.139009	4.84778e-07	-4.96362	down
ONT.14095.4	166	29	17.5088	4.03126	0.00888076	-2.36284	down
ONT.14142.6	0	44	0	6.1164	2.39263e-05	4.53725	up
ONT.14151.3	0	30	0	4.17027	0.000417106	4.01342	up
ONT.14163.1	296	24	31.2206	3.33622	2.98821e-05	-3.44329	down
ONT.14170.1	70	1	7.38325	0.139009	7.05645e-06	-4.5193	down
ONT.14175.1	0	40	0	5.56036	5.04209e-05	4.40595	up
ONT.14184.2	0	58	0	8.06252	2.45234e-06	4.92073	up
ONT.14187.4	14	134	1.47665	18.6272	0.000186005	3.15623	up
ONT.14187.6	2	28	0.21095	3.89225	0.00764195	2.95124	up
ONT.14192.3	165	29	17.4034	4.03126	0.00924	-2.35423	down
ONT.14217.3	93	0	9.80917	0	1.1823e-07	-5.50855	down
ONT.14236.1	44	0	4.6409	0	5.60969e-05	-4.46369	down
ONT.14239.1	77	10	8.12157	1.39009	0.00432633	-2.64585	down
ONT.14248.6	0	21	0	2.91919	0.0042089	3.53664	up
ONT.14256.4	27	152	2.84782	21.1294	0.00451834	2.48117	up
ONT.14261.1	62	7	6.53945	0.973063	0.0038071	-2.75828	down
ONT.14269.2	705	5	74.3598	0.695045	2.58682e-13	-6.58551	down
ONT.14269.3	14	196	1.47665	27.2458	7.24053e-06	3.69819	up
ONT.14269.4	0	27	0	3.75324	0.000856577	3.87131	up
ONT.1428.7	3	49	0.316425	6.81144	0.000475857	3.40151	up
ONT.14281.5	26	0	2.74235	0	0.00206721	-3.74927	down
ONT.14282.4	1	48	0.105475	6.67243	5.71112e-05	4.09322	up
ONT.14291.3	232	26	24.4702	3.61423	0.00038619	-2.98761	down
ONT.14297.1	1	40	0.105475	5.56036	0.000228468	3.84157	up
ONT.1430.3	27	1	2.84782	0.139009	0.00610208	-3.20999	down
ONT.14305.6	7	85	0.738325	11.8158	0.000167548	3.33549	up
ONT.14313.1	452	72	47.6747	10.0086	0.00420257	-2.5408	down
ONT.14318.5	72	425	7.5942	59.0788	0.00251258	2.6038	up
ONT.14321.2	90	13	9.49275	1.80712	0.00553802	-2.543	down
ONT.14330.5	0	60	0	8.34054	1.83343e-06	4.96805	up
ONT.14345.5	0	21	0	2.91919	0.0042089	3.53664	up
ONT.1435.4	20	115	2.1095	15.986	0.00504443	2.48184	up
ONT.14356.1	858	124	90.4975	17.2371	0.00243655	-2.69433	down
ONT.14357.1	35	2	3.69162	0.278018	0.00364762	-3.14309	down
ONT.14359.2	0	72	0	10.0086	3.68974e-07	5.22338	up
ONT.14366.1	1	118	0.105475	16.4031	2.1104e-08	5.35659	up
ONT.1437.5	0	28	0	3.89225	0.000670454	3.92025	up
ONT.14374.1	0	157	0	21.8244	2.1101e-10	6.32702	up
ONT.14379.1	24	0	2.5314	0	0.00336388	-3.64271	down
ONT.14384.1	8	86	0.8438	11.9548	0.000289169	3.20139	up
ONT.14385.4	39	0	4.11352	0	0.000136097	-4.29802	down
ONT.14385.5	310	3	32.6972	0.417027	1.17742e-10	-5.89263	down
ONT.14400.1	15	84	1.58212	11.6768	0.00845815	2.40792	up
ONT.14401.7	2	33	0.21095	4.5873	0.00274968	3.17377	up
ONT.1441.1	172	29	18.1417	4.03126	0.00701672	-2.41344	down
ONT.1441.4	396	13	41.7681	1.80712	2.54794e-08	-4.65499	down
ONT.14416.3	1	35	0.105475	4.86531	0.000596818	3.65862	up
ONT.1442.2	120	7	12.657	0.973063	2.84349e-05	-3.68807	down
ONT.14429.2	7	48	0.738325	6.67243	0.00959793	2.53616	up
ONT.14455.1	809	46	85.3292	6.39441	7.68744e-07	-4.00239	down
ONT.14455.4	2688	75	283.517	10.4257	6.9603e-10	-5.05006	down
ONT.14456.1	41	0	4.32447	0	9.46312e-05	-4.36659	down
ONT.14460.1	36	1	3.7971	0.139009	0.00100685	-3.59889	down
ONT.14470.3	54	6	5.69565	0.834054	0.00511116	-2.73624	down
ONT.14470.5	8	132	0.8438	18.3492	8.24617e-06	3.80816	up
ONT.14473.1	1	67	0.105475	9.3136	3.68075e-06	4.55804	up
ONT.14477.1	0	26	0	3.61423	0.00110031	3.82065	up
ONT.14497.1	548	69	57.8003	9.59162	0.0007018	-2.87721	down
ONT.14512.6	6	78	0.63285	10.8427	0.000164712	3.38261	up
ONT.14524.1	6	64	0.63285	8.89658	0.000742053	3.10501	up
ONT.14525.10	2	164	0.21095	22.7975	3.68884e-09	5.42016	up
ONT.14525.9	24	424	2.5314	58.9398	2.99511e-07	4.10625	up
ONT.1454.13	0	46	0	6.39441	1.67765e-05	4.59868	up
ONT.14540.1	122	1	12.8679	0.139009	5.69533e-08	-5.30283	down
ONT.14547.1	155	24	16.3486	3.33622	0.00443388	-2.51913	down
ONT.14552.2	85	448	8.96537	62.276	0.00607699	2.44627	up
ONT.14561.1	52	1	5.4847	0.139009	7.34598e-05	-4.10486	down
ONT.14561.3	91	1	9.59822	0.139009	7.72363e-07	-4.88814	down
ONT.14564.3	107	1696	11.2858	235.759	4.11699e-07	4.03721	up
ONT.14565.3	16	100	1.6876	13.9009	0.00370405	2.57209	up
ONT.14568.1	15	88	1.58212	12.2328	0.00622851	2.47352	up
ONT.14578.1	143	14	15.0829	1.94613	0.000303698	-3.10561	down
ONT.14582.2	0	52	0	7.22847	6.15672e-06	4.76867	up
ONT.14589.1	67	8	7.06682	1.11207	0.00398877	-2.71434	down
ONT.1459.4	130	12	13.7117	1.66811	0.000259497	-3.16308	down
ONT.14591.1	42	3	4.42995	0.417027	0.00289415	-3.06916	down
ONT.14598.1	29	1	3.05877	0.139009	0.00398601	-3.30592	down
ONT.14599.1	569	66	60.0152	9.17459	0.00036316	-2.99357	down
ONT.14601.3	2	46	0.21095	6.39441	0.000272199	3.62967	up
ONT.14607.1	314	40	33.1191	5.56036	0.000810679	-2.83558	down
ONT.14608.2	3	50	0.316425	6.95045	0.00041026	3.42954	up
ONT.14633.3	62	2	6.53945	0.278018	6.70702e-05	-3.93218	down
ONT.14638.3	13	81	1.37117	11.2597	0.00515694	2.53626	up
ONT.14639.1	57	1	6.01207	0.139009	3.63535e-05	-4.23241	down
ONT.14643.8	0	88	0	12.2328	5.88977e-08	5.50585	up
ONT.14643.9	1	40	0.105475	5.56036	0.000228468	3.84157	up
ONT.14648.1	303	17	31.9589	2.36315	2.00552e-06	-3.9297	down
ONT.14649.4	71	1	7.48872	0.139009	6.28146e-06	-4.53918	down
ONT.14649.5	17	105	1.79307	14.5959	0.00371055	2.56351	up
ONT.14652.1	300	26	31.6425	3.61423	4.8125e-05	-3.35553	down
ONT.14658.1	58	5	6.11755	0.695045	0.00164771	-3.02878	down
ONT.14663.2	2	40	0.21095	5.56036	0.000748468	3.43694	up
ONT.14668.1	1	38	0.105475	5.28234	0.000332261	3.77115	up
ONT.14670.2	59	1241	6.22302	172.51	2.48267e-08	4.42371	up
ONT.14671.1	1	169	0.105475	23.4925	6.17963e-10	5.86762	up
ONT.14674.3	2	172	0.21095	23.9095	2.29923e-09	5.48808	up
ONT.14675.5	1	63	0.105475	8.75757	6.22083e-06	4.47186	up
ONT.14676.2	13	79	1.37117	10.9817	0.0060923	2.50106	up
ONT.14698.21	266	22	28.0563	3.0582	3.91763e-05	-3.40583	down
ONT.14698.38	542	20	57.1674	2.78018	3.06833e-08	-4.5526	down
ONT.14698.39	748	101	78.8953	14.0399	0.00132804	-2.78773	down
ONT.14698.40	370	2669	39.0257	371.015	0.00111047	2.92061	up
ONT.14698.46	10588	803	1116.77	111.624	3.73474e-05	-3.64066	down
ONT.14698.5	4813	694	507.651	96.4722	0.00769026	-2.71348	down
ONT.14698.8	332	22	35.0177	3.0582	5.82101e-06	-3.72335	down
ONT.14702.13	299	23	31.537	3.19721	2.00652e-05	-3.51437	down
ONT.14708.1	87	2	9.17632	0.278018	4.38137e-06	-4.40735	down
ONT.14715.1	450	9	47.4637	1.25108	6.50565e-10	-5.28666	down
ONT.14715.3	118	4	12.446	0.556036	2.85073e-06	-4.25079	down
ONT.14716.1	29	1	3.05877	0.139009	0.00398601	-3.30592	down
ONT.14717.1	54	2	5.69565	0.278018	0.000189936	-3.73982	down
ONT.14718.1	78	8	8.22705	1.11207	0.00142561	-2.92749	down
ONT.14718.2	64	4	6.7504	0.556036	0.000378044	-3.38916	down
ONT.14724.1	54	5	5.69565	0.695045	0.00265814	-2.9294	down
ONT.14726.2	51	1	5.37922	0.139009	8.5038e-05	-4.07794	down
ONT.14730.1	413	40	43.5612	5.56036	9.00764e-05	-3.22867	down
ONT.14733.1	366	36	38.6038	5.00432	0.000107775	-3.19977	down
ONT.14733.2	3778	41	398.484	5.69937	5.51781e-14	-6.38164	down
ONT.14734.3	26	0	2.74235	0	0.00206721	-3.74927	down
ONT.14747.1	237	1	24.9976	0.139009	1.03959e-10	-6.249	down
ONT.14750.1	65	0	6.85587	0	2.57335e-06	-5.00535	down
ONT.14751.1	134	8	14.1336	1.11207	2.23858e-05	-3.69237	down
ONT.14766.1	15	235	1.58212	32.6671	2.22885e-06	3.87061	up
ONT.14766.2	24	186	2.5314	25.8557	0.000453409	2.92604	up
ONT.14766.3	22	353	2.32045	49.0702	8.59103e-07	3.95827	up
ONT.14769.1	0	22	0	3.0582	0.00317749	3.59809	up
ONT.14772.1	0	29	0	4.03126	0.000527504	3.96759	up
ONT.14774.1	359	16	37.8655	2.22414	2.77613e-07	-4.25091	down
ONT.14777.1	64	0	6.7504	0	2.9255e-06	-4.98368	down
ONT.14786.1	20	0	2.1095	0	0.009545	-3.40259	down
ONT.14787.2	28	0	2.9533	0	0.00129715	-3.8485	down
ONT.14790.1	59	0	6.22302	0	5.69119e-06	-4.87019	down
ONT.14791.2	445	53	46.9364	7.36748	0.000450864	-2.94661	down
ONT.14794.1	285	0	30.0604	0	2.69673e-12	-7.1027	down
ONT.14806.1	0	76	0	10.5647	2.26617e-07	5.29935	up
ONT.14807.1	72	2	7.5942	0.278018	2.07115e-05	-4.14136	down
ONT.14807.2	59	0	6.22302	0	5.69119e-06	-4.87019	down
ONT.14807.6	1	45	0.105475	6.2554	9.41972e-05	4.00391	up
ONT.14810.2	67	2	7.06682	0.278018	3.66831e-05	-4.04056	down
ONT.14814.2	688	54	72.5668	7.50649	1.35114e-05	-3.54683	down
ONT.14816.1	0	32	0	4.44829	0.000264509	4.10094	up
ONT.14817.2	13	90	1.37117	12.5108	0.00249537	2.68481	up
ONT.14827.4	22	0	2.32045	0	0.00559852	-3.52764	down
ONT.14829.1	20	125	2.1095	17.3761	0.00280947	2.60018	up
ONT.14834.1	61	8	6.43397	1.11207	0.0072646	-2.58327	down
ONT.14843.8	27	0	2.84782	0	0.00163342	-3.79974	down
ONT.1486.2	4	96	0.4219	13.3449	5.50796e-06	4.08523	up
ONT.1487.1	12	236	1.2657	32.8061	4.67205e-07	4.15519	up
ONT.14871.2	109	826	11.4968	114.821	0.000369078	2.97485	up
ONT.14874.2	79	1085	8.33252	150.825	1.59499e-06	3.82164	up
ONT.14874.3	22	1908	2.32045	265.229	2.15383e-14	6.38602	up
ONT.14874.4	11	83	1.16022	11.5377	0.00185508	2.77576	up
ONT.14877.1	0	19	0	2.64117	0.00754112	3.40527	up
ONT.14877.2	131	20	13.8172	2.78018	0.00470862	-2.52115	down
ONT.14894.1	378	62	39.8695	8.61856	0.00506836	-2.49368	down
ONT.14896.1	356	48	37.5491	6.67243	0.00119877	-2.76393	down
ONT.14896.3	20	0	2.1095	0	0.009545	-3.40259	down
ONT.14896.5	291	30	30.6932	4.17027	0.000177587	-3.11912	down
ONT.14898.10	0	32	0	4.44829	0.000264509	4.10094	up
ONT.14898.3	516	0	54.4251	0	6.43929e-15	-7.95441	down
ONT.14898.4	362	23	38.1819	3.19721	3.7822e-06	-3.78847	down
ONT.14898.6	66	4	6.96135	0.556036	0.000301674	-3.43218	down
ONT.14899.11	1159	185	122.245	25.7167	0.00636277	-2.55756	down
ONT.14900.18	115	18	12.1296	2.50216	0.0061854	-2.47399	down
ONT.14900.3	496	71	52.3156	9.86964	0.00189857	-2.69386	down
ONT.14900.33	70	7	7.38325	0.973063	0.00168767	-2.92798	down
ONT.14908.1	32	1	3.3752	0.139009	0.00216472	-3.43883	down
ONT.14917.5	148	15	15.6103	2.08513	0.000351981	-3.06692	down
ONT.14918.2	185	8	19.5129	1.11207	1.40083e-06	-4.15154	down
ONT.14924.8	5	45	0.527375	6.2554	0.00428666	2.80541	up
ONT.14931.1	1	24	0.105475	3.33622	0.006845	3.14928	up
ONT.14944.7	16	199	1.6876	27.6628	1.5599e-05	3.55085	up
ONT.14944.8	17	155	1.79307	21.5464	0.000194399	3.11675	up
ONT.14954.1	12	119	1.2657	16.5421	0.000193184	3.17912	up
ONT.14954.5	1	25	0.105475	3.47522	0.00536617	3.20376	up
ONT.14967.2	100	514	10.5475	71.4506	0.00768054	2.41445	up
ONT.14967.4	7	66	0.738325	9.17459	0.0011368	2.97992	up
ONT.14969.4	3	140	0.316425	19.4613	6.03338e-08	4.87919	up
ONT.14976.2	733	107	77.3131	14.874	0.00247129	-2.67689	down
ONT.14976.4	583	82	61.4919	11.3987	0.00171046	-2.72357	down
ONT.14986.1	46	4	4.85185	0.556036	0.00363386	-2.93046	down
ONT.14989.1	10	78	1.05475	10.8427	0.00179192	2.80294	up
ONT.14995.1	1	32	0.105475	4.44829	0.00110606	3.53656	up
ONT.15005.1	0	109	0	15.152	7.74453e-09	5.80847	up
ONT.15006.1	0	52	0	7.22847	6.15672e-06	4.76867	up
ONT.15017.3	74	10	7.80515	1.39009	0.0056031	-2.59006	down
ONT.15029.1	75	2	7.91062	0.278018	1.49043e-05	-4.19863	down
ONT.15032.1	34	2	3.58615	0.278018	0.00436309	-3.10365	down
ONT.15039.4	18	161	1.89855	22.3804	0.000207458	3.0972	up
ONT.1505.6	4	51	0.4219	7.08946	0.00086075	3.1982	up
ONT.15057.1	75	3	7.91062	0.417027	4.4825e-05	-3.87527	down
ONT.15063.3	9	106	0.949275	14.735	9.9614e-05	3.36056	up
ONT.15071.2	72	10	7.5942	1.39009	0.00667673	-2.55163	down
ONT.15143.1	2	178	0.21095	24.7436	1.63322e-09	5.53699	up
ONT.15143.2	0	178	0	24.7436	5.89816e-11	6.50601	up
ONT.15150.3	1	26	0.105475	3.61423	0.00422656	3.25627	up
ONT.15163.1	234	16	24.6811	2.22414	1.27091e-05	-3.63788	down
ONT.15163.2	1989	92	209.79	12.7888	1.01044e-07	-4.32809	down
ONT.15164.1	326	10	34.3848	1.39009	2.8523e-08	-4.69839	down
ONT.15164.2	1364	135	143.868	18.7662	0.000117373	-3.24105	down
ONT.15164.5	676	79	71.3011	10.9817	0.000394395	-2.98887	down
ONT.15175.3	2	39	0.21095	5.42135	0.000893758	3.40215	up
ONT.15184.1	32	201	3.3752	27.9408	0.0018277	2.65093	up
ONT.15184.19	1	38	0.105475	5.28234	0.000332261	3.77115	up
ONT.15202.2	1	33	0.105475	4.5873	0.00089717	3.5784	up
ONT.15207.1	129	3	13.6063	0.417027	4.656e-07	-4.64122	down
ONT.15210.2	25	0	2.63687	0	0.00262988	-3.69697	down
ONT.15211.2	0	43	0	5.97739	2.86961e-05	4.50553	up
ONT.15218.4	1	66	0.105475	9.17459	4.18729e-06	4.53698	up
ONT.15218.5	0	92	0	12.7888	3.88686e-08	5.5686	up
ONT.15219.1	149	11	15.7158	1.5291	5.34916e-05	-3.46404	down
ONT.1522.1	33	2	3.48067	0.278018	0.00523325	-3.06311	down
ONT.1522.2	81	7	8.54347	0.973063	0.000600153	-3.13286	down
ONT.15220.1	65	0	6.85587	0	2.57335e-06	-5.00535	down
ONT.15221.1	232	11	24.4702	1.5291	1.20034e-06	-4.0957	down
ONT.15221.2	20	0	2.1095	0	0.009545	-3.40259	down
ONT.15232.2	127	12	13.3953	1.66811	0.00031051	-3.12994	down
ONT.15235.2	6	47	0.63285	6.53342	0.00616884	2.67517	up
ONT.15238.2	121	15	12.7625	2.08513	0.00156844	-2.78081	down
ONT.15240.1	3467	57	365.682	7.92351	3.39795e-12	-5.80122	down
ONT.15261.6	286	1	30.1658	0.139009	1.61902e-11	-6.51797	down
ONT.15267.1	9	68	0.949275	9.45261	0.00283573	2.73481	up
ONT.15270.1	4	44	0.4219	6.1164	0.00239707	2.99376	up
ONT.15274.3	167	26	17.6143	3.61423	0.00435057	-2.51834	down
ONT.15288.2	2558	234	269.805	32.5281	7.9965e-05	-3.36249	down
ONT.15298.1	4	39	0.4219	5.42135	0.00526417	2.82767	up
ONT.15304.1	2	38	0.21095	5.28234	0.00107014	3.36651	up
ONT.15330.1	66	7	6.96135	0.973063	0.00251741	-2.84563	down
ONT.15330.3	97	7	10.2311	0.973063	0.000155018	-3.38693	down
ONT.15334.4	3	35	0.316425	4.86531	0.00472548	2.93833	up
ONT.15347.1	5	63	0.527375	8.75757	0.000404244	3.27336	up
ONT.15349.1	1	39	0.105475	5.42135	0.000275099	3.80679	up
ONT.15363.15	1	41	0.105475	5.69937	0.000190304	3.87553	up
ONT.15375.2	50	395	5.27375	54.9086	0.000246044	3.00699	up
ONT.15383.1	9	60	0.949275	8.34054	0.0065372	2.55967	up
ONT.15399.5	35	2	3.69162	0.278018	0.00364762	-3.14309	down
ONT.15421.1	30	1	3.16425	0.139009	0.00324015	-3.3516	down
ONT.15422.2	38	3	4.00805	0.417027	0.00542022	-2.93194	down
ONT.15425.1	325	0	34.2794	0	7.18203e-13	-7.29089	down
ONT.15429.1	26	0	2.74235	0	0.00206721	-3.74927	down
ONT.15439.6	3	34	0.316425	4.72631	0.00566558	2.89878	up
ONT.15454.2	2	40	0.21095	5.56036	0.000748468	3.43694	up
ONT.15463.3	44	5	4.6409	0.695045	0.00960744	-2.6461	down
ONT.15489.1	135	22	14.2391	3.0582	0.00669703	-2.43823	down
ONT.15492.1	9	70	0.949275	9.73063	0.00231975	2.77546	up
ONT.15526.1	280	16	29.533	2.22414	2.64966e-06	-3.8947	down
ONT.15527.1	128	1	13.5008	0.139009	3.67218e-08	-5.37095	down
ONT.15528.1	61	447	6.43397	62.137	0.0004465	2.90816	up
ONT.15542.1	333	22	35.1232	3.0582	5.6689e-06	-3.72766	down
ONT.15542.2	160	27	16.876	3.75324	0.00733305	-2.40668	down
ONT.15553.10	29	182	3.05877	25.2996	0.0019572	2.64205	up
ONT.15556.1	0	28	0	3.89225	0.000670454	3.92025	up
ONT.15571.1	35	197	3.69162	27.3848	0.00391855	2.50053	up
ONT.15581.1	7	89	0.738325	12.3718	0.000116119	3.40036	up
ONT.15588.1	85	2	8.96537	0.278018	5.32287e-06	-4.37459	down
ONT.15589.4	127	22	13.3953	3.0582	0.00997103	-2.35148	down
ONT.15592.1	28	196	2.9533	27.2458	0.000875524	2.79502	up
ONT.15593.3	34	212	3.58615	29.4699	0.00186873	2.64482	up
ONT.15594.3	10	70	1.05475	9.73063	0.0038023	2.6509	up
ONT.15608.1	119	17	12.5515	2.36315	0.00357359	-2.59653	down
ONT.1561.4	3	78	0.316425	10.8427	1.20016e-05	4.05122	up
ONT.15619.6	1	44	0.105475	6.1164	0.000111853	3.97287	up
ONT.15624.1	0	20	0	2.78018	0.00561373	3.47245	up
ONT.15628.3	0	24	0	3.33622	0.00184701	3.71366	up
ONT.15630.1	50	3	5.27375	0.417027	0.000905524	-3.30972	down
ONT.15630.2	52	2	5.4847	0.278018	0.000250433	-3.68743	down
ONT.15647.2	116	15	12.2351	2.08513	0.00211491	-2.72098	down
ONT.1565.1	25	1	2.63687	0.139009	0.00949121	-3.10722	down
ONT.1566.10	41	229	4.32447	31.8331	0.00392097	2.49935	up
ONT.1566.11	0	185	0	25.7167	3.97427e-11	6.56105	up
ONT.15660.1	8	67	0.8438	9.3136	0.0018403	2.8504	up
ONT.15670.3	8	103	0.8438	14.3179	6.8256e-05	3.45626	up
ONT.15677.3	0	31	0	4.30928	0.000331395	4.05784	up
ONT.15682.1	33	1	3.48067	0.139009	0.00177878	-3.48054	down
ONT.15682.9	3	201	0.316425	27.9408	1.74056e-09	5.39484	up
ONT.15687.1	47	2	4.95732	0.278018	0.000516205	-3.5475	down
ONT.15697.3	0	51	0	7.08946	7.23221e-06	4.7417	up
ONT.15699.1	53	0	5.59017	0	1.34144e-05	-4.72104	down
ONT.15706.1	24	0	2.5314	0	0.00336388	-3.64271	down
ONT.15717.10	57548	4055	6069.87	563.681	7.67516e-05	-3.74938	down
ONT.15717.4	11	75	1.16022	10.4257	0.00376308	2.63312	up
ONT.15720.4	33	2	3.48067	0.278018	0.00523325	-3.06311	down
ONT.15728.1	253	40	26.6852	5.56036	0.0040009	-2.52625	down
ONT.15738.1	40	3	4.219	0.417027	0.00394444	-3.00218	down
ONT.15738.9	5	53	0.527375	7.36748	0.00141891	3.03227	up
ONT.15740.2	312	28	32.9082	3.89225	6.01165e-05	-3.31213	down
ONT.15743.1	134	2	14.1336	0.278018	9.96632e-08	-5.01858	down
ONT.15745.11	14	88	1.47665	12.2328	0.00432452	2.56052	up
ONT.15745.2	21	0	2.21497	0	0.00728746	-3.46647	down
ONT.15752.2	256	2	27.0016	0.278018	2.15722e-10	-5.9419	down
ONT.15752.3	65	1	6.85587	0.139009	1.28751e-05	-4.4156	down
ONT.15757.1	37	0	3.90257	0	0.000198252	-4.22603	down
ONT.15758.3	43	1	4.53542	0.139009	0.00029624	-3.8423	down
ONT.15763.3	182	15	19.1964	2.08513	6.83478e-05	-3.36151	down
ONT.15767.2	321	5	33.8575	0.695045	7.04173e-10	-5.45554	down
ONT.15768.2	146	2	15.3993	0.278018	4.54634e-08	-5.14049	down
ONT.15769.2	50	1	5.27375	0.139009	9.8639e-05	-4.0505	down
ONT.15775.2	62	0	6.53945	0	3.79885e-06	-4.93935	down
ONT.15776.1	69	4	7.27777	0.556036	0.000216851	-3.49438	down
ONT.15776.2	26	0	2.74235	0	0.00206721	-3.74927	down
ONT.15801.1	56	281	5.9066	39.0615	0.0081226	2.36133	up
ONT.15843.1	5	45	0.527375	6.2554	0.00428666	2.80541	up
ONT.15859.3	2	165	0.21095	22.9365	3.47338e-09	5.42883	up
ONT.15859.4	1	56	0.105475	7.7845	1.65942e-05	4.30742	up
ONT.15866.3	6	50	0.63285	6.95045	0.00413505	2.76093	up
ONT.15876.3	29	0	3.05877	0	0.00103508	-3.89567	down
ONT.15885.5	79	0	8.33252	0	4.93872e-07	-5.27878	down
ONT.15885.7	2	30	0.21095	4.17027	0.00502713	3.04441	up
ONT.15885.9	2	97	0.21095	13.4839	5.4844e-07	4.67437	up
ONT.15886.10	68	0	7.1723	0	1.76722e-06	-5.06846	down
ONT.15886.7	156	1150	16.4541	159.86	0.000540184	2.94227	up
ONT.15890.1	126	0	13.2898	0	7.45016e-09	-5.93835	down
ONT.15890.3	651	9	68.6642	1.25108	1.63226e-11	-5.81733	down
ONT.15890.6	71	6	7.48872	0.834054	0.000807723	-3.11818	down
ONT.1590.1	27	1	2.84782	0.139009	0.00610208	-3.20999	down
ONT.15901.3	3	77	0.316425	10.7037	1.33858e-05	4.03307	up
ONT.15904.1	4	61	0.4219	8.47955	0.000228427	3.44764	up
ONT.15904.2	0	27	0	3.75324	0.000856577	3.87131	up
ONT.15907.2	0	20	0	2.78018	0.00561373	3.47245	up
ONT.15913.5	14	110	1.47665	15.291	0.000869386	2.87608	up
ONT.15915.2	93	13	9.80917	1.80712	0.00446204	-2.58925	down
ONT.15926.1	65	7	6.85587	0.973063	0.002788	-2.82428	down
ONT.15929.1	195	6	20.5676	0.834054	1.94047e-07	-4.5493	down
ONT.15929.3	520	82	54.847	11.3987	0.00402491	-2.55921	down
ONT.15929.4	81	8	8.54347	1.11207	0.00109287	-2.98054	down
ONT.15936.1	17	142	1.79307	19.7393	0.000392029	2.99204	up
ONT.15936.2	1	24	0.105475	3.33622	0.006845	3.14928	up
ONT.15936.4	1	118	0.105475	16.4031	2.1104e-08	5.35659	up
ONT.15939.5	3	35	0.316425	4.86531	0.00472548	2.93833	up
ONT.15952.1	3	41	0.316425	5.69937	0.00167486	3.15525	up
ONT.15958.2	1	27	0.105475	3.75324	0.00334423	3.30693	up
ONT.15971.3	2	27	0.21095	3.75324	0.00947023	2.9023	up
ONT.15981.2	2991	422	315.476	58.6618	0.00439109	-2.7426	down
ONT.15987.5	2	44	0.21095	6.1164	0.000377683	3.56824	up
ONT.16009.10	1	23	0.105475	3.19721	0.00877307	3.09265	up
ONT.16009.8	11	113	1.16022	15.708	0.000177994	3.21195	up
ONT.16009.9	4	59	0.4219	8.20153	0.000294391	3.40108	up
ONT.16014.5	10	181	1.05475	25.1606	1.73561e-06	3.99691	up
ONT.16016.1	98	12	10.3365	1.66811	0.00207037	-2.76286	down
ONT.16028.5	44	636	4.6409	88.4097	1.13007e-06	3.86799	up
ONT.16028.7	6	138	0.63285	19.1832	1.25755e-06	4.19012	up
ONT.16028.8	0	37	0	5.14333	9.12635e-05	4.29898	up
ONT.16032.1	213	21	22.4662	2.91919	0.000174977	-3.1495	down
ONT.16046.1	2210	333	233.1	46.29	0.00611096	-2.6463	down
ONT.16068.1	27	0	2.84782	0	0.00163342	-3.79974	down
ONT.16074.1	0	30	0	4.17027	0.000417106	4.01342	up
ONT.16076.1	4	36	0.4219	5.00432	0.00864095	2.71799	up
ONT.16098.3	19	136	2.00402	18.9052	0.00110184	2.78688	up
ONT.16104.1	11	126	1.16022	17.5151	7.31725e-05	3.36648	up
ONT.16131.1	0	49	0	6.81144	1.00504e-05	4.68618	up
ONT.16133.1	20	145	2.1095	20.1563	0.000937628	2.8112	up
ONT.16155.1	36	1405	3.7971	195.308	5.6264e-11	5.28405	up
ONT.16171.2	353	30	37.2327	4.17027	3.586e-05	-3.39596	down
ONT.16171.3	30	2	3.16425	0.278018	0.00918457	-2.93417	down
ONT.16179.2	64	1	6.7504	0.139009	1.45808e-05	-4.39393	down
ONT.16179.4	444	38	46.8309	5.28234	3.25026e-05	-3.40301	down
ONT.16179.6	173	3	18.2472	0.417027	3.21441e-08	-5.05876	down
ONT.16179.7	170	5	17.9307	0.695045	2.86207e-07	-4.54677	down
ONT.1618.1	90	1	9.49275	0.139009	8.49869e-07	-4.87255	down
ONT.16195.1	59	3	6.22302	0.417027	0.000278676	-3.53965	down
ONT.16196.1	2	59	0.21095	8.20153	3.95571e-05	3.97557	up
ONT.16197.3	44	3	4.6409	0.417027	0.00214047	-3.13316	down
ONT.16202.2	7	51	0.738325	7.08946	0.00656408	2.62026	up
ONT.16209.3	6	85	0.63285	11.8158	8.29153e-05	3.50366	up
ONT.16209.4	4	41	0.4219	5.69937	0.00382078	2.89641	up
ONT.16211.2	90	1	9.49275	0.139009	8.49869e-07	-4.87255	down
ONT.16212.1	28	150	2.9533	20.8513	0.00623492	2.41355	up
ONT.16214.21	2	87	0.21095	12.0938	1.46052e-06	4.52071	up
ONT.16214.5	109	2	11.4968	0.278018	6.31547e-07	-4.72575	down
ONT.16214.7	1	31	0.105475	4.30928	0.0013688	3.49346	up
ONT.16214.8	178	3	18.7745	0.417027	2.46459e-08	-5.09938	down
ONT.16216.2	4763	321	502.377	44.6219	6.31486e-06	-3.80602	down
ONT.16216.9	15	151	1.58212	20.9904	0.000107742	3.23919	up
ONT.16224.2	48	310	5.0628	43.0928	0.00126478	2.71586	up
ONT.16233.1	42	0	4.42995	0	7.92674e-05	-4.39969	down
ONT.16236.3	97	4	10.2311	0.556036	1.4856e-05	-3.97348	down
ONT.16239.2	316	1	33.3301	0.139009	5.97244e-12	-6.66089	down
ONT.16239.8	290	2	30.5877	0.278018	6.31344e-11	-6.12044	down
ONT.16239.9	117	0	12.3406	0	1.47931e-08	-5.83324	down
ONT.16242.1	45	1	4.74637	0.139009	0.000213883	-3.90491	down
ONT.16242.2	25	0	2.63687	0	0.00262988	-3.69697	down
ONT.16243.3	39	3	4.11352	0.417027	0.004619	-2.96749	down
ONT.16246.2	55	2	5.80112	0.278018	0.000165838	-3.76531	down
ONT.16249.1	0	54	0	7.50649	4.49193e-06	4.82116	up
ONT.16255.1	7758	488	818.275	67.8364	4.50723e-06	-3.90832	down
ONT.16256.3	145	1	15.2939	0.139009	1.15819e-08	-5.54814	down
ONT.16256.5	0	24	0	3.33622	0.00184701	3.71366	up
ONT.16261.4	150	6	15.8212	0.834054	2.03391e-06	-4.17537	down
ONT.16265.1	40	0	4.219	0	0.000113311	-4.33271	down
ONT.16271.3	3	67	0.316425	9.3136	4.23924e-05	3.83776	up
ONT.16272.1	57	0	6.01207	0	7.51687e-06	-4.82216	down
ONT.16283.7	296	37	31.2206	5.14333	0.000721455	-2.85796	down
ONT.16291.2	0	23	0	3.19721	0.00241484	3.65703	up
ONT.1630.1	60	1	6.3285	0.139009	2.43427e-05	-4.30386	down
ONT.1630.6	53	0	5.59017	0	1.34144e-05	-4.72104	down
ONT.1630.9	3	61	0.316425	8.47955	8.98755e-05	3.70647	up
ONT.16302.3	19	260	2.00402	36.1423	4.81531e-06	3.71187	up
ONT.16316.5	1	23	0.105475	3.19721	0.00877307	3.09265	up
ONT.16337.1	678	86	71.512	11.9548	0.000774369	-2.87351	down
ONT.16337.8	40	201	4.219	27.9408	0.00833483	2.34679	up
ONT.16337.9	9	173	0.949275	24.0486	1.40115e-06	4.05698	up
ONT.16350.1	2	28	0.21095	3.89225	0.00764195	2.95124	up
ONT.16356.1	1	35	0.105475	4.86531	0.000596818	3.65862	up
ONT.16360.2	2	41	0.21095	5.69937	0.00062845	3.4709	up
ONT.16360.3	5	56	0.527375	7.7845	0.000960147	3.10892	up
ONT.16376.2	3	272	0.316425	37.8104	7.9808e-11	5.82757	up
ONT.16399.3	6	158	0.63285	21.9634	3.59183e-07	4.38279	up
ONT.16402.5	15	108	1.58212	15.013	0.00148227	2.76309	up
ONT.16402.6	1	26	0.105475	3.61423	0.00422656	3.25627	up
ONT.16404.2	46	4	4.85185	0.556036	0.00363386	-2.93046	down
ONT.16406.2	4	64	0.4219	8.89658	0.000157697	3.51477	up
ONT.16412.1	18	101	1.89855	14.0399	0.00667305	2.43487	up
ONT.16413.4	715	51	75.4146	7.08946	5.85474e-06	-3.68166	down
ONT.16436.3	5	41	0.527375	5.69937	0.0077342	2.67703	up
ONT.16469.2	6	46	0.63285	6.39441	0.00706738	2.64541	up
ONT.16469.4	4	65	0.4219	9.03558	0.000139732	3.53648	up
ONT.1648.6	10	68	1.05475	9.45261	0.00462087	2.61024	up
ONT.16497.3	31	2	3.26972	0.278018	0.00759257	-2.97845	down
ONT.16516.1	93	790	9.80917	109.817	0.000132842	3.13508	up
ONT.16530.2	1	28	0.105475	3.89225	0.00265791	3.35587	up
ONT.16538.1	165	16	17.4034	2.22414	0.00022482	-3.13917	down
ONT.16540.1	54	294	5.69565	40.8686	0.00452954	2.47668	up
ONT.16549.1	63	1	6.64492	0.139009	1.65365e-05	-4.37194	down
ONT.16569.2	129	4	13.6063	0.556036	1.31504e-06	-4.37723	down
ONT.16570.4	4	39	0.4219	5.42135	0.00526417	2.82767	up
ONT.16598.1	1	102	0.105475	14.1789	8.39905e-08	5.1501	up
ONT.166.2	36	3	3.7971	0.417027	0.00751128	-2.85811	down
ONT.16623.3	67	8	7.06682	1.11207	0.00398877	-2.71434	down
ONT.16624.2	1896	8	199.981	1.11207	1.11022e-16	-7.49429	down
ONT.16624.4	167	4	17.6143	0.556036	1.30184e-07	-4.74447	down
ONT.16624.5	13	124	1.37117	17.2371	0.000222095	3.13861	up
ONT.1663.5	3	59	0.316425	8.20153	0.000116765	3.65992	up
ONT.16633.2	2	30	0.21095	4.17027	0.00502713	3.04441	up
ONT.16633.3	0	38	0	5.28234	7.46251e-05	4.33553	up
ONT.16634.2	25	142	2.63687	19.7393	0.00448981	2.48707	up
ONT.16639.1	22	0	2.32045	0	0.00559852	-3.52764	down
ONT.1664.3	26	206	2.74235	28.6359	0.000350727	2.96534	up
ONT.1664.5	6	76	0.63285	10.5647	0.000201926	3.34608	up
ONT.1664.6	6	127	0.63285	17.6541	2.66939e-06	4.07205	up
ONT.1664.7	0	23	0	3.19721	0.00241484	3.65703	up
ONT.16648.1	125	0	13.1844	0	8.02302e-09	-5.92704	down
ONT.16648.4	49	1	5.16827	0.139009	0.000114652	-4.02254	down
ONT.16650.1	0	58	0	8.06252	2.45234e-06	4.92073	up
ONT.16664.4	4	136	0.4219	18.9052	2.3426e-07	4.57913	up
ONT.16670.1	20	0	2.1095	0	0.009545	-3.40259	down
ONT.16674.2	65	8	6.85587	1.11207	0.00485605	-2.67196	down
ONT.16682.2	419	4	44.194	0.556036	1.8214e-11	-6.06081	down
ONT.167.6	2	41	0.21095	5.69937	0.00062845	3.4709	up
ONT.16718.1	27	1	2.84782	0.139009	0.00610208	-3.20999	down
ONT.16729.1	1	178	0.105475	24.7436	3.66346e-10	5.94163	up
ONT.16731.2	10	85	1.05475	11.8158	0.000960387	2.92398	up
ONT.16731.3	1	28	0.105475	3.89225	0.00265791	3.35587	up
ONT.16737.1	0	64	0	8.89658	1.04714e-06	5.05827	up
ONT.16740.2	218	20	22.9935	2.78018	0.000104236	-3.24684	down
ONT.16746.1	247	8	26.0523	1.11207	1.01289e-07	-4.56448	down
ONT.16746.13	2	37	0.21095	5.14333	0.0012849	3.32997	up
ONT.16746.2	237	19	24.9976	2.64117	3.68266e-05	-3.43348	down
ONT.16746.4	15	127	1.58212	17.6541	0.000433802	2.99299	up
ONT.16746.8	0	64	0	8.89658	1.04714e-06	5.05827	up
ONT.16747.1	7	56	0.738325	7.7845	0.00356268	2.75037	up
ONT.1675.4	40	4	4.219	0.556036	0.00860634	-2.73819	down
ONT.16752.1	25	0	2.63687	0	0.00262988	-3.69697	down
ONT.16756.2	0	20	0	2.78018	0.00561373	3.47245	up
ONT.16762.5	110	16	11.6022	2.22414	0.00435122	-2.56319	down
ONT.16773.1	1	32	0.105475	4.44829	0.00110606	3.53656	up
ONT.1678.2	15	201	1.58212	27.9408	9.19715e-06	3.64718	up
ONT.16783.2	2	114	0.21095	15.847	1.23274e-07	4.90303	up
ONT.1679.2	21	172	2.21497	23.9095	0.000340206	2.99062	up
ONT.16811.1	62	7	6.53945	0.973063	0.0038071	-2.75828	down
ONT.16818.1	52	2	5.4847	0.278018	0.000250433	-3.68743	down
ONT.16845.1	16	93	1.6876	12.9278	0.00607842	2.4695	up
ONT.16871.3	378	38	39.8695	5.28234	0.000125502	-3.17201	down
ONT.16874.2	1	34	0.105475	4.72631	0.000730432	3.61907	up
ONT.16884.1	77	1	8.12157	0.139009	3.20536e-06	-4.653	down
ONT.16889.2	52	6	5.4847	0.834054	0.00647623	-2.68386	down
ONT.16894.1	17	96	1.79307	13.3449	0.0068343	2.43673	up
ONT.1690.1	0	30	0	4.17027	0.000417106	4.01342	up
ONT.16908.1	139	18	14.661	2.50216	0.0016756	-2.74299	down
ONT.1691.2	3	38	0.316425	5.28234	0.00278312	3.05086	up
ONT.16938.2	3	39	0.316425	5.42135	0.00234423	3.0865	up
ONT.16945.1	62	0	6.53945	0	3.79885e-06	-4.93935	down
ONT.16946.1	89	8	9.38727	1.11207	0.000553515	-3.11316	down
ONT.16950.1	50	0	5.27375	0	2.11637e-05	-4.64025	down
ONT.1697.12	1	33	0.105475	4.5873	0.00089717	3.5784	up
ONT.1697.6	111	18	11.7077	2.50216	0.00779432	-2.42385	down
ONT.16971.4	3	41	0.316425	5.69937	0.00167486	3.15525	up
ONT.16976.1	0	26	0	3.61423	0.00110031	3.82065	up
ONT.1698.4	1	77	0.105475	10.7037	1.09252e-06	4.75335	up
ONT.1698.5	1	344	0.105475	47.8191	3.87024e-13	6.88448	up
ONT.16980.1	77	7	8.12157	0.973063	0.000864818	-3.06168	down
ONT.16980.2	88	4	9.2818	0.556036	3.28078e-05	-3.83611	down
ONT.17002.1	0	51	0	7.08946	7.23221e-06	4.7417	up
ONT.17005.2	475	74	50.1006	10.2867	0.00359338	-2.5736	down
ONT.17005.3	403	48	42.5064	6.67243	0.000457567	-2.94185	down
ONT.1701.3	0	29	0	4.03126	0.000527504	3.96759	up
ONT.17010.2	0	22	0	3.0582	0.00317749	3.59809	up
ONT.17019.1	35	2	3.69162	0.278018	0.00364762	-3.14309	down
ONT.17020.3	112	3	11.8132	0.417027	1.61098e-06	-4.44083	down
ONT.17021.1	3	60	0.316425	8.34054	0.000102366	3.68338	up
ONT.17022.1	28	0	2.9533	0	0.00129715	-3.8485	down
ONT.17024.2	10	66	1.05475	9.17459	0.00563152	2.56841	up
ONT.17026.1	9	81	0.949275	11.2597	0.00081091	2.98063	up
ONT.17027.2	0	56	0	7.7845	3.30554e-06	4.8718	up
ONT.1705.3	5	44	0.527375	6.1164	0.00495622	2.77437	up
ONT.1705.6	6	159	0.63285	22.1024	3.38543e-07	4.39178	up
ONT.17072.1	14	79	1.47665	10.9817	0.00884922	2.40848	up
ONT.17087.1	42	3	4.42995	0.417027	0.00289415	-3.06916	down
ONT.17088.1	0	46	0	6.39441	1.67765e-05	4.59868	up
ONT.17112.1	14	1329	1.47665	184.743	2.4869e-14	6.44725	up
ONT.17112.2	19	974	2.00402	135.395	8.58535e-12	5.60927	up
ONT.17137.13	223	30	23.5209	4.17027	0.00139776	-2.73828	down
ONT.17137.9	1785	230	188.273	31.9721	0.00139684	-2.86858	down
ONT.17152.6	0	27	0	3.75324	0.000856577	3.87131	up
ONT.17155.4	312	56	32.9082	7.7845	0.00940171	-2.36058	down
ONT.17165.8	7	211	0.738325	29.3309	5.09809e-08	4.62745	up
ONT.17173.5	5	50	0.527375	6.95045	0.00212385	2.95132	up
ONT.1718.2	32	1	3.3752	0.139009	0.00216472	-3.43883	down
ONT.17194.1	36	2	3.7971	0.278018	0.00305772	-3.18147	down
ONT.17201.2	192	1	20.2512	0.139009	8.06849e-10	-5.94817	down
ONT.17205.8	4	51	0.4219	7.08946	0.00086075	3.1982	up
ONT.17218.3	2	36	0.21095	5.00432	0.00154716	3.29247	up
ONT.17218.4	2	28	0.21095	3.89225	0.00764195	2.95124	up
ONT.17219.1	28	161	2.9533	22.3804	0.00379457	2.51436	up
ONT.17235.1	38	1	4.00805	0.139009	0.000699849	-3.67273	down
ONT.17238.1	6	423	0.63285	58.8008	1.86478e-11	5.79229	up
ONT.17238.2	5	75	0.527375	10.4257	0.000104748	3.51784	up
ONT.17240.2	0	42	0	5.83838	3.45196e-05	4.4731	up
ONT.17249.3	0	109	0	15.152	7.74453e-09	5.80847	up
ONT.17249.7	0	38	0	5.28234	7.46251e-05	4.33553	up
ONT.17256.2	4	347	0.4219	48.2361	2.02017e-11	5.91781	up
ONT.17258.2	42	4	4.42995	0.556036	0.00641397	-2.80517	down
ONT.17262.1	6	212	0.63285	29.4699	2.13469e-08	4.80238	up
ONT.17271.1	357	62	37.6546	8.61856	0.00757502	-2.41168	down
ONT.17278.3	3	59	0.316425	8.20153	0.000116765	3.65992	up
ONT.17278.5	2	70	0.21095	9.73063	9.64034e-06	4.21483	up
ONT.17287.7	6	57	0.63285	7.92351	0.00170086	2.9432	up
ONT.1730.3	6	57	0.63285	7.92351	0.00170086	2.9432	up
ONT.17302.3	191	32	20.1457	4.44829	0.00642784	-2.42953	down
ONT.17316.2	149	8	15.7158	1.11207	9.18567e-06	-3.84321	down
ONT.17321.2	35	189	3.69162	26.2727	0.00526717	2.44133	up
ONT.17323.1	15	90	1.58212	12.5108	0.00535766	2.50524	up
ONT.17326.2	2	42	0.21095	5.83838	0.000529031	3.50408	up
ONT.1734.2	102	6	10.7584	0.834054	5.17811e-05	-3.62827	down
ONT.17353.6	73	7	7.69967	0.973063	0.00126123	-2.98681	down
ONT.17353.8	90	5	9.49275	0.695045	6.46367e-05	-3.64471	down
ONT.17354.1	61	2	6.43397	0.278018	7.59861e-05	-3.90949	down
ONT.17368.1	31	314	3.26972	43.6488	3.78055e-05	3.33238	up
ONT.17383.2	46	1	4.85185	0.139009	0.000182391	-3.93523	down
ONT.17386.3	3	65	0.316425	9.03558	5.41664e-05	3.79531	up
ONT.17390.2	72	0	7.5942	0	1.09204e-06	-5.14853	down
ONT.17401.5	2	79	0.21095	10.9817	3.41465e-06	4.3848	up
ONT.17408.2	38	3	4.00805	0.417027	0.00542022	-2.93194	down
ONT.17416.6	50	527	5.27375	73.2577	2.00637e-05	3.42113	up
ONT.17417.1	22	0	2.32045	0	0.00559852	-3.52764	down
ONT.17430.1	171	20	18.0362	2.78018	0.000698629	-2.90027	down
ONT.17430.4	32	0	3.3752	0	0.000540371	-4.02857	down
ONT.17435.2	139	7	14.661	0.973063	8.33708e-06	-3.89674	down
ONT.17436.2	1	93	0.105475	12.9278	1.9811e-07	5.01949	up
ONT.17442.1	34	0	3.58615	0	0.00035775	-4.11083	down
ONT.17450.3	58	0	6.11755	0	6.53472e-06	-4.84637	down
ONT.17456.1	61	3	6.43397	0.417027	0.000217962	-3.58613	down
ONT.17460.3	35	1	3.69162	0.139009	0.00121325	-3.56051	down
ONT.17461.1	7	51	0.738325	7.08946	0.00656408	2.62026	up
ONT.17477.1	659	1	69.508	0.139009	3.21965e-15	-7.7163	down
ONT.17479.1	87	14	9.17632	1.94613	0.00995414	-2.40199	down
ONT.1748.2	6	118	0.63285	16.4031	5.13841e-06	3.9677	up
ONT.17480.5	0	42	0	5.83838	3.45196e-05	4.4731	up
ONT.17481.1	1	150	0.105475	20.8513	2.03186e-09	5.69767	up
ONT.17492.2	76	2	8.0161	0.278018	1.33853e-05	-4.21722	down
ONT.17498.4	118	6	12.446	0.834054	1.57675e-05	-3.83456	down
ONT.17499.2	120	13	12.657	1.80712	0.00074488	-2.94983	down
ONT.17499.3	74	0	7.80515	0	8.6524e-07	-5.18696	down
ONT.17512.2	189	4	19.9348	0.556036	4.15485e-08	-4.92093	down
ONT.17515.4	1515	5	159.795	0.695045	0	-7.68685	down
ONT.17516.3	532	42	56.1127	5.83838	1.5401e-05	-3.52519	down
ONT.17517.12	0	20	0	2.78018	0.00561373	3.47245	up
ONT.17523.3	24	0	2.5314	0	0.00336388	-3.64271	down
ONT.17525.5	1120	116	118.132	16.125	0.000162119	-3.17261	down
ONT.17526.10	0	32	0	4.44829	0.000264509	4.10094	up
ONT.17526.13	428	28	45.1433	3.89225	3.91103e-06	-3.76559	down
ONT.17526.16	77	3	8.12157	0.417027	3.63941e-05	-3.91222	down
ONT.17526.3	54	3	5.69565	0.417027	0.000528123	-3.41646	down
ONT.17526.9	0	87	0	12.0938	6.5506e-08	5.48973	up
ONT.17527.1	556	27	58.6441	3.75324	2.67197e-07	-4.19039	down
ONT.17530.1	7	72	0.738325	10.0086	0.000600528	3.10195	up
ONT.17532.11	347	5	36.5998	0.695045	3.27904e-10	-5.56721	down
ONT.17532.2	253	6	26.6852	0.834054	1.7148e-08	-4.92146	down
ONT.17532.4	142	5	14.9774	0.695045	1.42612e-06	-4.29057	down
ONT.17532.5	1	24	0.105475	3.33622	0.006845	3.14928	up
ONT.17532.8	123	3	12.9734	0.417027	7.10017e-07	-4.57363	down
ONT.17536.2	81	0	8.54347	0	3.97806e-07	-5.31393	down
ONT.17538.3	0	33	0	4.5873	0.000212058	4.14278	up
ONT.17542.3	23	0	2.42592	0	0.00432703	-3.58632	down
ONT.17553.1	3712	361	391.523	50.1822	0.00018229	-3.27808	down
ONT.17565.5	353	36	37.2327	5.00432	0.000145062	-3.1479	down
ONT.17565.8	111	12	11.7077	1.66811	0.000850971	-2.93903	down
ONT.17567.1	98	1	10.3365	0.139009	4.04601e-07	-4.99274	down
ONT.17568.1	141	0	14.872	0	2.59742e-09	-6.09812	down
ONT.17571.3	561	62	59.1714	8.61856	0.000244728	-3.0607	down
ONT.17572.1	1	29	0.105475	4.03126	0.00212161	3.40321	up
ONT.17576.2	1233	14	130.051	1.94613	5.26579e-13	-6.19522	down
ONT.17580.4	127	18	13.3953	2.50216	0.00316478	-2.61475	down
ONT.17586.1	65	6	6.85587	0.834054	0.00149959	-2.9946	down
ONT.17590.1	72	5	7.5942	0.695045	0.000355746	-3.33094	down
ONT.17604.1	341	52	35.967	7.22847	0.00297756	-2.59112	down
ONT.17609.1	0	31	0	4.30928	0.000331395	4.05784	up
ONT.17610.1	5	65	0.527375	9.03558	0.000319238	3.31709	up
ONT.17610.2	90	0	9.49275	0	1.58112e-07	-5.4623	down
ONT.17610.3	64	8	6.7504	1.11207	0.00536424	-2.65029	down
ONT.17610.4	521	26	54.9524	3.61423	3.60192e-07	-4.14761	down
ONT.17610.7	44	4	4.6409	0.556036	0.004812	-2.86917	down
ONT.17612.2	268	0	28.2673	0	4.99278e-12	-7.01464	down
ONT.17615.1	1	32	0.105475	4.44829	0.00110606	3.53656	up
ONT.17615.5	1	27	0.105475	3.75324	0.00334423	3.30693	up
ONT.1762.1	74	7	7.80515	0.973063	0.00114637	-3.00589	down
ONT.1762.2	141	12	14.872	1.66811	0.000137575	-3.27849	down
ONT.17621.1	483	3	50.9444	0.417027	1.37623e-12	-6.52892	down
ONT.17621.10	58	0	6.11755	0	6.53472e-06	-4.84637	down
ONT.17621.11	7	92	0.738325	12.7888	8.88486e-05	3.44716	up
ONT.17621.12	112	12	11.8132	1.66811	0.000796881	-2.95173	down
ONT.17621.18	224	39	23.6264	5.42135	0.00783821	-2.38693	down
ONT.17621.19	6	189	0.63285	26.2727	6.5287e-08	4.63832	up
ONT.17621.20	0	36	0	5.00432	0.000112021	4.26149	up
ONT.17621.21	0	59	0	8.20153	2.11843e-06	4.94458	up
ONT.17621.24	12	216	1.2657	30.0259	1.07283e-06	4.02854	up
ONT.17621.7	6	425	0.63285	59.0788	1.77457e-11	5.79907	up
ONT.17621.9	5	582	0.527375	80.9032	2.39253e-13	6.4412	up
ONT.17623.3	1	32	0.105475	4.44829	0.00110606	3.53656	up
ONT.17628.2	85	0	8.96537	0	2.61397e-07	-5.38176	down
ONT.17646.2	6	60	0.63285	8.34054	0.00118385	3.01478	up
ONT.17646.5	1	42	0.105475	5.83838	0.000158971	3.90872	up
ONT.17647.1	166	28	17.5088	3.89225	0.00716553	-2.41018	down
ONT.17647.2	249	28	26.2633	3.89225	0.000373345	-2.98915	down
ONT.17647.3	605	55	63.8123	7.64549	4.82063e-05	-3.33641	down
ONT.17647.5	272	30	28.6892	4.17027	0.000304724	-3.02243	down
ONT.17647.6	163	5	17.1924	0.695045	4.1837e-07	-4.48686	down
ONT.17652.1	34	2	3.58615	0.278018	0.00436309	-3.10365	down
ONT.17666.1	50	6	5.27375	0.834054	0.00824204	-2.6295	down
ONT.17674.3	974	28	102.733	3.89225	1.64389e-09	-4.94797	down
ONT.17675.2	7	84	0.738325	11.6768	0.000183965	3.31881	up
ONT.17680.13	0	23	0	3.19721	0.00241484	3.65703	up
ONT.17682.1	99	0	10.442	0	6.7623e-08	-5.59683	down
ONT.17683.1	327	2	34.4903	0.278018	1.91265e-11	-6.29251	down
ONT.17683.4	643	112	67.8204	15.569	0.00920075	-2.42375	down
ONT.17683.5	961	135	101.361	18.7662	0.00203836	-2.73674	down
ONT.17684.4	54	0	5.69565	0	1.15717e-05	-4.74699	down
ONT.17689.1	521	0	54.9524	0	5.77316e-15	-7.96826	down
ONT.17690.2	42	3	4.42995	0.417027	0.00289415	-3.06916	down
ONT.17693.1	74	0	7.80515	0	8.6524e-07	-5.18696	down
ONT.17693.4	196	1	20.6731	0.139009	6.61334e-10	-5.9776	down
ONT.17694.1	211	10	22.2552	1.39009	1.56495e-06	-4.07576	down
ONT.17695.1	46	3	4.85185	0.417027	0.00159522	-3.19445	down
ONT.17697.6	16	105	1.6876	14.5959	0.00262837	2.64114	up
ONT.1773.9	0	22	0	3.0582	0.00317749	3.59809	up
ONT.17762.1	60	8	6.3285	1.11207	0.00804992	-2.56022	down
ONT.17766.3	11	88	1.16022	12.2328	0.00121516	2.85824	up
ONT.17766.4	1	30	0.105475	4.17027	0.00170066	3.44904	up
ONT.17770.11	1	23	0.105475	3.19721	0.00877307	3.09265	up
ONT.17775.1	592	76	62.4412	10.5647	0.000829151	-2.85254	down
ONT.17802.3	8	119	0.8438	16.5421	2.02856e-05	3.66091	up
ONT.17807.1	1104	68	116.444	9.45261	1.47549e-06	-3.90541	down
ONT.17807.2	536	29	56.5346	4.03126	6.7382e-07	-4.04146	down
ONT.17807.3	117	3	12.3406	0.417027	1.10152e-06	-4.50271	down
ONT.17807.4	70	2	7.38325	0.278018	2.59386e-05	-4.10188	down
ONT.17809.6	0	26	0	3.61423	0.00110031	3.82065	up
ONT.1781.1	9	57	0.949275	7.92351	0.00906184	2.4881	up
ONT.17812.1	216	11	22.7826	1.5291	2.26779e-06	-3.99356	down
ONT.17815.2	4424	349	466.621	48.5141	2.81026e-05	-3.57961	down
ONT.17815.8	34	250	3.58615	34.7522	0.000519238	2.88065	up
ONT.17815.9	1	40	0.105475	5.56036	0.000228468	3.84157	up
ONT.17825.1	9	125	0.949275	17.3761	2.51435e-05	3.5944	up
ONT.17835.1	5	63	0.527375	8.75757	0.000404244	3.27336	up
ONT.17839.1	61	1	6.43397	0.139009	2.13659e-05	-4.32691	down
ONT.17839.3	30	1	3.16425	0.139009	0.00324015	-3.3516	down
ONT.17844.1	43	1	4.53542	0.139009	0.00029624	-3.8423	down
ONT.17845.1	28	0	2.9533	0	0.00129715	-3.8485	down
ONT.17846.2	98	16	10.3365	2.22414	0.00925366	-2.39983	down
ONT.17846.4	0	30	0	4.17027	0.000417106	4.01342	up
ONT.17847.1	15	246	1.58212	34.1962	1.45928e-06	3.93607	up
ONT.17847.2	139	22	14.661	3.0582	0.00551197	-2.47972	down
ONT.17850.4	0	124	0	17.2371	2.20995e-09	5.99137	up
ONT.17851.1	464	11	48.9404	1.5291	1.76538e-09	-5.08925	down
ONT.17852.2	54	0	5.69565	0	1.15717e-05	-4.74699	down
ONT.1786.1	19	175	2.00402	24.3266	0.000150431	3.146	up
ONT.17860.1	30	1	3.16425	0.139009	0.00324015	-3.3516	down
ONT.17861.5	2	28	0.21095	3.89225	0.00764195	2.95124	up
ONT.17863.2	0	127	0	17.6541	1.74728e-09	6.02532	up
ONT.17871.1	268	36	28.2673	5.00432	0.00126121	-2.75315	down
ONT.17880.2	8	171	0.8438	23.7705	7.9274e-07	4.17675	up
ONT.17882.1	2	51	0.21095	7.08946	0.000124718	3.77268	up
ONT.17898.6	4	63	0.4219	8.75757	0.000178197	3.49274	up
ONT.17914.3	0	52	0	7.22847	6.15672e-06	4.76867	up
ONT.17916.3	18	131	1.89855	18.2102	0.00104437	2.80371	up
ONT.17917.1	0	38	0	5.28234	7.46251e-05	4.33553	up
ONT.17930.1	125	21	13.1844	2.91919	0.00849271	-2.39041	down
ONT.17934.1	133	12	14.0282	1.66811	0.000217477	-3.19548	down
ONT.17934.5	396	57	41.7681	7.92351	0.00194138	-2.67782	down
ONT.17941.6	102	16	10.7584	2.22414	0.00716188	-2.45637	down
ONT.17941.7	329	46	34.7013	6.39441	0.0015875	-2.70974	down
ONT.17945.4	7	162	0.738325	22.5195	6.3029e-07	4.25026	up
ONT.17957.2	144	22	15.1884	3.0582	0.00433831	-2.52996	down
ONT.17963.1	1	37	0.105475	5.14333	0.000402568	3.7346	up
ONT.17964.1	3	33	0.316425	4.5873	0.00680995	2.85812	up
ONT.17966.3	0	223	0	30.999	5.76195e-12	6.82797	up
ONT.17969.1	0	20	0	2.78018	0.00561373	3.47245	up
ONT.17982.3	314	47	33.1191	6.53342	0.00262092	-2.6131	down
ONT.17985.1	70	7	7.38325	0.973063	0.00168767	-2.92798	down
ONT.17988.3	35	1	3.69162	0.139009	0.00121325	-3.56051	down
ONT.17992.2	2081	79	219.493	10.9817	1.4679e-08	-4.60805	down
ONT.17998.5	74	2	7.80515	0.278018	1.66136e-05	-4.17979	down
ONT.18000.4	81	3	8.54347	0.417027	2.42709e-05	-3.9834	down
ONT.18002.3	58	4	6.11755	0.556036	0.000765592	-3.25185	down
ONT.18005.1	0	46	0	6.39441	1.67765e-05	4.59868	up
ONT.18007.3	0	20	0	2.78018	0.00561373	3.47245	up
ONT.18008.1	0	39	0	5.42135	6.1236e-05	4.37117	up
ONT.18009.1	41	3	4.32447	0.417027	0.00337531	-3.03606	down
ONT.18011.1	0	62	0	8.61856	1.38078e-06	5.01387	up
ONT.18012.3	21	0	2.21497	0	0.00728746	-3.46647	down
ONT.18013.1	35	0	3.69162	0	0.000292782	-4.15026	down
ONT.18014.1	67	3	7.06682	0.417027	0.000107598	-3.7172	down
ONT.18015.10	0	33	0	4.5873	0.000212058	4.14278	up
ONT.18015.2	324	3	34.1739	0.417027	7.60363e-11	-5.95594	down
ONT.18016.1	88	1	9.2818	0.139009	1.03167e-06	-4.84088	down
ONT.18017.2	115	0	12.1296	0	1.73354e-08	-5.80881	down
ONT.18020.1	58	3	6.11755	0.417027	0.000315763	-3.51584	down
ONT.18028.6	2	42	0.21095	5.83838	0.000529031	3.50408	up
ONT.18028.8	3	39	0.316425	5.42135	0.00234423	3.0865	up
ONT.18029.2	73	0	7.69967	0	9.7143e-07	-5.16788	down
ONT.18029.4	118	2	12.446	0.278018	3.13057e-07	-4.83813	down
ONT.18031.1	3	50	0.316425	6.95045	0.00041026	3.42954	up
ONT.18032.1	0	74	0	10.2867	2.88403e-07	5.26186	up
ONT.18032.3	39	0	4.11352	0	0.000136097	-4.29802	down
ONT.18033.3	23	0	2.42592	0	0.00432703	-3.58632	down
ONT.18037.1	83	9	8.75442	1.25108	0.00158882	-2.87709	down
ONT.18038.3	44	2	4.6409	0.278018	0.000815962	-3.45652	down
ONT.18049.12	25	0	2.63687	0	0.00262988	-3.69697	down
ONT.1805.1	49	3	5.16827	0.417027	0.00104049	-3.28175	down
ONT.18051.2	289	11	30.4823	1.5291	1.61858e-07	-4.41011	down
ONT.18052.4	332	43	35.0177	5.97739	0.000901404	-2.81591	down
ONT.18054.1	175	1	18.4581	0.139009	1.96286e-09	-5.81593	down
ONT.18058.1	8	58	0.8438	8.06252	0.0049147	2.6487	up
ONT.18066.1	39	3	4.11352	0.417027	0.004619	-2.96749	down
ONT.18075.1	3	41	0.316425	5.69937	0.00167486	3.15525	up
ONT.18083.2	42	2	4.42995	0.278018	0.00111925	-3.39252	down
ONT.18085.1	19	111	2.00402	15.43	0.00477683	2.49849	up
ONT.18095.3	23	0	2.42592	0	0.00432703	-3.58632	down
ONT.18097.1	1	35	0.105475	4.86531	0.000596818	3.65862	up
ONT.18100.3	252	11	26.5797	1.5291	5.69237e-07	-4.21398	down
ONT.18101.2	34	0	3.58615	0	0.00035775	-4.11083	down
ONT.18101.4	240	0	25.314	0	1.49811e-11	-6.85674	down
ONT.18115.1	1	160	0.105475	22.2414	1.06918e-09	5.78961	up
ONT.18118.2	28	0	2.9533	0	0.00129715	-3.8485	down
ONT.18119.1	5	66	0.527375	9.17459	0.000284187	3.33847	up
ONT.18119.5	1	37	0.105475	5.14333	0.000402568	3.7346	up
ONT.18120.1	72	0	7.5942	0	1.09204e-06	-5.14853	down
ONT.18137.1	26	1	2.74235	0.139009	0.00759488	-3.15952	down
ONT.18138.1	846	28	89.2318	3.89225	6.55581e-09	-4.74517	down
ONT.18138.7	106	1	11.1803	0.139009	2.02098e-07	-5.10367	down
ONT.18138.9	73	1	7.69967	0.139009	4.99598e-06	-4.57813	down
ONT.18139.1	25	220	2.63687	30.582	0.000154621	3.11163	up
ONT.18141.2	55	6	5.80112	0.834054	0.00454808	-2.76174	down
ONT.18149.4	10	67	1.05475	9.3136	0.00509942	2.58948	up
ONT.18156.4	80	11	8.438	1.5291	0.00527283	-2.5839	down
ONT.18169.2	216	34	22.7826	4.72631	0.00408079	-2.52268	down
ONT.18172.1	3	36	0.316425	5.00432	0.00395128	2.97682	up
ONT.18172.11	8	64	0.8438	8.89658	0.00253245	2.78625	up
ONT.18172.3	2	138	0.21095	19.1832	1.9971e-08	5.17438	up
ONT.18172.4	5	138	0.527375	19.1832	5.32544e-07	4.38051	up
ONT.18172.8	1	43	0.105475	5.97739	0.000133167	3.94115	up
ONT.18172.9	0	30	0	4.17027	0.000417106	4.01342	up
ONT.18176.1	57	0	6.01207	0	7.51687e-06	-4.82216	down
ONT.1818.6	27	189	2.84782	26.2727	0.000901766	2.79185	up
ONT.18186.2	419	53	44.194	7.36748	0.000724542	-2.86018	down
ONT.18212.5	220	26	23.2045	3.61423	0.000582521	-2.91169	down
ONT.18216.4	780	12	82.2705	1.66811	1.82365e-11	-5.72891	down
ONT.18226.1	45	327	4.74637	45.4559	0.000503591	2.88151	up
ONT.18226.3	38	0	4.00805	0	0.000163989	-4.26248	down
ONT.1823.2	35	2	3.69162	0.278018	0.00364762	-3.14309	down
ONT.18236.1	1683	17	177.514	2.36315	9.63674e-14	-6.39522	down
ONT.18236.6	3	833	0.316425	115.794	5.55112e-16	7.43524	up
ONT.18238.5	5	78	0.527375	10.8427	7.64705e-05	3.573	up
ONT.18243.2	3	48	0.316425	6.67243	0.000552985	3.37293	up
ONT.18243.5	0	19	0	2.64117	0.00754112	3.40527	up
ONT.18246.2	134	9	14.1336	1.25108	4.16647e-05	-3.5546	down
ONT.18250.1	5	87	0.527375	12.0938	3.12189e-05	3.72684	up
ONT.18252.1	42	4	4.42995	0.556036	0.00641397	-2.80517	down
ONT.18257.1	212	30	22.3607	4.17027	0.00202578	-2.66599	down
ONT.18259.4	65	3	6.85587	0.417027	0.000135464	-3.67482	down
ONT.18262.3	20	0	2.1095	0	0.009545	-3.40259	down
ONT.18270.1	69	10	7.27777	1.39009	0.00872309	-2.492	down
ONT.18280.3	479	65	50.5225	9.03558	0.00124964	-2.76753	down
ONT.18288.2	85	6	8.96537	0.834054	0.000214714	-3.37102	down
ONT.18290.2	42	1	4.42995	0.139009	0.000349944	-3.80994	down
ONT.18290.3	115	13	12.1296	1.80712	0.0010174	-2.88951	down
ONT.18290.6	75	3	7.91062	0.417027	4.4825e-05	-3.87527	down
ONT.18291.2	6	170	0.63285	23.6315	1.80042e-07	4.48714	up
ONT.18295.3	2	39	0.21095	5.42135	0.000893758	3.40215	up
ONT.183.1	57	4	6.01207	0.556036	0.000864953	-3.22764	down
ONT.18306.27	76	0	8.0161	0	6.88954e-07	-5.22439	down
ONT.18306.3	173	0	18.2472	0	3.68978e-10	-6.38929	down
ONT.18306.4	289	2	30.4823	0.278018	6.53309e-11	-6.11549	down
ONT.18306.5	132	1	13.9227	0.139009	2.76734e-08	-5.41465	down
ONT.18313.2	25	0	2.63687	0	0.00262988	-3.69697	down
ONT.18329.3	101	7	10.653	0.973063	0.000113213	-3.44402	down
ONT.18332.1	113	0	11.9187	0	2.03632e-08	-5.78395	down
ONT.18337.1	0	26	0	3.61423	0.00110031	3.82065	up
ONT.18339.1	57	1	6.01207	0.139009	3.63535e-05	-4.23241	down
ONT.18343.4	0	19	0	2.64117	0.00754112	3.40527	up
ONT.18348.5	66	7	6.96135	0.973063	0.00251741	-2.84563	down
ONT.18350.2	0	35	0	4.86531	0.000138023	4.223	up
ONT.18354.2	74	8	7.80515	1.11207	0.00205158	-2.85357	down
ONT.18362.3	0	25	0	3.47522	0.00142139	3.76814	up
ONT.18362.4	264	45	27.8454	6.2554	0.00662826	-2.42482	down
ONT.18364.2	598	103	63.074	14.3179	0.00820646	-2.4381	down
ONT.18374.2	8	77	0.8438	10.7037	0.000670987	3.0457	up
ONT.18377.3	1473	24	155.365	3.33622	6.76137e-12	-5.75028	down
ONT.18377.4	21	0	2.21497	0	0.00728746	-3.46647	down
ONT.18394.4	22	0	2.32045	0	0.00559852	-3.52764	down
ONT.18394.5	147	0	15.5048	0	1.75148e-09	-6.15738	down
ONT.18394.6	0	52	0	7.22847	6.15672e-06	4.76867	up
ONT.18394.7	188	30	19.8293	4.17027	0.00474489	-2.49446	down
ONT.18396.1	127	19	13.3953	2.64117	0.00432016	-2.5443	down
ONT.18399.1	3	34	0.316425	4.72631	0.00566558	2.89878	up
ONT.18407.1	20	0	2.1095	0	0.009545	-3.40259	down
ONT.18416.4	263	4	27.7399	0.556036	1.80192e-09	-5.39316	down
ONT.18423.2	59	1	6.22302	0.139009	2.77787e-05	-4.28044	down
ONT.18425.3	44	1	4.6409	0.139009	0.000251408	-3.87394	down
ONT.1843.2	75	2	7.91062	0.278018	1.49043e-05	-4.19863	down
ONT.18431.2	93	15	9.80917	2.08513	0.0092521	-2.40845	down
ONT.18443.5	132	2	13.9227	0.278018	1.14249e-07	-4.99722	down
ONT.18443.6	46	2	4.85185	0.278018	0.000600064	-3.5178	down
ONT.18447.2	61	4	6.43397	0.556036	0.000535013	-3.32214	down
ONT.18459.2	7	79	0.738325	10.9817	0.000296935	3.23238	up
ONT.18465.2	71	9	7.48872	1.25108	0.00455928	-2.65778	down
ONT.18470.1	92	12	9.7037	1.66811	0.00319479	-2.67367	down
ONT.1848.6	68	3	7.1723	0.417027	9.60659e-05	-3.73793	down
ONT.18498.5	148	2	15.6103	0.278018	4.01048e-08	-5.15985	down
ONT.18499.1	3	40	0.316425	5.56036	0.00197919	3.12129	up
ONT.18505.1	29	0	3.05877	0	0.00103508	-3.89567	down
ONT.18517.7	44	229	4.6409	31.8331	0.00639739	2.40224	up
ONT.18519.2	127	1	13.3953	0.139009	3.94597e-08	-5.35982	down
ONT.18522.2	62	2	6.53945	0.278018	6.70702e-05	-3.93218	down
ONT.18522.5	78	4	8.22705	0.556036	8.51233e-05	-3.66636	down
ONT.18523.2	56	0	5.9066	0	8.66272e-06	-4.79754	down
ONT.18524.3	94	1	9.91465	0.139009	5.82645e-07	-4.9339	down
ONT.18527.3	90	13	9.49275	1.80712	0.00553802	-2.543	down
ONT.18529.1	154	27	16.2431	3.75324	0.00943047	-2.35226	down
ONT.18554.4	0	20	0	2.78018	0.00561373	3.47245	up
ONT.18561.1	105	0	11.0749	0	3.97656e-08	-5.68001	down
ONT.18567.1	242	30	25.5249	4.17027	0.000755911	-2.85519	down
ONT.18567.10	118	20	12.446	2.78018	0.00937313	-2.37286	down
ONT.18567.13	157	10	16.5596	1.39009	2.013e-05	-3.65414	down
ONT.18567.3	54	4	5.69565	0.556036	0.00125741	-3.15247	down
ONT.18567.5	143	0	15.0829	0	2.27402e-09	-6.11814	down
ONT.18567.6	80	2	8.438	0.278018	8.79841e-06	-4.28929	down
ONT.18567.7	196	0	20.6731	0	1.09914e-10	-6.56735	down
ONT.18568.1	304	2	32.0644	0.278018	3.9552e-11	-6.18798	down
ONT.18569.1	70	6	7.38325	0.834054	0.000893422	-3.09831	down
ONT.1857.1	25	1	2.63687	0.139009	0.00949121	-3.10722	down
ONT.1859.5	1	44	0.105475	6.1164	0.000111853	3.97287	up
ONT.186.5	17	146	1.79307	20.2953	0.000314543	3.03157	up
ONT.18606.5	87	3	9.17632	0.417027	1.35795e-05	-4.08399	down
ONT.18612.1	63	6	6.64492	0.834054	0.00185704	-2.95094	down
ONT.18621.8	6	191	0.63285	26.5507	5.8974e-08	4.65335	up
ONT.18623.2	27	1	2.84782	0.139009	0.00610208	-3.20999	down
ONT.18627.1	3	33	0.316425	4.5873	0.00680995	2.85812	up
ONT.1864.4	142	3	14.9774	0.417027	1.96791e-07	-4.77763	down
ONT.18653.1	63	2	6.64492	0.278018	5.92843e-05	-3.95451	down
ONT.18659.2	53	2	5.59017	0.278018	0.000217907	-3.71386	down
ONT.1868.1	7	52	0.738325	7.22847	0.00579608	2.64724	up
ONT.18705.5	8	164	0.8438	22.7975	1.16693e-06	4.11715	up
ONT.18708.1	231	1279	24.3647	177.793	0.00678174	2.53526	up
ONT.18722.2	64	9	6.7504	1.25108	0.00880719	-2.51253	down
ONT.1877.2	146	9	15.3993	1.25108	2.05308e-05	-3.67652	down
ONT.1877.3	92	7	9.7037	0.973063	0.000232591	-3.31223	down
ONT.1877.4	36	2	3.7971	0.278018	0.00305772	-3.18147	down
ONT.188.1	2	140	0.21095	19.4613	1.73749e-08	5.19484	up
ONT.1888.5	4	44	0.4219	6.1164	0.00239707	2.99376	up
ONT.1896.3	14	137	1.47665	19.0442	0.000155435	3.18772	up
ONT.1896.7	0	60	0	8.34054	1.83343e-06	4.96805	up
ONT.1896.8	4	50	0.4219	6.95045	0.000991234	3.1707	up
ONT.19.2	89	2	9.38727	0.278018	3.61887e-06	-4.43938	down
ONT.1901.1	25	210	2.63687	29.1919	0.000226906	3.04513	up
ONT.1911.1	36	2	3.7971	0.278018	0.00305772	-3.18147	down
ONT.1919.1	50	6	5.27375	0.834054	0.00824204	-2.6295	down
ONT.192.1	54	3	5.69565	0.417027	0.000528123	-3.41646	down
ONT.1933.1	2	206	0.21095	28.6359	3.74734e-10	5.7456	up
ONT.1935.3	1	38	0.105475	5.28234	0.000332261	3.77115	up
ONT.1935.4	0	23	0	3.19721	0.00241484	3.65703	up
ONT.1938.2	2	54	0.21095	7.50649	7.99894e-05	3.85214	up
ONT.1948.4	0	27	0	3.75324	0.000856577	3.87131	up
ONT.1952.5	16	132	1.6876	18.3492	0.000476121	2.96582	up
ONT.1964.2	26	1	2.74235	0.139009	0.00759488	-3.15952	down
ONT.1967.4	1	50	0.105475	6.95045	4.13969e-05	4.14982	up
ONT.197.11	4	37	0.4219	5.14333	0.00731055	2.75548	up
ONT.197.19	0	52	0	7.22847	6.15672e-06	4.76867	up
ONT.1975.1	0	25	0	3.47522	0.00142139	3.76814	up
ONT.1976.1	14	85	1.47665	11.8158	0.00546852	2.5116	up
ONT.1979.3	29	0	3.05877	0	0.00103508	-3.89567	down
ONT.1980.1	0	31	0	4.30928	0.000331395	4.05784	up
ONT.1987.1	1	23	0.105475	3.19721	0.00877307	3.09265	up
ONT.1994.2	20	162	2.1095	22.5195	0.000395774	2.9691	up
ONT.20.1	2	301	0.21095	41.8417	7.44904e-12	6.28838	up
ONT.2005.3	364	3485	38.3929	484.446	9.15563e-05	3.32867	up
ONT.2007.3	71	10	7.48872	1.39009	0.00729478	-2.53203	down
ONT.2009.1	97	543	10.2311	75.4819	0.0040353	2.53637	up
ONT.2009.3	8	200	0.8438	27.8018	1.81297e-07	4.40035	up
ONT.201.5	104	0	10.9694	0	4.33663e-08	-5.66648	down
ONT.2010.1	5	568	0.527375	78.9571	3.10862e-13	6.4062	up
ONT.2010.6	2	160	0.21095	22.2414	4.70818e-09	5.38497	up
ONT.2011.3	0	51	0	7.08946	7.23221e-06	4.7417	up
ONT.2018.3	2	44	0.21095	6.1164	0.000377683	3.56824	up
ONT.2034.2	7	78	0.738325	10.8427	0.000327545	3.21445	up
ONT.2071.1	314	44	33.1191	6.1164	0.0016275	-2.70428	down
ONT.2071.2	230	28	24.2592	3.89225	0.000689996	-2.87563	down
ONT.2072.6	2	79	0.21095	10.9817	3.41465e-06	4.3848	up
ONT.209.1	0	73	0	10.1477	3.25991e-07	5.24275	up
ONT.2092.4	8	178	0.8438	24.7436	5.45399e-07	4.23398	up
ONT.2092.6	7	62	0.738325	8.61856	0.00177326	2.89243	up
ONT.2092.7	0	47	0	6.53342	1.41059e-05	4.62844	up
ONT.2125.1	154	3	16.2431	0.417027	9.40757e-08	-4.89304	down
ONT.2140.7	2	68	0.21095	9.45261	1.23051e-05	4.17417	up
ONT.2152.6	118	18	12.446	2.50216	0.00521413	-2.51049	down
ONT.2159.1	195	32	20.5676	4.44829	0.0055817	-2.45911	down
ONT.2170.2	9	70	0.949275	9.73063	0.00231975	2.77546	up
ONT.2181.1	95	15	10.0201	2.08513	0.00808273	-2.43848	down
ONT.2181.3	143	23	15.0829	3.19721	0.00592547	-2.46111	down
ONT.2187.3	52	0	5.4847	0	1.55827e-05	-4.69461	down
ONT.2189.4	9	87	0.949275	12.0938	0.000473655	3.08135	up
ONT.22.1	83	0	8.75442	0	3.21803e-07	-5.34825	down
ONT.2228.12	56	7	5.9066	0.973063	0.00727358	-2.61647	down
ONT.223.1	39	1	4.11352	0.139009	0.000586063	-3.70827	down
ONT.224.1	81	0	8.54347	0	3.97806e-07	-5.31393	down
ONT.2240.1	82	0	8.64895	0	3.57604e-07	-5.33119	down
ONT.2289.1	4	72	0.4219	10.0086	6.196e-05	3.67988	up
ONT.229.1	1	25	0.105475	3.47522	0.00536617	3.20376	up
ONT.2291.3	44	248	4.6409	34.4742	0.00360642	2.51629	up
ONT.23.1	1	234	0.105475	32.5281	2.22491e-11	6.33245	up
ONT.23.3	0	44	0	6.1164	2.39263e-05	4.53725	up
ONT.2306.4	3	47	0.316425	6.53342	0.000643857	3.34378	up
ONT.2307.5	1	35	0.105475	4.86531	0.000596818	3.65862	up
ONT.231.1	160	14	16.876	1.94613	0.000125843	-3.26546	down
ONT.232.17	368	4	38.8148	0.556036	6.66296e-11	-5.87456	down
ONT.232.20	152	3	16.0322	0.417027	1.06022e-07	-4.87444	down
ONT.232.22	506	13	53.3703	1.80712	2.38991e-09	-5.00698	down
ONT.232.5	172	30	18.1417	4.17027	0.00865011	-2.36761	down
ONT.232.6	120	5	12.657	0.695045	6.10365e-06	-4.05154	down
ONT.2320.1	120	5	12.657	0.695045	6.10365e-06	-4.05154	down
ONT.2323.2	53	6	5.59017	0.834054	0.0057502	-2.71029	down
ONT.2323.4	1	28	0.105475	3.89225	0.00265791	3.35587	up
ONT.2324.3	24	0	2.5314	0	0.00336388	-3.64271	down
ONT.2338.2	4	65	0.4219	9.03558	0.000139732	3.53648	up
ONT.2344.1	3	34	0.316425	4.72631	0.00566558	2.89878	up
ONT.2348.3	409	1	43.1393	0.139009	4.40536e-13	-7.03091	down
ONT.2348.4	492	27	51.8937	3.75324	8.28745e-07	-4.01467	down
ONT.2349.2	35	1	3.69162	0.139009	0.00121325	-3.56051	down
ONT.2351.1	19	177	2.00402	24.6046	0.000136969	3.16222	up
ONT.2379.2	29	0	3.05877	0	0.00103508	-3.89567	down
ONT.2388.1	40	3	4.219	0.417027	0.00394444	-3.00218	down
ONT.2401.2	46	5	4.85185	0.695045	0.00735186	-2.70739	down
ONT.2401.4	68	2	7.1723	0.278018	3.26405e-05	-4.06129	down
ONT.2401.6	32	1	3.3752	0.139009	0.00216472	-3.43883	down
ONT.2401.7	8	55	0.8438	7.64549	0.00693352	2.57467	up
ONT.2401.8	3	57	0.316425	7.92351	0.000152619	3.61181	up
ONT.2402.2	147	0	15.5048	0	1.75148e-09	-6.15738	down
ONT.2403.1	4	52	0.4219	7.22847	0.000748667	3.22517	up
ONT.2403.2	0	21	0	2.91919	0.0042089	3.53664	up
ONT.2409.3	42	2	4.42995	0.278018	0.00111925	-3.39252	down
ONT.2409.4	35	1	3.69162	0.139009	0.00121325	-3.56051	down
ONT.2410.3	29	1	3.05877	0.139009	0.00398601	-3.30592	down
ONT.2417.1	41	1	4.32447	0.139009	0.000414455	-3.77684	down
ONT.2419.1	137	1	14.4501	0.139009	1.96295e-08	-5.46746	down
ONT.2419.2	53	400	5.59017	55.6036	0.00035539	2.94426	up
ONT.2419.4	55	1	5.80112	0.139009	4.79037e-05	-4.18274	down
ONT.2419.6	1	163	0.105475	22.6585	8.87971e-10	5.81608	up
ONT.2428.1	195	3	20.5676	0.417027	1.04616e-08	-5.22952	down
ONT.243.1	1	79	0.105475	10.9817	8.69744e-07	4.78943	up
ONT.2439.1	784	34	82.6924	4.72631	7.29037e-08	-4.37245	down
ONT.2446.5	98	10	10.3365	1.39009	0.000813158	-2.98559	down
ONT.245.8	3	48	0.316425	6.67243	0.000552985	3.37293	up
ONT.2455.1	15	127	1.58212	17.6541	0.000433802	2.99299	up
ONT.2458.1	480	1	50.628	0.139009	8.59313e-14	-7.26076	down
ONT.2471.5	174	3	18.3526	0.417027	3.04649e-08	-5.06698	down
ONT.2471.8	4	54	0.4219	7.50649	0.000569099	3.27766	up
ONT.2484.3	212	22	22.3607	3.0582	0.000248966	-3.08133	down
ONT.2486.2	10	66	1.05475	9.17459	0.00563152	2.56841	up
ONT.2494.2	1	54	0.105475	7.50649	2.23244e-05	4.25678	up
ONT.2499.1	14	91	1.47665	12.6498	0.00343338	2.60783	up
ONT.2499.6	30	2	3.16425	0.278018	0.00918457	-2.93417	down
ONT.2504.4	1	27	0.105475	3.75324	0.00334423	3.30693	up
ONT.2507.2	1	29	0.105475	4.03126	0.00212161	3.40321	up
ONT.2509.1	441	2	46.5145	0.278018	9.38361e-13	-6.72163	down
ONT.251.2	97	9	10.2311	1.25108	0.000517515	-3.09685	down
ONT.2512.1	30	0	3.16425	0	0.000829794	-3.94135	down
ONT.2513.1	16	113	1.6876	15.708	0.00154579	2.74518	up
ONT.2514.4	11	123	1.16022	17.0981	8.93079e-05	3.33226	up
ONT.2517.3	29	1	3.05877	0.139009	0.00398601	-3.30592	down
ONT.252.2	49	1	5.16827	0.139009	0.000114652	-4.02254	down
ONT.2520.11	48	2	5.0628	0.278018	0.000444964	-3.57659	down
ONT.2520.2	52	0	5.4847	0	1.55827e-05	-4.69461	down
ONT.2520.4	489	0	51.5773	0	1.09912e-14	-7.87719	down
ONT.2520.5	41	0	4.32447	0	9.46312e-05	-4.36659	down
ONT.2520.8	93	0	9.80917	0	1.1823e-07	-5.50855	down
ONT.2521.1	64	6	6.7504	0.834054	0.00166796	-2.97294	down
ONT.2522.4	1	25	0.105475	3.47522	0.00536617	3.20376	up
ONT.2524.2	43	0	4.53542	0	6.65901e-05	-4.43205	down
ONT.2527.1	1	53	0.105475	7.36748	2.59702e-05	4.23077	up
ONT.2528.1	13	99	1.37117	13.7619	0.00125451	2.81949	up
ONT.2532.1	21	0	2.21497	0	0.00728746	-3.46647	down
ONT.2533.3	28	1	2.9533	0.139009	0.00492223	-3.25875	down
ONT.2535.2	301	51	31.748	7.08946	0.0063101	-2.43925	down
ONT.2537.1	705	3	74.3598	0.417027	2.85327e-14	-7.07257	down
ONT.2537.2	34	641	3.58615	89.1048	1.04057e-07	4.23211	up
ONT.254.1	56	5	5.9066	0.695045	0.00208774	-2.97995	down
ONT.2542.2	29	0	3.05877	0	0.00103508	-3.89567	down
ONT.2543.4	341	3	35.967	0.417027	4.57481e-11	-6.02926	down
ONT.2545.2	79	1	8.33252	0.139009	2.5847e-06	-4.68903	down
ONT.2547.3	2	28	0.21095	3.89225	0.00764195	2.95124	up
ONT.2553.2	31	0	3.26972	0	0.000668192	-3.98562	down
ONT.2553.3	90	11	9.49275	1.5291	0.00239794	-2.74974	down
ONT.2555.1	4	37	0.4219	5.14333	0.00731055	2.75548	up
ONT.2555.2	3	32	0.316425	4.44829	0.00820643	2.81627	up
ONT.2556.1	45	0	4.74637	0	4.73854e-05	-4.49466	down
ONT.2556.2	100	2	10.5475	0.278018	1.33804e-06	-4.60386	down
ONT.2569.1	97	7	10.2311	0.973063	0.000155018	-3.38693	down
ONT.257.1	3	40	0.316425	5.56036	0.00197919	3.12129	up
ONT.2571.1	9	483	0.949275	67.1413	5.25888e-11	5.52772	up
ONT.2571.11	100	2098	10.5475	291.641	2.46225e-08	4.43944	up
ONT.2571.12	10	1585	1.05475	220.329	3.33067e-16	7.11344	up
ONT.2571.13	116	1441	12.2351	200.312	4.4195e-06	3.68807	up
ONT.2571.14	56	861	5.9066	119.687	5.62896e-07	3.96996	up
ONT.2571.15	1	35	0.105475	4.86531	0.000596818	3.65862	up
ONT.2571.3	59	5	6.22302	0.695045	0.00146641	-3.05259	down
ONT.2571.5	527	59	55.5853	8.20153	0.000272122	-3.04013	down
ONT.2571.8	68	0	7.1723	0	1.76722e-06	-5.06846	down
ONT.2575.3	179	17	18.88	2.36315	0.000173494	-3.17716	down
ONT.2576.2	92	12	9.7037	1.66811	0.00319479	-2.67367	down
ONT.258.2	8	62	0.8438	8.61856	0.0031472	2.74184	up
ONT.2588.5	34	1	3.58615	0.139009	0.00146663	-3.52108	down
ONT.2589.2	85	0	8.96537	0	2.61397e-07	-5.38176	down
ONT.2589.3	38	1	4.00805	0.139009	0.000699849	-3.67273	down
ONT.2596.1	51	2	5.37922	0.278018	0.000288328	-3.66051	down
ONT.261.1	161	28	16.9815	3.89225	0.00877361	-2.36661	down
ONT.2621.1	11	82	1.16022	11.3987	0.00202235	2.75868	up
ONT.2628.3	316	0	33.3301	0	9.53793e-13	-7.25064	down
ONT.2639.1	13	145	1.37117	20.1563	6.15617e-05	3.36104	up
ONT.264.4	3	43	0.316425	5.97739	0.00120748	3.22087	up
ONT.2649.1	34	0	3.58615	0	0.00035775	-4.11083	down
ONT.2651.1	10	151	1.05475	20.9904	8.88117e-06	3.73857	up
ONT.2652.1	1	23	0.105475	3.19721	0.00877307	3.09265	up
ONT.2656.2	91	2	9.59822	0.278018	2.99905e-06	-4.47071	down
ONT.2658.4	38	0	4.00805	0	0.000163989	-4.26248	down
ONT.2658.6	22	0	2.32045	0	0.00559852	-3.52764	down
ONT.2659.3	38	0	4.00805	0	0.000163989	-4.26248	down
ONT.2661.5	219	23	23.099	3.19721	0.000260762	-3.0688	down
ONT.2662.2	37	0	3.90257	0	0.000198252	-4.22603	down
ONT.2668.1	1288	8	135.852	1.11207	6.99441e-15	-6.93722	down
ONT.2668.2	1530	123	161.377	17.0981	1.84369e-05	-3.53877	down
ONT.2668.3	1504	7	158.634	0.973063	5.55112e-16	-7.31287	down
ONT.2668.4	656	93	69.1916	12.9278	0.00188222	-2.71562	down
ONT.2668.8	11	83	1.16022	11.5377	0.00185508	2.77576	up
ONT.267.1	131	942	13.8172	130.946	0.000614193	2.90333	up
ONT.267.2	1	96	0.105475	13.3449	1.47746e-07	5.06435	up
ONT.267.3	0	119	0	16.5421	3.30583e-09	5.93294	up
ONT.2670.3	46	1	4.85185	0.139009	0.000182391	-3.93523	down
ONT.2673.1	63	9	6.64492	1.25108	0.00970179	-2.49053	down
ONT.2674.1	3	32	0.316425	4.44829	0.00820643	2.81627	up
ONT.2679.1	95	1	10.0201	0.139009	5.31254e-07	-4.94883	down
ONT.268.1	0	37	0	5.14333	9.12635e-05	4.29898	up
ONT.2686.1	57	1	6.01207	0.139009	3.63535e-05	-4.23241	down
ONT.2693.2	8	63	0.8438	8.75757	0.00282186	2.76421	up
ONT.2693.3	8	54	0.8438	7.50649	0.00779098	2.54913	up
ONT.2697.2	20	0	2.1095	0	0.009545	-3.40259	down
ONT.2701.10	3	63	0.316425	8.75757	6.95795e-05	3.75158	up
ONT.2701.11	1	41	0.105475	5.69937	0.000190304	3.87553	up
ONT.2703.4	393	2	41.4517	0.278018	3.0167e-12	-6.55621	down
ONT.2703.5	4	48	0.4219	6.67243	0.00132118	3.1141	up
ONT.2706.1	46	0	4.85185	0	4.01319e-05	-4.52498	down
ONT.2708.2	466	13	49.1513	1.80712	5.32727e-09	-4.88869	down
ONT.271.2	3	166	0.316425	23.0755	1.16038e-08	5.12179	up
ONT.2711.1	22	0	2.32045	0	0.00559852	-3.52764	down
ONT.2716.4	265	3	27.9509	0.417027	5.49327e-10	-5.66799	down
ONT.2716.6	153	2	16.1377	0.278018	2.94954e-08	-5.20713	down
ONT.2716.8	49	302	5.16827	41.9807	0.00180837	2.64986	up
ONT.2717.2	1	32	0.105475	4.44829	0.00110606	3.53656	up
ONT.2735.2	93	7	9.80917	0.973063	0.000214207	-3.32748	down
ONT.2738.6	3	35	0.316425	4.86531	0.00472548	2.93833	up
ONT.2749.1	129	22	13.6063	3.0582	0.00901705	-2.37366	down
ONT.275.1	1	24	0.105475	3.33622	0.006845	3.14928	up
ONT.2750.1	4	84	0.4219	11.6768	1.7337e-05	3.89675	up
ONT.2758.2	65	5	6.85587	0.695045	0.000746116	-3.18776	down
ONT.2758.4	31	2	3.26972	0.278018	0.00759257	-2.97845	down
ONT.2774.6	2	39	0.21095	5.42135	0.000893758	3.40215	up
ONT.2776.10	164	19	17.2979	2.64117	0.000691681	-2.90789	down
ONT.2777.1	73	4	7.69967	0.556036	0.000141711	-3.57336	down
ONT.2778.4	21	182	2.21497	25.2996	0.000215528	3.07125	up
ONT.2783.2	9	61	0.949275	8.47955	0.00587248	2.58276	up
ONT.2787.3	1	89	0.105475	12.3718	2.9653e-07	4.95741	up
ONT.2788.3	4	44	0.4219	6.1164	0.00239707	2.99376	up
ONT.2795.1	105	8	11.0749	1.11207	0.00015871	-3.34662	down
ONT.2795.4	43	4	4.53542	0.556036	0.00555095	-2.83753	down
ONT.2795.5	9	96	0.949275	13.3449	0.000220612	3.22035	up
ONT.2800.1	128	12	13.5008	1.66811	0.000292386	-3.14107	down
ONT.2806.4	97	14	10.2311	1.94613	0.00494231	-2.55547	down
ONT.2806.5	18	123	1.89855	17.0981	0.00166991	2.7142	up
ONT.2806.8	1	33	0.105475	4.5873	0.00089717	3.5784	up
ONT.2812.7	5	44	0.527375	6.1164	0.00495622	2.77437	up
ONT.2813.1	12	78	1.2657	10.8427	0.00443731	2.58206	up
ONT.2819.5	51	4	5.37922	0.556036	0.00185115	-3.07317	down
ONT.2820.1	25	0	2.63687	0	0.00262988	-3.69697	down
ONT.283.1	42	2	4.42995	0.278018	0.00111925	-3.39252	down
ONT.2850.4	20	111	2.1095	15.43	0.0064206	2.43165	up
ONT.2860.3	2	42	0.21095	5.83838	0.000529031	3.50408	up
ONT.2862.1	312	53	32.9082	7.36748	0.00642384	-2.43722	down
ONT.2879.3	3	35	0.316425	4.86531	0.00472548	2.93833	up
ONT.2892.1	6	146	0.63285	20.2953	7.49237e-07	4.2703	up
ONT.2893.1	7	52	0.738325	7.22847	0.00579608	2.64724	up
ONT.2897.1	2	35	0.21095	4.86531	0.0018684	3.25398	up
ONT.2897.2	5	109	0.527375	15.152	4.50655e-06	4.04559	up
ONT.2897.3	1	35	0.105475	4.86531	0.000596818	3.65862	up
ONT.2897.5	5	155	0.527375	21.5464	1.79393e-07	4.54587	up
ONT.2897.7	0	48	0	6.67243	1.18916e-05	4.6576	up
ONT.2903.1	233	38	24.5757	5.28234	0.00504004	-2.47888	down
ONT.2903.2	25	0	2.63687	0	0.00262988	-3.69697	down
ONT.2907.4	119	2091	12.5515	290.668	1.52245e-07	4.18838	up
ONT.2909.1	4	97	0.4219	13.4839	5.03101e-06	4.09988	up
ONT.2923.1	36	2	3.7971	0.278018	0.00305772	-3.18147	down
ONT.2928.3	35	202	3.69162	28.0798	0.00326765	2.53634	up
ONT.2942.2	33	195	3.48067	27.1068	0.00282821	2.56593	up
ONT.3001.4	51	648	5.37922	90.0778	3.57622e-06	3.69088	up
ONT.3001.5	2	42	0.21095	5.83838	0.000529031	3.50408	up
ONT.3002.1	0	28	0	3.89225	0.000670454	3.92025	up
ONT.3002.2	23	158	2.42592	21.9634	0.00120738	2.74974	up
ONT.3013.5	16	234	1.6876	32.5281	3.64549e-06	3.78246	up
ONT.3015.1	90	1	9.49275	0.139009	8.49869e-07	-4.87255	down
ONT.3016.4	111570	8071	11767.8	1121.94	0.000180363	-3.71177	down
ONT.3016.5	546	22301	57.5893	3100.04	5.45347e-11	5.42365	up
ONT.304.1	1	47	0.105475	6.53342	6.73141e-05	4.06406	up
ONT.3043.1	21	0	2.21497	0	0.00728746	-3.46647	down
ONT.3043.6	38	1	4.00805	0.139009	0.000699849	-3.67273	down
ONT.3049.2	3	70	0.316425	9.73063	2.96315e-05	3.89918	up
ONT.3055.2	64	364	6.7504	50.5993	0.00328867	2.54625	up
ONT.306.1	31	2	3.26972	0.278018	0.00759257	-2.97845	down
ONT.3064.3	12	185	1.2657	25.7167	4.44278e-06	3.80723	up
ONT.3066.1	371	27	39.1312	3.75324	1.03917e-05	-3.60941	down
ONT.3066.3	30	0	3.16425	0	0.000829794	-3.94135	down
ONT.307.1	236	2	24.8921	0.278018	4.77515e-10	-5.82553	down
ONT.3084.1	292	29	30.7987	4.03126	0.000134624	-3.16987	down
ONT.3084.10	710	49	74.8872	6.81144	4.40589e-06	-3.72708	down
ONT.3084.4	763	69	80.4774	9.59162	4.55508e-05	-3.35318	down
ONT.3084.5	599	45	63.1795	6.2554	9.67648e-06	-3.60049	down
ONT.3084.6	144	16	15.1884	2.22414	0.000638835	-2.9454	down
ONT.3084.7	236	22	24.8921	3.0582	0.000105358	-3.23462	down
ONT.3084.8	296	33	31.2206	4.5873	0.000312157	-3.01417	down
ONT.3084.9	93	14	9.80917	1.94613	0.0065114	-2.49602	down
ONT.3120.1	21	0	2.21497	0	0.00728746	-3.46647	down
ONT.3120.3	26	1	2.74235	0.139009	0.00759488	-3.15952	down
ONT.3136.2	2	67	0.21095	9.3136	1.39297e-05	4.15341	up
ONT.3147.2	40	3	4.219	0.417027	0.00394444	-3.00218	down
ONT.3191.2	38	207	4.00805	28.7749	0.00480393	2.45906	up
ONT.3208.2	21	127	2.21497	17.6541	0.00337256	2.55885	up
ONT.3211.1	272	14	28.6892	1.94613	1.37672e-06	-4.02332	down
ONT.3213.1	143	4	15.0829	0.556036	5.28931e-07	-4.52362	down
ONT.3220.2	67	4	7.06682	0.556036	0.000269942	-3.45321	down
ONT.3226.6	42	0	4.42995	0	7.92674e-05	-4.39969	down
ONT.3227.5	104	1	10.9694	0.139009	2.39397e-07	-5.07673	down
ONT.3230.1	90	4	9.49275	0.556036	2.73732e-05	-3.86778	down
ONT.324.1	154	22	16.2431	3.0582	0.002723	-2.62549	down
ONT.3247.3	33	1	3.48067	0.139009	0.00177878	-3.48054	down
ONT.3247.4	214	16	22.5716	2.22414	2.7141e-05	-3.51018	down
ONT.3252.1	112	14	11.8132	1.94613	0.00184837	-2.75883	down
ONT.3255.3	54	1	5.69565	0.139009	5.51378e-05	-4.15724	down
ONT.3259.2	38	0	4.00805	0	0.000163989	-4.26248	down
ONT.328.1	188	4	19.8293	0.556036	4.3651e-08	-4.91336	down
ONT.328.5	168	2	17.7198	0.278018	1.2329e-08	-5.34032	down
ONT.328.6	331	41	34.9122	5.69937	0.000647562	-2.8772	down
ONT.3280.3	1	24	0.105475	3.33622	0.006845	3.14928	up
ONT.329.6	15	95	1.58212	13.2059	0.00370235	2.5816	up
ONT.3292.3	35	2	3.69162	0.278018	0.00364762	-3.14309	down
ONT.3297.1	52	4	5.4847	0.556036	0.0016249	-3.10009	down
ONT.3297.2	188	14	19.8293	1.94613	3.38019e-05	-3.49535	down
[truncated: 2,949 more rows]
