# Supplementary material for: Anthocyanin regulatory networks in Solanum tuberosum L. leaves elucidated via integrated metabolomics, transcriptomics, and StAN1 overexpression
Source: BMC Plant Biol. 2022 May 4;22:228. doi: 10.1186/s12870-022-03557-1 (PMC9066749; doi:10.1186/s12870-022-03557-1)
Supplement: Supplementary file 3 — Additional file 3: Supplemental Table S3. Gene annotation information. [file 12870_2022_3557_MOESM3_ESM.xls]

Gene annotation information
#GeneID	Locus	Strand	Site	OriginalSite	OptimizeSite
PGSC0003DMG400027672	chr06:57938477-57940404	+	3'	57940330	57940404
PGSC0003DMG400033081	chr06:51665846-51669126	+	5'	51665857	51665846
PGSC0003DMG400033081	chr06:51665846-51669126	+	3'	51668973	51669126
PGSC0003DMG400023853	chr12:60755523-60759643	+	5'	60755532	60755523
PGSC0003DMG400022252	chr07:56040110-56043030	+	5'	56040152	56040110
PGSC0003DMG400003645	chr02:39183437-39186733	+	5'	39183449	39183437
PGSC0003DMG400017678	chr04:42080648-42086883	-	3'	42086776	42086883
PGSC0003DMG400006083	chr09:55141864-55143950	+	5'	55141943	55141864
PGSC0003DMG400006083	chr09:55141864-55143950	+	3'	55143603	55143950
PGSC0003DMG402017566	chr06:43485748-43493731	+	5'	43490483	43485748
PGSC0003DMG402017566	chr06:43485748-43493731	+	3'	43493448	43493731
PGSC0003DMG400023960	chr06:30615088-30615775	-	5'	30615250	30615088
PGSC0003DMG400023960	chr06:30615088-30615775	-	3'	30615674	30615775
PGSC0003DMG400012307	chr08:55583596-55589122	+	5'	55583644	55583596
PGSC0003DMG400000556	chr03:46512629-46515488	-	5'	46512761	46512629
PGSC0003DMG400009351	chr04:65283879-65287966	+	3'	65287643	65287966
PGSC0003DMG400004422	chr10:46034199-46039035	-	5'	46034235	46034199
PGSC0003DMG400024145	chr08:3206537-3217269	+	5'	3206618	3206537
PGSC0003DMG400024145	chr08:3206537-3217269	+	3'	3216437	3217269
PGSC0003DMG400012255	chr08:56342752-56347297	+	5'	56342757	56342752
PGSC0003DMG400025623	chr01:11851361-11855178	+	5'	11851630	11851361
PGSC0003DMG400025623	chr01:11851361-11855178	+	3'	11854775	11855178
PGSC0003DMG400044745	chr09:51373018-51375413	-	5'	51373241	51373018
PGSC0003DMG400044745	chr09:51373018-51375413	-	3'	51374032	51375413
PGSC0003DMG400021298	chr10:2505092-2509109	+	5'	2505873	2505092
PGSC0003DMG400021298	chr10:2505092-2509109	+	3'	2509044	2509109
PGSC0003DMG400021276	chr10:2074804-2086422	-	3'	2078104	2086422
PGSC0003DMG400001797	chr01:67867350-67879878	+	5'	67876687	67867350
PGSC0003DMG400001797	chr01:67867350-67879878	+	3'	67879875	67879878
PGSC0003DMG400008031	chr04:68736122-68745753	-	3'	68745703	68745753
PGSC0003DMG401004603	chr12:59787730-59792821	+	5'	59789473	59787730
PGSC0003DMG400029482	chr04:3490387-3500230	+	3'	3500223	3500230
PGSC0003DMG400006595	chr03:44687588-44691788	-	3'	44689416	44691788
PGSC0003DMG402030515	chr05:3775904-3780256	-	3'	3779888	3780256
PGSC0003DMG400015594	chr05:7392865-7395545	+	5'	7392962	7392865
PGSC0003DMG400022491	chr01:75796467-75809492	+	5'	75806830	75796467
PGSC0003DMG400026761	chr04:3764059-3784374	+	5'	3779075	3764059
PGSC0003DMG400026761	chr04:3764059-3784374	+	3'	3784365	3784374
PGSC0003DMG400025559	chr11:7027088-7031391	-	3'	7030953	7031391
PGSC0003DMG400014501	chr08:42557116-42562966	-	5'	42557441	42557116
PGSC0003DMG400021722	chr02:35595698-35602542	-	3'	35602480	35602542
PGSC0003DMG400013656	chr02:37890085-37894338	-	5'	37890434	37890085
PGSC0003DMG400028814	chr12:6006636-6014807	+	5'	6006730	6006636
PGSC0003DMG400007113	chr06:54988895-54994044	+	5'	54989088	54988895
PGSC0003DMG400018548	chr03:45653252-45657804	+	5'	45653256	45653252
PGSC0003DMG400027857	chr04:69365178-69369064	-	5'	69365362	69365178
PGSC0003DMG400027857	chr04:69365178-69369064	-	3'	69368952	69369064
PGSC0003DMG400020597	chr03:35724593-35728974	+	5'	35724601	35724593
PGSC0003DMG400020597	chr03:35724593-35728974	+	3'	35726235	35728974
PGSC0003DMG400001847	chr08:50199535-50206102	-	5'	50199679	50199535
PGSC0003DMG400001847	chr08:50199535-50206102	-	3'	50206026	50206102
PGSC0003DMG400020344	chr09:375064-377536	-	3'	377384	377536
PGSC0003DMG400002515	chr03:60632429-60634421	-	5'	60632437	60632429
PGSC0003DMG400002515	chr03:60632429-60634421	-	3'	60634392	60634421
PGSC0003DMG400026722	chr10:47283416-47300998	+	5'	47297946	47283416
PGSC0003DMG402018008	chr04:56916964-56927688	+	5'	56927171	56916964
PGSC0003DMG402018008	chr04:56916964-56927688	+	3'	56927632	56927688
PGSC0003DMG400020553	chr06:3120859-3125221	+	3'	3125123	3125221
PGSC0003DMG400009093	chr03:6880204-6884132	-	5'	6880255	6880204
PGSC0003DMG400009093	chr03:6880204-6884132	-	3'	6884107	6884132
PGSC0003DMG400041620	chr04:71247472-71248382	-	5'	71247815	71247472
PGSC0003DMG400041620	chr04:71247472-71248382	-	3'	71248327	71248382
PGSC0003DMG400004838	chr06:48898927-48901054	-	5'	48898939	48898927
PGSC0003DMG400002500	chr03:60901505-60905427	-	5'	60901512	60901505
PGSC0003DMG400002500	chr03:60901505-60905427	-	3'	60905419	60905427
PGSC0003DMG400011548	chr12:56261496-56262344	+	5'	56261501	56261496
PGSC0003DMG400023361	chr05:51359447-51365523	-	5'	51359496	51359447
PGSC0003DMG400015116	chr09:55537709-55542239	-	5'	55537715	55537709
PGSC0003DMG403018444	chr03:32245931-32267412	-	5'	32246191	32245931
PGSC0003DMG403018444	chr03:32245931-32267412	-	3'	32246684	32267412
PGSC0003DMG400021582	chr06:35839299-35847544	-	5'	35839422	35839299
PGSC0003DMG400021582	chr06:35839299-35847544	-	3'	35847497	35847544
PGSC0003DMG400019960	chr03:44585603-44590410	+	5'	44586616	44585603
PGSC0003DMG400019183	chr10:50507595-50512348	-	5'	50507612	50507595
PGSC0003DMG400019183	chr10:50507595-50512348	-	3'	50512326	50512348
PGSC0003DMG400007687	chr09:54186134-54194619	+	5'	54186164	54186134
PGSC0003DMG401019736	chr04:9295589-9301435	-	3'	9301371	9301435
PGSC0003DMG400025407	chr05:16698965-16707877	+	5'	16698981	16698965
PGSC0003DMG400013325	chr11:932594-938607	+	3'	934543	938607
PGSC0003DMG401031123	chr01:67210726-67222872	+	3'	67220039	67222872
PGSC0003DMG400006372	chr04:60551213-60558749	+	3'	60558696	60558749
PGSC0003DMG400039532	chr02:23513115-23514085	+	5'	23513422	23513115
PGSC0003DMG400039532	chr02:23513115-23514085	+	3'	23513943	23514085
PGSC0003DMG400020742	chr03:34637529-34639195	-	5'	34637641	34637529
PGSC0003DMG400020888	chr03:44358391-44360411	-	5'	44358543	44358391
PGSC0003DMG400020888	chr03:44358391-44360411	-	3'	44360403	44360411
PGSC0003DMG400012398	chr07:52883614-52887168	+	5'	52883744	52883614
PGSC0003DMG400012398	chr07:52883614-52887168	+	3'	52886707	52887168
PGSC0003DMG400008610	chr01:32877616-32878237	-	5'	32877805	32877616
PGSC0003DMG400008610	chr01:32877616-32878237	-	3'	32878155	32878237
PGSC0003DMG400029394	chr12:57654658-57661682	+	5'	57654664	57654658
PGSC0003DMG400026212	chr08:50934228-50938984	+	3'	50938927	50938984
PGSC0003DMG401014805	chr08:49088784-49095234	-	3'	49095230	49095234
PGSC0003DMG400002991	chr11:43244072-43245281	-	5'	43244218	43244072
PGSC0003DMG400002991	chr11:43244072-43245281	-	3'	43245279	43245281
PGSC0003DMG400000708	chr01:85987157-85988674	+	5'	85987215	85987157
PGSC0003DMG400000708	chr01:85987157-85988674	+	3'	85988480	85988674
PGSC0003DMG400012131	chr08:56369130-56373530	-	3'	56373480	56373530
PGSC0003DMG400024269	chr09:1165777-1168277	+	3'	1168151	1168277
PGSC0003DMG400002749	chr01:78567730-78570403	-	5'	78567889	78567730
PGSC0003DMG400002749	chr01:78567730-78570403	-	3'	78569935	78570403
PGSC0003DMG400012774	chr01:70746458-70748977	+	5'	70746467	70746458
PGSC0003DMG403016183	chr11:3297344-3313427	+	5'	3311089	3297344
PGSC0003DMG400015127	chr09:35012403-35022891	-	5'	35012735	35012403
PGSC0003DMG400024714	chr01:77456816-77463867	+	5'	77456848	77456816
PGSC0003DMG400022172	chr07:55488235-55489684	-	3'	55489682	55489684
PGSC0003DMG400019513	chr03:56016924-56022364	+	5'	56016933	56016924
PGSC0003DMG400023049	chr09:39871283-39877389	-	3'	39877374	39877389
PGSC0003DMG401024702	chr01:77173201-77186066	+	5'	77173336	77173201
PGSC0003DMG401024702	chr01:77173201-77186066	+	3'	77174694	77186066
PGSC0003DMG400021220	chr02:29286490-29293965	-	5'	29292763	29286490
PGSC0003DMG400005622	chr03:59288094-59303398	-	3'	59296071	59303398
PGSC0003DMG400000181	chr01:72406966-72415255	-	5'	72407458	72406966
PGSC0003DMG400000181	chr01:72406966-72415255	-	3'	72415128	72415255
PGSC0003DMG400047044	chr02:40939056-40940399	+	5'	40939136	40939056
PGSC0003DMG400047044	chr02:40939056-40940399	+	3'	40940224	40940399
PGSC0003DMG400026612	chr09:12374203-12383238	+	3'	12380788	12383238
PGSC0003DMG400035938	chr02:43388046-43390188	-	5'	43388322	43388046
PGSC0003DMG400035938	chr02:43388046-43390188	-	3'	43390090	43390188
PGSC0003DMG400003721	chr04:70565798-70575276	+	5'	70565806	70565798
PGSC0003DMG400000754	chr02:23675189-23681297	-	3'	23681226	23681297
PGSC0003DMG400029333	chr12:57141232-57153827	-	5'	57141428	57141232
PGSC0003DMG400029333	chr12:57141232-57153827	-	3'	57143631	57153827
PGSC0003DMG400012620	chr02:47614713-47617842	+	5'	47614715	47614713
PGSC0003DMG400031801	chr09:53098391-53099439	+	3'	53099328	53099439
PGSC0003DMG400001765	chr09:6466730-6472437	+	3'	6467995	6472437
PGSC0003DMG400003070	chr02:30398237-30400610	+	5'	30399883	30398237
PGSC0003DMG400016922	chr03:16833732-16841782	+	5'	16833748	16833732
PGSC0003DMG401006167	chr01:87659440-87664185	-	5'	87659543	87659440
PGSC0003DMG400013310	chr11:1169660-1179844	+	5'	1173238	1169660
PGSC0003DMG400013310	chr11:1169660-1179844	+	3'	1179841	1179844
PGSC0003DMG400002852	chr04:216114-220026	-	3'	219998	220026
PGSC0003DMG401022475	chr01:75432001-75445270	-	5'	75443290	75432001
PGSC0003DMG401022475	chr01:75432001-75445270	-	3'	75445226	75445270
PGSC0003DMG400003043	chr08:54289421-54293183	+	3'	54290377	54293183
PGSC0003DMG400020118	chr06:59193482-59197174	+	5'	59193490	59193482
PGSC0003DMG400020118	chr06:59193482-59197174	+	3'	59197152	59197174
PGSC0003DMG400027646	chr07:51866466-51876886	+	5'	51873475	51866466
PGSC0003DMG400010167	chr03:43908355-43910741	-	3'	43910732	43910741
PGSC0003DMG402003552	chr02:39632203-39632950	-	5'	39632408	39632203
PGSC0003DMG402000594	chr03:56339468-56340952	+	3'	56340945	56340952
PGSC0003DMG400024599	chr03:54259386-54261638	-	5'	54259488	54259386
PGSC0003DMG400024599	chr03:54259386-54261638	-	3'	54260780	54261638
PGSC0003DMG400022380	chr02:34217931-34228504	-	5'	34220314	34217931
PGSC0003DMG400009674	chr06:5194846-5196331	-	5'	5194974	5194846
PGSC0003DMG400019064	chr08:35634074-35644742	+	5'	35643364	35634074
PGSC0003DMG401028785	chr06:50605732-50627902	-	5'	50620205	50605732
PGSC0003DMG400014314	chr03:42263976-42268082	-	3'	42268076	42268082
PGSC0003DMG400016727	chr02:36844320-36846359	-	5'	36844337	36844320
PGSC0003DMG400016727	chr02:36844320-36846359	-	3'	36846348	36846359
PGSC0003DMG400011359	chr09:52144963-52149213	+	3'	52149205	52149213
PGSC0003DMG400018825	chr12:22653235-22678272	+	5'	22673901	22653235
PGSC0003DMG400018825	chr12:22653235-22678272	+	3'	22678234	22678272
PGSC0003DMG400012111	chr08:56782170-56785797	-	5'	56782186	56782170
PGSC0003DMG400012111	chr08:56782170-56785797	-	3'	56785790	56785797
PGSC0003DMG400006590	chr03:44654298-44661982	-	3'	44661981	44661982
PGSC0003DMG400025376	chr11:44365243-44370904	+	5'	44365251	44365243
PGSC0003DMG401020664	chr12:5347801-5353971	-	3'	5353955	5353971
PGSC0003DMG400017639	chr05:6073420-6077413	+	5'	6073431	6073420
PGSC0003DMG400017639	chr05:6073420-6077413	+	3'	6077368	6077413
PGSC0003DMG400002074	chr02:36047855-36053765	+	5'	36047869	36047855
PGSC0003DMG400002074	chr02:36047855-36053765	+	3'	36053594	36053765
PGSC0003DMG400007381	chr08:40575252-40577797	-	5'	40575281	40575252
PGSC0003DMG400033344	chr03:23426641-23427692	+	3'	23427650	23427692
PGSC0003DMG400021440	chr02:42670716-42676707	-	5'	42676368	42670716
PGSC0003DMG400001594	chr01:87188134-87192641	-	3'	87192632	87192641
PGSC0003DMG400022342	chr02:35169031-35172258	-	3'	35172256	35172258
PGSC0003DMG400027929	chr04:28813810-28816158	+	5'	28813841	28813810
PGSC0003DMG400025399	chr06:8137936-8192133	+	5'	8139349	8137936
PGSC0003DMG400025399	chr06:8137936-8192133	+	3'	8146156	8192133
PGSC0003DMG400025316	chr04:56129760-56134465	+	3'	56134463	56134465
PGSC0003DMG400001467	chr02:45335415-45340722	+	3'	45340717	45340722
PGSC0003DMG406000156	ChrUn:32159472-32160172	-	5'	32159656	32159472
PGSC0003DMG406000156	ChrUn:32159472-32160172	-	3'	32160151	32160172
PGSC0003DMG400009866	chr04:70844818-70846913	+	5'	70846218	70844818
PGSC0003DMG400015181	chr03:51065843-51070700	-	5'	51066797	51065843
PGSC0003DMG401013738	chr12:6905561-6907083	-	5'	6906125	6905561
PGSC0003DMG400010556	chr10:3190467-3197998	-	3'	3197852	3197998
PGSC0003DMG400008456	chr05:49834630-49841056	+	5'	49834640	49834630
PGSC0003DMG400038162	chr05:18295310-18296956	+	5'	18295491	18295310
PGSC0003DMG400038162	chr05:18295310-18296956	+	3'	18296792	18296956
PGSC0003DMG400024271	chr12:5723073-5728124	+	5'	5723077	5723073
PGSC0003DMG400019250	chr07:53687668-53690518	-	5'	53687670	53687668
PGSC0003DMG400032142	chr01:1615098-1625679	+	5'	1615105	1615098
PGSC0003DMG400032142	chr01:1615098-1625679	+	3'	1622855	1625679
PGSC0003DMG400012436	chr07:52862298-52865828	-	5'	52862558	52862298
PGSC0003DMG400012436	chr07:52862298-52865828	-	3'	52865805	52865828
PGSC0003DMG400004920	chr04:66603086-66610050	-	5'	66603755	66603086
PGSC0003DMG400014906	chr02:40666237-40672018	-	5'	40669679	40666237
PGSC0003DMG400014906	chr02:40666237-40672018	-	3'	40670305	40672018
PGSC0003DMG400031080	chr11:3847306-3853173	+	3'	3852995	3853173
PGSC0003DMG400017601	chr10:52408858-52415005	+	5'	52409794	52408858
PGSC0003DMG400010067	chr02:44350235-44352623	-	3'	44352613	44352623
PGSC0003DMG400035897	chr02:48241296-48242139	+	5'	48241335	48241296
PGSC0003DMG400035897	chr02:48241296-48242139	+	3'	48241916	48242139
PGSC0003DMG401002511	chr03:60683430-60688542	-	5'	60683470	60683430
PGSC0003DMG401002511	chr03:60683430-60688542	-	3'	60688439	60688542
PGSC0003DMG402014605	chr05:45918770-45920831	+	3'	45920691	45920831
PGSC0003DMG400030017	chr09:18598486-18607647	-	3'	18607646	18607647
PGSC0003DMG400029822	chr10:57876364-57882230	+	5'	57878454	57876364
PGSC0003DMG400029822	chr10:57876364-57882230	+	3'	57881575	57882230
PGSC0003DMG400010759	chr04:7613781-7635108	+	5'	7634007	7613781
PGSC0003DMG400010759	chr04:7613781-7635108	+	3'	7635094	7635108
PGSC0003DMG400006450	chr09:54394352-54397588	+	5'	54394405	54394352
PGSC0003DMG400025337	chr03:53260476-53262884	+	5'	53260486	53260476
PGSC0003DMG401000083	chr01:72985539-72987848	+	5'	72986104	72985539
PGSC0003DMG401000083	chr01:72985539-72987848	+	3'	72987694	72987848
PGSC0003DMG400027151	chr05:48527368-48538010	+	5'	48527855	48527368
PGSC0003DMG400027151	chr05:48527368-48538010	+	3'	48537675	48538010
PGSC0003DMG400008804	chr00:37726550-37730038	+	3'	37730025	37730038
PGSC0003DMG400044126	chr01:78809074-78810626	+	5'	78809190	78809074
PGSC0003DMG400044126	chr01:78809074-78810626	+	3'	78810245	78810626
PGSC0003DMG401008996	chr01:62152603-62155102	+	5'	62152647	62152603
PGSC0003DMG401008996	chr01:62152603-62155102	+	3'	62154915	62155102
PGSC0003DMG400024579	chr03:53719249-53725629	-	5'	53719600	53719249
PGSC0003DMG400024579	chr03:53719249-53725629	-	3'	53725446	53725629
PGSC0003DMG400015225	chr03:51579605-51583645	+	5'	51581151	51579605
PGSC0003DMG400015225	chr03:51579605-51583645	+	3'	51583454	51583645
PGSC0003DMG400009422	chr02:26978870-26991049	-	5'	26978981	26978870
PGSC0003DMG400020099	chr06:58294818-58297542	-	5'	58295329	58294818
PGSC0003DMG400020099	chr06:58294818-58297542	-	3'	58297535	58297542
PGSC0003DMG400012412	chr07:53114951-53129577	+	3'	53121025	53129577
PGSC0003DMG401027184	chr05:47990580-47997289	-	5'	47993866	47990580
PGSC0003DMG401027184	chr05:47990580-47997289	-	3'	47996977	47997289
PGSC0003DMG401007391	chr08:40726988-40737857	+	5'	40734956	40726988
PGSC0003DMG400025840	chr01:83601568-83606147	-	5'	83601660	83601568
PGSC0003DMG400019161	chr10:51455548-51457367	+	5'	51455616	51455548
PGSC0003DMG400019161	chr10:51455548-51457367	+	3'	51457247	51457367
PGSC0003DMG400027434	chr05:18706879-18723151	-	5'	18713775	18706879
PGSC0003DMG400010729	chr11:25511526-25513019	+	5'	25511538	25511526
PGSC0003DMG400012836	chr10:13330491-13334391	-	5'	13331228	13330491
PGSC0003DMG400029994	chr11:37002613-37008710	-	5'	37002628	37002613
PGSC0003DMG400010682	chr01:82784072-82787514	+	5'	82784076	82784072
PGSC0003DMG400010682	chr01:82784072-82787514	+	3'	82787500	82787514
PGSC0003DMG400016119	chr11:2089081-2094592	+	3'	2094421	2094592
PGSC0003DMG400024186	chr02:21734037-21739433	-	3'	21739398	21739433
PGSC0003DMG400015351	chr12:716733-735457	+	5'	717025	716733
PGSC0003DMG400015351	chr12:716733-735457	+	3'	719748	735457
PGSC0003DMG400012277	chr08:56033490-56039825	+	3'	56039823	56039825
PGSC0003DMG400024391	chr04:31870939-31874538	-	3'	31873453	31874538
PGSC0003DMG400004150	chr06:3520814-3525999	-	3'	3525995	3525999
PGSC0003DMG400003872	chr09:4829488-4830799	-	5'	4829603	4829488
PGSC0003DMG400003872	chr09:4829488-4830799	-	3'	4830786	4830799
PGSC0003DMG401014138	chr03:57209568-57221527	+	5'	57212055	57209568
PGSC0003DMG401014138	chr03:57209568-57221527	+	3'	57221082	57221527
PGSC0003DMG400027319	chr11:4581951-4585896	-	3'	4585147	4585896
PGSC0003DMG400004741	chr08:52720195-52723411	-	3'	52723400	52723411
PGSC0003DMG400026583	chr06:44299855-44304125	+	5'	44299893	44299855
PGSC0003DMG400023424	chr05:50320812-50323355	-	5'	50320934	50320812
PGSC0003DMG402022285	chr07:55433456-55434155	+	5'	55433465	55433456
PGSC0003DMG400024333	chr12:6669457-6675795	-	5'	6669749	6669457
PGSC0003DMG400009290	chr08:48862467-48871881	-	3'	48871796	48871881
PGSC0003DMG400025257	chr01:66333046-66350046	+	5'	66342545	66333046
PGSC0003DMG400017882	chr08:12602066-12602878	-	5'	12602161	12602066
PGSC0003DMG400017882	chr08:12602066-12602878	-	3'	12602655	12602878
PGSC0003DMG400011361	chr09:52173667-52180061	+	3'	52179993	52180061
PGSC0003DMG401026486	chr03:47286620-47289158	+	5'	47288479	47286620
PGSC0003DMG400003892	chr09:5011765-5033242	+	5'	5027768	5011765
PGSC0003DMG400003892	chr09:5011765-5033242	+	3'	5032848	5033242
PGSC0003DMG400015258	chr03:50569254-50579928	+	5'	50578693	50569254
PGSC0003DMG400021734	chr02:35739783-35741652	+	5'	35739959	35739783
PGSC0003DMG400021734	chr02:35739783-35741652	+	3'	35741522	35741652
PGSC0003DMG400021341	chr01:2587959-2592782	-	3'	2592710	2592782
PGSC0003DMG400004981	chr12:53926114-53948253	-	5'	53943121	53926114
PGSC0003DMG400033099	chr06:51919134-51920236	+	3'	51920084	51920236
PGSC0003DMG400019695	chr04:55453855-55460222	-	3'	55458924	55460222
PGSC0003DMG400019892	chr07:4705383-4715281	-	3'	4715268	4715281
PGSC0003DMG400010836	chr08:43329241-43335539	+	5'	43329247	43329241
PGSC0003DMG402024734	chr01:77959108-77964067	+	3'	77963932	77964067
PGSC0003DMG400021459	chr02:17758722-17762103	-	3'	17762087	17762103
PGSC0003DMG401016456	chr02:36281307-36289601	-	5'	36281319	36281307
PGSC0003DMG401016456	chr02:36281307-36289601	-	3'	36287259	36289601
PGSC0003DMG400008659	chr07:15632583-15635474	+	3'	15635460	15635474
PGSC0003DMG400000341	chr12:3738116-3744617	-	3'	3744609	3744617
PGSC0003DMG400023526	chr05:50307271-50309023	+	3'	50309021	50309023
PGSC0003DMG400006058	chr11:8149397-8159543	+	5'	8157747	8149397
PGSC0003DMG400030051	chr04:20827610-20835274	-	5'	20832026	20827610
PGSC0003DMG401006496	chr09:10627434-10631290	+	5'	10627581	10627434
PGSC0003DMG401006496	chr09:10627434-10631290	+	3'	10630955	10631290
PGSC0003DMG402015931	chr07:9885773-9892086	+	5'	9891524	9885773
PGSC0003DMG400028611	chr01:76509975-76514557	-	3'	76514536	76514557
PGSC0003DMG400006881	chr01:66144099-66219051	-	3'	66147427	66219051
PGSC0003DMG401005194	chr01:63314039-63318370	-	3'	63318276	63318370
PGSC0003DMG400021698	chr03:33350981-33355299	-	5'	33350996	33350981
PGSC0003DMG400021698	chr03:33350981-33355299	-	3'	33352820	33355299
PGSC0003DMG400007172	chr10:59413427-59416694	+	5'	59413441	59413427
PGSC0003DMG400024154	chr06:44030200-44031661	-	5'	44030618	44030200
PGSC0003DMG400002046	chr12:55761188-55763617	-	3'	55763607	55763617
PGSC0003DMG400028501	chr06:49910179-49911132	-	5'	49910282	49910179
PGSC0003DMG400015652	chr06:28968437-28974289	+	5'	28968448	28968437
PGSC0003DMG401023438	chr05:50065854-50069936	-	5'	50066047	50065854
PGSC0003DMG400024249	chr03:41463794-41465897	-	3'	41465887	41465897
PGSC0003DMG400031832	chr09:53280838-53287120	-	3'	53287111	53287120
PGSC0003DMG400030411	chr06:56623530-56625165	-	5'	56623576	56623530
PGSC0003DMG400009994	chr04:71865901-71871812	-	3'	71871690	71871812
PGSC0003DMG400028364	chr05:668839-673110	+	5'	668859	668839
PGSC0003DMG400022628	chr05:6430351-6439230	-	3'	6438058	6439230
PGSC0003DMG400023837	chr12:60714677-60715549	-	5'	60714780	60714677
PGSC0003DMG400018610	chr05:10474416-10480448	+	5'	10479601	10474416
PGSC0003DMG400018610	chr05:10474416-10480448	+	3'	10480300	10480448
PGSC0003DMG400012067	chr08:39437138-39444042	-	5'	39437237	39437138
PGSC0003DMG400012067	chr08:39437138-39444042	-	3'	39443953	39444042
PGSC0003DMG400014840	chr08:18213671-18285381	-	5'	18235477	18213671
PGSC0003DMG400014840	chr08:18213671-18285381	-	3'	18239284	18285381
PGSC0003DMG400008988	chr01:61961271-61965858	+	5'	61961304	61961271
PGSC0003DMG400008988	chr01:61961271-61965858	+	3'	61965841	61965858
PGSC0003DMG400011890	chr01:8498219-8504310	-	5'	8498655	8498219
PGSC0003DMG400011890	chr01:8498219-8504310	-	3'	8501859	8504310
PGSC0003DMG401022197	chr07:55219056-55220459	-	5'	55219099	55219056
PGSC0003DMG400024054	chr01:55172097-55183046	-	3'	55173228	55183046
PGSC0003DMG400016613	chr09:60560454-60572432	+	5'	60560484	60560454
PGSC0003DMG400000379	chr12:4478847-4483036	-	3'	4483021	4483036
PGSC0003DMG400024783	chr01:77914826-77916075	-	3'	77916064	77916075
PGSC0003DMG400017452	chr05:12383500-12390036	+	3'	12389843	12390036
PGSC0003DMG400006384	chr04:65585586-65591416	-	3'	65591402	65591416
PGSC0003DMG401024691	chr01:76977701-76981294	+	5'	76977769	76977701
PGSC0003DMG401024691	chr01:76977701-76981294	+	3'	76981194	76981294
PGSC0003DMG400027699	chr10:48615962-48618101	+	5'	48616034	48615962
PGSC0003DMG400027699	chr10:48615962-48618101	+	3'	48618080	48618101
PGSC0003DMG400008740	chr12:6539676-6548287	+	5'	6539902	6539676
PGSC0003DMG400030079	chr09:53627134-53633557	-	5'	53627150	53627134
PGSC0003DMG400030079	chr09:53627134-53633557	-	3'	53633547	53633557
PGSC0003DMG400012038	chr04:33397908-33400998	+	3'	33400993	33400998
PGSC0003DMG400042968	chr02:46882732-46884473	+	5'	46883158	46882732
PGSC0003DMG400042968	chr02:46882732-46884473	+	3'	46884336	46884473
PGSC0003DMG400002885	chr12:2863135-2866382	+	5'	2863155	2863135
PGSC0003DMG400012134	chr08:56297184-56307241	-	5'	56297191	56297184
PGSC0003DMG400030373	chr06:57422822-57424617	+	5'	57422840	57422822
PGSC0003DMG400002658	chr09:3184176-3187326	+	5'	3184227	3184176
PGSC0003DMG400002658	chr09:3184176-3187326	+	3'	3187266	3187326
PGSC0003DMG400021135	chr02:28726381-28730239	-	3'	28730176	28730239
PGSC0003DMG400009387	chr07:49834568-49838654	+	5'	49834577	49834568
PGSC0003DMG400027224	chr05:48323123-48324282	-	5'	48323805	48323123
PGSC0003DMG400019578	chr05:37658589-37687659	-	3'	37660448	37687659
PGSC0003DMG401014189	chr03:56944239-56947012	-	5'	56944480	56944239
PGSC0003DMG400012407	chr07:53063975-53067226	+	5'	53064018	53063975
PGSC0003DMG400012407	chr07:53063975-53067226	+	3'	53067220	53067226
PGSC0003DMG400020952	chr07:37512343-37521734	-	3'	37521699	37521734
PGSC0003DMG400019633	chr11:40741466-40745150	-	3'	40745140	40745150
PGSC0003DMG402022455	chr01:75841286-75848717	-	5'	75841288	75841286
PGSC0003DMG401022195	chr07:55263577-55267156	-	3'	55267127	55267156
PGSC0003DMG400003198	chr07:371860-382945	+	3'	377669	382945
PGSC0003DMG400006451	chr09:54391098-54392332	+	3'	54392197	54392332
PGSC0003DMG402021297	chr10:2491377-2503927	+	5'	2502339	2491377
PGSC0003DMG402021297	chr10:2491377-2503927	+	3'	2503404	2503927
PGSC0003DMG402007845	chr12:1139021-1148012	-	5'	1140375	1139021
PGSC0003DMG400007190	chr10:59637588-59643503	+	5'	59637608	59637588
PGSC0003DMG400007190	chr10:59637588-59643503	+	3'	59643311	59643503
PGSC0003DMG401000105	chr01:73381889-73386534	+	3'	73386501	73386534
PGSC0003DMG400014498	chr08:43117846-43120119	+	5'	43117888	43117846
PGSC0003DMG400005706	chr03:59220366-59232173	+	5'	59222818	59220366
PGSC0003DMG400010043	chr02:44820020-44823839	+	5'	44820036	44820020
PGSC0003DMG400033034	chr06:51924902-51932852	-	5'	51924964	51924902
PGSC0003DMG401004019	chr02:43785924-43794265	+	5'	43785935	43785924
PGSC0003DMG400012792	chr04:52940875-52949164	+	5'	52940903	52940875
PGSC0003DMG400017313	chr07:50431777-50436999	-	3'	50436994	50436999
PGSC0003DMG400033100	chr06:51913496-51920234	+	3'	51914590	51920234
PGSC0003DMG400029647	chr09:58292320-58300381	-	3'	58300379	58300381
PGSC0003DMG400000112	chr01:73491195-73496666	+	5'	73495479	73491195
PGSC0003DMG400028241	chr10:55991288-55996184	+	5'	55991328	55991288
PGSC0003DMG400028241	chr10:55991288-55996184	+	3'	55996078	55996184
PGSC0003DMG400007670	chr06:44948270-44949891	+	3'	44949875	44949891
PGSC0003DMG400012254	chr08:56395183-56399788	+	5'	56395384	56395183
PGSC0003DMG400031817	chr09:52885245-52899088	-	3'	52899084	52899088
PGSC0003DMG400019217	chr10:51469604-51471880	-	5'	51469785	51469604
PGSC0003DMG400019217	chr10:51469604-51471880	-	3'	51470105	51471880
PGSC0003DMG400020075	chr06:58681491-58689067	-	5'	58681668	58681491
PGSC0003DMG400031365	chr10:51926130-51930618	-	5'	51926201	51926130
PGSC0003DMG400031365	chr10:51926130-51930618	-	3'	51930606	51930618
PGSC0003DMG400012206	chr08:54816009-54825307	-	3'	54823306	54825307
PGSC0003DMG400009394	chr07:49652176-49655000	-	5'	49652179	49652176
PGSC0003DMG400010972	chr07:5324847-5337729	+	5'	5331801	5324847
PGSC0003DMG400031026	chr03:40860529-40866144	-	3'	40865866	40866144
PGSC0003DMG400015538	chr11:45318596-45323045	+	5'	45318612	45318596
PGSC0003DMG400020551	chr06:2807655-2814414	-	5'	2807665	2807655
PGSC0003DMG400020745	chr03:34699175-34700095	-	3'	34699764	34700095
PGSC0003DMG402021263	chr10:2381146-2385954	-	3'	2385914	2385954
PGSC0003DMG400014944	chr12:21428397-21450345	-	5'	21428419	21428397
PGSC0003DMG400014944	chr12:21428397-21450345	-	3'	21434150	21450345
PGSC0003DMG400025509	chr06:1618790-1628837	+	5'	1618817	1618790
PGSC0003DMG400025509	chr06:1618790-1628837	+	3'	1628804	1628837
PGSC0003DMG400013896	chr12:6492992-6499716	+	5'	6493000	6492992
PGSC0003DMG400013896	chr12:6492992-6499716	+	3'	6499607	6499716
PGSC0003DMG400005717	chr03:59074288-59075213	+	3'	59075059	59075213
PGSC0003DMG400021118	chr02:29095938-29106035	-	3'	29104284	29106035
PGSC0003DMG400019570	chr07:38047167-38048988	+	3'	38048451	38048988
PGSC0003DMG400003537	chr02:39963359-39970101	-	3'	39970013	39970101
PGSC0003DMG401002551	chr03:59999539-60009029	-	3'	60009027	60009029
PGSC0003DMG400013366	chr11:154958-159317	+	5'	155120	154958
PGSC0003DMG400013366	chr11:154958-159317	+	3'	158955	159317
PGSC0003DMG401025908	chr01:85079061-85093775	-	5'	85092302	85079061
PGSC0003DMG400016195	chr11:2165747-2167454	-	5'	2165997	2165747
PGSC0003DMG400016195	chr11:2165747-2167454	-	3'	2167380	2167454
PGSC0003DMG400001855	chr08:50592090-50595681	+	5'	50592099	50592090
PGSC0003DMG400008430	chr07:25814517-25835137	+	5'	25834370	25814517
PGSC0003DMG400008430	chr07:25814517-25835137	+	3'	25835075	25835137
PGSC0003DMG400020489	chr08:992956-995095	+	5'	992969	992956
PGSC0003DMG400020489	chr08:992956-995095	+	3'	994886	995095
PGSC0003DMG400028192	chr10:57001200-57005760	+	5'	57001234	57001200
PGSC0003DMG400045409	chr01:78023419-78024821	+	5'	78023453	78023419
PGSC0003DMG400045409	chr01:78023419-78024821	+	3'	78024601	78024821
PGSC0003DMG402002661	chr09:3248422-3273422	+	5'	3268985	3248422
PGSC0003DMG402002661	chr09:3248422-3273422	+	3'	3273075	3273422
PGSC0003DMG400023588	chr04:8026224-8060725	-	5'	8054636	8026224
PGSC0003DMG400003673	chr02:39507416-39508042	+	5'	39507436	39507416
PGSC0003DMG400003673	chr02:39507416-39508042	+	3'	39507824	39508042
PGSC0003DMG400019974	chr01:549351-554787	-	3'	554780	554787
PGSC0003DMG402005859	chr08:5526114-5528435	-	5'	5526694	5526114
PGSC0003DMG400008585	chr09:46179835-46181545	-	5'	46180046	46179835
PGSC0003DMG400008585	chr09:46179835-46181545	-	3'	46181481	46181545
PGSC0003DMG400031479	chr11:1520862-1521913	-	5'	1521018	1520862
PGSC0003DMG400022710	chr01:5302318-5309472	+	5'	5302321	5302318
PGSC0003DMG400014712	chr06:1877080-1887700	+	5'	1887067	1877080
PGSC0003DMG400008850	chr09:2039443-2046175	+	5'	2039527	2039443
PGSC0003DMG402029202	chr00:13957101-13965226	-	5'	13957334	13957101
PGSC0003DMG400026170	chr07:47275376-47277896	-	5'	47275645	47275376
PGSC0003DMG400026170	chr07:47275376-47277896	-	3'	47277690	47277896
PGSC0003DMG400013209	chr04:35757684-35760987	-	3'	35760973	35760987
PGSC0003DMG400002552	chr03:59991570-59993139	-	5'	59991573	59991570
PGSC0003DMG400002552	chr03:59991570-59993139	-	3'	59993134	59993139
PGSC0003DMG400028315	chr05:576145-581187	-	3'	581172	581187
PGSC0003DMG400022263	chr07:55888089-55891114	+	5'	55888669	55888089
PGSC0003DMG400022263	chr07:55888089-55891114	+	3'	55891111	55891114
PGSC0003DMG400042091	chr01:57482720-57489547	-	3'	57484547	57489547
PGSC0003DMG400008351	chr10:59110042-59113154	+	5'	59111941	59110042
PGSC0003DMG400008351	chr10:59110042-59113154	+	3'	59112888	59113154
PGSC0003DMG400029391	chr12:57714813-57721545	+	5'	57714875	57714813
PGSC0003DMG400017376	chr07:43508340-43509874	-	5'	43508454	43508340
PGSC0003DMG400026549	chr02:24907789-24913763	+	5'	24907881	24907789
PGSC0003DMG400002810	chr01:77978754-77993484	+	5'	77985906	77978754
PGSC0003DMG400015498	chr02:21468603-21472477	+	5'	21468611	21468603
PGSC0003DMG400015498	chr02:21468603-21472477	+	3'	21472447	21472477
PGSC0003DMG400023796	chr01:80669050-80802417	+	5'	80748154	80669050
PGSC0003DMG400023796	chr01:80669050-80802417	+	3'	80752553	80802417
PGSC0003DMG402008055	chr11:41591745-41603448	-	5'	41595320	41591745
PGSC0003DMG401024517	chr03:54681747-54694338	+	5'	54691474	54681747
PGSC0003DMG401024517	chr03:54681747-54694338	+	3'	54694326	54694338
PGSC0003DMG400005971	chr04:1820592-1823238	-	5'	1820598	1820592
PGSC0003DMG400005971	chr04:1820592-1823238	-	3'	1822966	1823238
PGSC0003DMG400006225	chr10:42447537-42448361	+	3'	42448248	42448361
PGSC0003DMG400021433	chr02:42558274-42559221	-	3'	42559215	42559221
PGSC0003DMG400017808	chr04:35611697-35615640	-	3'	35615625	35615640
PGSC0003DMG402001381	chr02:45281933-45285147	-	3'	45283203	45285147
PGSC0003DMG402030469	chr06:57650922-57653988	-	5'	57651027	57650922
PGSC0003DMG402030469	chr06:57650922-57653988	-	3'	57653984	57653988
PGSC0003DMG403005624	chr03:59244637-59258740	-	3'	59245331	59258740
PGSC0003DMG400011684	chr04:68805146-68808811	-	5'	68807061	68805146
PGSC0003DMG400027611	chr11:12761196-12766116	+	3'	12763127	12766116
PGSC0003DMG400024502	chr03:54354657-54363363	+	5'	54355980	54354657
PGSC0003DMG402015451	chr12:56757078-56776739	-	5'	56757079	56757078
PGSC0003DMG402015451	chr12:56757078-56776739	-	3'	56759688	56776739
PGSC0003DMG402007388	chr08:40843254-40845641	+	5'	40843264	40843254
PGSC0003DMG402028340	chr05:124233-133352	-	5'	127550	124233
PGSC0003DMG400007013	chr05:44919776-44931165	-	3'	44920720	44931165
PGSC0003DMG400022819	chr10:4488196-4493564	-	3'	4493537	4493564
PGSC0003DMG400021096	chr02:29565481-29569156	-	3'	29568887	29569156
PGSC0003DMG401013065	chr01:32462017-32473393	+	5'	32462150	32462017
PGSC0003DMG401013065	chr01:32462017-32473393	+	3'	32463144	32473393
PGSC0003DMG400028439	chr02:31835751-31840468	+	5'	31836708	31835751
PGSC0003DMG400012209	chr08:54765920-54767942	-	3'	54767914	54767942
PGSC0003DMG400023466	chr05:51511516-51515352	+	5'	51511521	51511516
PGSC0003DMG400031203	chr04:54697666-54700416	+	5'	54699621	54697666
PGSC0003DMG400031203	chr04:54697666-54700416	+	3'	54700405	54700416
PGSC0003DMG400017309	chr07:51367309-51372747	+	3'	51371698	51372747
PGSC0003DMG400012294	chr08:55753273-55754847	+	5'	55753275	55753273
PGSC0003DMG400015897	chr10:49647740-49648766	-	5'	49647857	49647740
PGSC0003DMG400015897	chr10:49647740-49648766	-	3'	49648738	49648766
PGSC0003DMG403005911	chr06:54367408-54383371	-	5'	54381540	54367408
PGSC0003DMG403005911	chr06:54367408-54383371	-	3'	54383364	54383371
PGSC0003DMG400024967	chr02:43038161-43040576	-	3'	43040566	43040576
PGSC0003DMG400006416	chr04:63558273-63562377	-	5'	63558530	63558273
PGSC0003DMG400027460	chr07:2290036-2300264	+	5'	2290366	2290036
PGSC0003DMG400027460	chr07:2290036-2300264	+	3'	2300253	2300264
PGSC0003DMG400009421	chr02:27162898-27169362	+	3'	27169334	27169362
PGSC0003DMG400026853	chr00:21407612-21408922	+	5'	21407639	21407612
PGSC0003DMG400026853	chr00:21407612-21408922	+	3'	21408792	21408922
PGSC0003DMG400003755	chr04:70249936-70252231	-	5'	70250080	70249936
PGSC0003DMG400013719	chr08:8353178-8359538	-	3'	8359325	8359538
PGSC0003DMG400004328	chr10:18716941-18721982	+	3'	18721970	18721982
PGSC0003DMG400014582	chr05:46152904-46193174	-	5'	46186916	46152904
PGSC0003DMG400026255	chr08:51192564-51194487	-	5'	51192833	51192564
PGSC0003DMG400026255	chr08:51192564-51194487	-	3'	51194471	51194487
PGSC0003DMG400017439	chr05:12031116-12037570	+	5'	12031125	12031116
PGSC0003DMG400004554	chr08:50839625-50846384	-	3'	50846366	50846384
PGSC0003DMG400027649	chr07:51841042-51841659	+	3'	51841537	51841659
PGSC0003DMG400027062	chr06:52902267-52913908	+	5'	52907944	52902267
PGSC0003DMG400008764	chr04:11762315-11773188	+	5'	11762331	11762315
PGSC0003DMG400008764	chr04:11762315-11773188	+	3'	11767463	11773188
PGSC0003DMG400010225	chr02:32431818-32433315	+	5'	32431835	32431818
PGSC0003DMG400015846	chr06:18314558-18317107	-	3'	18317105	18317107
PGSC0003DMG400000324	chr12:3451493-3458316	-	5'	3454068	3451493
PGSC0003DMG400021200	chr02:28681840-28692060	+	5'	28689272	28681840
PGSC0003DMG400021200	chr02:28681840-28692060	+	3'	28689999	28692060
PGSC0003DMG400012704	chr04:11252614-11258143	+	3'	11257708	11258143
PGSC0003DMG400021134	chr02:28744720-28752511	-	3'	28752505	28752511
PGSC0003DMG400031755	chr02:33100796-33106526	-	3'	33106525	33106526
PGSC0003DMG400013629	chr02:37830842-37832490	+	3'	37832400	37832490
PGSC0003DMG400004152	chr06:3458641-3459989	-	3'	3459983	3459989
PGSC0003DMG400034939	chr06:56857762-56860149	-	5'	56859456	56857762
PGSC0003DMG400034939	chr06:56857762-56860149	-	3'	56860115	56860149
PGSC0003DMG400016273	chr06:40142286-40144477	-	5'	40142287	40142286
PGSC0003DMG400027509	chr01:74477012-74484186	-	5'	74477169	74477012
PGSC0003DMG400027509	chr01:74477012-74484186	-	3'	74484054	74484186
PGSC0003DMG400011065	chr10:54345097-54347800	+	3'	54347797	54347800
PGSC0003DMG400027852	chr04:69382799-69390759	+	5'	69382808	69382799
PGSC0003DMG400027852	chr04:69382799-69390759	+	3'	69385382	69390759
PGSC0003DMG401022539	chr03:3794645-3803547	+	3'	3803536	3803547
PGSC0003DMG400042183	chr08:49630907-49633252	+	5'	49631734	49630907
PGSC0003DMG400042183	chr08:49630907-49633252	+	3'	49632849	49633252
PGSC0003DMG400010265	chr10:38760230-38768280	+	3'	38768271	38768280
PGSC0003DMG400020743	chr03:34645797-34648960	-	3'	34648901	34648960
PGSC0003DMG400005837	chr08:5091058-5092585	-	3'	5092562	5092585
PGSC0003DMG402020303	chr09:35656217-35675209	+	5'	35672015	35656217
PGSC0003DMG401009662	chr12:11074186-11084413	+	3'	11076353	11084413
PGSC0003DMG401024815	chr04:58168313-58170412	-	5'	58168569	58168313
PGSC0003DMG401024815	chr04:58168313-58170412	-	3'	58169995	58170412
PGSC0003DMG400017444	chr05:12194269-12197319	+	5'	12194692	12194269
PGSC0003DMG401005640	chr03:58895378-58899823	-	3'	58899805	58899823
PGSC0003DMG400027075	chr06:52575114-52576233	+	5'	52575120	52575114
PGSC0003DMG401027620	chr11:12619395-12632676	-	5'	12619426	12619395
PGSC0003DMG401027620	chr11:12619395-12632676	-	3'	12627140	12632676
PGSC0003DMG400028781	chr06:50783313-50786548	-	5'	50783994	50783313
PGSC0003DMG400028781	chr06:50783313-50786548	-	3'	50786541	50786548
PGSC0003DMG400023883	chr02:19973495-19980190	-	5'	19973500	19973495
PGSC0003DMG400018082	chr03:53032298-53037977	-	3'	53037916	53037977
PGSC0003DMG400019657	chr05:1073875-1075450	-	5'	1074029	1073875
PGSC0003DMG400019657	chr05:1073875-1075450	-	3'	1075417	1075450
PGSC0003DMG401004368	chr12:52818608-52853005	+	5'	52818710	52818608
PGSC0003DMG401004368	chr12:52818608-52853005	+	3'	52819304	52853005
PGSC0003DMG400026262	chr08:51373209-51375447	-	3'	51375433	51375447
PGSC0003DMG400003296	chr01:74443508-74451922	-	3'	74451912	74451922
PGSC0003DMG400022885	chr03:61505990-61512787	-	3'	61512715	61512787
PGSC0003DMG400000776	chr04:59015347-59017248	+	3'	59016839	59017248
PGSC0003DMG400026543	chr11:39864307-39873867	-	5'	39864565	39864307
PGSC0003DMG400003814	chr09:51419742-51421678	+	5'	51419889	51419742
PGSC0003DMG400017477	chr02:19198688-19201168	+	3'	19201161	19201168
PGSC0003DMG400018220	chr01:79395749-79397455	-	5'	79395755	79395749
PGSC0003DMG400018220	chr01:79395749-79397455	-	3'	79397384	79397455
PGSC0003DMG400026593	chr06:44393020-44395156	-	5'	44393173	44393020
PGSC0003DMG400014496	chr08:43082829-43091958	+	5'	43082891	43082829
PGSC0003DMG400003060	chr08:54352445-54357886	-	5'	54357106	54352445
PGSC0003DMG400022362	chr02:34718203-34730991	-	3'	34721137	34730991
PGSC0003DMG400027154	chr05:48562766-48568768	+	3'	48568764	48568768
PGSC0003DMG400032198	chr01:1726871-1733415	-	5'	1730931	1726871
PGSC0003DMG400032198	chr01:1726871-1733415	-	3'	1733400	1733415
PGSC0003DMG400021614	chr09:61335782-61352528	+	5'	61348747	61335782
PGSC0003DMG400002719	chr09:3888677-3898890	-	3'	3898320	3898890
PGSC0003DMG400028336	chr05:165512-172895	-	3'	172874	172895
PGSC0003DMG400024829	chr04:57860547-57862922	-	3'	57862051	57862922
PGSC0003DMG400030814	chr04:64022066-64024235	+	5'	64022125	64022066
PGSC0003DMG400015575	chr05:7239163-7242631	-	3'	7242611	7242631
PGSC0003DMG400007574	chr12:50568117-50579747	-	5'	50578203	50568117
PGSC0003DMG400007574	chr12:50568117-50579747	-	3'	50579583	50579747
PGSC0003DMG400006795	chr01:65653014-65669713	+	5'	65653022	65653014
PGSC0003DMG400006795	chr01:65653014-65669713	+	3'	65661533	65669713
PGSC0003DMG400009935	chr04:70793397-70798584	-	5'	70793406	70793397
PGSC0003DMG400009935	chr04:70793397-70798584	-	3'	70797526	70798584
PGSC0003DMG400030791	chr06:40787752-40794976	+	3'	40790387	40794976
PGSC0003DMG400011633	chr09:11719638-11722853	-	5'	11719670	11719638
PGSC0003DMG400011633	chr09:11719638-11722853	-	3'	11722785	11722853
PGSC0003DMG400019677	chr11:42006169-42008998	-	3'	42008992	42008998
PGSC0003DMG400022670	chr01:58902806-58905551	+	5'	58902824	58902806
PGSC0003DMG400022670	chr01:58902806-58905551	+	3'	58905487	58905551
PGSC0003DMG400003403	chr06:2279024-2283174	+	5'	2279041	2279024
PGSC0003DMG400003403	chr06:2279024-2283174	+	3'	2280964	2283174
PGSC0003DMG400001596	chr01:87160535-87165436	-	3'	87164471	87165436
PGSC0003DMG400007425	chr11:3576894-3581175	-	5'	3576895	3576894
PGSC0003DMG400031286	chr09:58998101-59000248	-	5'	58998271	58998101
PGSC0003DMG400031286	chr09:58998101-59000248	-	3'	58999480	59000248
PGSC0003DMG400018744	chr07:2638797-2640484	+	5'	2638837	2638797
PGSC0003DMG400018744	chr07:2638797-2640484	+	3'	2640351	2640484
PGSC0003DMG400008590	chr10:52643236-52648788	-	3'	52648783	52648788
PGSC0003DMG400030115	chr08:38092067-38109999	+	5'	38092930	38092067
PGSC0003DMG400030115	chr08:38092067-38109999	+	3'	38098857	38109999
PGSC0003DMG400026709	chr10:46163619-46164411	-	5'	46163894	46163619
PGSC0003DMG400026542	chr11:39846057-39848590	-	5'	39846186	39846057
PGSC0003DMG400022746	chr08:53728302-53734733	-	3'	53732590	53734733
PGSC0003DMG400001628	chr01:87229243-87232060	+	3'	87229810	87232060
PGSC0003DMG400029580	chr08:44804907-44813708	-	5'	44809457	44804907
PGSC0003DMG400029580	chr08:44804907-44813708	-	3'	44813693	44813708
PGSC0003DMG400004252	chr12:54377536-54379850	+	5'	54377545	54377536
PGSC0003DMG400040535	chr06:9680793-9681383	+	5'	9680801	9680793
PGSC0003DMG400040535	chr06:9680793-9681383	+	3'	9681124	9681383
PGSC0003DMG400026458	chr12:51072789-51088348	+	5'	51073392	51072789
PGSC0003DMG400026458	chr12:51072789-51088348	+	3'	51075860	51088348
PGSC0003DMG400021011	chr02:13234929-13236748	-	3'	13236742	13236748
PGSC0003DMG400022217	chr07:54846232-54850303	-	3'	54850298	54850303
PGSC0003DMG400039325	chr07:33687975-33846783	-	5'	33688149	33687975
PGSC0003DMG400039325	chr07:33687975-33846783	-	3'	33688957	33846783
PGSC0003DMG400035559	chr08:35920710-35922371	-	5'	35921158	35920710
PGSC0003DMG400035559	chr08:35920710-35922371	-	3'	35922228	35922371
PGSC0003DMG401009190	chr03:62054661-62059363	-	5'	62054692	62054661
PGSC0003DMG400028690	chr11:6593059-6599654	+	3'	6599628	6599654
PGSC0003DMG400017305	chr07:51255505-51268365	+	3'	51265169	51268365
PGSC0003DMG400030181	chr04:6651469-6655774	+	5'	6651610	6651469
PGSC0003DMG406000012	ChrUn:1621249-1623170	+	5'	1621292	1621249
PGSC0003DMG400012762	chr01:70720412-70728217	-	5'	70720425	70720412
PGSC0003DMG400020685	chr12:5163340-5177375	+	5'	5170968	5163340
PGSC0003DMG400020685	chr12:5163340-5177375	+	3'	5177370	5177375
PGSC0003DMG400017593	chr10:52190789-52194083	+	5'	52190845	52190789
PGSC0003DMG400012002	chr06:55567009-55568588	+	5'	55567139	55567009
PGSC0003DMG400036713	chr02:5317962-5346863	-	5'	5344748	5317962
PGSC0003DMG400036713	chr02:5317962-5346863	-	3'	5346841	5346863
PGSC0003DMG400012645	chr02:47655111-47656974	-	5'	47655999	47655111
PGSC0003DMG401029307	chr12:57624972-57635093	-	5'	57625652	57624972
PGSC0003DMG400024781	chr01:77899363-77901966	-	3'	77901888	77901966
PGSC0003DMG400001597	chr01:87153110-87160149	-	5'	87153114	87153110
PGSC0003DMG400023793	chr01:80831654-80840106	+	5'	80832499	80831654
PGSC0003DMG400012929	chr03:19830701-19835041	-	3'	19835003	19835041
PGSC0003DMG400022855	chr01:59973728-59978065	-	3'	59978058	59978065
PGSC0003DMG400027187	chr05:48090781-48095802	-	3'	48095798	48095802
PGSC0003DMG400010751	chr03:38258249-38263936	+	5'	38261814	38258249
PGSC0003DMG400011161	chr07:1493065-1499434	+	3'	1499406	1499434
PGSC0003DMG400002790	chr01:78411990-78412743	+	5'	78411996	78411990
PGSC0003DMG400022425	chr02:34446563-34453480	+	5'	34446675	34446563
PGSC0003DMG400022425	chr02:34446563-34453480	+	3'	34453459	34453480
PGSC0003DMG400004379	chr03:1610928-1615763	-	5'	1611046	1610928
PGSC0003DMG400004379	chr03:1610928-1615763	-	3'	1615724	1615763
PGSC0003DMG400016599	chr09:60664392-60666578	-	5'	60664498	60664392
PGSC0003DMG400032163	chr01:1054462-1057756	-	5'	1054502	1054462
PGSC0003DMG400032163	chr01:1054462-1057756	-	3'	1056145	1057756
PGSC0003DMG400013271	chr11:644115-647004	-	5'	644140	644115
PGSC0003DMG400013271	chr11:644115-647004	-	3'	644741	647004
PGSC0003DMG400020433	chr07:50361240-50367124	+	5'	50361362	50361240
PGSC0003DMG401027528	chr01:74537783-74542730	+	3'	74542672	74542730
PGSC0003DMG400015377	chr12:336591-338623	+	5'	336603	336591
PGSC0003DMG400021554	chr09:5352897-5355204	-	5'	5352916	5352897
PGSC0003DMG401012419	chr07:53249091-53249785	+	5'	53249108	53249091
PGSC0003DMG401012419	chr07:53249091-53249785	+	3'	53249620	53249785
PGSC0003DMG400028303	chr05:864643-868157	-	3'	867059	868157
PGSC0003DMG400041458	chr04:10009513-10012344	-	5'	10009825	10009513
PGSC0003DMG400028840	chr12:53301462-53314331	-	5'	53301855	53301462
PGSC0003DMG400028840	chr12:53301462-53314331	-	3'	53307666	53314331
PGSC0003DMG400029833	chr10:58038427-58039658	+	3'	58039539	58039658
PGSC0003DMG400011072	chr10:54287396-54290230	+	5'	54287409	54287396
PGSC0003DMG401011095	chr10:53942932-53952115	+	5'	53949823	53942932
PGSC0003DMG401011095	chr10:53942932-53952115	+	3'	53952046	53952115
PGSC0003DMG404026432	chr09:59384450-59386293	-	5'	59385823	59384450
PGSC0003DMG401000094	chr01:73119516-73125843	+	5'	73125081	73119516
PGSC0003DMG400019271	chr07:54039357-54043310	+	3'	54043164	54043310
PGSC0003DMG400000994	chr11:6258146-6264578	-	3'	6264513	6264578
PGSC0003DMG400000534	chr03:47000550-47002361	-	5'	47000800	47000550
PGSC0003DMG400000534	chr03:47000550-47002361	-	3'	47002333	47002361
PGSC0003DMG400041311	chr09:58995133-58998148	+	3'	58997943	58998148
PGSC0003DMG400005125	chr01:83228725-83234436	-	3'	83232252	83234436
PGSC0003DMG400008377	chr10:59258871-59264888	-	3'	59264872	59264888
PGSC0003DMG400009892	chr04:71367315-71374544	+	5'	71367331	71367315
PGSC0003DMG400011217	chr07:1504544-1508588	-	5'	1504838	1504544
PGSC0003DMG400011217	chr07:1504544-1508588	-	3'	1508427	1508588
PGSC0003DMG400001460	chr02:45556606-45560606	+	5'	45556630	45556606
PGSC0003DMG400015544	chr11:44997258-45004964	-	3'	45004948	45004964
PGSC0003DMG403004220	chr01:53712241-53717196	-	5'	53712245	53712241
PGSC0003DMG403004220	chr01:53712241-53717196	-	3'	53714068	53717196
PGSC0003DMG402018646	chr01:88033281-88035607	+	5'	88033325	88033281
PGSC0003DMG402018646	chr01:88033281-88035607	+	3'	88035500	88035607
PGSC0003DMG400029563	chr08:45151451-45162195	+	5'	45153186	45151451
PGSC0003DMG400029563	chr08:45151451-45162195	+	3'	45158545	45162195
PGSC0003DMG400030994	chr05:8215267-8220260	-	5'	8215404	8215267
PGSC0003DMG400003000	chr11:43350607-43364734	+	3'	43363924	43364734
PGSC0003DMG401016632	chr06:33718468-33726668	+	5'	33718481	33718468
PGSC0003DMG400024535	chr03:55080248-55086682	+	5'	55080279	55080248
PGSC0003DMG400006161	chr07:44669878-44681516	-	3'	44671654	44681516
PGSC0003DMG400026162	chr07:47576740-47577478	-	5'	47576746	47576740
PGSC0003DMG400031871	chr01:49227974-49230478	-	5'	49228441	49227974
PGSC0003DMG400031871	chr01:49227974-49230478	-	3'	49229047	49230478
PGSC0003DMG400021051	chr00:24816389-24862863	+	5'	24859804	24816389
PGSC0003DMG400021051	chr00:24816389-24862863	+	3'	24862824	24862863
PGSC0003DMG400008455	chr05:49847025-49852007	+	5'	49847038	49847025
PGSC0003DMG400027450	chr07:1954660-1967851	+	5'	1954668	1954660
PGSC0003DMG400027450	chr07:1954660-1967851	+	3'	1964196	1967851
PGSC0003DMG400012802	chr04:53056134-53061964	-	5'	53057725	53056134
PGSC0003DMG400012802	chr04:53056134-53061964	-	3'	53061960	53061964
PGSC0003DMG402028683	chr11:6729362-6736801	+	5'	6729365	6729362
PGSC0003DMG400001065	chr12:5010910-5014465	+	5'	5010917	5010910
PGSC0003DMG402027531	chr04:62423206-62432185	-	3'	62431915	62432185
PGSC0003DMG400017436	chr05:11952993-11968697	+	5'	11967875	11952993
PGSC0003DMG400017436	chr05:11952993-11968697	+	3'	11968298	11968697
PGSC0003DMG402005699	chr03:59407840-59410863	+	5'	59407864	59407840
PGSC0003DMG400014549	chr05:2963559-2969054	+	5'	2963585	2963559
PGSC0003DMG401016141	chr11:2376352-2433801	+	5'	2429117	2376352
PGSC0003DMG401016141	chr11:2376352-2433801	+	3'	2433758	2433801
PGSC0003DMG400039453	chr04:3137847-3139475	-	5'	3138009	3137847
PGSC0003DMG400039453	chr04:3137847-3139475	-	3'	3138797	3139475
PGSC0003DMG400009269	chr11:14532520-14559218	+	5'	14558729	14532520
PGSC0003DMG400018146	chr03:52906781-52909093	+	5'	52906784	52906781
PGSC0003DMG400023955	chr06:30464415-30470304	-	3'	30470256	30470304
PGSC0003DMG400038700	chr07:46540101-46545333	+	3'	46545084	46545333
PGSC0003DMG402024654	chr03:55453164-55458448	-	5'	55453167	55453164
PGSC0003DMG400014459	chr12:48514277-48518548	-	3'	48518536	48518548
PGSC0003DMG400003216	chr03:46310921-46311622	+	5'	46310982	46310921
PGSC0003DMG400001683	chr01:68317720-68350154	+	5'	68348103	68317720
PGSC0003DMG400001683	chr01:68317720-68350154	+	3'	68350059	68350154
PGSC0003DMG400029897	chr08:20578864-20584704	+	3'	20584698	20584704
PGSC0003DMG400007861	chr12:1584025-1590028	-	5'	1584805	1584025
PGSC0003DMG406000379	ChrUn:14435649-14436381	-	5'	14435992	14435649
PGSC0003DMG400000065	chr01:72721777-72729290	+	3'	72727753	72729290
PGSC0003DMG401012482	chr08:432293-438407	-	5'	432367	432293
PGSC0003DMG400001562	chr02:38363120-38368366	-	5'	38363131	38363120
PGSC0003DMG400001562	chr02:38363120-38368366	-	3'	38367876	38368366
PGSC0003DMG402018777	chr11:17342070-17345325	-	3'	17344921	17345325
PGSC0003DMG403001548	chr09:57428060-57439142	+	5'	57428085	57428060
PGSC0003DMG403001548	chr09:57428060-57439142	+	3'	57434564	57439142
PGSC0003DMG400010485	chr01:4637077-4645551	-	3'	4645541	4645551
PGSC0003DMG400007119	chr06:55034225-55057818	+	5'	55055968	55034225
PGSC0003DMG400024251	chr03:41549150-41552789	-	5'	41549390	41549150
PGSC0003DMG400024251	chr03:41549150-41552789	-	3'	41552341	41552789
PGSC0003DMG400019350	chr09:48146457-48152873	+	5'	48147322	48146457
PGSC0003DMG400018097	chr03:52672407-52675309	-	3'	52674636	52675309
PGSC0003DMG400009279	chr11:14012096-14019690	-	5'	14012207	14012096
PGSC0003DMG402015202	chr03:50583446-50602250	-	5'	50584576	50583446
PGSC0003DMG402015202	chr03:50583446-50602250	-	3'	50587529	50602250
PGSC0003DMG400002711	chr09:3707317-3710914	-	3'	3710903	3710914
PGSC0003DMG400020165	chr06:58278386-58280845	+	5'	58278397	58278386
PGSC0003DMG400014069	chr09:61034839-61050363	-	3'	61040101	61050363
PGSC0003DMG400008511	chr07:7441777-7461155	-	5'	7457774	7441777
PGSC0003DMG400030019	chr09:18554604-18562329	+	3'	18560119	18562329
PGSC0003DMG400005613	chr03:59458866-59461028	-	5'	59458880	59458866
PGSC0003DMG402012386	chr07:52650854-52659776	+	5'	52651099	52650854
PGSC0003DMG400015277	chr03:50343896-50346888	+	5'	50343898	50343896
PGSC0003DMG400006217	chr10:42108061-42111048	-	5'	42108080	42108061
PGSC0003DMG400002593	chr03:60836388-60844444	+	5'	60836532	60836388
PGSC0003DMG400013232	chr09:61394283-61408022	+	5'	61401679	61394283
PGSC0003DMG400001114	chr10:16336515-16340222	+	3'	16340211	16340222
PGSC0003DMG400003596	chr02:40489333-40491690	+	5'	40489349	40489333
PGSC0003DMG400007074	chr07:52588668-52596667	+	3'	52596599	52596667
PGSC0003DMG400030953	chr01:86365852-86376953	+	3'	86367431	86376953
PGSC0003DMG400029282	chr12:58038415-58042260	-	5'	58038442	58038415
PGSC0003DMG400011621	chr09:11254964-11377454	-	5'	11307427	11254964
PGSC0003DMG400011621	chr09:11254964-11377454	-	3'	11313424	11377454
PGSC0003DMG400018428	chr05:4588620-4595832	-	5'	4589149	4588620
PGSC0003DMG400018428	chr05:4588620-4595832	-	3'	4595717	4595832
PGSC0003DMG400001775	chr09:6264312-6280323	+	5'	6276068	6264312
PGSC0003DMG402011427	chr10:59031411-59036134	+	3'	59036081	59036134
PGSC0003DMG400009097	chr03:44816764-44819683	-	3'	44819678	44819683
PGSC0003DMG400029765	chr01:81607819-81612664	+	5'	81607965	81607819
PGSC0003DMG400029765	chr01:81607819-81612664	+	3'	81612487	81612664
PGSC0003DMG400000414	chr11:39121097-39124712	+	5'	39121268	39121097
PGSC0003DMG400000414	chr11:39121097-39124712	+	3'	39124703	39124712
PGSC0003DMG400003947	chr08:53410249-53421584	+	5'	53415784	53410249
PGSC0003DMG400033628	chr08:42377833-42386004	-	3'	42385995	42386004
PGSC0003DMG401004870	chr06:48287524-48300184	-	5'	48293643	48287524
PGSC0003DMG400004369	chr12:52871269-52874251	+	5'	52871285	52871269
PGSC0003DMG400004369	chr12:52871269-52874251	+	3'	52874247	52874251
PGSC0003DMG400028910	chr06:50208955-50211415	+	3'	50211300	50211415
PGSC0003DMG401013540	chr07:40921626-40929794	-	3'	40929778	40929794
PGSC0003DMG400004647	chr12:60411417-60419543	+	3'	60419534	60419543
PGSC0003DMG400024837	chr04:57711492-57714859	-	5'	57711530	57711492
PGSC0003DMG400024837	chr04:57711492-57714859	-	3'	57714716	57714859
PGSC0003DMG400000745	chr02:23854874-23865822	-	5'	23864174	23854874
PGSC0003DMG402031322	chr06:46929146-47104035	+	5'	47044197	46929146
PGSC0003DMG402031322	chr06:46929146-47104035	+	3'	47048435	47104035
PGSC0003DMG400001711	chr01:68314771-68323285	-	3'	68316828	68323285
PGSC0003DMG400021678	chr10:4032115-4037550	+	5'	4033892	4032115
PGSC0003DMG403008332	chr03:36791368-36797890	-	5'	36791909	36791368
PGSC0003DMG400028707	chr04:46893292-46901998	+	3'	46901951	46901998
PGSC0003DMG400007899	chr12:2229473-2231824	-	5'	2229648	2229473
PGSC0003DMG400007899	chr12:2229473-2231824	-	3'	2231821	2231824
PGSC0003DMG400024410	chr12:45025366-45029118	-	5'	45025373	45025366
PGSC0003DMG400014509	chr08:42971076-42990196	-	5'	42987478	42971076
PGSC0003DMG400001662	chr01:86846469-86849599	+	5'	86846484	86846469
PGSC0003DMG400025758	chr01:83826750-83835122	+	5'	83827906	83826750
PGSC0003DMG400025758	chr01:83826750-83835122	+	3'	83834744	83835122
PGSC0003DMG400033691	chr03:48526008-48530094	+	5'	48526013	48526008
PGSC0003DMG400000280	chr12:3718082-3720670	+	5'	3718188	3718082
PGSC0003DMG400030625	chr02:42176502-42180503	+	3'	42180502	42180503
PGSC0003DMG400031730	chr03:47695140-47700963	+	5'	47695147	47695140
PGSC0003DMG400001528	chr02:38744459-38745679	+	5'	38744461	38744459
PGSC0003DMG401017193	chr09:55782532-55788514	-	3'	55788505	55788514
PGSC0003DMG400005793	chr08:5151637-5157494	+	5'	5151643	5151637
PGSC0003DMG400014838	chr08:18189716-18194947	-	5'	18189727	18189716
PGSC0003DMG400027967	chr04:63341415-63344826	+	3'	63344663	63344826
PGSC0003DMG400018129	chr03:51966115-51973422	-	5'	51966265	51966115
PGSC0003DMG400026070	chr06:46640964-46645516	-	5'	46641242	46640964
PGSC0003DMG400026070	chr06:46640964-46645516	-	3'	46645451	46645516
PGSC0003DMG401025624	chr01:11997965-12004657	+	5'	11998016	11997965
PGSC0003DMG400027976	chr06:31172331-31173226	-	3'	31173218	31173226
PGSC0003DMG400006101	chr09:55086801-55089662	-	3'	55089656	55089662
PGSC0003DMG400032524	chr03:56182365-56197450	-	5'	56182447	56182365
PGSC0003DMG400032524	chr03:56182365-56197450	-	3'	56183119	56197450
PGSC0003DMG400026885	chr00:37590445-37591981	+	3'	37591969	37591981
PGSC0003DMG400024979	chr02:43220383-43226277	-	5'	43220446	43220383
PGSC0003DMG400028694	chr11:6479281-6486765	+	5'	6479282	6479281
PGSC0003DMG400027559	chr04:62208198-62210202	+	5'	62208218	62208198
PGSC0003DMG400007578	chr12:50590876-50595534	+	5'	50590898	50590876
PGSC0003DMG400029406	chr12:57465469-57469236	+	3'	57468885	57469236
PGSC0003DMG400030645	chr02:41806512-41807174	-	3'	41807166	41807174
PGSC0003DMG400009782	chr10:12157670-12160153	+	5'	12157799	12157670
PGSC0003DMG400009782	chr10:12157670-12160153	+	3'	12159927	12160153
PGSC0003DMG402018810	chr08:33345410-33369620	-	5'	33353588	33345410
PGSC0003DMG402018810	chr08:33345410-33369620	-	3'	33358268	33369620
PGSC0003DMG400039300	chr11:29911547-29913836	+	5'	29911586	29911547
PGSC0003DMG400039300	chr11:29911547-29913836	+	3'	29913351	29913836
PGSC0003DMG400020456	chr06:45598703-45600801	+	5'	45598765	45598703
PGSC0003DMG400020456	chr06:45598703-45600801	+	3'	45600702	45600801
PGSC0003DMG400026915	chr06:53794680-53797188	-	5'	53794736	53794680
PGSC0003DMG400026915	chr06:53794680-53797188	-	3'	53796177	53797188
PGSC0003DMG400025612	chr05:5764630-5770731	+	5'	5765092	5764630
PGSC0003DMG400025612	chr05:5764630-5770731	+	3'	5768126	5770731
PGSC0003DMG400009123	chr03:45297991-45302326	-	3'	45302323	45302326
PGSC0003DMG400002890	chr12:2943675-2947071	+	5'	2943690	2943675
PGSC0003DMG400014381	chr10:1058566-1062303	+	3'	1062194	1062303
PGSC0003DMG400040129	chr10:57202291-57212526	-	5'	57211366	57202291
PGSC0003DMG400040129	chr10:57202291-57212526	-	3'	57212259	57212526
PGSC0003DMG400019624	chr11:40810794-40818190	+	3'	40818184	40818190
PGSC0003DMG400043560	chr05:1244478-1246322	+	5'	1244512	1244478
PGSC0003DMG400043560	chr05:1244478-1246322	+	3'	1246113	1246322
PGSC0003DMG400030959	chr01:86251286-86252765	-	5'	86252295	86251286
PGSC0003DMG400030959	chr01:86251286-86252765	-	3'	86252686	86252765
PGSC0003DMG400039931	chr12:19793906-19795953	+	3'	19794570	19795953
PGSC0003DMG402012873	chr04:32375841-32403621	+	5'	32398391	32375841
PGSC0003DMG400020432	chr07:50385331-50389432	+	3'	50389170	50389432
PGSC0003DMG400016278	chr06:40021571-40055776	-	3'	40031065	40055776
PGSC0003DMG400030564	chr05:3728533-3735721	+	5'	3728959	3728533
PGSC0003DMG400029616	chr09:58272566-58276897	+	3'	58274924	58276897
PGSC0003DMG400029807	chr12:10193764-10202709	+	5'	10193776	10193764
PGSC0003DMG400005200	chr01:63196377-63206338	-	5'	63196415	63196377
PGSC0003DMG400003590	chr02:38978917-38987315	-	3'	38987309	38987315
PGSC0003DMG400003933	chr08:53182396-53188626	-	5'	53182409	53182396
PGSC0003DMG400003933	chr08:53182396-53188626	-	3'	53188621	53188626
PGSC0003DMG400024567	chr03:53540506-53544584	-	3'	53544562	53544584
PGSC0003DMG400012776	chr01:70641175-70702234	+	5'	70693695	70641175
PGSC0003DMG400012776	chr01:70641175-70702234	+	3'	70702211	70702234
PGSC0003DMG400030510	chr05:3899581-3909624	-	5'	3903471	3899581
PGSC0003DMG400013354	chr11:410955-415100	+	5'	411075	410955
PGSC0003DMG400013354	chr11:410955-415100	+	3'	415065	415100
PGSC0003DMG400026050	chr01:69380912-69390403	+	5'	69380916	69380912
PGSC0003DMG400014328	chr03:42558052-42583436	-	5'	42580493	42558052
PGSC0003DMG400009236	chr11:8836109-8840844	+	5'	8838803	8836109
PGSC0003DMG400009236	chr11:8836109-8840844	+	3'	8839357	8840844
PGSC0003DMG402022274	chr07:55675433-55680736	+	5'	55675864	55675433
PGSC0003DMG402022274	chr07:55675433-55680736	+	3'	55677465	55680736
PGSC0003DMG400022441	chr02:34108606-34119193	+	5'	34108614	34108606
PGSC0003DMG400011842	chr07:294561-296216	-	5'	294672	294561
PGSC0003DMG400016294	chr06:39505742-39522264	-	5'	39505745	39505742
PGSC0003DMG400016294	chr06:39505742-39522264	-	3'	39510751	39522264
PGSC0003DMG400023381	chr05:51115707-51120374	-	5'	51115845	51115707
PGSC0003DMG400023381	chr05:51115707-51120374	-	3'	51120025	51120374
PGSC0003DMG400022222	chr07:54787650-54790506	-	5'	54788805	54787650
PGSC0003DMG400022222	chr07:54787650-54790506	-	3'	54790271	54790506
PGSC0003DMG400004596	chr12:59680653-59682632	+	5'	59680660	59680653
PGSC0003DMG400026534	chr11:39757786-39767719	-	3'	39767718	39767719
PGSC0003DMG400024281	chr12:5776475-5786856	-	5'	5776516	5776475
PGSC0003DMG400024281	chr12:5776475-5786856	-	3'	5780741	5786856
PGSC0003DMG400007497	chr06:55920360-55924144	+	5'	55920368	55920360
PGSC0003DMG400002405	chr06:2745853-2783653	-	5'	2745864	2745853
PGSC0003DMG400002405	chr06:2745853-2783653	-	3'	2747246	2783653
PGSC0003DMG400004364	chr12:52756677-52762007	+	5'	52756750	52756677
PGSC0003DMG400021791	chr03:32855467-32930553	+	3'	32856826	32930553
PGSC0003DMG403024610	chr03:54616018-54617373	-	5'	54616709	54616018
PGSC0003DMG403024610	chr03:54616018-54617373	-	3'	54617351	54617373
PGSC0003DMG402023438	chr05:50053867-50061098	-	3'	50061080	50061098
PGSC0003DMG400004759	chr08:52292985-52297881	-	5'	52292996	52292985
PGSC0003DMG400004759	chr08:52292985-52297881	-	3'	52297862	52297881
PGSC0003DMG400028255	chr10:55764393-55769158	+	5'	55764453	55764393
PGSC0003DMG400022735	chr08:53803808-53814022	+	5'	53803959	53803808
PGSC0003DMG400022735	chr08:53803808-53814022	+	3'	53813838	53814022
PGSC0003DMG400006843	chr01:65035925-65055367	-	3'	65038698	65055367
PGSC0003DMG400025804	chr01:84748617-84749650	+	3'	84749527	84749650
PGSC0003DMG400012856	chr12:9560319-9567825	+	5'	9563547	9560319
PGSC0003DMG400012856	chr12:9560319-9567825	+	3'	9565995	9567825
PGSC0003DMG401011155	chr07:1331872-1334846	+	5'	1331886	1331872
PGSC0003DMG401011155	chr07:1331872-1334846	+	3'	1333311	1334846
PGSC0003DMG400021613	chr09:61352610-61360128	+	5'	61352621	61352610
PGSC0003DMG400014972	chr03:23065553-23079646	+	5'	23066512	23065553
PGSC0003DMG400014972	chr03:23065553-23079646	+	3'	23068182	23079646
PGSC0003DMG400027499	chr01:74717411-74721672	-	3'	74721629	74721672
PGSC0003DMG400005521	chr03:31555625-31558515	+	5'	31556889	31555625
PGSC0003DMG400005521	chr03:31555625-31558515	+	3'	31557275	31558515
PGSC0003DMG400000448	chr11:38977341-38983034	-	3'	38982989	38983034
PGSC0003DMG400008118	chr11:41033058-41035064	+	3'	41035062	41035064
PGSC0003DMG402009459	chr11:35814237-35856119	+	5'	35814243	35814237
PGSC0003DMG402009459	chr11:35814237-35856119	+	3'	35818692	35856119
PGSC0003DMG400017610	chr10:52265066-52269225	-	3'	52269176	52269225
PGSC0003DMG400028374	chr05:503435-509778	+	5'	505371	503435
PGSC0003DMG400010165	chr03:43771910-43775202	-	5'	43772145	43771910
PGSC0003DMG400024942	chr02:43123839-43124983	+	3'	43124291	43124983
PGSC0003DMG400013663	chr02:38016727-38020254	-	3'	38020241	38020254
PGSC0003DMG400032788	chr07:36407994-36431409	-	5'	36422786	36407994
PGSC0003DMG402024850	chr04:58234757-58241058	+	5'	58236818	58234757
PGSC0003DMG402024850	chr04:58234757-58241058	+	3'	58240886	58241058
PGSC0003DMG400002163	chr09:1037326-1038418	-	3'	1038412	1038418
PGSC0003DMG402027350	chr11:4548570-4553566	+	5'	4548639	4548570
PGSC0003DMG400020504	chr08:1297423-1300770	+	3'	1297825	1300770
PGSC0003DMG400010166	chr03:43777297-43780480	-	5'	43777496	43777297
PGSC0003DMG400010166	chr03:43777297-43780480	-	3'	43780468	43780480
PGSC0003DMG400028267	chr10:55494138-55502628	+	5'	55494269	55494138
PGSC0003DMG400025721	chr07:39597992-39599161	-	5'	39598010	39597992
PGSC0003DMG400032236	chr01:2050834-2054121	-	5'	2051651	2050834
PGSC0003DMG400032236	chr01:2050834-2054121	-	3'	2051976	2054121
PGSC0003DMG402030312	chr06:56388196-56391702	+	5'	56388198	56388196
PGSC0003DMG400020426	chr07:50079529-50087552	-	3'	50087461	50087552
PGSC0003DMG400024260	chr09:1234845-1237387	-	5'	1235025	1234845
PGSC0003DMG400024260	chr09:1234845-1237387	-	3'	1237340	1237387
PGSC0003DMG400035976	chr01:73205205-73207077	-	5'	73205387	73205205
PGSC0003DMG400035976	chr01:73205205-73207077	-	3'	73206954	73207077
PGSC0003DMG400024286	chr09:50459447-50461341	-	5'	50459496	50459447
PGSC0003DMG400024286	chr09:50459447-50461341	-	3'	50461280	50461341
PGSC0003DMG400012888	chr09:47584550-47587660	+	5'	47584676	47584550
PGSC0003DMG400012888	chr09:47584550-47587660	+	3'	47587482	47587660
PGSC0003DMG400014098	chr00:31760798-31762763	-	5'	31760914	31760798
PGSC0003DMG400001506	chr09:57162917-57172506	-	3'	57172504	57172506
PGSC0003DMG400031792	chr09:52874164-52878157	+	3'	52877529	52878157
PGSC0003DMG400030337	chr06:56886676-56892949	+	5'	56886703	56886676
PGSC0003DMG400030337	chr06:56886676-56892949	+	3'	56892891	56892949
PGSC0003DMG402001316	chr02:46363047-46369717	-	3'	46365547	46369717
PGSC0003DMG400019315	chr09:48120142-48128681	-	5'	48120152	48120142
PGSC0003DMG400019315	chr09:48120142-48128681	-	3'	48128675	48128681
PGSC0003DMG400003088	chr02:30530592-30535411	-	5'	30530646	30530592
PGSC0003DMG400008353	chr10:59117529-59121391	+	5'	59117539	59117529
PGSC0003DMG400006951	chr02:26392569-26394018	-	5'	26392701	26392569
PGSC0003DMG400025345	chr03:53171883-53173402	+	3'	53173398	53173402
PGSC0003DMG400019970	chr01:524773-527822	+	3'	526943	527822
PGSC0003DMG400026504	chr06:48095844-48100070	+	3'	48100068	48100070
PGSC0003DMG400020500	chr08:1218755-1224826	+	3'	1224741	1224826
PGSC0003DMG400002870	chr04:489820-494314	-	5'	489822	489820
PGSC0003DMG400046061	chr01:70177223-70177987	+	3'	70177747	70177987
PGSC0003DMG400000276	chr12:3603719-3609105	+	5'	3603761	3603719
PGSC0003DMG400001183	chr02:24654001-24655675	-	5'	24654053	24654001
PGSC0003DMG400001183	chr02:24654001-24655675	-	3'	24655674	24655675
PGSC0003DMG400004827	chr08:52051575-52055324	+	5'	52051597	52051575
PGSC0003DMG400004827	chr08:52051575-52055324	+	3'	52055200	52055324
PGSC0003DMG400008127	chr10:58261548-58263962	+	5'	58261594	58261548
PGSC0003DMG400008911	chr09:1854459-1861847	-	3'	1861839	1861847
PGSC0003DMG400014280	chr03:42478911-42486295	+	5'	42478933	42478911
PGSC0003DMG400000293	chr12:4015321-4020826	+	3'	4020804	4020826
PGSC0003DMG400014178	chr03:57932298-57934616	+	5'	57932302	57932298
PGSC0003DMG400002913	chr12:2803119-2812032	-	3'	2811930	2812032
PGSC0003DMG401025043	chr10:1988819-1994746	-	5'	1989000	1988819
PGSC0003DMG400007864	chr12:1638508-1640044	-	5'	1638619	1638508
PGSC0003DMG400007864	chr12:1638508-1640044	-	3'	1640026	1640044
PGSC0003DMG401023118	chr04:45578277-45590016	+	5'	45579441	45578277
PGSC0003DMG401023118	chr04:45578277-45590016	+	3'	45581178	45590016
PGSC0003DMG400023521	chr05:50381592-50386036	+	5'	50381593	50381592
PGSC0003DMG400018551	chr03:45617586-45619256	+	5'	45617622	45617586
PGSC0003DMG400018551	chr03:45617586-45619256	+	3'	45619144	45619256
PGSC0003DMG400003591	chr02:38969568-38977217	-	5'	38972811	38969568
PGSC0003DMG400003591	chr02:38969568-38977217	-	3'	38977054	38977217
PGSC0003DMG400027384	chr11:43821588-43826372	-	5'	43821639	43821588
PGSC0003DMG401002797	chr01:78286634-78311232	+	5'	78307761	78286634
PGSC0003DMG401002797	chr01:78286634-78311232	+	3'	78310203	78311232
PGSC0003DMG400024556	chr03:55513446-55517220	+	3'	55517088	55517220
PGSC0003DMG400014899	chr02:40533067-40540243	-	5'	40533080	40533067
PGSC0003DMG400023416	chr05:50507612-50514250	-	5'	50507632	50507612
PGSC0003DMG400023416	chr05:50507612-50514250	-	3'	50514220	50514250
PGSC0003DMG400023972	chr11:5402961-5406637	-	3'	5406633	5406637
PGSC0003DMG400027010	chr06:53873725-53880127	+	5'	53873735	53873725
PGSC0003DMG400027010	chr06:53873725-53880127	+	3'	53879905	53880127
PGSC0003DMG400009427	chr02:27052609-27067520	-	5'	27064966	27052609
PGSC0003DMG400008855	chr09:2202604-2205636	+	5'	2202612	2202604
PGSC0003DMG400013357	chr11:356901-363204	+	5'	356905	356901
PGSC0003DMG400002236	chr08:39114345-39118980	-	3'	39118397	39118980
PGSC0003DMG400019053	chr08:13920089-13923629	+	5'	13920090	13920089
PGSC0003DMG400025188	chr01:85681937-85706147	-	5'	85703919	85681937
PGSC0003DMG400024311	chr06:32099074-32107069	-	5'	32099078	32099074
PGSC0003DMG402011539	chr12:56062858-56068333	+	3'	56068288	56068333
PGSC0003DMG400029660	chr09:58686106-58689680	-	5'	58686109	58686106
PGSC0003DMG400029660	chr09:58686106-58689680	-	3'	58689270	58689680
PGSC0003DMG400001576	chr02:38820421-38822204	-	3'	38822200	38822204
PGSC0003DMG400030164	chr08:9478712-9514799	+	5'	9514249	9478712
PGSC0003DMG401027811	chr03:934211-945514	+	3'	941276	945514
PGSC0003DMG401000100	chr01:73281977-73293453	+	3'	73291177	73293453
PGSC0003DMG400011746	chr07:41492804-41495259	-	5'	41492835	41492804
PGSC0003DMG400011746	chr07:41492804-41495259	-	3'	41494690	41495259
PGSC0003DMG400016010	chr00:23351499-23355405	-	3'	23355322	23355405
PGSC0003DMG400007426	chr11:3564100-3573086	-	3'	3573078	3573086
PGSC0003DMG400039436	chr06:26362359-26363091	+	5'	26362428	26362359
PGSC0003DMG400039436	chr06:26362359-26363091	+	3'	26362811	26363091
PGSC0003DMG402028252	chr10:55851926-55856805	+	5'	55851945	55851926
PGSC0003DMG400001549	chr09:57420514-57423450	+	5'	57420528	57420514
PGSC0003DMG400006896	chr02:26022003-26025794	+	5'	26022012	26022003
PGSC0003DMG400002149	chr06:4666421-4670591	+	3'	4670579	4670591
PGSC0003DMG400017154	chr09:56901169-56902392	-	5'	56901357	56901169
PGSC0003DMG400017154	chr09:56901169-56902392	-	3'	56902223	56902392
PGSC0003DMG400006952	chr02:26394119-26397642	-	3'	26396910	26397642
PGSC0003DMG400014974	chr03:23217998-23292031	+	3'	23225784	23292031
PGSC0003DMG400013524	chr05:9453059-9457369	-	3'	9457342	9457369
PGSC0003DMG400016735	chr03:33830859-33833781	+	5'	33830903	33830859
PGSC0003DMG400016735	chr03:33830859-33833781	+	3'	33833638	33833781
PGSC0003DMG400016563	chr04:54231701-54232528	-	5'	54231906	54231701
PGSC0003DMG400016563	chr04:54231701-54232528	-	3'	54232517	54232528
PGSC0003DMG400001920	chr00:12580894-12585767	+	5'	12580903	12580894
PGSC0003DMG400001920	chr00:12580894-12585767	+	3'	12585757	12585767
PGSC0003DMG400011943	chr10:47058820-47063256	-	5'	47059016	47058820
PGSC0003DMG400011943	chr10:47058820-47063256	-	3'	47059698	47063256
PGSC0003DMG402011586	chr09:57598033-57612096	-	3'	57599952	57612096
PGSC0003DMG402011559	chr12:56266468-56270231	-	5'	56266485	56266468
PGSC0003DMG402011559	chr12:56266468-56270231	-	3'	56270202	56270231
PGSC0003DMG401015935	chr07:10261627-10277513	+	5'	10261676	10261627
PGSC0003DMG401015935	chr07:10261627-10277513	+	3'	10268244	10277513
PGSC0003DMG401014557	chr05:3164372-3177023	+	3'	3169502	3177023
PGSC0003DMG400010090	chr02:44864175-44866503	-	3'	44866502	44866503
PGSC0003DMG402015043	chr04:42317133-42355986	-	5'	42322175	42317133
PGSC0003DMG402015043	chr04:42317133-42355986	-	3'	42331782	42355986
PGSC0003DMG400020963	chr04:54948229-54951008	-	5'	54948339	54948229
PGSC0003DMG400020963	chr04:54948229-54951008	-	3'	54949583	54951008
PGSC0003DMG400002807	chr01:78007278-78013972	+	5'	78007302	78007278
PGSC0003DMG400033090	chr06:51359370-51362493	+	3'	51362485	51362493
PGSC0003DMG400000159	chr01:71992374-72001333	-	5'	71992387	71992374
PGSC0003DMG400009989	chr04:71789808-71793162	-	3'	71793120	71793162
PGSC0003DMG400034369	chr06:321325-323643	+	3'	323421	323643
PGSC0003DMG403008678	chr02:19559816-19569502	-	5'	19567266	19559816
PGSC0003DMG400028383	chr05:318707-321986	+	5'	320972	318707
PGSC0003DMG400028383	chr05:318707-321986	+	3'	321757	321986
PGSC0003DMG400009179	chr03:61838394-61838943	-	5'	61838553	61838394
PGSC0003DMG400009179	chr03:61838394-61838943	-	3'	61838878	61838943
PGSC0003DMG400041336	chr04:67778279-67784455	+	5'	67778494	67778279
PGSC0003DMG400028636	chr12:50160646-50174865	+	5'	50172938	50160646
PGSC0003DMG400028636	chr12:50160646-50174865	+	3'	50174815	50174865
PGSC0003DMG401018963	chr12:5404617-5414424	-	5'	5405150	5404617
PGSC0003DMG400003368	chr06:55837541-55838437	+	3'	55838284	55838437
PGSC0003DMG400018989	chr03:8571232-8573845	-	5'	8571274	8571232
PGSC0003DMG402009415	chr02:27063667-27064797	+	3'	27064626	27064797
PGSC0003DMG400027396	chr11:43676669-43678991	-	3'	43678945	43678991
PGSC0003DMG401013333	chr11:808268-817186	+	3'	814810	817186
PGSC0003DMG400020772	chr06:8899305-8901828	+	5'	8900011	8899305
PGSC0003DMG400028732	chr07:6438220-6446776	+	5'	6439498	6438220
PGSC0003DMG400043194	chr05:829449-830216	+	5'	829458	829449
PGSC0003DMG400043194	chr05:829449-830216	+	3'	830030	830216
PGSC0003DMG400009946	chr04:71075996-71078836	-	3'	71078830	71078836
PGSC0003DMG400019987	chr11:27050881-27079813	-	5'	27077440	27050881
PGSC0003DMG400019987	chr11:27050881-27079813	-	3'	27079774	27079813
PGSC0003DMG400009953	chr04:71193189-71248382	-	5'	71194706	71193189
PGSC0003DMG400009953	chr04:71193189-71248382	-	3'	71201759	71248382
PGSC0003DMG401022253	chr07:56031937-56038856	+	5'	56031960	56031937
PGSC0003DMG400004672	chr12:59442402-59446386	-	5'	59442421	59442402
PGSC0003DMG400004672	chr12:59442402-59446386	-	3'	59444988	59446386
PGSC0003DMG400020350	chr09:498374-506703	-	5'	498381	498374
PGSC0003DMG400028123	chr10:56552933-56558092	-	3'	56558088	56558092
PGSC0003DMG400020890	chr03:44407434-44408838	-	5'	44407436	44407434
PGSC0003DMG400020890	chr03:44407434-44408838	-	3'	44408823	44408838
PGSC0003DMG400026091	chr06:46082121-46090825	-	3'	46090818	46090825
PGSC0003DMG401027016	chr06:53773362-53777515	+	5'	53773371	53773362
PGSC0003DMG400009497	chr03:44147317-44148537	-	5'	44147538	44147317
PGSC0003DMG400009497	chr03:44147317-44148537	-	3'	44148506	44148537
PGSC0003DMG400014394	chr10:1294580-1298224	+	5'	1294582	1294580
PGSC0003DMG401027561	chr04:62140015-62144091	+	5'	62140022	62140015
PGSC0003DMG401027561	chr04:62140015-62144091	+	3'	62144055	62144091
PGSC0003DMG400032119	chr01:1010357-1013834	+	5'	1010384	1010357
PGSC0003DMG400030941	chr04:34917067-34928413	-	5'	34917228	34917067
PGSC0003DMG400030941	chr04:34917067-34928413	-	3'	34923011	34928413
PGSC0003DMG402019999	chr01:32085105-32096623	+	5'	32091813	32085105
PGSC0003DMG402019999	chr01:32085105-32096623	+	3'	32096489	32096623
PGSC0003DMG400011816	chr06:40606427-40607358	-	5'	40606589	40606427
PGSC0003DMG402004581	chr12:59489218-59494577	+	5'	59489261	59489218
PGSC0003DMG400023418	chr05:50449917-50455418	-	3'	50455079	50455418
PGSC0003DMG401031759	chr02:32884231-33036678	-	5'	33035228	32884231
PGSC0003DMG401031759	chr02:32884231-33036678	-	3'	33036634	33036678
PGSC0003DMG400019727	chr02:37041262-37045853	+	5'	37041284	37041262
PGSC0003DMG400025760	chr01:83885455-83895934	+	5'	83891297	83885455
PGSC0003DMG400030177	chr09:43193219-43194453	-	3'	43194440	43194453
PGSC0003DMG400012041	chr10:39737838-39751495	+	5'	39738027	39737838
PGSC0003DMG400012041	chr10:39737838-39751495	+	3'	39743248	39751495
PGSC0003DMG400027577	chr06:35297676-35306389	-	5'	35297776	35297676
PGSC0003DMG400032245	chr09:54058837-54062403	-	3'	54062396	54062403
PGSC0003DMG400028793	chr06:50738434-50742614	+	5'	50738497	50738434
PGSC0003DMG400028793	chr06:50738434-50742614	+	3'	50740872	50742614
PGSC0003DMG400042605	chr07:54790477-54792044	+	3'	54791673	54792044
PGSC0003DMG400027774	chr01:71178641-71185631	+	5'	71181237	71178641
PGSC0003DMG400027774	chr01:71178641-71185631	+	3'	71185583	71185631
PGSC0003DMG400016990	chr04:5534683-5601382	+	5'	5592645	5534683
PGSC0003DMG400016990	chr04:5534683-5601382	+	3'	5601038	5601382
PGSC0003DMG400000129	chr01:73934711-73935708	+	5'	73934718	73934711
PGSC0003DMG400027809	chr11:24838193-24847721	-	3'	24847707	24847721
PGSC0003DMG400002835	chr04:404795-407308	+	5'	404797	404795
PGSC0003DMG401024048	chr06:59439374-59443966	-	5'	59442849	59439374
PGSC0003DMG400023836	chr12:60716780-60719624	-	3'	60719620	60719624
PGSC0003DMG400006534	chr04:4079588-4215691	+	5'	4124092	4079588
PGSC0003DMG400006534	chr04:4079588-4215691	+	3'	4124875	4215691
PGSC0003DMG400011186	chr07:863585-868909	-	5'	863615	863585
PGSC0003DMG400011186	chr07:863585-868909	-	3'	864276	868909
PGSC0003DMG400004149	chr06:3551153-3560826	-	5'	3551712	3551153
PGSC0003DMG400004149	chr06:3551153-3560826	-	3'	3560783	3560826
PGSC0003DMG400006479	chr05:17317959-17320794	-	5'	17318294	17317959
PGSC0003DMG401000567	chr03:46924636-46933824	+	5'	46924696	46924636
PGSC0003DMG400012582	chr01:81921496-81932286	+	5'	81931719	81921496
PGSC0003DMG402017090	chr08:1555250-1556629	-	5'	1555288	1555250
PGSC0003DMG400003579	chr02:39189054-39192892	-	5'	39189165	39189054
PGSC0003DMG400028568	chr01:76229856-76231118	+	5'	76229897	76229856
PGSC0003DMG400005206	chr01:63019660-63022994	-	5'	63019685	63019660
PGSC0003DMG400005206	chr01:63019660-63022994	-	3'	63022961	63022994
PGSC0003DMG400005149	chr04:69514244-69519450	-	5'	69514246	69514244
PGSC0003DMG400012297	chr08:55719174-55725165	+	5'	55721575	55719174
PGSC0003DMG400026159	chr07:47693334-47694187	-	5'	47693444	47693334
PGSC0003DMG400016403	chr01:3748744-3752896	+	5'	3748840	3748744
PGSC0003DMG400016403	chr01:3748744-3752896	+	3'	3752545	3752896
PGSC0003DMG401028184	chr10:55161449-55172583	-	5'	55163847	55161449
PGSC0003DMG401028184	chr10:55161449-55172583	-	3'	55172491	55172583
PGSC0003DMG402014716	chr06:1782129-1792795	+	5'	1784344	1782129
PGSC0003DMG402014716	chr06:1782129-1792795	+	3'	1792789	1792795
PGSC0003DMG400023703	chr10:57367893-57369334	-	5'	57368001	57367893
PGSC0003DMG400023703	chr10:57367893-57369334	-	3'	57369328	57369334
PGSC0003DMG400018469	chr08:3980677-3994104	+	5'	3982075	3980677
PGSC0003DMG400018469	chr08:3980677-3994104	+	3'	3991305	3994104
PGSC0003DMG400004383	chr03:1535153-1542930	-	5'	1535156	1535153
PGSC0003DMG400014811	chr08:49189274-49194999	-	3'	49194971	49194999
PGSC0003DMG400006184	chr01:87619574-87623667	+	5'	87621468	87619574
PGSC0003DMG402024610	chr03:54600592-54604655	-	5'	54601440	54600592
PGSC0003DMG400000864	chr01:13652208-13657866	+	5'	13652218	13652208
PGSC0003DMG400024629	chr03:54970195-54972801	-	5'	54970872	54970195
PGSC0003DMG401016935	chr04:48915377-48931038	+	5'	48923614	48915377
PGSC0003DMG400027984	chr07:17995239-18006143	+	5'	17996206	17995239
PGSC0003DMG400016722	chr02:36961028-36962767	+	5'	36961221	36961028
PGSC0003DMG400016722	chr02:36961028-36962767	+	3'	36962529	36962767
PGSC0003DMG400027761	chr05:28416810-28419763	+	3'	28419674	28419763
PGSC0003DMG400002161	chr09:1082546-1086046	-	3'	1086035	1086046
PGSC0003DMG400029373	chr12:58033321-58038007	+	5'	58033322	58033321
PGSC0003DMG400029373	chr12:58033321-58038007	+	3'	58037035	58038007
PGSC0003DMG402022673	chr01:58834549-58844977	+	3'	58840917	58844977
PGSC0003DMG400022473	chr01:75477194-75485588	-	3'	75485576	75485588
PGSC0003DMG400025381	chr11:44527264-44527942	+	5'	44527281	44527264
PGSC0003DMG400025381	chr11:44527264-44527942	+	3'	44527749	44527942
PGSC0003DMG400002789	chr01:78453921-78457258	+	3'	78457254	78457258
PGSC0003DMG400041220	chr09:21407283-21408298	-	5'	21407501	21407283
PGSC0003DMG400018611	chr05:10459306-10461897	+	5'	10459329	10459306
PGSC0003DMG400028021	chr00:20405633-20408864	-	3'	20408851	20408864
PGSC0003DMG400017645	chr05:5888810-5893778	+	5'	5888874	5888810
PGSC0003DMG400010021	chr02:44233976-44236620	+	3'	44236610	44236620
PGSC0003DMG400019285	chr07:53701913-53704073	+	5'	53701916	53701913
PGSC0003DMG400017620	chr05:6018622-6027657	-	5'	6018648	6018622
PGSC0003DMG400019300	chr09:48769171-48774375	-	3'	48774364	48774375
PGSC0003DMG400036566	chr03:38147363-38153867	+	5'	38147521	38147363
PGSC0003DMG400036566	chr03:38147363-38153867	+	3'	38148258	38153867
PGSC0003DMG400033031	chr06:52004352-52008574	-	3'	52008560	52008574
PGSC0003DMG400025845	chr01:83652400-83662088	-	5'	83652747	83652400
PGSC0003DMG400001314	chr02:46391481-46396166	-	5'	46391799	46391481
PGSC0003DMG400023586	chr04:8072300-8075832	-	5'	8072743	8072300
PGSC0003DMG400023586	chr04:8072300-8075832	-	3'	8073582	8075832
PGSC0003DMG400024036	chr06:59381209-59389987	+	5'	59381243	59381209
PGSC0003DMG400024036	chr06:59381209-59389987	+	3'	59382270	59389987
PGSC0003DMG400012974	chr05:2260599-2262827	-	3'	2262820	2262827
PGSC0003DMG400003417	chr01:88193581-88197199	+	5'	88193749	88193581
PGSC0003DMG400008285	chr02:29867241-29870063	+	3'	29869852	29870063
PGSC0003DMG400000929	chr07:42811646-42819388	+	5'	42811760	42811646
PGSC0003DMG400000929	chr07:42811646-42819388	+	3'	42815041	42819388
PGSC0003DMG400024545	chr03:55329543-55332586	+	5'	55329575	55329543
PGSC0003DMG400020233	chr02:48404211-48415987	+	5'	48414159	48404211
PGSC0003DMG400020233	chr02:48404211-48415987	+	3'	48415969	48415987
PGSC0003DMG400016288	chr06:39676041-39685642	-	5'	39679301	39676041
PGSC0003DMG400014635	chr08:6536415-6543266	-	5'	6536646	6536415
PGSC0003DMG400021285	chr10:2711404-2720440	+	5'	2711413	2711404
PGSC0003DMG400021285	chr10:2711404-2720440	+	3'	2715612	2720440
PGSC0003DMG401019226	chr07:54266628-54272495	-	5'	54266670	54266628
PGSC0003DMG400026081	chr06:46408452-46411013	-	5'	46408470	46408452
PGSC0003DMG400021653	chr05:43788594-43799479	-	5'	43791908	43788594
PGSC0003DMG400028571	chr01:76262853-76283972	+	3'	76268963	76283972
PGSC0003DMG400015755	chr05:49177038-49180082	+	5'	49177058	49177038
PGSC0003DMG400033586	chr01:82338766-82341112	+	5'	82339521	82338766
PGSC0003DMG400033586	chr01:82338766-82341112	+	3'	82341105	82341112
PGSC0003DMG401027044	chr06:53267272-53271425	+	5'	53267301	53267272
PGSC0003DMG401027044	chr06:53267272-53271425	+	3'	53269452	53271425
PGSC0003DMG402001521	chr02:38545942-38553379	+	5'	38552713	38545942
PGSC0003DMG400023414	chr05:50526432-50534363	-	3'	50534174	50534363
PGSC0003DMG400019832	chr03:56886710-56887519	-	3'	56887250	56887519
PGSC0003DMG400017247	chr09:56075009-56076981	+	5'	56075014	56075009
PGSC0003DMG402020324	chr09:513669-523451	+	5'	516846	513669
PGSC0003DMG402020324	chr09:513669-523451	+	3'	523212	523451
PGSC0003DMG400030788	chr06:40821196-40824701	+	5'	40821250	40821196
PGSC0003DMG400004416	chr09:15557022-15562712	-	3'	15562685	15562712
PGSC0003DMG400030273	chr05:33387738-33390644	-	5'	33387777	33387738
PGSC0003DMG400019208	chr10:51359985-51363545	-	5'	51360233	51359985
PGSC0003DMG400019208	chr10:51359985-51363545	-	3'	51363538	51363545
PGSC0003DMG400011542	chr12:56129822-56166501	+	3'	56137634	56166501
PGSC0003DMG400015301	chr03:50668106-50668759	-	5'	50668234	50668106
PGSC0003DMG400015301	chr03:50668106-50668759	-	3'	50668746	50668759
PGSC0003DMG400014591	chr05:45909278-45911392	-	5'	45909974	45909278
PGSC0003DMG400013142	chr10:3829292-3833909	-	3'	3833892	3833909
PGSC0003DMG400004984	chr12:53864706-53874591	-	3'	53874587	53874591
PGSC0003DMG400027897	chr09:6760056-6766590	-	5'	6762753	6760056
PGSC0003DMG400027897	chr09:6760056-6766590	-	3'	6766567	6766590
PGSC0003DMG400022888	chr03:61433808-61436200	-	5'	61433826	61433808
PGSC0003DMG400022888	chr03:61433808-61436200	-	3'	61436162	61436200
PGSC0003DMG400022256	chr07:55965076-55970593	+	5'	55966125	55965076
PGSC0003DMG400030981	chr05:8309267-8346967	+	3'	8311664	8346967
PGSC0003DMG400020017	chr01:45137502-45139565	+	3'	45139268	45139565
PGSC0003DMG400004265	chr12:54172551-54178916	+	5'	54172559	54172551
PGSC0003DMG400004265	chr12:54172551-54178916	+	3'	54178914	54178916
PGSC0003DMG400038940	chr06:49825786-49829788	-	5'	49825894	49825786
PGSC0003DMG400038940	chr06:49825786-49829788	-	3'	49828122	49829788
PGSC0003DMG400004100	chr07:10874435-10880044	+	3'	10880026	10880044
PGSC0003DMG402019343	chr09:48435252-48452200	+	5'	48449647	48435252
PGSC0003DMG400033028	chr06:52126284-52135413	-	5'	52130166	52126284
PGSC0003DMG400000963	chr08:19972776-19974722	+	5'	19972788	19972776
PGSC0003DMG400032137	chr01:1486317-1493300	+	5'	1486493	1486317
PGSC0003DMG400032137	chr01:1486317-1493300	+	3'	1493275	1493300
PGSC0003DMG400007282	chr06:266234-274305	-	3'	274298	274305
PGSC0003DMG400002293	chr08:29916287-29927707	+	5'	29916353	29916287
PGSC0003DMG400002293	chr08:29916287-29927707	+	3'	29926075	29927707
PGSC0003DMG400044152	chr04:3141392-3143275	-	5'	3141730	3141392
PGSC0003DMG400044152	chr04:3141392-3143275	-	3'	3143166	3143275
PGSC0003DMG400015504	chr02:21127762-21143389	+	5'	21138702	21127762
PGSC0003DMG400015504	chr02:21127762-21143389	+	3'	21143052	21143389
PGSC0003DMG400028705	chr04:46816100-46833956	+	5'	46832502	46816100
PGSC0003DMG400003548	chr02:39716526-39718897	-	3'	39718870	39718897
PGSC0003DMG400033892	chr04:29849800-29866753	+	5'	29860192	29849800
PGSC0003DMG400010156	chr03:49247048-49251517	-	5'	49247565	49247048
PGSC0003DMG400010156	chr03:49247048-49251517	-	3'	49251425	49251517
PGSC0003DMG400011311	chr01:57365371-57366893	+	5'	57365380	57365371
PGSC0003DMG400026978	chr06:52786422-52790311	-	3'	52790308	52790311
PGSC0003DMG400017055	chr01:71216597-71219572	+	5'	71216609	71216597
PGSC0003DMG400006241	chr01:11423122-11426076	+	5'	11423127	11423122
PGSC0003DMG400027681	chr06:57875414-57879175	-	5'	57875529	57875414
PGSC0003DMG400027681	chr06:57875414-57879175	-	3'	57879156	57879175
PGSC0003DMG400001272	chr01:34910222-34916527	-	3'	34916520	34916527
PGSC0003DMG400005794	chr08:5261987-5267763	+	5'	5263704	5261987
PGSC0003DMG400012117	chr08:56667651-56673569	-	3'	56673539	56673569
PGSC0003DMG400008906	chr09:1669960-1687992	-	3'	1671836	1687992
PGSC0003DMG400035836	chr06:53454130-53455503	+	5'	53454204	53454130
PGSC0003DMG400035836	chr06:53454130-53455503	+	3'	53455157	53455503
PGSC0003DMG400016236	chr11:2940092-2949064	-	3'	2949037	2949064
PGSC0003DMG400014624	chr06:636554-644834	-	5'	636584	636554
PGSC0003DMG400030784	chr06:40917971-40918948	+	5'	40917983	40917971
PGSC0003DMG400018315	chr07:48772260-48773206	-	5'	48772533	48772260
PGSC0003DMG400027176	chr05:47847965-47851145	-	5'	47848068	47847965
PGSC0003DMG400027176	chr05:47847965-47851145	-	3'	47851043	47851145
PGSC0003DMG400025134	chr02:25509166-25515335	-	5'	25509435	25509166
PGSC0003DMG400025134	chr02:25509166-25515335	-	3'	25515225	25515335
PGSC0003DMG400029336	chr12:57105317-57113604	-	5'	57105339	57105317
PGSC0003DMG402008895	chr09:1440880-1446780	-	5'	1440915	1440880
PGSC0003DMG402008895	chr09:1440880-1446780	-	3'	1443446	1446780
PGSC0003DMG400019852	chr03:48335188-48338681	+	3'	48338656	48338681
PGSC0003DMG400018851	chr03:38305044-38312695	-	5'	38305134	38305044
PGSC0003DMG400031822	chr09:52967682-52975373	-	5'	52967743	52967682
PGSC0003DMG400031822	chr09:52967682-52975373	-	3'	52970539	52975373
PGSC0003DMG400015821	chr12:40145703-40182000	+	3'	40152388	40182000
PGSC0003DMG400007709	chr04:21713456-21719245	+	5'	21713478	21713456
PGSC0003DMG400009449	chr11:35946171-35956248	-	5'	35946412	35946171
PGSC0003DMG400009449	chr11:35946171-35956248	-	3'	35956213	35956248
PGSC0003DMG400015190	chr03:50885904-50891200	-	3'	50891146	50891200
PGSC0003DMG400033646	chr12:51879698-51886507	+	5'	51879746	51879698
PGSC0003DMG400010331	chr02:27838972-27844045	+	5'	27839963	27838972
PGSC0003DMG400043061	chr02:42473783-42475300	-	5'	42474038	42473783
PGSC0003DMG400043061	chr02:42473783-42475300	-	3'	42474841	42475300
PGSC0003DMG400014222	chr03:57563427-57564301	-	3'	57564296	57564301
PGSC0003DMG400009604	chr08:39670435-39672482	-	3'	39672456	39672482
PGSC0003DMG400028594	chr01:76087976-76097946	-	5'	76088315	76087976
PGSC0003DMG400028594	chr01:76087976-76097946	-	3'	76097776	76097946
PGSC0003DMG400023949	chr06:30364799-30366374	-	5'	30365180	30364799
PGSC0003DMG400035592	chr11:7422772-7423835	-	5'	7422958	7422772
PGSC0003DMG400035592	chr11:7422772-7423835	-	3'	7423791	7423835
PGSC0003DMG400025425	chr04:5521477-5526266	-	5'	5521479	5521477
PGSC0003DMG400025425	chr04:5521477-5526266	-	3'	5526260	5526266
PGSC0003DMG400011030	chr10:53809593-53811505	-	3'	53810724	53811505
PGSC0003DMG400026907	chr06:53880570-53891159	-	5'	53880577	53880570
PGSC0003DMG400026907	chr06:53880570-53891159	-	3'	53886642	53891159
PGSC0003DMG400007536	chr09:48826380-48842550	-	5'	48841146	48826380
PGSC0003DMG400008569	chr12:937248-944083	-	5'	937306	937248
PGSC0003DMG400047336	chr03:61827662-61828982	-	5'	61827999	61827662
PGSC0003DMG400047336	chr03:61827662-61828982	-	3'	61828784	61828982
PGSC0003DMG400012279	chr08:56015254-56019112	+	5'	56015362	56015254
PGSC0003DMG400012279	chr08:56015254-56019112	+	3'	56018268	56019112
PGSC0003DMG400020636	chr06:2725308-2783665	-	5'	2725406	2725308
PGSC0003DMG400020636	chr06:2725308-2783665	-	3'	2734846	2783665
PGSC0003DMG400033642	chr12:51962163-51963613	+	5'	51962168	51962163
PGSC0003DMG400033642	chr12:51962163-51963613	+	3'	51963474	51963613
PGSC0003DMG400017256	chr09:55887097-55901907	+	5'	55895917	55887097
PGSC0003DMG400017256	chr09:55887097-55901907	+	3'	55900270	55901907
PGSC0003DMG400002483	chr03:61266984-61274048	-	3'	61273927	61274048
PGSC0003DMG400023428	chr05:50250125-50254626	-	3'	50254609	50254626
PGSC0003DMG400020758	chr05:32982610-32992793	-	3'	32992762	32992793
PGSC0003DMG401022041	chr07:35746645-35753061	+	3'	35753044	35753061
PGSC0003DMG400019635	chr11:40771945-40778460	-	3'	40778427	40778460
PGSC0003DMG400025435	chr04:5487838-5494063	+	5'	5488030	5487838
PGSC0003DMG400003863	chr09:5143081-5146626	-	5'	5143194	5143081
PGSC0003DMG400003863	chr09:5143081-5146626	-	3'	5146624	5146626
PGSC0003DMG400039856	chr02:44956859-44959373	-	5'	44957044	44956859
PGSC0003DMG400039856	chr02:44956859-44959373	-	3'	44959149	44959373
PGSC0003DMG400019718	chr02:37003468-37008711	-	5'	37003590	37003468
PGSC0003DMG400006149	chr07:44392240-44393530	-	5'	44392501	44392240
PGSC0003DMG400006149	chr07:44392240-44393530	-	3'	44393503	44393530
PGSC0003DMG400013459	chr03:710956-719486	-	5'	711026	710956
PGSC0003DMG400013459	chr03:710956-719486	-	3'	719480	719486
PGSC0003DMG400029826	chr10:57935476-57941004	+	5'	57935489	57935476
PGSC0003DMG400029826	chr10:57935476-57941004	+	3'	57938200	57941004
PGSC0003DMG400001313	chr02:46400504-46403619	-	3'	46403601	46403619
PGSC0003DMG402029354	chr12:58326527-58444666	+	5'	58395609	58326527
PGSC0003DMG402029354	chr12:58326527-58444666	+	3'	58398839	58444666
PGSC0003DMG400012129	chr08:56381822-56388412	-	3'	56388405	56388412
PGSC0003DMG400007051	chr07:52115522-52120276	+	3'	52120029	52120276
PGSC0003DMG400017408	chr07:43287969-43297084	+	5'	43287999	43287969
PGSC0003DMG400019504	chr03:55765639-55775562	+	3'	55771810	55775562
PGSC0003DMG400006319	chr01:66544367-66552444	-	3'	66552432	66552444
PGSC0003DMG401004946	chr04:66437720-66444426	+	5'	66437869	66437720
PGSC0003DMG400029519	chr04:2534517-2535435	+	5'	2534520	2534517
PGSC0003DMG400029519	chr04:2534517-2535435	+	3'	2535413	2535435
PGSC0003DMG400010753	chr03:38141399-38148353	+	3'	38142433	38148353
PGSC0003DMG400024771	chr01:77698438-77703128	-	3'	77703117	77703128
PGSC0003DMG400035146	chr11:45398319-45417710	+	5'	45406621	45398319
PGSC0003DMG400035146	chr11:45398319-45417710	+	3'	45409456	45417710
PGSC0003DMG400019647	chr05:1091623-1100055	+	3'	1099314	1100055
PGSC0003DMG400010607	chr04:66949964-66953571	-	3'	66953410	66953571
PGSC0003DMG400009380	chr07:49744830-49748793	+	5'	49744868	49744830
PGSC0003DMG400024127	chr01:15106781-15110990	-	3'	15110967	15110990
PGSC0003DMG401005658	chr03:58609381-58611616	-	5'	58609545	58609381
PGSC0003DMG400001591	chr01:87276708-87282827	-	5'	87277122	87276708
PGSC0003DMG400001591	chr01:87276708-87282827	-	3'	87278365	87282827
PGSC0003DMG400008297	chr02:30117987-30120687	+	5'	30119665	30117987
PGSC0003DMG400008297	chr02:30117987-30120687	+	3'	30120666	30120687
PGSC0003DMG402011400	chr09:52593409-52598931	-	3'	52598923	52598931
PGSC0003DMG400008501	chr09:87156-90572	-	5'	87180	87156
PGSC0003DMG400007902	chr12:2318606-2323656	-	5'	2318645	2318606
PGSC0003DMG400007902	chr12:2318606-2323656	-	3'	2323071	2323656
PGSC0003DMG400013365	chr11:199134-203103	+	5'	199155	199134
PGSC0003DMG400013365	chr11:199134-203103	+	3'	202754	203103
PGSC0003DMG400012258	chr08:56292878-56296923	+	5'	56292949	56292878
PGSC0003DMG400013314	chr11:1042554-1046894	+	5'	1042567	1042554
PGSC0003DMG400034632	chr07:41319753-41321462	-	5'	41319975	41319753
PGSC0003DMG400034632	chr07:41319753-41321462	-	3'	41321435	41321462
PGSC0003DMG400030844	chr04:64275948-64280149	-	5'	64275959	64275948
PGSC0003DMG400023151	chr08:40037298-40056242	+	5'	40051558	40037298
PGSC0003DMG400023151	chr08:40037298-40056242	+	3'	40056216	40056242
PGSC0003DMG400029702	chr02:33782631-33789038	-	3'	33788755	33789038
PGSC0003DMG400011591	chr09:57781659-57783458	-	3'	57783447	57783458
PGSC0003DMG400025902	chr01:84982928-84986436	-	3'	84986420	84986436
PGSC0003DMG400047327	chr04:64028932-64030613	-	5'	64029228	64028932
PGSC0003DMG400047327	chr04:64028932-64030613	-	3'	64030193	64030613
PGSC0003DMG400000675	chr07:44873925-44879258	-	3'	44879232	44879258
PGSC0003DMG400010817	chr03:40059113-40061352	-	3'	40060229	40061352
PGSC0003DMG400026193	chr07:47537093-47538786	+	5'	47537710	47537093
PGSC0003DMG400026193	chr07:47537093-47538786	+	3'	47538369	47538786
PGSC0003DMG400016357	chr01:4095153-4100950	-	3'	4099676	4100950
PGSC0003DMG400023270	chr06:8686477-8689183	+	5'	8687414	8686477
PGSC0003DMG400023270	chr06:8686477-8689183	+	3'	8689169	8689183
PGSC0003DMG400015752	chr05:49274601-49287550	+	5'	49274603	49274601
PGSC0003DMG400021301	chr10:2374746-2375724	+	5'	2374755	2374746
PGSC0003DMG400021301	chr10:2374746-2375724	+	3'	2375557	2375724
PGSC0003DMG400025917	chr01:85191887-85194980	-	5'	85193701	85191887
PGSC0003DMG400025917	chr01:85191887-85194980	-	3'	85194959	85194980
PGSC0003DMG400030550	chr05:4025454-4033010	+	3'	4033006	4033010
PGSC0003DMG400012531	chr08:517459-534483	+	5'	517493	517459
PGSC0003DMG400012531	chr08:517459-534483	+	3'	518389	534483
PGSC0003DMG400008402	chr10:53222020-53225919	+	5'	53222026	53222020
PGSC0003DMG400025135	chr02:25500408-25508476	-	3'	25508317	25508476
PGSC0003DMG400016004	chr05:47293035-47294004	-	5'	47293160	47293035
PGSC0003DMG400020077	chr06:58657005-58659994	-	3'	58659956	58659994
PGSC0003DMG400029264	chr12:58344405-58348739	-	3'	58348655	58348739
PGSC0003DMG400040982	chr05:32982967-32983826	+	5'	32983093	32982967
PGSC0003DMG400040982	chr05:32982967-32983826	+	3'	32983659	32983826
PGSC0003DMG400023771	chr01:80637708-80645282	-	5'	80638031	80637708
PGSC0003DMG400023771	chr01:80637708-80645282	-	3'	80645269	80645282
PGSC0003DMG400009943	chr04:70997462-71003328	-	5'	70997744	70997462
PGSC0003DMG400009943	chr04:70997462-71003328	-	3'	70998584	71003328
PGSC0003DMG400005735	chr03:58708142-58713646	+	5'	58708229	58708142
PGSC0003DMG400007146	chr06:55065224-55069727	-	5'	55066406	55065224
PGSC0003DMG400007146	chr06:55065224-55069727	-	3'	55067850	55069727
PGSC0003DMG400030537	chr05:4331941-4334879	+	5'	4332002	4331941
PGSC0003DMG400028581	chr01:76432065-76434435	+	3'	76434200	76434435
PGSC0003DMG400006210	chr10:42539062-42558424	-	5'	42551521	42539062
PGSC0003DMG400006210	chr10:42539062-42558424	-	3'	42558398	42558424
PGSC0003DMG400002199	chr08:36767671-36776175	-	5'	36767784	36767671
PGSC0003DMG400006444	chr09:54305956-54308360	-	5'	54306102	54305956
PGSC0003DMG400006444	chr09:54305956-54308360	-	3'	54307744	54308360
PGSC0003DMG401024842	chr04:58568739-58575274	+	5'	58568745	58568739
PGSC0003DMG400033109	chr01:61464250-61466854	+	5'	61464272	61464250
PGSC0003DMG400025989	chr01:69503408-69504496	-	5'	69503694	69503408
PGSC0003DMG400025989	chr01:69503408-69504496	-	3'	69504447	69504496
PGSC0003DMG400011657	chr05:47438057-47455452	+	5'	47451265	47438057
PGSC0003DMG400014663	chr01:88379429-88385541	+	3'	88385233	88385541
PGSC0003DMG400018558	chr11:42447819-42457342	+	5'	42449995	42447819
PGSC0003DMG400029682	chr06:23932146-23943312	-	3'	23938492	23943312
PGSC0003DMG400017607	chr10:52129690-52143485	-	3'	52131132	52143485
PGSC0003DMG400037460	chr05:9557735-9559244	+	5'	9557984	9557735
PGSC0003DMG400037460	chr05:9557735-9559244	+	3'	9559078	9559244
PGSC0003DMG400009657	chr12:10940310-10944252	+	5'	10942236	10940310
PGSC0003DMG400009657	chr12:10940310-10944252	+	3'	10944236	10944252
PGSC0003DMG401013731	chr12:7029960-7194281	-	5'	7030526	7029960
PGSC0003DMG401013731	chr12:7029960-7194281	-	3'	7034409	7194281
PGSC0003DMG401014197	chr03:57057292-57061208	-	5'	57057636	57057292
PGSC0003DMG401014197	chr03:57057292-57061208	-	3'	57060917	57061208
PGSC0003DMG400008801	chr12:25639912-25643690	+	3'	25643687	25643690
PGSC0003DMG400005436	chr08:26949624-26955990	+	3'	26955988	26955990
PGSC0003DMG400013857	chr03:39219277-39223929	+	5'	39219286	39219277
PGSC0003DMG400025752	chr01:83704499-83706208	+	3'	83706155	83706208
PGSC0003DMG400024255	chr03:41670695-41682378	-	5'	41680200	41670695
PGSC0003DMG400024255	chr03:41670695-41682378	-	3'	41681703	41682378
PGSC0003DMG400013417	chr03:756099-772031	+	5'	770942	756099
PGSC0003DMG400013417	chr03:756099-772031	+	3'	771980	772031
PGSC0003DMG400018073	chr05:34465949-34471344	-	5'	34469019	34465949
PGSC0003DMG400018073	chr05:34465949-34471344	-	3'	34469360	34471344
PGSC0003DMG400013158	chr09:9427681-9436266	+	5'	9433429	9427681
PGSC0003DMG400013158	chr09:9427681-9436266	+	3'	9436016	9436266
PGSC0003DMG400006660	chr04:60250479-60257670	+	3'	60257545	60257670
PGSC0003DMG400029900	chr08:20233091-20247013	-	5'	20233375	20233091
PGSC0003DMG400029900	chr08:20233091-20247013	-	3'	20240018	20247013
PGSC0003DMG400012013	chr02:20685489-20738782	-	3'	20690505	20738782
PGSC0003DMG401002119	chr04:64500029-64504419	-	3'	64504396	64504419
PGSC0003DMG400024242	chr06:28047396-28049386	-	5'	28047521	28047396
PGSC0003DMG400024242	chr06:28047396-28049386	-	3'	28049362	28049386
PGSC0003DMG400017696	chr10:28422038-28427485	+	5'	28422043	28422038
PGSC0003DMG400003865	chr09:5050432-5052924	-	5'	5050520	5050432
PGSC0003DMG400003865	chr09:5050432-5052924	-	3'	5052828	5052924
PGSC0003DMG400028915	chr06:50285289-50288000	+	5'	50285290	50285289
PGSC0003DMG400026855	chr00:21407978-21421163	+	5'	21419777	21407978
PGSC0003DMG400026855	chr00:21407978-21421163	+	3'	21420932	21421163
PGSC0003DMG400034566	chr01:31422005-31433072	+	5'	31427725	31422005
PGSC0003DMG400034566	chr01:31422005-31433072	+	3'	31428084	31433072
PGSC0003DMG400031269	chr05:4994890-5005282	-	5'	4996710	4994890
PGSC0003DMG400031356	chr06:20312332-20330322	-	5'	20312334	20312332
PGSC0003DMG400031356	chr06:20312332-20330322	-	3'	20318431	20330322
PGSC0003DMG402025960	chr01:70527842-70534977	-	3'	70532987	70534977
PGSC0003DMG400026385	chr02:41468174-41477592	-	5'	41468327	41468174
PGSC0003DMG400026385	chr02:41468174-41477592	-	3'	41477467	41477592
PGSC0003DMG400025171	chr01:85731617-85735194	+	5'	85731623	85731617
PGSC0003DMG400003412	chr04:33429101-33439781	-	5'	33431941	33429101
PGSC0003DMG401022737	chr08:53825540-53831833	+	5'	53825898	53825540
PGSC0003DMG400015933	chr07:10157097-10164123	+	5'	10157101	10157097
PGSC0003DMG400022268	chr07:55781265-55790347	+	3'	55790061	55790347
PGSC0003DMG400029566	chr08:45283624-45289060	+	5'	45284110	45283624
PGSC0003DMG400029566	chr08:45283624-45289060	+	3'	45288815	45289060
PGSC0003DMG400012590	chr01:81785027-81793038	+	5'	81791172	81785027
PGSC0003DMG400030581	chr05:3303427-3308112	+	3'	3307914	3308112
PGSC0003DMG400015456	chr12:56859930-56864516	-	3'	56864203	56864516
PGSC0003DMG400006704	chr07:3957626-3967772	+	5'	3963455	3957626
PGSC0003DMG400032818	chr07:49416475-49423666	+	5'	49416479	49416475
PGSC0003DMG400012824	chr03:1903077-1905810	+	5'	1903094	1903077
PGSC0003DMG400012824	chr03:1903077-1905810	+	3'	1905681	1905810
PGSC0003DMG400012276	chr08:55997146-56044564	+	5'	56041124	55997146
PGSC0003DMG400038589	chr03:3813591-3814867	-	5'	3813745	3813591
PGSC0003DMG400014312	chr03:42200064-42202548	-	3'	42202456	42202548
PGSC0003DMG400031092	chr07:51627480-51628984	+	3'	51628891	51628984
PGSC0003DMG400009423	chr02:26992913-26997909	-	5'	26992914	26992913
PGSC0003DMG400009423	chr02:26992913-26997909	-	3'	26997907	26997909
PGSC0003DMG400024120	chr10:37692703-37696235	+	5'	37692715	37692703
PGSC0003DMG400022044	chr07:35753630-35767239	-	3'	35754376	35767239
PGSC0003DMG400024308	chr06:32067124-32080884	-	3'	32069141	32080884
PGSC0003DMG400018195	chr03:51933987-51968685	+	5'	51933988	51933987
PGSC0003DMG400018195	chr03:51933987-51968685	+	3'	51937884	51968685
PGSC0003DMG400030425	chr06:56841442-56843567	-	3'	56843552	56843567
PGSC0003DMG400011449	chr10:58772626-58807165	+	5'	58804875	58772626
PGSC0003DMG400007526	chr05:1203595-1207110	-	5'	1206451	1203595
PGSC0003DMG401007403	chr11:40157204-40164223	-	5'	40157350	40157204
PGSC0003DMG400012298	chr08:55712665-55715812	+	5'	55712683	55712665
PGSC0003DMG400031071	chr11:3999099-4005372	+	5'	3999104	3999099
PGSC0003DMG400020156	chr06:58481942-58488674	+	5'	58481971	58481942
PGSC0003DMG400029915	chr06:37386542-37391967	+	3'	37391937	37391967
PGSC0003DMG400011704	chr01:7533974-7547737	+	5'	7545509	7533974
PGSC0003DMG400005222	chr01:9001626-9006015	-	5'	9001831	9001626
PGSC0003DMG400003376	chr06:55841041-55841615	+	5'	55841050	55841041
PGSC0003DMG402007406	chr11:40066921-40072638	-	5'	40067010	40066921
PGSC0003DMG402007406	chr11:40066921-40072638	-	3'	40070386	40072638
PGSC0003DMG400018975	chr10:17809616-17818928	-	5'	17809877	17809616
PGSC0003DMG400030574	chr05:3446147-3452768	+	3'	3452767	3452768
PGSC0003DMG400022319	chr07:54842238-54870609	+	3'	54848640	54870609
PGSC0003DMG400020325	chr09:538484-545126	+	5'	538506	538484
PGSC0003DMG400010229	chr02:32494048-32495804	+	5'	32494061	32494048
PGSC0003DMG400033038	chr06:51852928-51862792	-	3'	51862776	51862792
PGSC0003DMG400003891	chr09:5036344-5040661	+	5'	5036405	5036344
PGSC0003DMG400003891	chr09:5036344-5040661	+	3'	5039710	5040661
PGSC0003DMG400035783	chr04:70641255-70642646	+	5'	70641380	70641255
PGSC0003DMG400035783	chr04:70641255-70642646	+	3'	70641829	70642646
PGSC0003DMG400015577	chr05:7219190-7222918	-	5'	7219550	7219190
PGSC0003DMG400017116	chr03:53307178-53312267	-	3'	53312264	53312267
PGSC0003DMG400023906	chr09:7457912-7461651	-	3'	7461647	7461651
PGSC0003DMG400015557	chr11:45238065-45239280	-	3'	45238765	45239280
PGSC0003DMG400039047	chr12:9777768-9778597	+	5'	9777798	9777768
PGSC0003DMG400039047	chr12:9777768-9778597	+	3'	9778391	9778597
PGSC0003DMG400013551	chr07:40381821-40384589	-	5'	40382140	40381821
PGSC0003DMG400013551	chr07:40381821-40384589	-	3'	40384407	40384589
PGSC0003DMG400011833	chr07:200785-204895	+	5'	200802	200785
PGSC0003DMG400011833	chr07:200785-204895	+	3'	204816	204895
PGSC0003DMG400007347	chr11:38207054-38211748	+	3'	38211699	38211748
PGSC0003DMG400014627	chr06:543832-549844	-	5'	547636	543832
PGSC0003DMG400016951	chr12:54999816-55004093	-	5'	54999822	54999816
PGSC0003DMG400020559	chr06:3005951-3014651	+	3'	3014462	3014651
PGSC0003DMG400031836	chr09:53461166-53463669	-	3'	53463662	53463669
PGSC0003DMG400015920	chr07:42050311-42058244	-	3'	42058237	42058244
PGSC0003DMG400029371	chr12:58056560-58058005	+	5'	58056568	58056560
PGSC0003DMG400021636	chr05:43715384-43719553	+	3'	43719542	43719553
PGSC0003DMG400028271	chr10:55408422-55410446	+	5'	55408427	55408422
PGSC0003DMG400035823	chr02:38384932-38386729	+	5'	38385229	38384932
PGSC0003DMG400035823	chr02:38384932-38386729	+	3'	38386506	38386729
PGSC0003DMG400029624	chr09:58420129-58422045	+	5'	58420150	58420129
PGSC0003DMG402030570	chr05:3528406-3533541	+	5'	3528458	3528406
PGSC0003DMG400019414	chr10:6484539-6489510	-	5'	6485579	6484539
PGSC0003DMG400019414	chr10:6484539-6489510	-	3'	6487853	6489510
PGSC0003DMG400009361	chr04:64985152-64996393	+	5'	64986240	64985152
PGSC0003DMG400009361	chr04:64985152-64996393	+	3'	64996156	64996393
PGSC0003DMG401025314	chr04:56038301-56061136	+	5'	56039429	56038301
PGSC0003DMG401025314	chr04:56038301-56061136	+	3'	56041352	56061136
PGSC0003DMG403002548	chr03:60086994-60090169	+	5'	60087657	60086994
PGSC0003DMG400021651	chr05:44070623-44073778	+	3'	44073744	44073778
PGSC0003DMG400001709	chr01:68293297-68323285	-	3'	68298692	68323285
PGSC0003DMG400000090	chr01:73079186-73083875	+	5'	73079201	73079186
PGSC0003DMG400004593	chr12:59618048-59621290	+	5'	59618049	59618048
PGSC0003DMG400032182	chr01:1516479-1518321	-	3'	1518210	1518321
PGSC0003DMG400001777	chr09:6039957-6045770	+	5'	6040019	6039957
PGSC0003DMG400022221	chr07:54795776-54800111	-	3'	54800055	54800111
PGSC0003DMG400012183	chr08:55277751-55281656	-	5'	55277792	55277751
PGSC0003DMG400012183	chr08:55277751-55281656	-	3'	55281642	55281656
PGSC0003DMG400026433	chr09:59381978-59409103	-	5'	59404802	59381978
PGSC0003DMG401024850	chr04:58225342-58241086	+	3'	58234347	58241086
PGSC0003DMG400032229	chr01:1576182-1577007	+	5'	1576195	1576182
PGSC0003DMG400027336	chr11:4172799-4190467	-	5'	4183271	4172799
PGSC0003DMG400031141	chr04:61568158-61576630	-	5'	61568524	61568158
PGSC0003DMG400031141	chr04:61568158-61576630	-	3'	61576469	61576630
PGSC0003DMG401025742	chr01:83509899-83514410	+	5'	83509903	83509899
PGSC0003DMG400029191	chr06:7636702-7638708	-	5'	7636703	7636702
PGSC0003DMG400029191	chr06:7636702-7638708	-	3'	7637884	7638708
PGSC0003DMG400030441	chr06:57111860-57115633	-	3'	57115524	57115633
PGSC0003DMG400013415	chr03:757943-764458	+	3'	758913	764458
PGSC0003DMG400010095	chr02:44975816-44977809	-	5'	44975849	44975816
PGSC0003DMG400004872	chr06:48993981-48997495	+	5'	48993996	48993981
PGSC0003DMG400004872	chr06:48993981-48997495	+	3'	48997450	48997495
PGSC0003DMG400006379	chr04:65802431-65810174	-	5'	65802474	65802431
PGSC0003DMG401003899	chr09:4790277-4801131	+	5'	4797026	4790277
PGSC0003DMG400000561	chr03:46410985-46423993	-	5'	46422324	46410985
PGSC0003DMG400007306	chr06:60353-64972	+	5'	60369	60353
PGSC0003DMG401009242	chr11:8722392-8723914	+	3'	8723890	8723914
PGSC0003DMG400013129	chr01:6290269-6304043	+	3'	6303465	6304043
PGSC0003DMG400023065	chr12:43499662-43504854	+	3'	43504846	43504854
PGSC0003DMG400016287	chr06:39689942-39692875	-	5'	39690028	39689942
PGSC0003DMG400016287	chr06:39689942-39692875	-	3'	39692855	39692875
PGSC0003DMG401021462	chr02:17673120-17683032	-	5'	17680179	17673120
PGSC0003DMG400008796	chr00:25050182-25057956	-	3'	25052792	25057956
PGSC0003DMG400022729	chr08:53724450-53726942	+	5'	53724508	53724450
PGSC0003DMG400000441	chr11:38677147-38679149	-	5'	38677148	38677147
PGSC0003DMG400000441	chr11:38677147-38679149	-	3'	38678900	38679149
PGSC0003DMG402023527	chr05:50290818-50295985	+	5'	50290827	50290818
PGSC0003DMG402023527	chr05:50290818-50295985	+	3'	50295873	50295985
PGSC0003DMG400010092	chr02:44944475-44946778	-	3'	44946675	44946778
PGSC0003DMG400014539	chr05:2690484-2695477	+	3'	2695466	2695477
PGSC0003DMG400041029	chr06:53234158-53235525	+	5'	53234233	53234158
PGSC0003DMG400041029	chr06:53234158-53235525	+	3'	53235339	53235525
PGSC0003DMG400026118	chr06:46391732-46403777	+	5'	46401640	46391732
PGSC0003DMG400010328	chr11:37520058-37528827	-	3'	37528560	37528827
PGSC0003DMG400003039	chr08:54248579-54252588	+	5'	54248581	54248579
PGSC0003DMG400008357	chr10:59171332-59173668	+	5'	59171347	59171332
PGSC0003DMG400008357	chr10:59171332-59173668	+	3'	59173650	59173668
PGSC0003DMG402006561	chr01:41953948-41960021	-	3'	41959982	41960021
PGSC0003DMG400003044	chr08:54292153-54293186	+	3'	54293066	54293186
PGSC0003DMG400009470	chr04:62571169-62597898	+	3'	62578553	62597898
PGSC0003DMG400029626	chr09:58441460-58450105	+	5'	58443381	58441460
PGSC0003DMG400006493	chr12:51617318-51620818	-	5'	51617598	51617318
PGSC0003DMG400033643	chr12:51938839-51940853	+	3'	51940314	51940853
PGSC0003DMG400016305	chr06:40403655-40404767	+	5'	40403666	40403655
PGSC0003DMG400031046	chr03:48946310-48950569	+	5'	48948994	48946310
PGSC0003DMG400031046	chr03:48946310-48950569	+	3'	48950010	48950569
PGSC0003DMG400024722	chr01:77624789-77630469	+	3'	77630218	77630469
PGSC0003DMG400008401	chr10:53263365-53266264	+	3'	53266255	53266264
PGSC0003DMG400015391	chr12:173755-184312	+	5'	180536	173755
PGSC0003DMG400015391	chr12:173755-184312	+	3'	184289	184312
PGSC0003DMG400019964	chr03:44599513-44601451	-	5'	44599524	44599513
PGSC0003DMG400020593	chr09:59739437-59754853	-	5'	59743989	59739437
PGSC0003DMG400020593	chr09:59739437-59754853	-	3'	59752991	59754853
PGSC0003DMG400037583	chr03:61514676-61517245	+	5'	61514680	61514676
PGSC0003DMG400037583	chr03:61514676-61517245	+	3'	61516983	61517245
PGSC0003DMG400006415	chr04:63548091-63552001	-	3'	63551999	63552001
PGSC0003DMG400000999	chr11:6446664-6457956	-	3'	6456549	6457956
PGSC0003DMG400003218	chr03:46294395-46302826	+	5'	46294400	46294395
PGSC0003DMG400027457	chr07:2233777-2234739	+	5'	2233782	2233777
PGSC0003DMG400018875	chr10:5180909-5183999	+	5'	5181190	5180909
PGSC0003DMG400024614	chr03:54719680-54724268	-	5'	54720513	54719680
PGSC0003DMG400023467	chr05:51488743-51494659	+	5'	51488807	51488743
PGSC0003DMG400007552	chr01:44429855-44432819	-	3'	44432812	44432819
PGSC0003DMG400031777	chr02:33189978-33190851	-	5'	33190082	33189978
PGSC0003DMG400031777	chr02:33189978-33190851	-	3'	33190846	33190851
PGSC0003DMG400026933	chr06:53518008-53518793	-	3'	53518782	53518793
PGSC0003DMG400024339	chr03:21144867-21148767	+	5'	21144870	21144867
PGSC0003DMG400024339	chr03:21144867-21148767	+	3'	21147021	21148767
PGSC0003DMG400002204	chr08:36469614-36474697	-	5'	36469628	36469614
PGSC0003DMG400040317	chr00:21286935-21313811	+	5'	21299520	21286935
PGSC0003DMG400040317	chr00:21286935-21313811	+	3'	21300925	21313811
PGSC0003DMG400027770	chr01:71062191-71068260	-	3'	71068244	71068260
PGSC0003DMG400004758	chr08:52302450-52309409	-	5'	52302453	52302450
PGSC0003DMG400015501	chr02:21220797-21232933	+	3'	21232834	21232933
PGSC0003DMG400026120	chr06:46378256-46384963	+	5'	46378413	46378256
PGSC0003DMG400026120	chr06:46378256-46384963	+	3'	46384213	46384963
PGSC0003DMG400024275	chr12:5872545-5877990	+	5'	5872647	5872545
PGSC0003DMG401006664	chr11:31369826-31381565	-	5'	31380252	31369826
PGSC0003DMG402021159	chr02:29756568-29761425	+	5'	29757239	29756568
PGSC0003DMG402021159	chr02:29756568-29761425	+	3'	29758829	29761425
PGSC0003DMG400012858	chr12:9468170-9475332	+	3'	9471250	9475332
PGSC0003DMG402000788	chr04:58846678-58857988	-	5'	58855837	58846678
PGSC0003DMG402000788	chr04:58846678-58857988	-	3'	58857981	58857988
PGSC0003DMG400000840	chr01:63780522-63813923	+	5'	63803766	63780522
PGSC0003DMG400000840	chr01:63780522-63813923	+	3'	63813364	63813923
PGSC0003DMG400009366	chr04:64885533-64894287	+	5'	64892852	64885533
PGSC0003DMG400007972	chr04:68244314-68248224	+	5'	68244330	68244314
PGSC0003DMG400011552	chr12:56296659-56299533	+	5'	56296737	56296659
PGSC0003DMG400011552	chr12:56296659-56299533	+	3'	56299354	56299533
PGSC0003DMG400017307	chr07:51299264-51303556	+	3'	51300184	51303556
PGSC0003DMG400022318	chr07:54855465-54861491	+	5'	54855670	54855465
PGSC0003DMG400025910	chr01:85108728-85112115	-	5'	85108942	85108728
PGSC0003DMG402017032	chr09:12784433-12789574	-	5'	12788105	12784433
PGSC0003DMG400027397	chr11:43649016-43658016	-	3'	43657971	43658016
PGSC0003DMG400031271	chr05:5067717-5069682	-	5'	5067835	5067717
PGSC0003DMG400027937	chr07:3903485-3906718	+	3'	3906591	3906718
PGSC0003DMG400002566	chr03:59745800-59748444	-	3'	59748436	59748444
PGSC0003DMG400023475	chr05:51366784-51369747	+	5'	51367318	51366784
PGSC0003DMG400023475	chr05:51366784-51369747	+	3'	51369549	51369747
PGSC0003DMG401004568	chr12:59175437-59182997	+	5'	59178207	59175437
PGSC0003DMG401004568	chr12:59175437-59182997	+	3'	59179850	59182997
PGSC0003DMG400023989	chr11:5350664-5364179	+	5'	5363101	5350664
PGSC0003DMG400009126	chr03:45428623-45436476	-	3'	45435879	45436476
PGSC0003DMG400025098	chr05:1494012-1498763	+	3'	1498760	1498763
PGSC0003DMG400006869	chr01:65896002-65901823	-	5'	65896021	65896002
PGSC0003DMG402010943	chr10:52802295-52805543	-	5'	52802361	52802295
PGSC0003DMG400033126	chr06:47682091-47692666	-	5'	47682094	47682091
PGSC0003DMG400003383	chr05:5340382-5356579	-	5'	5340403	5340382
PGSC0003DMG400003383	chr05:5340382-5356579	-	3'	5341296	5356579
PGSC0003DMG400028467	chr02:31542165-31548154	-	3'	31548131	31548154
PGSC0003DMG400031016	chr03:41084627-41089926	+	3'	41089884	41089926
PGSC0003DMG400011930	chr03:35072951-35181127	-	5'	35178322	35072951
PGSC0003DMG400017418	chr07:43065983-43073723	+	5'	43066024	43065983
PGSC0003DMG400017418	chr07:43065983-43073723	+	3'	43067041	43073723
PGSC0003DMG400012189	chr08:55160140-55162101	-	3'	55162097	55162101
PGSC0003DMG400025155	chr02:25298673-25300572	+	5'	25298675	25298673
PGSC0003DMG400015643	chr06:28816957-28818947	-	5'	28816961	28816957
PGSC0003DMG400015643	chr06:28816957-28818947	-	3'	28818938	28818947
PGSC0003DMG400003238	chr10:14167762-14173195	+	3'	14172372	14173195
PGSC0003DMG400021854	chr10:3392006-3513967	+	5'	3511694	3392006
PGSC0003DMG400021854	chr10:3392006-3513967	+	3'	3513963	3513967
PGSC0003DMG400019962	chr03:44502132-44509023	-	5'	44502193	44502132
PGSC0003DMG401013254	chr11:1016553-1017755	-	5'	1016649	1016553
PGSC0003DMG400033131	chr06:47534948-47537661	-	5'	47535000	47534948
PGSC0003DMG400000631	chr03:56476942-56478383	-	3'	56478370	56478383
PGSC0003DMG402026765	chr04:3819020-3833474	-	5'	3819418	3819020
PGSC0003DMG402026765	chr04:3819020-3833474	-	3'	3827509	3833474
PGSC0003DMG400020279	chr02:48027685-48028261	+	5'	48027736	48027685
PGSC0003DMG400020279	chr02:48027685-48028261	+	3'	48028150	48028261
PGSC0003DMG400024097	chr04:60094815-60110866	+	5'	60109220	60094815
PGSC0003DMG401031045	chr03:48938388-48945842	+	5'	48938395	48938388
PGSC0003DMG400019837	chr02:7675268-7677263	+	3'	7677240	7677263
PGSC0003DMG400000086	chr01:73009946-73011750	+	5'	73009980	73009946
PGSC0003DMG403025826	chr01:85135577-85149672	+	5'	85147023	85135577
PGSC0003DMG400011543	chr12:56180514-56190394	+	5'	56180520	56180514
PGSC0003DMG400019991	chr01:49970662-49982790	-	5'	49970671	49970662
PGSC0003DMG400019991	chr01:49970662-49982790	-	3'	49977513	49982790
PGSC0003DMG400025384	chr11:44286297-44290589	-	3'	44290577	44290589
PGSC0003DMG400014323	chr03:42529640-42531567	-	5'	42529982	42529640
PGSC0003DMG400014323	chr03:42529640-42531567	-	3'	42531186	42531567
PGSC0003DMG400012821	chr03:1980897-1991693	+	5'	1983019	1980897
PGSC0003DMG400012821	chr03:1980897-1991693	+	3'	1991635	1991693
PGSC0003DMG400027566	chr04:62368855-62369383	+	5'	62368867	62368855
PGSC0003DMG400028469	chr02:31620110-31622148	-	3'	31622139	31622148
PGSC0003DMG400000709	chr01:86000517-86001780	+	5'	86000524	86000517
PGSC0003DMG400000709	chr01:86000517-86001780	+	3'	86001549	86001780
PGSC0003DMG400009848	chr00:32604191-32609084	+	5'	32605771	32604191
PGSC0003DMG400003589	chr02:39026570-39030643	-	3'	39030621	39030643
PGSC0003DMG400026946	chr06:53248654-53250663	-	5'	53248933	53248654
PGSC0003DMG400023663	chr10:57300155-57304078	+	5'	57301690	57300155
PGSC0003DMG400016190	chr11:2129544-2131411	-	5'	2129563	2129544
PGSC0003DMG400016190	chr11:2129544-2131411	-	3'	2131267	2131411
PGSC0003DMG400029828	chr10:57909738-57963291	+	5'	57960250	57909738
PGSC0003DMG400029828	chr10:57909738-57963291	+	3'	57963247	57963291
PGSC0003DMG402012773	chr01:70749346-70753305	+	5'	70750076	70749346
PGSC0003DMG400001442	chr02:45743272-45750696	+	5'	45743280	45743272
PGSC0003DMG400014538	chr02:6730515-6763323	-	5'	6759198	6730515
PGSC0003DMG400004573	chr12:59388635-59391021	+	5'	59388655	59388635
PGSC0003DMG400025085	chr04:61066880-61077051	+	3'	61076670	61077051
PGSC0003DMG400016223	chr11:2724587-2727126	-	5'	2724732	2724587
PGSC0003DMG400016223	chr11:2724587-2727126	-	3'	2727117	2727126
PGSC0003DMG400022430	chr02:34338337-34340696	+	5'	34338339	34338337
PGSC0003DMG400031764	chr02:33305452-33311408	+	5'	33308771	33305452
PGSC0003DMG400015405	chr12:56519811-56522660	+	5'	56519864	56519811
PGSC0003DMG400015405	chr12:56519811-56522660	+	3'	56522473	56522660
PGSC0003DMG400044171	chr08:53627474-53629913	+	5'	53627508	53627474
PGSC0003DMG400044171	chr08:53627474-53629913	+	3'	53629751	53629913
PGSC0003DMG401026765	chr04:3821960-3833484	-	5'	3831830	3821960
PGSC0003DMG401026765	chr04:3821960-3833484	-	3'	3832726	3833484
PGSC0003DMG400020569	chr06:2757214-2795660	+	5'	2791456	2757214
PGSC0003DMG406000041	ChrUn:18590657-18591313	-	5'	18590769	18590657
PGSC0003DMG406000041	ChrUn:18590657-18591313	-	3'	18591167	18591313
PGSC0003DMG400031482	chr00:8833422-8843391	+	5'	8833432	8833422
PGSC0003DMG400023513	chr05:50519789-50524321	+	5'	50519937	50519789
PGSC0003DMG400000153	chr01:71866659-71877937	-	3'	71868287	71877937
PGSC0003DMG400032189	chr01:1642133-1648632	-	3'	1648615	1648632
PGSC0003DMG400032146	chr01:1742857-1749507	+	5'	1742874	1742857
PGSC0003DMG400026601	chr01:28298999-28312983	-	3'	28303199	28312983
PGSC0003DMG402023713	chr10:57557361-57561283	-	3'	57561275	57561283
PGSC0003DMG402031172	chr01:68959031-68976724	-	3'	68976708	68976724
PGSC0003DMG400028159	chr10:55899330-55904610	-	5'	55899618	55899330
PGSC0003DMG400002456	chr00:30686508-30688662	+	5'	30686521	30686508
PGSC0003DMG400022606	chr05:6619952-6628678	+	5'	6620036	6619952
PGSC0003DMG400020049	chr06:59138224-59138859	-	5'	59138371	59138224
PGSC0003DMG400002770	chr01:78164350-78170025	-	5'	78164721	78164350
PGSC0003DMG400002770	chr01:78164350-78170025	-	3'	78170019	78170025
PGSC0003DMG400019027	chr12:7859716-7864542	+	5'	7859717	7859716
PGSC0003DMG402012406	chr07:53008453-53015145	+	5'	53011334	53008453
PGSC0003DMG402012406	chr07:53008453-53015145	+	3'	53014792	53015145
PGSC0003DMG400007478	chr10:32247665-32255742	-	3'	32255734	32255742
PGSC0003DMG400007530	chr09:48992316-49004473	-	5'	48994085	48992316
PGSC0003DMG400007530	chr09:48992316-49004473	-	3'	48994411	49004473
PGSC0003DMG402021549	chr09:5502194-5505902	-	3'	5505885	5505902
PGSC0003DMG400009544	chr08:2522393-2525594	-	3'	2525585	2525594
PGSC0003DMG400029192	chr09:10504595-10511542	+	3'	10511497	10511542
PGSC0003DMG400002929	chr12:3141945-3149972	-	3'	3149731	3149972
PGSC0003DMG400024757	chr01:77394658-77396928	-	5'	77394802	77394658
PGSC0003DMG400024757	chr01:77394658-77396928	-	3'	77396922	77396928
PGSC0003DMG402023121	chr04:45618225-45635430	-	5'	45632803	45618225
PGSC0003DMG402030729	chr07:3238308-3242889	+	5'	3238318	3238308
PGSC0003DMG402030729	chr07:3238308-3242889	+	3'	3242785	3242889
PGSC0003DMG400022791	chr01:353636-357020	-	3'	357015	357020
PGSC0003DMG400046813	chr01:72289296-72291402	-	5'	72289766	72289296
PGSC0003DMG400046813	chr01:72289296-72291402	-	3'	72291229	72291402
PGSC0003DMG400019265	chr07:54203536-54205245	+	5'	54203551	54203536
PGSC0003DMG400017398	chr07:43570120-43574463	+	5'	43570430	43570120
PGSC0003DMG400017398	chr07:43570120-43574463	+	3'	43574452	43574463
PGSC0003DMG400042498	chr02:29944411-29945791	-	5'	29944942	29944411
PGSC0003DMG400042498	chr02:29944411-29945791	-	3'	29945739	29945791
PGSC0003DMG400021948	chr10:46623882-46702262	-	5'	46667539	46623882
PGSC0003DMG400021948	chr10:46623882-46702262	-	3'	46672082	46702262
PGSC0003DMG400010157	chr03:49236384-49246121	-	3'	49246086	49246121
PGSC0003DMG400019333	chr09:48723095-48728382	+	5'	48723105	48723095
PGSC0003DMG400003625	chr02:39711324-39715702	+	5'	39712058	39711324
PGSC0003DMG402015074	chr09:49084846-49089318	+	5'	49084865	49084846
PGSC0003DMG400001956	chr08:47309078-47320123	+	3'	47320109	47320123
PGSC0003DMG402016495	chr06:49090607-49102333	+	5'	49100842	49090607
PGSC0003DMG400047074	chr08:42926432-42934745	-	5'	42926678	42926432
PGSC0003DMG400047074	chr08:42926432-42934745	-	3'	42929747	42934745
PGSC0003DMG400000570	chr03:46753086-46767024	+	5'	46761514	46753086
PGSC0003DMG400031320	chr06:46906486-46908023	-	5'	46906728	46906486
PGSC0003DMG401005938	chr06:54463546-54476823	+	5'	54471131	54463546
PGSC0003DMG401005938	chr06:54463546-54476823	+	3'	54476813	54476823
PGSC0003DMG400009191	chr03:62078170-62095560	-	5'	62080887	62078170
PGSC0003DMG400001306	chr02:46503383-46505623	-	3'	46505611	46505623
PGSC0003DMG400014785	chr08:44231942-44235045	+	5'	44232076	44231942
PGSC0003DMG400023798	chr01:80668922-80672631	+	3'	80669836	80672631
PGSC0003DMG400023347	chr05:51500063-51507427	-	3'	51507397	51507427
PGSC0003DMG400008622	chr12:58820666-58829658	-	5'	58820811	58820666
PGSC0003DMG400008622	chr12:58820666-58829658	-	3'	58829624	58829658
PGSC0003DMG400031527	chr09:60145412-60146611	+	5'	60145416	60145412
PGSC0003DMG402002794	chr01:78353666-78354990	-	3'	78354844	78354990
PGSC0003DMG400000063	chr01:72642373-72645385	+	5'	72642417	72642373
PGSC0003DMG400024063	chr03:2740455-2745370	+	3'	2745217	2745370
PGSC0003DMG400026666	chr10:45866877-45904559	+	5'	45892383	45866877
PGSC0003DMG400026666	chr10:45866877-45904559	+	3'	45899734	45904559
PGSC0003DMG400009086	chr03:45591994-45595034	+	3'	45595010	45595034
PGSC0003DMG400020247	chr02:48094057-48097226	+	3'	48097027	48097226
PGSC0003DMG401013517	chr05:8977962-8978688	-	5'	8978257	8977962
PGSC0003DMG401013517	chr05:8977962-8978688	-	3'	8978664	8978688
PGSC0003DMG400005572	chr01:86734572-86741007	+	5'	86735046	86734572
PGSC0003DMG400022653	chr01:58803929-58806543	-	5'	58806097	58803929
PGSC0003DMG400022653	chr01:58803929-58806543	-	3'	58806533	58806543
PGSC0003DMG400014306	chr03:41999519-42019870	-	5'	42016262	41999519
PGSC0003DMG400014306	chr03:41999519-42019870	-	3'	42019869	42019870
PGSC0003DMG400006871	chr01:65930815-65934274	-	3'	65934264	65934274
PGSC0003DMG400015534	chr11:45265438-45266184	+	5'	45265448	45265438
PGSC0003DMG400015534	chr11:45265438-45266184	+	3'	45266065	45266184
PGSC0003DMG401029267	chr12:58273427-58282566	-	3'	58282516	58282566
PGSC0003DMG400018791	chr12:54722764-54738161	-	3'	54731694	54738161
PGSC0003DMG402015244	chr03:50944271-50957306	+	3'	50953745	50957306
PGSC0003DMG400018292	chr01:78724830-78727260	+	5'	78724855	78724830
PGSC0003DMG400018292	chr01:78724830-78727260	+	3'	78727233	78727260
PGSC0003DMG400010827	chr10:4784637-4790552	+	5'	4784683	4784637
PGSC0003DMG400010827	chr10:4784637-4790552	+	3'	4790176	4790552
PGSC0003DMG401017409	chr07:43236470-43241787	+	3'	43240613	43241787
PGSC0003DMG400005799	chr08:5348688-5356236	+	5'	5348703	5348688
PGSC0003DMG400016221	chr11:2690799-2692575	-	5'	2691010	2690799
PGSC0003DMG400001670	chr01:67962992-67970244	+	3'	67970112	67970244
PGSC0003DMG402005827	chr08:4926184-4939942	-	3'	4928684	4939942
PGSC0003DMG400000281	chr12:3723839-3729269	+	5'	3723852	3723839
PGSC0003DMG400015464	chr12:56932234-56982116	-	5'	56939512	56932234
PGSC0003DMG400015464	chr12:56932234-56982116	-	3'	56943683	56982116
PGSC0003DMG400016059	chr06:24505241-24510304	-	3'	24510294	24510304
PGSC0003DMG400009295	chr08:48764305-48772843	-	3'	48772840	48772843
PGSC0003DMG400031753	chr02:33210703-33215023	-	5'	33210830	33210703
PGSC0003DMG400031753	chr02:33210703-33215023	-	3'	33214813	33215023
PGSC0003DMG400014819	chr03:38629353-38635589	-	3'	38632389	38635589
PGSC0003DMG400011248	chr10:550019-585827	-	5'	585214	550019
PGSC0003DMG400011248	chr10:550019-585827	-	3'	585675	585827
PGSC0003DMG400044483	chr04:5808841-5810838	+	5'	5809216	5808841
PGSC0003DMG400044483	chr04:5808841-5810838	+	3'	5810624	5810838
PGSC0003DMG400016367	chr01:3732396-3740649	-	5'	3732415	3732396
PGSC0003DMG400037381	chr05:48421642-48423617	-	5'	48421814	48421642
PGSC0003DMG400037381	chr05:48421642-48423617	-	3'	48423342	48423617
PGSC0003DMG400032778	chr08:16640830-16644181	+	5'	16640857	16640830
PGSC0003DMG400046044	chr03:3500924-3502079	-	5'	3501177	3500924
PGSC0003DMG400016095	chr00:34947664-34949808	+	5'	34947684	34947664
PGSC0003DMG400046154	chr02:33453028-33533339	+	3'	33458128	33533339
PGSC0003DMG402008294	chr02:30021969-30041312	+	5'	30039755	30021969
PGSC0003DMG400013899	chr12:6384325-6389173	-	5'	6384758	6384325
PGSC0003DMG400013899	chr12:6384325-6389173	-	3'	6389067	6389173
PGSC0003DMG400008107	chr11:41233605-41236083	+	5'	41233608	41233605
PGSC0003DMG400008107	chr11:41233605-41236083	+	3'	41236076	41236083
PGSC0003DMG402019374	chr12:18918275-18935870	+	5'	18931724	18918275
PGSC0003DMG402019374	chr12:18918275-18935870	+	3'	18935679	18935870
PGSC0003DMG400016154	chr11:2697475-2702679	+	3'	2702548	2702679
PGSC0003DMG400027002	chr06:54037910-54048244	+	5'	54039209	54037910
PGSC0003DMG401013075	chr05:49466991-49472961	+	5'	49467002	49466991
PGSC0003DMG401013075	chr05:49466991-49472961	+	3'	49470898	49472961
PGSC0003DMG400004898	chr06:48380510-48383025	+	5'	48380518	48380510
PGSC0003DMG400006391	chr04:65749850-65755674	+	5'	65749856	65749850
PGSC0003DMG400011347	chr01:58194297-58197809	-	3'	58196975	58197809
PGSC0003DMG400001841	chr08:50367722-50370516	-	5'	50367846	50367722
PGSC0003DMG400017390	chr07:43006506-43030141	-	5'	43021545	43006506
PGSC0003DMG400017390	chr07:43006506-43030141	-	3'	43030119	43030141
PGSC0003DMG400008864	chr09:2451455-2456647	+	5'	2451512	2451455
PGSC0003DMG400008864	chr09:2451455-2456647	+	3'	2456635	2456647
PGSC0003DMG400009762	chr04:57441342-57443125	+	3'	57443119	57443125
PGSC0003DMG400011226	chr07:1757808-1759796	-	5'	1758061	1757808
PGSC0003DMG400011226	chr07:1757808-1759796	-	3'	1759266	1759796
PGSC0003DMG400015447	chr12:56697719-56709742	-	3'	56702161	56709742
PGSC0003DMG400025792	chr01:84532546-84540854	+	5'	84532549	84532546
PGSC0003DMG400019358	chr09:47917046-47919787	+	5'	47917057	47917046
PGSC0003DMG400016164	chr11:2880115-2888307	+	3'	2888303	2888307
PGSC0003DMG400030904	chr07:4515113-4519809	+	5'	4515160	4515113
PGSC0003DMG400030904	chr07:4515113-4519809	+	3'	4519688	4519809
PGSC0003DMG400011382	chr09:52135191-52137583	-	5'	52135465	52135191
PGSC0003DMG400011382	chr09:52135191-52137583	-	3'	52137409	52137583
PGSC0003DMG400011087	chr10:54087183-54088654	+	3'	54088647	54088654
PGSC0003DMG400010086	chr02:44768327-44775503	-	3'	44775465	44775503
PGSC0003DMG400031279	chr05:4990040-4995515	-	5'	4991960	4990040
PGSC0003DMG400031279	chr05:4990040-4995515	-	3'	4994024	4995515
PGSC0003DMG400003630	chr02:39622424-39625615	+	5'	39622432	39622424
PGSC0003DMG400018878	chr10:5268199-5277789	+	5'	5268216	5268199
PGSC0003DMG400018878	chr10:5268199-5277789	+	3'	5276000	5277789
PGSC0003DMG402004066	chr06:51230550-51236192	+	3'	51236191	51236192
PGSC0003DMG400006768	chr01:64708880-64712473	+	5'	64708951	64708880
PGSC0003DMG400006768	chr01:64708880-64712473	+	3'	64712458	64712473
PGSC0003DMG400028175	chr10:55479295-55481149	-	3'	55481138	55481149
PGSC0003DMG400043674	chr11:6098058-6098940	+	5'	6098098	6098058
PGSC0003DMG400043674	chr11:6098058-6098940	+	3'	6098739	6098940
PGSC0003DMG400030121	chr08:38178394-38185164	-	5'	38178397	38178394
PGSC0003DMG400030121	chr08:38178394-38185164	-	3'	38184857	38185164
PGSC0003DMG400021686	chr10:3908501-3909255	+	3'	3909242	3909255
PGSC0003DMG400021142	chr02:28613311-28616493	-	3'	28616481	28616493
PGSC0003DMG401000056	chr01:72528203-72532025	+	3'	72531980	72532025
PGSC0003DMG400000184	chr01:72491749-72495087	-	3'	72495021	72495087
PGSC0003DMG400028828	chr12:5996684-6005120	-	5'	5996688	5996684
PGSC0003DMG400000460	chr11:39328075-39329871	-	3'	39329858	39329871
PGSC0003DMG400008052	chr11:41665206-41669389	-	5'	41665214	41665206
PGSC0003DMG400008052	chr11:41665206-41669389	-	3'	41666046	41669389
PGSC0003DMG400008268	chr10:43667979-43670969	-	3'	43670968	43670969
PGSC0003DMG400025932	chr01:85376813-85378933	-	3'	85378916	85378933
PGSC0003DMG400006036	chr11:7960374-7965202	-	5'	7960386	7960374
PGSC0003DMG400001929	chr00:12385709-12390813	-	3'	12390751	12390813
PGSC0003DMG400022770	chr01:348780-352832	+	3'	352776	352832
PGSC0003DMG400004921	chr04:66588307-66592321	-	3'	66592231	66592321
PGSC0003DMG400011502	chr04:6144135-6145588	+	5'	6144136	6144135
PGSC0003DMG400007375	chr08:40836370-40837642	-	5'	40836499	40836370
PGSC0003DMG400007375	chr08:40836370-40837642	-	3'	40837631	40837642
PGSC0003DMG400011152	chr07:1244570-1256731	+	5'	1249467	1244570
PGSC0003DMG400011152	chr07:1244570-1256731	+	3'	1256724	1256731
PGSC0003DMG400025194	chr01:85774309-85776301	-	5'	85774331	85774309
PGSC0003DMG400024011	chr01:18390097-18395188	-	3'	18395185	18395188
PGSC0003DMG400009164	chr03:62111645-62123320	+	3'	62117178	62123320
PGSC0003DMG400031498	chr04:40221067-40240258	+	3'	40230300	40240258
PGSC0003DMG400009031	chr01:62314617-62329887	-	3'	62324202	62329887
PGSC0003DMG400028610	chr01:76504765-76509266	-	3'	76509260	76509266
PGSC0003DMG400012019	chr03:39758075-39834815	-	5'	39761197	39758075
PGSC0003DMG400012019	chr03:39758075-39834815	-	3'	39762042	39834815
PGSC0003DMG400021736	chr08:34396817-34398125	-	5'	34396973	34396817
PGSC0003DMG400012993	chr08:32509108-32510110	+	5'	32509128	32509108
PGSC0003DMG400012993	chr08:32509108-32510110	+	3'	32509944	32510110
PGSC0003DMG400006537	chr04:4213278-4215728	+	5'	4213295	4213278
PGSC0003DMG400026532	chr11:39737115-39742430	-	5'	39737590	39737115
PGSC0003DMG402028564	chr01:76140236-76146394	+	5'	76142883	76140236
PGSC0003DMG400024914	chr01:80196317-80197984	-	3'	80197319	80197984
PGSC0003DMG400011166	chr07:1597719-1603644	+	5'	1597725	1597719
PGSC0003DMG400007527	chr05:1201346-1204194	-	5'	1203623	1201346
PGSC0003DMG400008452	chr05:49893362-49903390	+	5'	49894328	49893362
PGSC0003DMG400020316	chr09:317313-325075	+	5'	317379	317313
PGSC0003DMG400026014	chr01:70215490-70227532	+	5'	70215605	70215490
PGSC0003DMG400026014	chr01:70215490-70227532	+	3'	70224102	70227532
PGSC0003DMG402012883	chr09:47434915-47442701	-	3'	47442698	47442701
PGSC0003DMG400001721	chr01:68529075-68532990	-	3'	68532604	68532990
PGSC0003DMG400016666	chr10:29504202-29505071	+	5'	29504261	29504202
PGSC0003DMG400016666	chr10:29504202-29505071	+	3'	29504767	29505071
PGSC0003DMG400011398	chr09:52524100-52528421	-	5'	52524203	52524100
PGSC0003DMG400004746	chr08:52576020-52586349	-	3'	52586013	52586349
PGSC0003DMG400018405	chr05:4484310-4492247	+	5'	4484319	4484310
PGSC0003DMG400014922	chr10:20867299-20936106	+	5'	20867729	20867299
PGSC0003DMG400014922	chr10:20867299-20936106	+	3'	20872208	20936106
PGSC0003DMG400001474	chr02:45186552-45193408	+	5'	45187534	45186552
PGSC0003DMG400001474	chr02:45186552-45193408	+	3'	45192800	45193408
PGSC0003DMG400019007	chr02:9498927-9516347	+	5'	9509179	9498927
PGSC0003DMG400019007	chr02:9498927-9516347	+	3'	9516194	9516347
PGSC0003DMG400017341	chr07:51038422-51066934	-	3'	51045598	51066934
PGSC0003DMG400004875	chr06:48933807-48936382	+	3'	48935778	48936382
PGSC0003DMG400011581	chr09:57790563-57797434	+	5'	57790564	57790563
PGSC0003DMG400027971	chr04:63254015-63257324	+	3'	63257147	63257324
PGSC0003DMG401012560	chr01:81864945-81871838	-	5'	81865033	81864945
PGSC0003DMG401012560	chr01:81864945-81871838	-	3'	81871829	81871838
PGSC0003DMG400007239	chr05:46577388-46582898	+	5'	46577401	46577388
PGSC0003DMG400029477	chr04:2484462-2488055	-	3'	2488044	2488055
PGSC0003DMG400020810	chr08:46854102-46859390	-	3'	46858606	46859390
PGSC0003DMG400020084	chr06:58528823-58532326	-	5'	58529025	58528823
PGSC0003DMG400020084	chr06:58528823-58532326	-	3'	58532307	58532326
PGSC0003DMG400020160	chr06:58349587-58352516	+	5'	58349594	58349587
PGSC0003DMG400004696	chr12:59993125-60001361	-	5'	59994770	59993125
PGSC0003DMG400000165	chr01:72056268-72059595	-	3'	72059559	72059595
PGSC0003DMG400028645	chr12:49719699-49720925	+	3'	49720548	49720925
PGSC0003DMG400023947	chr06:30213871-30224647	-	3'	30220306	30224647
PGSC0003DMG402008570	chr12:915140-921615	-	5'	919566	915140
PGSC0003DMG402008570	chr12:915140-921615	-	3'	920828	921615
PGSC0003DMG400005245	chr03:36669145-36672572	-	3'	36672504	36672572
PGSC0003DMG400008358	chr10:59186157-59191872	+	5'	59186184	59186157
PGSC0003DMG400004972	chr12:54052089-54058470	-	5'	54052372	54052089
PGSC0003DMG400004972	chr12:54052089-54058470	-	3'	54057358	54058470
PGSC0003DMG400030212	chr11:9376494-9380936	+	5'	9376508	9376494
PGSC0003DMG400030212	chr11:9376494-9380936	+	3'	9380925	9380936
PGSC0003DMG400030520	chr05:3683105-3692244	-	3'	3692228	3692244
PGSC0003DMG400016520	chr06:49119417-49123082	-	3'	49120540	49123082
PGSC0003DMG402029299	chr12:57796792-57804377	-	3'	57801851	57804377
PGSC0003DMG400016280	chr06:39994614-39997186	-	5'	39994719	39994614
PGSC0003DMG400016280	chr06:39994614-39997186	-	3'	39997175	39997186
PGSC0003DMG400009147	chr03:61748791-61759285	+	3'	61758112	61759285
PGSC0003DMG401014502	chr08:42571948-42586771	-	5'	42584751	42571948
PGSC0003DMG401014502	chr08:42571948-42586771	-	3'	42586697	42586771
PGSC0003DMG400001659	chr01:86886462-86889849	+	3'	86889844	86889849
PGSC0003DMG400037401	chr10:39522737-39524269	-	5'	39522858	39522737
PGSC0003DMG400037401	chr10:39522737-39524269	-	3'	39523989	39524269
PGSC0003DMG400043394	chr08:49759222-49759769	-	3'	49759593	49759769
PGSC0003DMG400013810	chr06:43594117-43599089	-	3'	43599081	43599089
PGSC0003DMG400016122	chr11:2150447-2152132	+	3'	2152012	2152132
PGSC0003DMG400013235	chr11:1280989-1285522	-	5'	1281008	1280989
PGSC0003DMG402019261	chr07:54254419-54266441	+	5'	54265667	54254419
PGSC0003DMG400013943	chr09:23230099-23235730	+	3'	23234968	23235730
PGSC0003DMG400013396	chr03:480130-484448	+	5'	480144	480130
PGSC0003DMG400020571	chr06:2759018-2775324	+	5'	2763833	2759018
PGSC0003DMG400020571	chr06:2759018-2775324	+	3'	2764296	2775324
PGSC0003DMG400028144	chr10:56173559-56176532	-	3'	56175899	56176532
PGSC0003DMG400011380	chr09:52105080-52105798	-	3'	52105796	52105798
PGSC0003DMG400007799	chr12:1352355-1382372	+	5'	1370826	1352355
PGSC0003DMG400007799	chr12:1352355-1382372	+	3'	1375742	1382372
PGSC0003DMG400022865	chr11:31901002-31917280	+	5'	31901288	31901002
PGSC0003DMG400022865	chr11:31901002-31917280	+	3'	31905158	31917280
PGSC0003DMG400030961	chr01:86354505-86360395	-	3'	86360354	86360395
PGSC0003DMG400000242	chr01:73783321-73787394	-	5'	73784061	73783321
PGSC0003DMG400019449	chr01:75171696-75180429	+	5'	75171698	75171696
PGSC0003DMG400019449	chr01:75171696-75180429	+	3'	75178577	75180429
PGSC0003DMG400031428	chr09:49651976-49685259	-	5'	49675693	49651976
PGSC0003DMG400031428	chr09:49651976-49685259	-	3'	49679397	49685259
PGSC0003DMG400005217	chr01:63010188-63050041	+	3'	63018381	63050041
PGSC0003DMG400007071	chr07:52557656-52562263	+	3'	52562259	52562263
PGSC0003DMG400027619	chr11:12608126-12614795	-	3'	12614776	12614795
PGSC0003DMG400045338	chr12:55859856-55861690	+	5'	55859976	55859856
PGSC0003DMG400045338	chr12:55859856-55861690	+	3'	55861454	55861690
PGSC0003DMG400017922	chr09:60296785-60301613	+	5'	60299463	60296785
PGSC0003DMG400017922	chr09:60296785-60301613	+	3'	60300881	60301613
PGSC0003DMG400016530	chr06:49259658-49267892	-	5'	49259663	49259658
PGSC0003DMG400011929	chr03:35215872-35219044	-	3'	35219042	35219044
PGSC0003DMG400023281	chr11:13390446-13404718	-	3'	13398360	13404718
PGSC0003DMG400014032	chr11:11464733-11501700	+	5'	11501096	11464733
PGSC0003DMG400014032	chr11:11464733-11501700	+	3'	11501470	11501700
PGSC0003DMG400013482	chr05:8795547-8796822	+	5'	8795562	8795547
PGSC0003DMG400027193	chr05:48208214-48218948	-	3'	48215644	48218948
PGSC0003DMG400033662	chr04:15290409-15295203	-	5'	15290482	15290409
PGSC0003DMG400018718	chr11:42988667-42994223	-	5'	42991461	42988667
PGSC0003DMG400018718	chr11:42988667-42994223	-	3'	42994141	42994223
PGSC0003DMG400025105	chr05:1647753-1656085	+	5'	1647754	1647753
PGSC0003DMG400046292	chr05:154963-156188	+	5'	154976	154963
PGSC0003DMG400046292	chr05:154963-156188	+	3'	155923	156188
PGSC0003DMG400023477	chr05:51298624-51305683	+	5'	51298639	51298624
PGSC0003DMG400031085	chr07:51466764-51472975	+	5'	51466772	51466764
PGSC0003DMG400029929	chr06:37482111-37492856	-	3'	37483343	37492856
PGSC0003DMG400001658	chr01:86894067-86898916	+	3'	86898854	86898916
PGSC0003DMG400020613	chr04:51327372-51334286	+	5'	51327715	51327372
PGSC0003DMG402034099	chr03:8204250-8223746	-	5'	8216840	8204250
PGSC0003DMG402034099	chr03:8204250-8223746	-	3'	8223733	8223746
PGSC0003DMG400016909	chr10:45124988-45132141	-	5'	45125018	45124988
PGSC0003DMG400016909	chr10:45124988-45132141	-	3'	45132138	45132141
PGSC0003DMG402019255	chr07:54348102-54350108	+	5'	54348411	54348102
PGSC0003DMG402019255	chr07:54348102-54350108	+	3'	54350031	54350108
PGSC0003DMG400000819	chr05:1821096-1823983	-	3'	1823938	1823983
PGSC0003DMG400010966	chr06:46775377-46776991	-	5'	46776081	46775377
PGSC0003DMG400032205	chr01:2075479-2082448	-	3'	2082422	2082448
PGSC0003DMG400029493	chr04:3180989-3195076	+	5'	3193641	3180989
PGSC0003DMG400029493	chr04:3180989-3195076	+	3'	3194489	3195076
PGSC0003DMG400010097	chr02:44980941-44987926	-	5'	44984505	44980941
PGSC0003DMG401014160	chr03:57524435-57531053	+	5'	57524461	57524435
PGSC0003DMG400009563	chr07:9653890-9671868	-	5'	9662617	9653890
PGSC0003DMG400009563	chr07:9653890-9671868	-	3'	9663540	9671868
PGSC0003DMG400003229	chr03:46093614-46097206	+	5'	46095581	46093614
PGSC0003DMG400021812	chr12:8038354-8041915	-	5'	8040250	8038354
PGSC0003DMG400035240	chr09:5490521-5492447	-	5'	5490963	5490521
PGSC0003DMG400035240	chr09:5490521-5492447	-	3'	5492348	5492447
PGSC0003DMG400018934	chr10:47620385-47621989	+	3'	47621919	47621989
PGSC0003DMG400030107	chr05:46841669-46846252	+	3'	46844132	46846252
PGSC0003DMG400019883	chr10:5622979-5628431	-	5'	5623000	5622979
PGSC0003DMG400002539	chr03:60233079-60239249	-	3'	60239228	60239249
PGSC0003DMG400031523	chr09:60113097-60115191	+	5'	60113112	60113097
PGSC0003DMG400031523	chr09:60113097-60115191	+	3'	60115182	60115191
PGSC0003DMG400015355	chr12:653320-658693	+	5'	658192	653320
PGSC0003DMG400015355	chr12:653320-658693	+	3'	658642	658693
PGSC0003DMG400003948	chr08:53398976-53400187	+	5'	53398986	53398976
PGSC0003DMG400000003	chr01:71285331-71298560	+	5'	71293234	71285331
PGSC0003DMG400035337	chr02:22736544-22738742	+	5'	22736607	22736544
PGSC0003DMG400035337	chr02:22736544-22738742	+	3'	22737047	22738742
PGSC0003DMG400011491	chr04:6407195-6410519	+	3'	6410292	6410519
PGSC0003DMG401007748	chr04:1436506-1439454	-	3'	1439441	1439454
PGSC0003DMG400013044	chr08:24662207-24665483	-	5'	24663619	24662207
PGSC0003DMG400031468	chr01:53990774-54033030	+	5'	53990790	53990774
PGSC0003DMG400031468	chr01:53990774-54033030	+	3'	53991744	54033030
PGSC0003DMG400022574	chr03:4113506-4116762	-	5'	4113888	4113506
PGSC0003DMG400009972	chr04:71488917-71495415	-	3'	71495290	71495415
PGSC0003DMG400022254	chr07:56013066-56019387	+	5'	56013077	56013066
PGSC0003DMG400022254	chr07:56013066-56019387	+	3'	56019365	56019387
PGSC0003DMG400012559	chr01:81885453-81900463	-	5'	81897447	81885453
PGSC0003DMG400018130	chr03:51944128-51961663	-	5'	51957161	51944128
PGSC0003DMG400013146	chr10:3809162-3814216	-	5'	3809163	3809162
PGSC0003DMG400002933	chr12:3225119-3230395	-	5'	3225132	3225119
PGSC0003DMG400027682	chr06:57892181-57900201	-	5'	57892514	57892181
PGSC0003DMG400014936	chr02:15695169-15697155	+	5'	15695173	15695169
PGSC0003DMG400034688	chr02:21828000-21829453	+	3'	21829301	21829453
PGSC0003DMG401002053	chr12:55873622-55879591	-	3'	55879550	55879591
PGSC0003DMG400016379	chr01:3498790-3508834	-	5'	3502584	3498790
PGSC0003DMG400016379	chr01:3498790-3508834	-	3'	3504030	3508834
[truncated: 5,323 more rows]
