# Supplementary material for: Anthocyanin regulatory networks in Solanum tuberosum L. leaves elucidated via integrated metabolomics, transcriptomics, and StAN1 overexpression
Source: BMC Plant Biol. 2022 May 4;22:228. doi: 10.1186/s12870-022-03557-1 (PMC9066749; doi:10.1186/s12870-022-03557-1)
Supplement: Supplementary file 4 — Additional file 4: Supplemental Table S4. LncRNA transcripts. [file 12870_2022_3557_MOESM4_ESM.xlsx]

## Sheet: LncRNA loci
Chr	Category	Chromosomal location			ID
ChrUn	gene	2939867	2940668	-	ID=PONTK.7
ChrUn	mRNA	2939867	2940668	-	ID=PONTK.7.1;Parent=PONTK.7
ChrUn	exon	2939867	2940073	-	ID=exon:PONTK.7.1:1;Parent=PONTK.7.1
ChrUn	exon	2940145	2940379	-	ID=exon:PONTK.7.1:2;Parent=PONTK.7.1
ChrUn	exon	2940551	2940668	-	ID=exon:PONTK.7.1:3;Parent=PONTK.7.1
ChrUn	gene	6069291	6069880	+	ID=PONTK.16
ChrUn	mRNA	6069291	6069880	+	ID=PONTK.16.1;Parent=PONTK.16
ChrUn	exon	6069291	6069476	+	ID=exon:PONTK.16.1:1;Parent=PONTK.16.1
ChrUn	exon	6069816	6069880	+	ID=exon:PONTK.16.1:2;Parent=PONTK.16.1
ChrUn	gene	6187495	6188161	-	ID=PONTK.17
ChrUn	mRNA	6187495	6188161	-	ID=PONTK.17.1;Parent=PONTK.17
ChrUn	exon	6187495	6187619	-	ID=exon:PONTK.17.1:1;Parent=PONTK.17.1
ChrUn	exon	6188042	6188161	-	ID=exon:PONTK.17.1:2;Parent=PONTK.17.1
ChrUn	gene	10837714	10838820	-	ID=PONTK.25
ChrUn	mRNA	10837714	10838811	-	ID=PONTK.25.1;Parent=PONTK.25
ChrUn	exon	10837714	10838019	-	ID=exon:PONTK.25.1:1;Parent=PONTK.25.1
ChrUn	exon	10838727	10838811	-	ID=exon:PONTK.25.1:2;Parent=PONTK.25.1
ChrUn	mRNA	10837725	10838820	-	ID=PONTK.25.2;Parent=PONTK.25
ChrUn	exon	10837725	10837979	-	ID=exon:PONTK.25.2:1;Parent=PONTK.25.2
ChrUn	exon	10838727	10838820	-	ID=exon:PONTK.25.2:2;Parent=PONTK.25.2
ChrUn	gene	11612600	11613050	+	ID=PONTK.29
ChrUn	mRNA	11612600	11613050	+	ID=PONTK.29.1;Parent=PONTK.29
ChrUn	exon	11612600	11612741	+	ID=exon:PONTK.29.1:1;Parent=PONTK.29.1
ChrUn	exon	11612816	11612877	+	ID=exon:PONTK.29.1:2;Parent=PONTK.29.1
ChrUn	exon	11612994	11613050	+	ID=exon:PONTK.29.1:3;Parent=PONTK.29.1
ChrUn	gene	14476121	14476519	+	ID=PONTK.37
ChrUn	mRNA	14476121	14476519	+	ID=PONTK.37.1;Parent=PONTK.37
ChrUn	exon	14476121	14476332	+	ID=exon:PONTK.37.1:1;Parent=PONTK.37.1
ChrUn	exon	14476448	14476519	+	ID=exon:PONTK.37.1:2;Parent=PONTK.37.1
ChrUn	gene	15471802	15472342	+	ID=PONTK.39
ChrUn	mRNA	15471802	15472342	+	ID=PONTK.39.1;Parent=PONTK.39
ChrUn	exon	15471802	15472028	+	ID=exon:PONTK.39.1:1;Parent=PONTK.39.1
ChrUn	exon	15472063	15472342	+	ID=exon:PONTK.39.1:2;Parent=PONTK.39.1
ChrUn	gene	27385562	27552934	+	ID=PONTK.61
ChrUn	mRNA	27385562	27552934	+	ID=PONTK.61.1;Parent=PONTK.61
ChrUn	exon	27385562	27385695	+	ID=exon:PONTK.61.1:1;Parent=PONTK.61.1
ChrUn	exon	27552703	27552934	+	ID=exon:PONTK.61.1:2;Parent=PONTK.61.1
ChrUn	gene	57569059	57569528	+	ID=PONTK.89
ChrUn	mRNA	57569059	57569528	+	ID=PONTK.89.1;Parent=PONTK.89
ChrUn	exon	57569059	57569081	+	ID=exon:PONTK.89.1:1;Parent=PONTK.89.1
ChrUn	exon	57569293	57569528	+	ID=exon:PONTK.89.1:2;Parent=PONTK.89.1
ChrUn	gene	66861962	66892800	-	ID=PONTK.98
ChrUn	mRNA	66861962	66892800	-	ID=PONTK.98.1;Parent=PONTK.98
ChrUn	exon	66861962	66862219	-	ID=exon:PONTK.98.1:1;Parent=PONTK.98.1
ChrUn	exon	66892694	66892800	-	ID=exon:PONTK.98.1:2;Parent=PONTK.98.1
ChrUn	gene	70164552	70164928	-	ID=PONTK.100
ChrUn	mRNA	70164552	70164928	-	ID=PONTK.100.1;Parent=PONTK.100
ChrUn	exon	70164552	70164674	-	ID=exon:PONTK.100.1:1;Parent=PONTK.100.1
ChrUn	exon	70164780	70164928	-	ID=exon:PONTK.100.1:2;Parent=PONTK.100.1
chr00	gene	647184	649800	+	ID=PONTK.122
chr00	mRNA	647184	649800	+	ID=PONTK.122.3;Parent=PONTK.122
chr00	exon	647184	647267	+	ID=exon:PONTK.122.3:1;Parent=PONTK.122.3
chr00	exon	649557	649800	+	ID=exon:PONTK.122.3:2;Parent=PONTK.122.3
chr00	gene	3816740	3817234	+	ID=PONTK.134
chr00	mRNA	3816740	3817234	+	ID=PONTK.134.1;Parent=PONTK.134
chr00	exon	3816740	3816835	+	ID=exon:PONTK.134.1:1;Parent=PONTK.134.1
chr00	exon	3816917	3817234	+	ID=exon:PONTK.134.1:2;Parent=PONTK.134.1
chr00	gene	4985565	4988416	+	ID=PONTK.136
chr00	mRNA	4985565	4988416	+	ID=PONTK.136.1;Parent=PONTK.136
chr00	exon	4985565	4986006	+	ID=exon:PONTK.136.1:1;Parent=PONTK.136.1
chr00	exon	4988131	4988416	+	ID=exon:PONTK.136.1:2;Parent=PONTK.136.1
chr00	gene	5080695	5085994	-	ID=PONTK.137
chr00	mRNA	5080695	5085994	-	ID=PONTK.137.1;Parent=PONTK.137
chr00	exon	5080695	5080985	-	ID=exon:PONTK.137.1:1;Parent=PONTK.137.1
chr00	exon	5085032	5085109	-	ID=exon:PONTK.137.1:2;Parent=PONTK.137.1
chr00	exon	5085944	5085994	-	ID=exon:PONTK.137.1:3;Parent=PONTK.137.1
chr00	gene	5307631	5312238	-	ID=PONTK.140
chr00	mRNA	5307631	5312238	-	ID=PONTK.140.1;Parent=PONTK.140
chr00	exon	5307631	5307752	-	ID=exon:PONTK.140.1:1;Parent=PONTK.140.1
chr00	exon	5311827	5312238	-	ID=exon:PONTK.140.1:2;Parent=PONTK.140.1
chr00	gene	12437345	12440403	-	ID=PONTK.172
chr00	mRNA	12437345	12440403	-	ID=PONTK.172.1;Parent=PONTK.172
chr00	exon	12437345	12437641	-	ID=exon:PONTK.172.1:1;Parent=PONTK.172.1
chr00	exon	12440018	12440403	-	ID=exon:PONTK.172.1:2;Parent=PONTK.172.1
chr00	gene	13120775	13126124	-	ID=PONTK.181
chr00	mRNA	13120775	13126124	-	ID=PONTK.181.1;Parent=PONTK.181
chr00	exon	13120775	13121047	-	ID=exon:PONTK.181.1:1;Parent=PONTK.181.1
chr00	exon	13122001	13122118	-	ID=exon:PONTK.181.1:2;Parent=PONTK.181.1
chr00	exon	13122507	13122640	-	ID=exon:PONTK.181.1:3;Parent=PONTK.181.1
chr00	exon	13123568	13123625	-	ID=exon:PONTK.181.1:4;Parent=PONTK.181.1
chr00	exon	13123792	13123893	-	ID=exon:PONTK.181.1:5;Parent=PONTK.181.1
chr00	exon	13125470	13125532	-	ID=exon:PONTK.181.1:6;Parent=PONTK.181.1
chr00	exon	13125683	13125747	-	ID=exon:PONTK.181.1:7;Parent=PONTK.181.1
chr00	exon	13125887	13126124	-	ID=exon:PONTK.181.1:8;Parent=PONTK.181.1
chr00	gene	13248372	13273182	-	ID=PONTK.182
chr00	mRNA	13248372	13273182	-	ID=PONTK.182.1;Parent=PONTK.182
chr00	exon	13248372	13248602	-	ID=exon:PONTK.182.1:1;Parent=PONTK.182.1
chr00	exon	13272787	13273182	-	ID=exon:PONTK.182.1:2;Parent=PONTK.182.1
chr00	mRNA	13248415	13250640	-	ID=PONTK.182.2;Parent=PONTK.182
chr00	exon	13248415	13248602	-	ID=exon:PONTK.182.2:1;Parent=PONTK.182.2
chr00	exon	13250245	13250640	-	ID=exon:PONTK.182.2:2;Parent=PONTK.182.2
chr00	gene	16103205	16109652	-	ID=PONTK.192
chr00	mRNA	16103205	16109652	-	ID=PONTK.192.1;Parent=PONTK.192
chr00	exon	16103205	16104764	-	ID=exon:PONTK.192.1:1;Parent=PONTK.192.1
chr00	exon	16105580	16107704	-	ID=exon:PONTK.192.1:2;Parent=PONTK.192.1
chr00	exon	16109342	16109652	-	ID=exon:PONTK.192.1:3;Parent=PONTK.192.1
chr00	gene	17395323	17421887	+	ID=PONTK.197
chr00	mRNA	17395323	17421887	+	ID=PONTK.197.11;Parent=PONTK.197
chr00	exon	17395323	17395333	+	ID=exon:PONTK.197.11:1;Parent=PONTK.197.11
chr00	exon	17421562	17421887	+	ID=exon:PONTK.197.11:2;Parent=PONTK.197.11
chr00	gene	19291300	19296994	-	ID=PONTK.209
chr00	mRNA	19291300	19296994	-	ID=PONTK.209.3;Parent=PONTK.209
chr00	exon	19291300	19291631	-	ID=exon:PONTK.209.3:1;Parent=PONTK.209.3
chr00	exon	19296716	19296815	-	ID=exon:PONTK.209.3:2;Parent=PONTK.209.3
chr00	exon	19296951	19296994	-	ID=exon:PONTK.209.3:3;Parent=PONTK.209.3
chr00	gene	20838106	20842220	-	ID=PONTK.217
chr00	mRNA	20838106	20842220	-	ID=PONTK.217.1;Parent=PONTK.217
chr00	exon	20838106	20838344	-	ID=exon:PONTK.217.1:1;Parent=PONTK.217.1
chr00	exon	20842084	20842220	-	ID=exon:PONTK.217.1:2;Parent=PONTK.217.1
chr00	gene	20929285	20931599	-	ID=PONTK.222
chr00	mRNA	20929285	20931599	-	ID=PONTK.222.3;Parent=PONTK.222
chr00	exon	20929285	20929550	-	ID=exon:PONTK.222.3:1;Parent=PONTK.222.3
chr00	exon	20931478	20931599	-	ID=exon:PONTK.222.3:2;Parent=PONTK.222.3
chr00	gene	20949125	20949578	+	ID=PONTK.221
chr00	mRNA	20949125	20949578	+	ID=PONTK.221.1;Parent=PONTK.221
chr00	exon	20949125	20949150	+	ID=exon:PONTK.221.1:1;Parent=PONTK.221.1
chr00	exon	20949269	20949578	+	ID=exon:PONTK.221.1:2;Parent=PONTK.221.1
chr00	gene	21144413	21144814	+	ID=PONTK.224
chr00	mRNA	21144413	21144814	+	ID=PONTK.224.1;Parent=PONTK.224
chr00	exon	21144413	21144489	+	ID=exon:PONTK.224.1:1;Parent=PONTK.224.1
chr00	exon	21144556	21144814	+	ID=exon:PONTK.224.1:2;Parent=PONTK.224.1
chr00	gene	21246009	21247003	+	ID=PONTK.230
chr00	mRNA	21246009	21247003	+	ID=PONTK.230.1;Parent=PONTK.230
chr00	exon	21246009	21246084	+	ID=exon:PONTK.230.1:1;Parent=PONTK.230.1
chr00	exon	21246748	21247003	+	ID=exon:PONTK.230.1:2;Parent=PONTK.230.1
chr00	gene	24089207	24091149	-	ID=PONTK.253
chr00	mRNA	24089207	24091149	-	ID=PONTK.253.1;Parent=PONTK.253
chr00	exon	24089207	24089455	-	ID=exon:PONTK.253.1:1;Parent=PONTK.253.1
chr00	exon	24090488	24090565	-	ID=exon:PONTK.253.1:2;Parent=PONTK.253.1
chr00	exon	24091023	24091149	-	ID=exon:PONTK.253.1:3;Parent=PONTK.253.1
chr00	gene	24856147	24858193	-	ID=PONTK.262
chr00	mRNA	24856147	24858193	-	ID=PONTK.262.1;Parent=PONTK.262
chr00	exon	24856147	24856439	-	ID=exon:PONTK.262.1:1;Parent=PONTK.262.1
chr00	exon	24858064	24858193	-	ID=exon:PONTK.262.1:2;Parent=PONTK.262.1
chr00	gene	25456275	25461826	+	ID=PONTK.267
chr00	mRNA	25456275	25461826	+	ID=PONTK.267.1;Parent=PONTK.267
chr00	exon	25456275	25456817	+	ID=exon:PONTK.267.1:1;Parent=PONTK.267.1
chr00	exon	25461270	25461431	+	ID=exon:PONTK.267.1:2;Parent=PONTK.267.1
chr00	exon	25461551	25461826	+	ID=exon:PONTK.267.1:3;Parent=PONTK.267.1
chr00	mRNA	25456334	25461821	+	ID=PONTK.267.2;Parent=PONTK.267
chr00	exon	25456334	25456479	+	ID=exon:PONTK.267.2:1;Parent=PONTK.267.2
chr00	exon	25456581	25456817	+	ID=exon:PONTK.267.2:2;Parent=PONTK.267.2
chr00	exon	25461270	25461431	+	ID=exon:PONTK.267.2:3;Parent=PONTK.267.2
chr00	exon	25461551	25461821	+	ID=exon:PONTK.267.2:4;Parent=PONTK.267.2
chr00	mRNA	25456334	25461800	+	ID=PONTK.267.3;Parent=PONTK.267
chr00	exon	25456334	25456479	+	ID=exon:PONTK.267.3:1;Parent=PONTK.267.3
chr00	exon	25456735	25456817	+	ID=exon:PONTK.267.3:2;Parent=PONTK.267.3
chr00	exon	25461270	25461431	+	ID=exon:PONTK.267.3:3;Parent=PONTK.267.3
chr00	exon	25461551	25461800	+	ID=exon:PONTK.267.3:4;Parent=PONTK.267.3
chr00	mRNA	25456365	25461802	+	ID=PONTK.267.4;Parent=PONTK.267
chr00	exon	25456365	25456817	+	ID=exon:PONTK.267.4:1;Parent=PONTK.267.4
chr00	exon	25461303	25461431	+	ID=exon:PONTK.267.4:2;Parent=PONTK.267.4
chr00	exon	25461551	25461802	+	ID=exon:PONTK.267.4:3;Parent=PONTK.267.4
chr00	mRNA	25456365	25461801	+	ID=PONTK.267.5;Parent=PONTK.267
chr00	exon	25456365	25456817	+	ID=exon:PONTK.267.5:1;Parent=PONTK.267.5
chr00	exon	25461287	25461431	+	ID=exon:PONTK.267.5:2;Parent=PONTK.267.5
chr00	exon	25461551	25461801	+	ID=exon:PONTK.267.5:3;Parent=PONTK.267.5
chr00	gene	25773002	25774501	+	ID=PONTK.268
chr00	mRNA	25773002	25774501	+	ID=PONTK.268.1;Parent=PONTK.268
chr00	exon	25773002	25773493	+	ID=exon:PONTK.268.1:1;Parent=PONTK.268.1
chr00	exon	25774373	25774501	+	ID=exon:PONTK.268.1:2;Parent=PONTK.268.1
chr00	gene	25791908	25797463	-	ID=PONTK.269
chr00	mRNA	25791908	25797463	-	ID=PONTK.269.1;Parent=PONTK.269
chr00	exon	25791908	25791914	-	ID=exon:PONTK.269.1:1;Parent=PONTK.269.1
chr00	exon	25797122	25797463	-	ID=exon:PONTK.269.1:2;Parent=PONTK.269.1
chr00	gene	28153873	28165640	+	ID=PONTK.282
chr00	mRNA	28153873	28165640	+	ID=PONTK.282.1;Parent=PONTK.282
chr00	exon	28153873	28154048	+	ID=exon:PONTK.282.1:1;Parent=PONTK.282.1
chr00	exon	28154262	28154321	+	ID=exon:PONTK.282.1:2;Parent=PONTK.282.1
chr00	exon	28165449	28165640	+	ID=exon:PONTK.282.1:3;Parent=PONTK.282.1
chr00	mRNA	28153879	28165629	+	ID=PONTK.282.2;Parent=PONTK.282
chr00	exon	28153879	28154147	+	ID=exon:PONTK.282.2:1;Parent=PONTK.282.2
chr00	exon	28154262	28154321	+	ID=exon:PONTK.282.2:2;Parent=PONTK.282.2
chr00	exon	28165449	28165629	+	ID=exon:PONTK.282.2:3;Parent=PONTK.282.2
chr00	mRNA	28153880	28165629	+	ID=PONTK.282.3;Parent=PONTK.282
chr00	exon	28153880	28154321	+	ID=exon:PONTK.282.3:1;Parent=PONTK.282.3
chr00	exon	28165449	28165629	+	ID=exon:PONTK.282.3:2;Parent=PONTK.282.3
chr00	gene	28197503	28199328	-	ID=PONTK.283
chr00	mRNA	28197503	28199328	-	ID=PONTK.283.1;Parent=PONTK.283
chr00	exon	28197503	28197753	-	ID=exon:PONTK.283.1:1;Parent=PONTK.283.1
chr00	exon	28199201	28199328	-	ID=exon:PONTK.283.1:2;Parent=PONTK.283.1
chr00	gene	32904822	32905310	-	ID=PONTK.322
chr00	mRNA	32904822	32905310	-	ID=PONTK.322.1;Parent=PONTK.322
chr00	exon	32904822	32904897	-	ID=exon:PONTK.322.1:1;Parent=PONTK.322.1
chr00	exon	32905027	32905113	-	ID=exon:PONTK.322.1:2;Parent=PONTK.322.1
chr00	exon	32905210	32905310	-	ID=exon:PONTK.322.1:3;Parent=PONTK.322.1
chr00	gene	35861382	35863854	-	ID=PONTK.341
chr00	mRNA	35861382	35863854	-	ID=PONTK.341.1;Parent=PONTK.341
chr00	exon	35861382	35861789	-	ID=exon:PONTK.341.1:1;Parent=PONTK.341.1
chr00	exon	35863724	35863854	-	ID=exon:PONTK.341.1:2;Parent=PONTK.341.1
chr00	gene	37194362	37197250	+	ID=PONTK.360
chr00	mRNA	37194362	37197250	+	ID=PONTK.360.1;Parent=PONTK.360
chr00	exon	37194362	37195138	+	ID=exon:PONTK.360.1:1;Parent=PONTK.360.1
chr00	exon	37195240	37195298	+	ID=exon:PONTK.360.1:2;Parent=PONTK.360.1
chr00	exon	37196945	37197250	+	ID=exon:PONTK.360.1:3;Parent=PONTK.360.1
chr00	gene	38202937	38204294	+	ID=PONTK.375
chr00	mRNA	38202937	38204294	+	ID=PONTK.375.1;Parent=PONTK.375
chr00	exon	38202937	38203158	+	ID=exon:PONTK.375.1:1;Parent=PONTK.375.1
chr00	exon	38204060	38204294	+	ID=exon:PONTK.375.1:2;Parent=PONTK.375.1
chr00	gene	38305886	38308280	-	ID=PONTK.376
chr00	mRNA	38305886	38308280	-	ID=PONTK.376.1;Parent=PONTK.376
chr00	exon	38305886	38306274	-	ID=exon:PONTK.376.1:1;Parent=PONTK.376.1
chr00	exon	38306360	38306420	-	ID=exon:PONTK.376.1:2;Parent=PONTK.376.1
chr00	exon	38308072	38308280	-	ID=exon:PONTK.376.1:3;Parent=PONTK.376.1
chr00	mRNA	38306114	38308279	-	ID=PONTK.376.2;Parent=PONTK.376
chr00	exon	38306114	38306274	-	ID=exon:PONTK.376.2:1;Parent=PONTK.376.2
chr00	exon	38306360	38306420	-	ID=exon:PONTK.376.2:2;Parent=PONTK.376.2
chr00	exon	38308072	38308279	-	ID=exon:PONTK.376.2:3;Parent=PONTK.376.2
chr00	mRNA	38306117	38308280	-	ID=PONTK.376.3;Parent=PONTK.376
chr00	exon	38306117	38306274	-	ID=exon:PONTK.376.3:1;Parent=PONTK.376.3
chr00	exon	38306360	38306405	-	ID=exon:PONTK.376.3:2;Parent=PONTK.376.3
chr00	exon	38308072	38308280	-	ID=exon:PONTK.376.3:3;Parent=PONTK.376.3
chr00	gene	38517355	38521260	-	ID=PONTK.378
chr00	mRNA	38517355	38521252	-	ID=PONTK.378.1;Parent=PONTK.378
chr00	exon	38517355	38517391	-	ID=exon:PONTK.378.1:1;Parent=PONTK.378.1
chr00	exon	38517458	38517668	-	ID=exon:PONTK.378.1:2;Parent=PONTK.378.1
chr00	exon	38521018	38521252	-	ID=exon:PONTK.378.1:3;Parent=PONTK.378.1
chr00	mRNA	38517413	38521260	-	ID=PONTK.378.2;Parent=PONTK.378
chr00	exon	38517413	38517668	-	ID=exon:PONTK.378.2:1;Parent=PONTK.378.2
chr00	exon	38521018	38521260	-	ID=exon:PONTK.378.2:2;Parent=PONTK.378.2
chr00	gene	38622161	38625953	+	ID=PONTK.382
chr00	mRNA	38622161	38625953	+	ID=PONTK.382.1;Parent=PONTK.382
chr00	exon	38622161	38622435	+	ID=exon:PONTK.382.1:1;Parent=PONTK.382.1
chr00	exon	38625156	38625206	+	ID=exon:PONTK.382.1:2;Parent=PONTK.382.1
chr00	exon	38625620	38625671	+	ID=exon:PONTK.382.1:3;Parent=PONTK.382.1
chr00	exon	38625761	38625953	+	ID=exon:PONTK.382.1:4;Parent=PONTK.382.1
chr00	mRNA	38622165	38625951	+	ID=PONTK.382.2;Parent=PONTK.382
chr00	exon	38622165	38622435	+	ID=exon:PONTK.382.2:1;Parent=PONTK.382.2
chr00	exon	38625620	38625671	+	ID=exon:PONTK.382.2:2;Parent=PONTK.382.2
chr00	exon	38625761	38625951	+	ID=exon:PONTK.382.2:3;Parent=PONTK.382.2
chr00	gene	41378961	41379506	-	ID=PONTK.416
chr00	mRNA	41378961	41379506	-	ID=PONTK.416.1;Parent=PONTK.416
chr00	exon	41378961	41379265	-	ID=exon:PONTK.416.1:1;Parent=PONTK.416.1
chr00	exon	41379410	41379506	-	ID=exon:PONTK.416.1:2;Parent=PONTK.416.1
chr00	gene	41921961	41922391	+	ID=PONTK.424
chr00	mRNA	41921961	41922391	+	ID=PONTK.424.1;Parent=PONTK.424
chr00	exon	41921961	41922230	+	ID=exon:PONTK.424.1:1;Parent=PONTK.424.1
chr00	exon	41922325	41922391	+	ID=exon:PONTK.424.1:2;Parent=PONTK.424.1
chr00	gene	42418030	42418557	+	ID=PONTK.433
chr00	mRNA	42418030	42418557	+	ID=PONTK.433.1;Parent=PONTK.433
chr00	exon	42418030	42418083	+	ID=exon:PONTK.433.1:1;Parent=PONTK.433.1
chr00	exon	42418406	42418557	+	ID=exon:PONTK.433.1:2;Parent=PONTK.433.1
chr00	gene	42840328	42855739	-	ID=PONTK.439
chr00	mRNA	42840328	42855739	-	ID=PONTK.439.1;Parent=PONTK.439
chr00	exon	42840328	42840460	-	ID=exon:PONTK.439.1:1;Parent=PONTK.439.1
chr00	exon	42854896	42855739	-	ID=exon:PONTK.439.1:2;Parent=PONTK.439.1
chr00	gene	43299616	43300058	+	ID=PONTK.441
chr00	mRNA	43299616	43300058	+	ID=PONTK.441.1;Parent=PONTK.441
chr00	exon	43299616	43299698	+	ID=exon:PONTK.441.1:1;Parent=PONTK.441.1
chr00	exon	43299817	43300058	+	ID=exon:PONTK.441.1:2;Parent=PONTK.441.1
chr00	gene	45299938	45300359	-	ID=PONTK.460
chr00	mRNA	45299938	45300359	-	ID=PONTK.460.1;Parent=PONTK.460
chr00	exon	45299938	45300163	-	ID=exon:PONTK.460.1:1;Parent=PONTK.460.1
chr00	exon	45300286	45300359	-	ID=exon:PONTK.460.1:2;Parent=PONTK.460.1
chr01	gene	526683	527822	+	ID=PONTK.495
chr01	mRNA	526683	527822	+	ID=PONTK.495.1;Parent=PONTK.495
chr01	exon	526683	526745	+	ID=exon:PONTK.495.1:1;Parent=PONTK.495.1
chr01	exon	527674	527822	+	ID=exon:PONTK.495.1:2;Parent=PONTK.495.1
chr01	gene	597366	598947	+	ID=PONTK.500
chr01	mRNA	597366	598947	+	ID=PONTK.500.2;Parent=PONTK.500
chr01	exon	597366	597661	+	ID=exon:PONTK.500.2:1;Parent=PONTK.500.2
chr01	exon	598662	598947	+	ID=exon:PONTK.500.2:2;Parent=PONTK.500.2
chr01	gene	929670	930751	-	ID=PONTK.504
chr01	mRNA	929670	930751	-	ID=PONTK.504.1;Parent=PONTK.504
chr01	exon	929670	929869	-	ID=exon:PONTK.504.1:1;Parent=PONTK.504.1
chr01	exon	930607	930751	-	ID=exon:PONTK.504.1:2;Parent=PONTK.504.1
chr01	gene	1164828	1169777	+	ID=PONTK.523
chr01	mRNA	1164828	1169777	+	ID=PONTK.523.1;Parent=PONTK.523
chr01	exon	1164828	1165213	+	ID=exon:PONTK.523.1:1;Parent=PONTK.523.1
chr01	exon	1169692	1169777	+	ID=exon:PONTK.523.1:2;Parent=PONTK.523.1
chr01	gene	1690797	1695397	+	ID=PONTK.558
chr01	mRNA	1690797	1695397	+	ID=PONTK.558.1;Parent=PONTK.558
chr01	exon	1690797	1691023	+	ID=exon:PONTK.558.1:1;Parent=PONTK.558.1
chr01	exon	1694490	1695397	+	ID=exon:PONTK.558.1:2;Parent=PONTK.558.1
chr01	gene	2390638	2392798	-	ID=PONTK.587
chr01	mRNA	2390638	2392798	-	ID=PONTK.587.11;Parent=PONTK.587
chr01	exon	2390638	2390834	-	ID=exon:PONTK.587.11:1;Parent=PONTK.587.11
chr01	exon	2390979	2392798	-	ID=exon:PONTK.587.11:2;Parent=PONTK.587.11
chr01	gene	2737315	2739580	+	ID=PONTK.602
chr01	mRNA	2737315	2739580	+	ID=PONTK.602.3;Parent=PONTK.602
chr01	exon	2737315	2737371	+	ID=exon:PONTK.602.3:1;Parent=PONTK.602.3
chr01	exon	2737461	2737536	+	ID=exon:PONTK.602.3:2;Parent=PONTK.602.3
chr01	exon	2739306	2739580	+	ID=exon:PONTK.602.3:3;Parent=PONTK.602.3
chr01	gene	3724454	3726705	+	ID=PONTK.648
chr01	mRNA	3724454	3726705	+	ID=PONTK.648.4;Parent=PONTK.648
chr01	exon	3724454	3724687	+	ID=exon:PONTK.648.4:1;Parent=PONTK.648.4
chr01	exon	3726510	3726705	+	ID=exon:PONTK.648.4:2;Parent=PONTK.648.4
chr01	gene	4563173	4567878	+	ID=PONTK.681
chr01	mRNA	4563173	4567878	+	ID=PONTK.681.1;Parent=PONTK.681
chr01	exon	4563173	4563236	+	ID=exon:PONTK.681.1:1;Parent=PONTK.681.1
chr01	exon	4563953	4564034	+	ID=exon:PONTK.681.1:2;Parent=PONTK.681.1
chr01	exon	4567614	4567878	+	ID=exon:PONTK.681.1:3;Parent=PONTK.681.1
chr01	gene	5945802	5950256	+	ID=PONTK.722
chr01	mRNA	5945802	5950256	+	ID=PONTK.722.1;Parent=PONTK.722
chr01	exon	5945802	5945875	+	ID=exon:PONTK.722.1:1;Parent=PONTK.722.1
chr01	exon	5949907	5950256	+	ID=exon:PONTK.722.1:2;Parent=PONTK.722.1
chr01	gene	8900293	8901231	+	ID=PONTK.769
chr01	mRNA	8900293	8901231	+	ID=PONTK.769.3;Parent=PONTK.769
chr01	exon	8900293	8900352	+	ID=exon:PONTK.769.3:1;Parent=PONTK.769.3
chr01	exon	8900969	8901231	+	ID=exon:PONTK.769.3:2;Parent=PONTK.769.3
chr01	gene	11666076	11666773	-	ID=PONTK.792
chr01	mRNA	11666076	11666773	-	ID=PONTK.792.1;Parent=PONTK.792
chr01	exon	11666076	11666411	-	ID=exon:PONTK.792.1:1;Parent=PONTK.792.1
chr01	exon	11666480	11666563	-	ID=exon:PONTK.792.1:2;Parent=PONTK.792.1
chr01	exon	11666631	11666773	-	ID=exon:PONTK.792.1:3;Parent=PONTK.792.1
chr01	gene	13959834	13991454	+	ID=PONTK.820
chr01	mRNA	13959834	13991454	+	ID=PONTK.820.1;Parent=PONTK.820
chr01	exon	13959834	13959939	+	ID=exon:PONTK.820.1:1;Parent=PONTK.820.1
chr01	exon	13960067	13960199	+	ID=exon:PONTK.820.1:2;Parent=PONTK.820.1
chr01	exon	13960303	13960364	+	ID=exon:PONTK.820.1:3;Parent=PONTK.820.1
chr01	exon	13960505	13960681	+	ID=exon:PONTK.820.1:4;Parent=PONTK.820.1
chr01	exon	13991300	13991454	+	ID=exon:PONTK.820.1:5;Parent=PONTK.820.1
chr01	gene	16752469	16757957	-	ID=PONTK.833
chr01	mRNA	16752469	16757957	-	ID=PONTK.833.1;Parent=PONTK.833
chr01	exon	16752469	16752722	-	ID=exon:PONTK.833.1:1;Parent=PONTK.833.1
chr01	exon	16757838	16757957	-	ID=exon:PONTK.833.1:2;Parent=PONTK.833.1
chr01	gene	16951421	16955877	-	ID=PONTK.836
chr01	mRNA	16951421	16955867	-	ID=PONTK.836.1;Parent=PONTK.836
chr01	exon	16951421	16951863	-	ID=exon:PONTK.836.1:1;Parent=PONTK.836.1
chr01	exon	16955381	16955867	-	ID=exon:PONTK.836.1:2;Parent=PONTK.836.1
chr01	mRNA	16955168	16955877	-	ID=PONTK.836.3;Parent=PONTK.836
chr01	exon	16955168	16955461	-	ID=exon:PONTK.836.3:1;Parent=PONTK.836.3
chr01	exon	16955666	16955877	-	ID=exon:PONTK.836.3:2;Parent=PONTK.836.3
chr01	gene	19591500	19594073	+	ID=PONTK.845
chr01	mRNA	19591500	19594073	+	ID=PONTK.845.2;Parent=PONTK.845
chr01	exon	19591500	19591802	+	ID=exon:PONTK.845.2:1;Parent=PONTK.845.2
chr01	exon	19592480	19594073	+	ID=exon:PONTK.845.2:2;Parent=PONTK.845.2
chr01	mRNA	19591805	19594017	+	ID=PONTK.845.3;Parent=PONTK.845
chr01	exon	19591805	19592004	+	ID=exon:PONTK.845.3:1;Parent=PONTK.845.3
chr01	exon	19593502	19594017	+	ID=exon:PONTK.845.3:2;Parent=PONTK.845.3
chr01	gene	20414655	20420449	+	ID=PONTK.848
chr01	mRNA	20414655	20420005	+	ID=PONTK.848.1;Parent=PONTK.848
chr01	exon	20414655	20415126	+	ID=exon:PONTK.848.1:1;Parent=PONTK.848.1
chr01	exon	20419442	20419576	+	ID=exon:PONTK.848.1:2;Parent=PONTK.848.1
chr01	exon	20419717	20420005	+	ID=exon:PONTK.848.1:3;Parent=PONTK.848.1
chr01	mRNA	20414662	20420449	+	ID=PONTK.848.2;Parent=PONTK.848
chr01	exon	20414662	20414966	+	ID=exon:PONTK.848.2:1;Parent=PONTK.848.2
chr01	exon	20415040	20415126	+	ID=exon:PONTK.848.2:2;Parent=PONTK.848.2
chr01	exon	20419442	20419576	+	ID=exon:PONTK.848.2:3;Parent=PONTK.848.2
chr01	exon	20419717	20420449	+	ID=exon:PONTK.848.2:4;Parent=PONTK.848.2
chr01	mRNA	20414673	20420423	+	ID=PONTK.848.3;Parent=PONTK.848
chr01	exon	20414673	20415126	+	ID=exon:PONTK.848.3:1;Parent=PONTK.848.3
chr01	exon	20419442	20419576	+	ID=exon:PONTK.848.3:2;Parent=PONTK.848.3
chr01	exon	20419717	20420423	+	ID=exon:PONTK.848.3:3;Parent=PONTK.848.3
chr01	gene	22435820	22438161	-	ID=PONTK.855
chr01	mRNA	22435820	22438159	-	ID=PONTK.855.1;Parent=PONTK.855
chr01	exon	22435820	22436209	-	ID=exon:PONTK.855.1:1;Parent=PONTK.855.1
chr01	exon	22437524	22437600	-	ID=exon:PONTK.855.1:2;Parent=PONTK.855.1
chr01	exon	22438034	22438159	-	ID=exon:PONTK.855.1:3;Parent=PONTK.855.1
chr01	mRNA	22435953	22438161	-	ID=PONTK.855.2;Parent=PONTK.855
chr01	exon	22435953	22436209	-	ID=exon:PONTK.855.2:1;Parent=PONTK.855.2
chr01	exon	22437524	22437600	-	ID=exon:PONTK.855.2:2;Parent=PONTK.855.2
chr01	exon	22438034	22438161	-	ID=exon:PONTK.855.2:3;Parent=PONTK.855.2
chr01	mRNA	22435957	22438161	-	ID=PONTK.855.4;Parent=PONTK.855
chr01	exon	22435957	22436209	-	ID=exon:PONTK.855.4:1;Parent=PONTK.855.4
chr01	exon	22438034	22438161	-	ID=exon:PONTK.855.4:2;Parent=PONTK.855.4
chr01	gene	22439328	22441921	-	ID=PONTK.856
chr01	mRNA	22439328	22441921	-	ID=PONTK.856.1;Parent=PONTK.856
chr01	exon	22439328	22439469	-	ID=exon:PONTK.856.1:1;Parent=PONTK.856.1
chr01	exon	22439658	22439881	-	ID=exon:PONTK.856.1:2;Parent=PONTK.856.1
chr01	exon	22441845	22441921	-	ID=exon:PONTK.856.1:3;Parent=PONTK.856.1
chr01	gene	27885498	27895142	-	ID=PONTK.865
chr01	mRNA	27885498	27895142	-	ID=PONTK.865.1;Parent=PONTK.865
chr01	exon	27885498	27885773	-	ID=exon:PONTK.865.1:1;Parent=PONTK.865.1
chr01	exon	27895013	27895142	-	ID=exon:PONTK.865.1:2;Parent=PONTK.865.1
chr01	gene	29226843	29228867	-	ID=PONTK.871
chr01	mRNA	29226843	29228867	-	ID=PONTK.871.1;Parent=PONTK.871
chr01	exon	29226843	29227050	-	ID=exon:PONTK.871.1:1;Parent=PONTK.871.1
chr01	exon	29228769	29228867	-	ID=exon:PONTK.871.1:2;Parent=PONTK.871.1
chr01	gene	30498062	30499441	-	ID=PONTK.874
chr01	mRNA	30498062	30499441	-	ID=PONTK.874.1;Parent=PONTK.874
chr01	exon	30498062	30498237	-	ID=exon:PONTK.874.1:1;Parent=PONTK.874.1
chr01	exon	30499280	30499441	-	ID=exon:PONTK.874.1:2;Parent=PONTK.874.1
chr01	gene	31599695	31602295	+	ID=PONTK.884
chr01	mRNA	31599695	31602295	+	ID=PONTK.884.1;Parent=PONTK.884
chr01	exon	31599695	31599858	+	ID=exon:PONTK.884.1:1;Parent=PONTK.884.1
chr01	exon	31602073	31602295	+	ID=exon:PONTK.884.1:2;Parent=PONTK.884.1
chr01	gene	33352858	33354603	+	ID=PONTK.897
chr01	mRNA	33352858	33354603	+	ID=PONTK.897.2;Parent=PONTK.897
chr01	exon	33352858	33354250	+	ID=exon:PONTK.897.2:1;Parent=PONTK.897.2
chr01	exon	33354359	33354603	+	ID=exon:PONTK.897.2:2;Parent=PONTK.897.2
chr01	gene	35623761	35632329	-	ID=PONTK.902
chr01	mRNA	35623761	35632329	-	ID=PONTK.902.1;Parent=PONTK.902
chr01	exon	35623761	35624090	-	ID=exon:PONTK.902.1:1;Parent=PONTK.902.1
chr01	exon	35631155	35631249	-	ID=exon:PONTK.902.1:2;Parent=PONTK.902.1
chr01	exon	35632228	35632329	-	ID=exon:PONTK.902.1:3;Parent=PONTK.902.1
chr01	mRNA	35623784	35632310	-	ID=PONTK.902.2;Parent=PONTK.902
chr01	exon	35623784	35623964	-	ID=exon:PONTK.902.2:1;Parent=PONTK.902.2
chr01	exon	35631155	35631249	-	ID=exon:PONTK.902.2:2;Parent=PONTK.902.2
chr01	exon	35632228	35632310	-	ID=exon:PONTK.902.2:3;Parent=PONTK.902.2
chr01	mRNA	35623884	35632311	-	ID=PONTK.902.3;Parent=PONTK.902
chr01	exon	35623884	35624090	-	ID=exon:PONTK.902.3:1;Parent=PONTK.902.3
chr01	exon	35631155	35631249	-	ID=exon:PONTK.902.3:2;Parent=PONTK.902.3
chr01	exon	35632228	35632311	-	ID=exon:PONTK.902.3:3;Parent=PONTK.902.3
chr01	gene	39947362	39947905	+	ID=PONTK.922
chr01	mRNA	39947362	39947905	+	ID=PONTK.922.8;Parent=PONTK.922
chr01	exon	39947362	39947421	+	ID=exon:PONTK.922.8:1;Parent=PONTK.922.8
chr01	exon	39947529	39947905	+	ID=exon:PONTK.922.8:2;Parent=PONTK.922.8
chr01	gene	42733690	42734172	+	ID=PONTK.932
chr01	mRNA	42733690	42734172	+	ID=PONTK.932.1;Parent=PONTK.932
chr01	exon	42733690	42733835	+	ID=exon:PONTK.932.1:1;Parent=PONTK.932.1
chr01	exon	42733924	42734172	+	ID=exon:PONTK.932.1:2;Parent=PONTK.932.1
chr01	gene	43352031	43353507	+	ID=PONTK.938
chr01	mRNA	43352031	43353507	+	ID=PONTK.938.1;Parent=PONTK.938
chr01	exon	43352031	43352494	+	ID=exon:PONTK.938.1:1;Parent=PONTK.938.1
chr01	exon	43353332	43353507	+	ID=exon:PONTK.938.1:2;Parent=PONTK.938.1
chr01	mRNA	43352032	43353500	+	ID=PONTK.938.4;Parent=PONTK.938
chr01	exon	43352032	43352975	+	ID=exon:PONTK.938.4:1;Parent=PONTK.938.4
chr01	exon	43353024	43353500	+	ID=exon:PONTK.938.4:2;Parent=PONTK.938.4
chr01	gene	44558826	44572597	+	ID=PONTK.947
chr01	mRNA	44558826	44572597	+	ID=PONTK.947.1;Parent=PONTK.947
chr01	exon	44558826	44558941	+	ID=exon:PONTK.947.1:1;Parent=PONTK.947.1
chr01	exon	44572305	44572597	+	ID=exon:PONTK.947.1:2;Parent=PONTK.947.1
chr01	gene	45412801	45417616	-	ID=PONTK.960
chr01	mRNA	45412801	45417616	-	ID=PONTK.960.1;Parent=PONTK.960
chr01	exon	45412801	45412938	-	ID=exon:PONTK.960.1:1;Parent=PONTK.960.1
chr01	exon	45414148	45414205	-	ID=exon:PONTK.960.1:2;Parent=PONTK.960.1
chr01	exon	45415309	45415379	-	ID=exon:PONTK.960.1:3;Parent=PONTK.960.1
chr01	exon	45416196	45416366	-	ID=exon:PONTK.960.1:4;Parent=PONTK.960.1
chr01	exon	45417260	45417319	-	ID=exon:PONTK.960.1:5;Parent=PONTK.960.1
chr01	exon	45417422	45417616	-	ID=exon:PONTK.960.1:6;Parent=PONTK.960.1
chr01	gene	45567746	45581678	+	ID=PONTK.962
chr01	mRNA	45567746	45568271	+	ID=PONTK.962.1;Parent=PONTK.962
chr01	exon	45567746	45567904	+	ID=exon:PONTK.962.1:1;Parent=PONTK.962.1
chr01	exon	45567968	45568271	+	ID=exon:PONTK.962.1:2;Parent=PONTK.962.1
chr01	mRNA	45567779	45581678	+	ID=PONTK.962.2;Parent=PONTK.962
chr01	exon	45567779	45567904	+	ID=exon:PONTK.962.2:1;Parent=PONTK.962.2
chr01	exon	45567968	45568062	+	ID=exon:PONTK.962.2:2;Parent=PONTK.962.2
chr01	exon	45581281	45581678	+	ID=exon:PONTK.962.2:3;Parent=PONTK.962.2
chr01	gene	47991116	47993192	-	ID=PONTK.976
chr01	mRNA	47991116	47993192	-	ID=PONTK.976.1;Parent=PONTK.976
chr01	exon	47991116	47991389	-	ID=exon:PONTK.976.1:1;Parent=PONTK.976.1
chr01	exon	47992580	47992656	-	ID=exon:PONTK.976.1:2;Parent=PONTK.976.1
chr01	exon	47993091	47993192	-	ID=exon:PONTK.976.1:3;Parent=PONTK.976.1
chr01	gene	48638485	48642316	+	ID=PONTK.977
chr01	mRNA	48638485	48642316	+	ID=PONTK.977.1;Parent=PONTK.977
chr01	exon	48638485	48638527	+	ID=exon:PONTK.977.1:1;Parent=PONTK.977.1
chr01	exon	48641909	48642316	+	ID=exon:PONTK.977.1:2;Parent=PONTK.977.1
chr01	gene	48918411	48919999	+	ID=PONTK.980
chr01	mRNA	48918411	48919999	+	ID=PONTK.980.1;Parent=PONTK.980
chr01	exon	48918411	48918609	+	ID=exon:PONTK.980.1:1;Parent=PONTK.980.1
chr01	exon	48918744	48918797	+	ID=exon:PONTK.980.1:2;Parent=PONTK.980.1
chr01	exon	48919762	48919999	+	ID=exon:PONTK.980.1:3;Parent=PONTK.980.1
chr01	gene	50086831	50088893	+	ID=PONTK.987
chr01	mRNA	50086831	50088893	+	ID=PONTK.987.1;Parent=PONTK.987
chr01	exon	50086831	50087326	+	ID=exon:PONTK.987.1:1;Parent=PONTK.987.1
chr01	exon	50088603	50088893	+	ID=exon:PONTK.987.1:2;Parent=PONTK.987.1
chr01	gene	50452071	50538731	+	ID=PONTK.988
chr01	mRNA	50452071	50538731	+	ID=PONTK.988.1;Parent=PONTK.988
chr01	exon	50452071	50452207	+	ID=exon:PONTK.988.1:1;Parent=PONTK.988.1
chr01	exon	50538445	50538731	+	ID=exon:PONTK.988.1:2;Parent=PONTK.988.1
chr01	gene	53712243	53717184	-	ID=PONTK.1009
chr01	mRNA	53712243	53717184	-	ID=PONTK.1009.2;Parent=PONTK.1009
chr01	exon	53712243	53712476	-	ID=exon:PONTK.1009.2:1;Parent=PONTK.1009.2
chr01	exon	53712789	53712947	-	ID=exon:PONTK.1009.2:2;Parent=PONTK.1009.2
chr01	exon	53713200	53713306	-	ID=exon:PONTK.1009.2:3;Parent=PONTK.1009.2
chr01	exon	53714762	53714835	-	ID=exon:PONTK.1009.2:4;Parent=PONTK.1009.2
chr01	exon	53716672	53716782	-	ID=exon:PONTK.1009.2:5;Parent=PONTK.1009.2
chr01	exon	53717081	53717184	-	ID=exon:PONTK.1009.2:6;Parent=PONTK.1009.2
chr01	gene	56282459	56284025	-	ID=PONTK.1018
chr01	mRNA	56282459	56284025	-	ID=PONTK.1018.1;Parent=PONTK.1018
chr01	exon	56282459	56282724	-	ID=exon:PONTK.1018.1:1;Parent=PONTK.1018.1
chr01	exon	56283875	56284025	-	ID=exon:PONTK.1018.1:2;Parent=PONTK.1018.1
chr01	gene	57482814	57489547	-	ID=PONTK.1032
chr01	mRNA	57482814	57489547	-	ID=PONTK.1032.1;Parent=PONTK.1032
chr01	exon	57482814	57483063	-	ID=exon:PONTK.1032.1:1;Parent=PONTK.1032.1
chr01	exon	57489464	57489547	-	ID=exon:PONTK.1032.1:2;Parent=PONTK.1032.1
chr01	gene	59200879	59201593	+	ID=PONTK.1074
chr01	mRNA	59200879	59201593	+	ID=PONTK.1074.1;Parent=PONTK.1074
chr01	exon	59200879	59201008	+	ID=exon:PONTK.1074.1:1;Parent=PONTK.1074.1
chr01	exon	59201215	59201593	+	ID=exon:PONTK.1074.1:2;Parent=PONTK.1074.1
chr01	mRNA	59200894	59201483	+	ID=PONTK.1074.2;Parent=PONTK.1074
chr01	exon	59200894	59201008	+	ID=exon:PONTK.1074.2:1;Parent=PONTK.1074.2
chr01	exon	59201215	59201483	+	ID=exon:PONTK.1074.2:2;Parent=PONTK.1074.2
chr01	gene	60275298	60277180	-	ID=PONTK.1100
chr01	mRNA	60275298	60277180	-	ID=PONTK.1100.1;Parent=PONTK.1100
chr01	exon	60275298	60275565	-	ID=exon:PONTK.1100.1:1;Parent=PONTK.1100.1
chr01	exon	60277061	60277180	-	ID=exon:PONTK.1100.1:2;Parent=PONTK.1100.1
chr01	gene	60933599	60939866	+	ID=PONTK.1122
chr01	mRNA	60933599	60939866	+	ID=PONTK.1122.2;Parent=PONTK.1122
chr01	exon	60933599	60933863	+	ID=exon:PONTK.1122.2:1;Parent=PONTK.1122.2
chr01	exon	60939573	60939866	+	ID=exon:PONTK.1122.2:2;Parent=PONTK.1122.2
chr01	gene	61420601	61435649	+	ID=PONTK.1142
chr01	mRNA	61420601	61435649	+	ID=PONTK.1142.1;Parent=PONTK.1142
chr01	exon	61420601	61420757	+	ID=exon:PONTK.1142.1:1;Parent=PONTK.1142.1
chr01	exon	61435368	61435649	+	ID=exon:PONTK.1142.1:2;Parent=PONTK.1142.1
chr01	mRNA	61420601	61422580	+	ID=PONTK.1142.3;Parent=PONTK.1142
chr01	exon	61420601	61420757	+	ID=exon:PONTK.1142.3:1;Parent=PONTK.1142.3
chr01	exon	61422131	61422580	+	ID=exon:PONTK.1142.3:2;Parent=PONTK.1142.3
chr01	mRNA	61420601	61422578	+	ID=PONTK.1142.2;Parent=PONTK.1142
chr01	exon	61420601	61420757	+	ID=exon:PONTK.1142.2:1;Parent=PONTK.1142.2
chr01	exon	61422373	61422578	+	ID=exon:PONTK.1142.2:2;Parent=PONTK.1142.2
chr01	gene	61494738	61496454	+	ID=PONTK.1145
chr01	mRNA	61494738	61496454	+	ID=PONTK.1145.6;Parent=PONTK.1145
chr01	exon	61494738	61494769	+	ID=exon:PONTK.1145.6:1;Parent=PONTK.1145.6
chr01	exon	61496094	61496454	+	ID=exon:PONTK.1145.6:2;Parent=PONTK.1145.6
chr01	gene	63410322	63415692	+	ID=PONTK.1226
chr01	mRNA	63410322	63415692	+	ID=PONTK.1226.3;Parent=PONTK.1226
chr01	exon	63410322	63410395	+	ID=exon:PONTK.1226.3:1;Parent=PONTK.1226.3
chr01	exon	63415329	63415692	+	ID=exon:PONTK.1226.3:2;Parent=PONTK.1226.3
chr01	gene	64764669	64768687	-	ID=PONTK.1279
chr01	mRNA	64764669	64768687	-	ID=PONTK.1279.1;Parent=PONTK.1279
chr01	exon	64764669	64764895	-	ID=exon:PONTK.1279.1:1;Parent=PONTK.1279.1
chr01	exon	64768337	64768687	-	ID=exon:PONTK.1279.1:2;Parent=PONTK.1279.1
chr01	gene	65168048	65174486	+	ID=PONTK.1303
chr01	mRNA	65168048	65168625	+	ID=PONTK.1303.1;Parent=PONTK.1303
chr01	exon	65168048	65168186	+	ID=exon:PONTK.1303.1:1;Parent=PONTK.1303.1
chr01	exon	65168281	65168625	+	ID=exon:PONTK.1303.1:2;Parent=PONTK.1303.1
chr01	mRNA	65168049	65174486	+	ID=PONTK.1303.3;Parent=PONTK.1303
chr01	exon	65168049	65168186	+	ID=exon:PONTK.1303.3:1;Parent=PONTK.1303.3
chr01	exon	65168294	65168364	+	ID=exon:PONTK.1303.3:2;Parent=PONTK.1303.3
chr01	exon	65174209	65174486	+	ID=exon:PONTK.1303.3:3;Parent=PONTK.1303.3
chr01	mRNA	65168051	65168600	+	ID=PONTK.1303.4;Parent=PONTK.1303
chr01	exon	65168051	65168186	+	ID=exon:PONTK.1303.4:1;Parent=PONTK.1303.4
chr01	exon	65168294	65168600	+	ID=exon:PONTK.1303.4:2;Parent=PONTK.1303.4
chr01	gene	65362356	65368787	+	ID=PONTK.1309
chr01	mRNA	65362356	65364552	+	ID=PONTK.1309.2;Parent=PONTK.1309
chr01	exon	65362356	65362698	+	ID=exon:PONTK.1309.2:1;Parent=PONTK.1309.2
chr01	exon	65364489	65364552	+	ID=exon:PONTK.1309.2:2;Parent=PONTK.1309.2
chr01	mRNA	65364142	65368712	+	ID=PONTK.1309.6;Parent=PONTK.1309
chr01	exon	65364142	65364352	+	ID=exon:PONTK.1309.6:1;Parent=PONTK.1309.6
chr01	exon	65368534	65368712	+	ID=exon:PONTK.1309.6:2;Parent=PONTK.1309.6
chr01	mRNA	65364142	65368787	+	ID=PONTK.1309.4;Parent=PONTK.1309
chr01	exon	65364142	65364172	+	ID=exon:PONTK.1309.4:1;Parent=PONTK.1309.4
chr01	exon	65368354	65368787	+	ID=exon:PONTK.1309.4:2;Parent=PONTK.1309.4
chr01	mRNA	65364142	65368717	+	ID=PONTK.1309.5;Parent=PONTK.1309
chr01	exon	65364142	65364178	+	ID=exon:PONTK.1309.5:1;Parent=PONTK.1309.5
chr01	exon	65368360	65368717	+	ID=exon:PONTK.1309.5:2;Parent=PONTK.1309.5
chr01	mRNA	65364209	65368715	+	ID=PONTK.1309.8;Parent=PONTK.1309
chr01	exon	65364209	65364405	+	ID=exon:PONTK.1309.8:1;Parent=PONTK.1309.8
chr01	exon	65368585	65368715	+	ID=exon:PONTK.1309.8:2;Parent=PONTK.1309.8
chr01	gene	65648191	65649581	+	ID=PONTK.1321
chr01	mRNA	65648191	65649581	+	ID=PONTK.1321.3;Parent=PONTK.1321
chr01	exon	65648191	65648273	+	ID=exon:PONTK.1321.3:1;Parent=PONTK.1321.3
chr01	exon	65649107	65649581	+	ID=exon:PONTK.1321.3:2;Parent=PONTK.1321.3
chr01	gene	66004525	66011987	+	ID=PONTK.1338
chr01	mRNA	66004525	66011987	+	ID=PONTK.1338.3;Parent=PONTK.1338
chr01	exon	66004525	66004595	+	ID=exon:PONTK.1338.3:1;Parent=PONTK.1338.3
chr01	exon	66009470	66009558	+	ID=exon:PONTK.1338.3:2;Parent=PONTK.1338.3
chr01	exon	66009679	66009744	+	ID=exon:PONTK.1338.3:3;Parent=PONTK.1338.3
chr01	exon	66010075	66010138	+	ID=exon:PONTK.1338.3:4;Parent=PONTK.1338.3
chr01	exon	66011750	66011987	+	ID=exon:PONTK.1338.3:5;Parent=PONTK.1338.3
chr01	mRNA	66009677	66011967	+	ID=PONTK.1338.4;Parent=PONTK.1338
chr01	exon	66009677	66009744	+	ID=exon:PONTK.1338.4:1;Parent=PONTK.1338.4
chr01	exon	66010075	66010138	+	ID=exon:PONTK.1338.4:2;Parent=PONTK.1338.4
chr01	exon	66011750	66011967	+	ID=exon:PONTK.1338.4:3;Parent=PONTK.1338.4
chr01	gene	66827709	66829672	-	ID=PONTK.1379
chr01	mRNA	66827709	66829672	-	ID=PONTK.1379.1;Parent=PONTK.1379
chr01	exon	66827709	66827961	-	ID=exon:PONTK.1379.1:1;Parent=PONTK.1379.1
chr01	exon	66829047	66829122	-	ID=exon:PONTK.1379.1:2;Parent=PONTK.1379.1
chr01	exon	66829582	66829672	-	ID=exon:PONTK.1379.1:3;Parent=PONTK.1379.1
chr01	gene	67222176	67222736	+	ID=PONTK.1396
chr01	mRNA	67222176	67222736	+	ID=PONTK.1396.6;Parent=PONTK.1396
chr01	exon	67222176	67222248	+	ID=exon:PONTK.1396.6:1;Parent=PONTK.1396.6
chr01	exon	67222373	67222736	+	ID=exon:PONTK.1396.6:2;Parent=PONTK.1396.6
chr01	gene	67344245	67346147	-	ID=PONTK.1408
chr01	mRNA	67344245	67346147	-	ID=PONTK.1408.2;Parent=PONTK.1408
chr01	exon	67344245	67344674	-	ID=exon:PONTK.1408.2:1;Parent=PONTK.1408.2
chr01	exon	67346002	67346147	-	ID=exon:PONTK.1408.2:2;Parent=PONTK.1408.2
chr01	gene	68128336	68132238	-	ID=PONTK.1442
chr01	mRNA	68128336	68132238	-	ID=PONTK.1442.1;Parent=PONTK.1442
chr01	exon	68128336	68128701	-	ID=exon:PONTK.1442.1:1;Parent=PONTK.1442.1
chr01	exon	68132147	68132238	-	ID=exon:PONTK.1442.1:2;Parent=PONTK.1442.1
chr01	mRNA	68128962	68132238	-	ID=PONTK.1442.2;Parent=PONTK.1442
chr01	exon	68128962	68129550	-	ID=exon:PONTK.1442.2:1;Parent=PONTK.1442.2
chr01	exon	68132147	68132238	-	ID=exon:PONTK.1442.2:2;Parent=PONTK.1442.2
chr01	gene	68785285	68785979	+	ID=PONTK.1479
chr01	mRNA	68785285	68785979	+	ID=PONTK.1479.8;Parent=PONTK.1479
chr01	exon	68785285	68785559	+	ID=exon:PONTK.1479.8:1;Parent=PONTK.1479.8
chr01	exon	68785655	68785979	+	ID=exon:PONTK.1479.8:2;Parent=PONTK.1479.8
chr01	gene	69995242	69997050	-	ID=PONTK.1528
chr01	mRNA	69995242	69997050	-	ID=PONTK.1528.1;Parent=PONTK.1528
chr01	exon	69995242	69995633	-	ID=exon:PONTK.1528.1:1;Parent=PONTK.1528.1
chr01	exon	69995777	69997050	-	ID=exon:PONTK.1528.1:2;Parent=PONTK.1528.1
chr01	gene	71178641	71181624	+	ID=PONTK.1604
chr01	mRNA	71178641	71181624	+	ID=PONTK.1604.5;Parent=PONTK.1604
chr01	exon	71178641	71178710	+	ID=exon:PONTK.1604.5:1;Parent=PONTK.1604.5
chr01	exon	71181299	71181624	+	ID=exon:PONTK.1604.5:2;Parent=PONTK.1604.5
chr01	gene	71931314	71932978	+	ID=PONTK.1655
chr01	mRNA	71931314	71932978	+	ID=PONTK.1655.3;Parent=PONTK.1655
chr01	exon	71931314	71931388	+	ID=exon:PONTK.1655.3:1;Parent=PONTK.1655.3
chr01	exon	71931484	71931596	+	ID=exon:PONTK.1655.3:2;Parent=PONTK.1655.3
chr01	exon	71932419	71932978	+	ID=exon:PONTK.1655.3:3;Parent=PONTK.1655.3
chr01	gene	72594580	72595282	+	ID=PONTK.1703
chr01	mRNA	72594580	72595282	+	ID=PONTK.1703.5;Parent=PONTK.1703
chr01	exon	72594580	72594622	+	ID=exon:PONTK.1703.5:1;Parent=PONTK.1703.5
chr01	exon	72594725	72595282	+	ID=exon:PONTK.1703.5:2;Parent=PONTK.1703.5
chr01	gene	72876049	72889152	+	ID=PONTK.1727
chr01	mRNA	72876049	72889146	+	ID=PONTK.1727.2;Parent=PONTK.1727
chr01	exon	72876049	72876259	+	ID=exon:PONTK.1727.2:1;Parent=PONTK.1727.2
chr01	exon	72888987	72889146	+	ID=exon:PONTK.1727.2:2;Parent=PONTK.1727.2
chr01	mRNA	72876049	72889152	+	ID=PONTK.1727.1;Parent=PONTK.1727
chr01	exon	72876049	72876249	+	ID=exon:PONTK.1727.1:1;Parent=PONTK.1727.1
chr01	exon	72888987	72889152	+	ID=exon:PONTK.1727.1:2;Parent=PONTK.1727.1
chr01	gene	73937711	73938155	-	ID=PONTK.1795
chr01	mRNA	73937711	73938155	-	ID=PONTK.1795.3;Parent=PONTK.1795
chr01	exon	73937711	73937984	-	ID=exon:PONTK.1795.3:1;Parent=PONTK.1795.3
chr01	exon	73938071	73938155	-	ID=exon:PONTK.1795.3:2;Parent=PONTK.1795.3
chr01	gene	74566278	74566828	-	ID=PONTK.1832
chr01	mRNA	74566278	74566828	-	ID=PONTK.1832.2;Parent=PONTK.1832
chr01	exon	74566278	74566479	-	ID=exon:PONTK.1832.2:1;Parent=PONTK.1832.2
chr01	exon	74566517	74566828	-	ID=exon:PONTK.1832.2:2;Parent=PONTK.1832.2
chr01	mRNA	74566379	74566825	-	ID=PONTK.1832.4;Parent=PONTK.1832
chr01	exon	74566379	74566479	-	ID=exon:PONTK.1832.4:1;Parent=PONTK.1832.4
chr01	exon	74566517	74566825	-	ID=exon:PONTK.1832.4:2;Parent=PONTK.1832.4
chr01	gene	74600589	74602553	-	ID=PONTK.1835
chr01	mRNA	74600589	74602553	-	ID=PONTK.1835.1;Parent=PONTK.1835
chr01	exon	74600589	74600813	-	ID=exon:PONTK.1835.1:1;Parent=PONTK.1835.1
chr01	exon	74601776	74601867	-	ID=exon:PONTK.1835.1:2;Parent=PONTK.1835.1
chr01	exon	74601957	74602056	-	ID=exon:PONTK.1835.1:3;Parent=PONTK.1835.1
chr01	exon	74602418	74602553	-	ID=exon:PONTK.1835.1:4;Parent=PONTK.1835.1
chr01	gene	75385687	75391213	+	ID=PONTK.1885
chr01	mRNA	75385687	75391213	+	ID=PONTK.1885.1;Parent=PONTK.1885
chr01	exon	75385687	75385851	+	ID=exon:PONTK.1885.1:1;Parent=PONTK.1885.1
chr01	exon	75390778	75391213	+	ID=exon:PONTK.1885.1:2;Parent=PONTK.1885.1
chr01	gene	75531642	75532128	+	ID=PONTK.1896
chr01	mRNA	75531642	75532128	+	ID=PONTK.1896.8;Parent=PONTK.1896
chr01	exon	75531642	75531729	+	ID=exon:PONTK.1896.8:1;Parent=PONTK.1896.8
chr01	exon	75531823	75532128	+	ID=exon:PONTK.1896.8:2;Parent=PONTK.1896.8
chr01	gene	75940952	75941506	+	ID=PONTK.1927
chr01	mRNA	75940952	75941506	+	ID=PONTK.1927.2;Parent=PONTK.1927
chr01	exon	75940952	75941076	+	ID=exon:PONTK.1927.2:1;Parent=PONTK.1927.2
chr01	exon	75941191	75941506	+	ID=exon:PONTK.1927.2:2;Parent=PONTK.1927.2
chr01	gene	76193440	76195426	+	ID=PONTK.1936
chr01	mRNA	76193440	76195426	+	ID=PONTK.1936.1;Parent=PONTK.1936
chr01	exon	76193440	76193522	+	ID=exon:PONTK.1936.1:1;Parent=PONTK.1936.1
chr01	exon	76194708	76194821	+	ID=exon:PONTK.1936.1:2;Parent=PONTK.1936.1
chr01	exon	76195024	76195426	+	ID=exon:PONTK.1936.1:3;Parent=PONTK.1936.1
chr01	gene	77087313	77091103	-	ID=PONTK.1981
chr01	mRNA	77087313	77091103	-	ID=PONTK.1981.1;Parent=PONTK.1981
chr01	exon	77087313	77087612	-	ID=exon:PONTK.1981.1:1;Parent=PONTK.1981.1
chr01	exon	77087721	77087763	-	ID=exon:PONTK.1981.1:2;Parent=PONTK.1981.1
chr01	exon	77089960	77090033	-	ID=exon:PONTK.1981.1:3;Parent=PONTK.1981.1
chr01	exon	77091068	77091103	-	ID=exon:PONTK.1981.1:4;Parent=PONTK.1981.1
chr01	gene	77170257	77171242	+	ID=PONTK.1984
chr01	mRNA	77170257	77171242	+	ID=PONTK.1984.2;Parent=PONTK.1984
chr01	exon	77170257	77170317	+	ID=exon:PONTK.1984.2:1;Parent=PONTK.1984.2
chr01	exon	77170680	77171242	+	ID=exon:PONTK.1984.2:2;Parent=PONTK.1984.2
chr01	gene	77411860	77415448	+	ID=PONTK.1999
chr01	mRNA	77411860	77415448	+	ID=PONTK.1999.7;Parent=PONTK.1999
chr01	exon	77411860	77411986	+	ID=exon:PONTK.1999.7:1;Parent=PONTK.1999.7
chr01	exon	77415153	77415448	+	ID=exon:PONTK.1999.7:2;Parent=PONTK.1999.7
chr01	gene	77583155	77583969	+	ID=PONTK.2010
chr01	mRNA	77583155	77583969	+	ID=PONTK.2010.7;Parent=PONTK.2010
chr01	exon	77583155	77583373	+	ID=exon:PONTK.2010.7:1;Parent=PONTK.2010.7
chr01	exon	77583586	77583969	+	ID=exon:PONTK.2010.7:2;Parent=PONTK.2010.7
chr01	gene	77975634	77976028	+	ID=PONTK.2046
chr01	mRNA	77975634	77976028	+	ID=PONTK.2046.1;Parent=PONTK.2046
chr01	exon	77975634	77975867	+	ID=exon:PONTK.2046.1:1;Parent=PONTK.2046.1
chr01	exon	77975962	77976028	+	ID=exon:PONTK.2046.1:2;Parent=PONTK.2046.1
chr01	gene	77978756	77979154	+	ID=PONTK.2047
chr01	mRNA	77978756	77979154	+	ID=PONTK.2047.2;Parent=PONTK.2047
chr01	exon	77978756	77978994	+	ID=exon:PONTK.2047.2:1;Parent=PONTK.2047.2
chr01	exon	77979089	77979154	+	ID=exon:PONTK.2047.2:2;Parent=PONTK.2047.2
chr01	gene	78353855	78354758	-	ID=PONTK.2075
chr01	mRNA	78353855	78354758	-	ID=PONTK.2075.1;Parent=PONTK.2075
chr01	exon	78353855	78354034	-	ID=exon:PONTK.2075.1:1;Parent=PONTK.2075.1
chr01	exon	78354143	78354758	-	ID=exon:PONTK.2075.1:2;Parent=PONTK.2075.1
chr01	mRNA	78353975	78354758	-	ID=PONTK.2075.3;Parent=PONTK.2075
chr01	exon	78353975	78354034	-	ID=exon:PONTK.2075.3:1;Parent=PONTK.2075.3
chr01	exon	78354143	78354758	-	ID=exon:PONTK.2075.3:2;Parent=PONTK.2075.3
chr01	gene	80259021	80260553	+	ID=PONTK.2202
chr01	mRNA	80259021	80260553	+	ID=PONTK.2202.1;Parent=PONTK.2202
chr01	exon	80259021	80259232	+	ID=exon:PONTK.2202.1:1;Parent=PONTK.2202.1
chr01	exon	80260254	80260553	+	ID=exon:PONTK.2202.1:2;Parent=PONTK.2202.1
chr01	gene	80351571	80352113	+	ID=PONTK.2207
chr01	mRNA	80351571	80352113	+	ID=PONTK.2207.3;Parent=PONTK.2207
chr01	exon	80351571	80351638	+	ID=exon:PONTK.2207.3:1;Parent=PONTK.2207.3
chr01	exon	80351843	80352113	+	ID=exon:PONTK.2207.3:2;Parent=PONTK.2207.3
chr01	gene	81974852	81975372	+	ID=PONTK.2307
chr01	mRNA	81974852	81975372	+	ID=PONTK.2307.5;Parent=PONTK.2307
chr01	exon	81974852	81975284	+	ID=exon:PONTK.2307.5:1;Parent=PONTK.2307.5
chr01	exon	81975317	81975372	+	ID=exon:PONTK.2307.5:2;Parent=PONTK.2307.5
chr01	gene	84108689	84109301	+	ID=PONTK.2443
chr01	mRNA	84108689	84109301	+	ID=PONTK.2443.9;Parent=PONTK.2443
chr01	exon	84108689	84108845	+	ID=exon:PONTK.2443.9:1;Parent=PONTK.2443.9
chr01	exon	84109106	84109301	+	ID=exon:PONTK.2443.9:2;Parent=PONTK.2443.9
chr01	gene	84784198	84785179	+	ID=PONTK.2492
chr01	mRNA	84784198	84785179	+	ID=PONTK.2492.1;Parent=PONTK.2492
chr01	exon	84784198	84784511	+	ID=exon:PONTK.2492.1:1;Parent=PONTK.2492.1
chr01	exon	84784870	84785179	+	ID=exon:PONTK.2492.1:2;Parent=PONTK.2492.1
chr01	gene	85066477	85067404	+	ID=PONTK.2517
chr01	mRNA	85066477	85067256	+	ID=PONTK.2517.2;Parent=PONTK.2517
chr01	exon	85066477	85066964	+	ID=exon:PONTK.2517.2:1;Parent=PONTK.2517.2
chr01	exon	85067121	85067256	+	ID=exon:PONTK.2517.2:2;Parent=PONTK.2517.2
chr01	mRNA	85066480	85067404	+	ID=PONTK.2517.3;Parent=PONTK.2517
chr01	exon	85066480	85066964	+	ID=exon:PONTK.2517.3:1;Parent=PONTK.2517.3
chr01	exon	85067121	85067404	+	ID=exon:PONTK.2517.3:2;Parent=PONTK.2517.3
chr01	gene	85876558	85877967	+	ID=PONTK.2563
chr01	mRNA	85876558	85877967	+	ID=PONTK.2563.1;Parent=PONTK.2563
chr01	exon	85876558	85876783	+	ID=exon:PONTK.2563.1:1;Parent=PONTK.2563.1
chr01	exon	85877786	85877967	+	ID=exon:PONTK.2563.1:2;Parent=PONTK.2563.1
chr01	gene	86251281	86251948	-	ID=PONTK.2589
chr01	mRNA	86251281	86251948	-	ID=PONTK.2589.1;Parent=PONTK.2589
chr01	exon	86251281	86251662	-	ID=exon:PONTK.2589.1:1;Parent=PONTK.2589.1
chr01	exon	86251856	86251948	-	ID=exon:PONTK.2589.1:2;Parent=PONTK.2589.1
chr01	gene	87212221	87213445	+	ID=PONTK.2668
chr01	mRNA	87212221	87213445	+	ID=PONTK.2668.13;Parent=PONTK.2668
chr01	exon	87212221	87212501	+	ID=exon:PONTK.2668.13:1;Parent=PONTK.2668.13
chr01	exon	87212709	87213445	+	ID=exon:PONTK.2668.13:2;Parent=PONTK.2668.13
chr01	mRNA	87212755	87213389	+	ID=PONTK.2668.15;Parent=PONTK.2668
chr01	exon	87212755	87212779	+	ID=exon:PONTK.2668.15:1;Parent=PONTK.2668.15
chr01	exon	87212906	87213389	+	ID=exon:PONTK.2668.15:2;Parent=PONTK.2668.15
chr01	gene	88022492	88025622	-	ID=PONTK.2726
chr01	mRNA	88022492	88025622	-	ID=PONTK.2726.1;Parent=PONTK.2726
chr01	exon	88022492	88022670	-	ID=exon:PONTK.2726.1:1;Parent=PONTK.2726.1
chr01	exon	88023933	88024134	-	ID=exon:PONTK.2726.1:2;Parent=PONTK.2726.1
chr01	exon	88025515	88025622	-	ID=exon:PONTK.2726.1:3;Parent=PONTK.2726.1
chr01	gene	88614820	88618206	-	ID=PONTK.2763
chr01	mRNA	88614820	88618206	-	ID=PONTK.2763.1;Parent=PONTK.2763
chr01	exon	88614820	88615250	-	ID=exon:PONTK.2763.1:1;Parent=PONTK.2763.1
chr01	exon	88615508	88616156	-	ID=exon:PONTK.2763.1:2;Parent=PONTK.2763.1
chr01	exon	88617651	88618206	-	ID=exon:PONTK.2763.1:3;Parent=PONTK.2763.1
chr02	gene	1215054	1222263	+	ID=PONTK.2765
chr02	mRNA	1215054	1222263	+	ID=PONTK.2765.1;Parent=PONTK.2765
chr02	exon	1215054	1215208	+	ID=exon:PONTK.2765.1:1;Parent=PONTK.2765.1
chr02	exon	1221983	1222263	+	ID=exon:PONTK.2765.1:2;Parent=PONTK.2765.1
chr02	gene	6100740	6102802	+	ID=PONTK.2787
chr02	mRNA	6100740	6102802	+	ID=PONTK.2787.2;Parent=PONTK.2787
chr02	exon	6100740	6101299	+	ID=exon:PONTK.2787.2:1;Parent=PONTK.2787.2
chr02	exon	6102402	6102802	+	ID=exon:PONTK.2787.2:2;Parent=PONTK.2787.2
chr02	gene	6730515	6759421	-	ID=PONTK.2791
chr02	mRNA	6730515	6759421	-	ID=PONTK.2791.1;Parent=PONTK.2791
chr02	exon	6730515	6730623	-	ID=exon:PONTK.2791.1:1;Parent=PONTK.2791.1
chr02	exon	6759138	6759421	-	ID=exon:PONTK.2791.1:2;Parent=PONTK.2791.1
chr02	gene	6899767	6901758	+	ID=PONTK.2792
chr02	mRNA	6899767	6901758	+	ID=PONTK.2792.9;Parent=PONTK.2792
chr02	exon	6899767	6899836	+	ID=exon:PONTK.2792.9:1;Parent=PONTK.2792.9
chr02	exon	6901410	6901758	+	ID=exon:PONTK.2792.9:2;Parent=PONTK.2792.9
chr02	gene	7849798	7855839	+	ID=PONTK.2803
chr02	mRNA	7849798	7855788	+	ID=PONTK.2803.1;Parent=PONTK.2803
chr02	exon	7849798	7850167	+	ID=exon:PONTK.2803.1:1;Parent=PONTK.2803.1
chr02	exon	7852502	7852634	+	ID=exon:PONTK.2803.1:2;Parent=PONTK.2803.1
chr02	exon	7853759	7853913	+	ID=exon:PONTK.2803.1:3;Parent=PONTK.2803.1
chr02	exon	7855505	7855788	+	ID=exon:PONTK.2803.1:4;Parent=PONTK.2803.1
chr02	mRNA	7849809	7855839	+	ID=PONTK.2803.2;Parent=PONTK.2803
chr02	exon	7849809	7850167	+	ID=exon:PONTK.2803.2:1;Parent=PONTK.2803.2
chr02	exon	7852502	7852634	+	ID=exon:PONTK.2803.2:2;Parent=PONTK.2803.2
chr02	exon	7853787	7853913	+	ID=exon:PONTK.2803.2:3;Parent=PONTK.2803.2
chr02	exon	7855505	7855839	+	ID=exon:PONTK.2803.2:4;Parent=PONTK.2803.2
chr02	gene	8173337	8181628	+	ID=PONTK.2806
chr02	mRNA	8173337	8181628	+	ID=PONTK.2806.10;Parent=PONTK.2806
chr02	exon	8173337	8173430	+	ID=exon:PONTK.2806.10:1;Parent=PONTK.2806.10
chr02	exon	8181348	8181628	+	ID=exon:PONTK.2806.10:2;Parent=PONTK.2806.10
chr02	gene	8691165	8698756	-	ID=PONTK.2811
chr02	mRNA	8691165	8698756	-	ID=PONTK.2811.1;Parent=PONTK.2811
chr02	exon	8691165	8691534	-	ID=exon:PONTK.2811.1:1;Parent=PONTK.2811.1
chr02	exon	8698207	8698361	-	ID=exon:PONTK.2811.1:2;Parent=PONTK.2811.1
chr02	exon	8698542	8698626	-	ID=exon:PONTK.2811.1:3;Parent=PONTK.2811.1
chr02	exon	8698720	8698756	-	ID=exon:PONTK.2811.1:4;Parent=PONTK.2811.1
chr02	gene	9498926	9505209	+	ID=PONTK.2817
chr02	mRNA	9498926	9505209	+	ID=PONTK.2817.1;Parent=PONTK.2817
chr02	exon	9498926	9499088	+	ID=exon:PONTK.2817.1:1;Parent=PONTK.2817.1
chr02	exon	9504970	9505209	+	ID=exon:PONTK.2817.1:2;Parent=PONTK.2817.1
chr02	mRNA	9498926	9502770	+	ID=PONTK.2817.2;Parent=PONTK.2817
chr02	exon	9498926	9499088	+	ID=exon:PONTK.2817.2:1;Parent=PONTK.2817.2
chr02	exon	9502537	9502770	+	ID=exon:PONTK.2817.2:2;Parent=PONTK.2817.2
chr02	gene	10061180	10073617	+	ID=PONTK.2820
chr02	mRNA	10061180	10073617	+	ID=PONTK.2820.1;Parent=PONTK.2820
chr02	exon	10061180	10061508	+	ID=exon:PONTK.2820.1:1;Parent=PONTK.2820.1
chr02	exon	10072506	10072794	+	ID=exon:PONTK.2820.1:2;Parent=PONTK.2820.1
chr02	exon	10073365	10073617	+	ID=exon:PONTK.2820.1:3;Parent=PONTK.2820.1
chr02	gene	11292346	11306785	-	ID=PONTK.2829
chr02	mRNA	11292346	11306696	-	ID=PONTK.2829.1;Parent=PONTK.2829
chr02	exon	11292346	11292589	-	ID=exon:PONTK.2829.1:1;Parent=PONTK.2829.1
chr02	exon	11295817	11295909	-	ID=exon:PONTK.2829.1:2;Parent=PONTK.2829.1
chr02	exon	11296292	11296385	-	ID=exon:PONTK.2829.1:3;Parent=PONTK.2829.1
chr02	exon	11296777	11296849	-	ID=exon:PONTK.2829.1:4;Parent=PONTK.2829.1
chr02	exon	11297130	11297262	-	ID=exon:PONTK.2829.1:5;Parent=PONTK.2829.1
chr02	exon	11306344	11306696	-	ID=exon:PONTK.2829.1:6;Parent=PONTK.2829.1
chr02	mRNA	11292374	11306696	-	ID=PONTK.2829.2;Parent=PONTK.2829
chr02	exon	11292374	11292589	-	ID=exon:PONTK.2829.2:1;Parent=PONTK.2829.2
chr02	exon	11295817	11295909	-	ID=exon:PONTK.2829.2:2;Parent=PONTK.2829.2
chr02	exon	11296292	11296385	-	ID=exon:PONTK.2829.2:3;Parent=PONTK.2829.2
chr02	exon	11296777	11296849	-	ID=exon:PONTK.2829.2:4;Parent=PONTK.2829.2
chr02	exon	11297130	11297277	-	ID=exon:PONTK.2829.2:5;Parent=PONTK.2829.2
chr02	exon	11306344	11306696	-	ID=exon:PONTK.2829.2:6;Parent=PONTK.2829.2
chr02	mRNA	11295737	11306696	-	ID=PONTK.2829.5;Parent=PONTK.2829
chr02	exon	11295737	11295909	-	ID=exon:PONTK.2829.5:1;Parent=PONTK.2829.5
chr02	exon	11296292	11296385	-	ID=exon:PONTK.2829.5:2;Parent=PONTK.2829.5
chr02	exon	11296777	11297277	-	ID=exon:PONTK.2829.5:3;Parent=PONTK.2829.5
chr02	exon	11306344	11306696	-	ID=exon:PONTK.2829.5:4;Parent=PONTK.2829.5
chr02	mRNA	11305390	11306785	-	ID=PONTK.2829.9;Parent=PONTK.2829
chr02	exon	11305390	11305536	-	ID=exon:PONTK.2829.9:1;Parent=PONTK.2829.9
chr02	exon	11306363	11306785	-	ID=exon:PONTK.2829.9:2;Parent=PONTK.2829.9
chr02	mRNA	11305570	11306696	-	ID=PONTK.2829.11;Parent=PONTK.2829
chr02	exon	11305570	11305790	-	ID=exon:PONTK.2829.11:1;Parent=PONTK.2829.11
chr02	exon	11306363	11306696	-	ID=exon:PONTK.2829.11:2;Parent=PONTK.2829.11
chr02	gene	12478237	12486580	+	ID=PONTK.2843
chr02	mRNA	12478237	12486580	+	ID=PONTK.2843.1;Parent=PONTK.2843
chr02	exon	12478237	12478433	+	ID=exon:PONTK.2843.1:1;Parent=PONTK.2843.1
chr02	exon	12480000	12480108	+	ID=exon:PONTK.2843.1:2;Parent=PONTK.2843.1
chr02	exon	12486334	12486580	+	ID=exon:PONTK.2843.1:3;Parent=PONTK.2843.1
chr02	gene	12538035	12567605	+	ID=PONTK.2845
chr02	mRNA	12538035	12545792	+	ID=PONTK.2845.1;Parent=PONTK.2845
chr02	exon	12538035	12538468	+	ID=exon:PONTK.2845.1:1;Parent=PONTK.2845.1
chr02	exon	12545522	12545792	+	ID=exon:PONTK.2845.1:2;Parent=PONTK.2845.1
chr02	mRNA	12538061	12567605	+	ID=PONTK.2845.3;Parent=PONTK.2845
chr02	exon	12538061	12538468	+	ID=exon:PONTK.2845.3:1;Parent=PONTK.2845.3
chr02	exon	12567353	12567605	+	ID=exon:PONTK.2845.3:2;Parent=PONTK.2845.3
chr02	gene	13241728	13244822	+	ID=PONTK.2854
chr02	mRNA	13241728	13244822	+	ID=PONTK.2854.2;Parent=PONTK.2854
chr02	exon	13241728	13241875	+	ID=exon:PONTK.2854.2:1;Parent=PONTK.2854.2
chr02	exon	13242945	13243005	+	ID=exon:PONTK.2854.2:2;Parent=PONTK.2854.2
chr02	exon	13244469	13244822	+	ID=exon:PONTK.2854.2:3;Parent=PONTK.2854.2
chr02	gene	14609070	14614823	+	ID=PONTK.2874
chr02	mRNA	14609070	14614823	+	ID=PONTK.2874.2;Parent=PONTK.2874
chr02	exon	14609070	14609192	+	ID=exon:PONTK.2874.2:1;Parent=PONTK.2874.2
chr02	exon	14614360	14614578	+	ID=exon:PONTK.2874.2:2;Parent=PONTK.2874.2
chr02	exon	14614681	14614823	+	ID=exon:PONTK.2874.2:3;Parent=PONTK.2874.2
chr02	gene	16164690	16165536	-	ID=PONTK.2890
chr02	mRNA	16164690	16165536	-	ID=PONTK.2890.1;Parent=PONTK.2890
chr02	exon	16164690	16165101	-	ID=exon:PONTK.2890.1:1;Parent=PONTK.2890.1
chr02	exon	16165423	16165536	-	ID=exon:PONTK.2890.1:2;Parent=PONTK.2890.1
chr02	gene	16839934	16840480	+	ID=PONTK.2892
chr02	mRNA	16839934	16840480	+	ID=PONTK.2892.1;Parent=PONTK.2892
chr02	exon	16839934	16840064	+	ID=exon:PONTK.2892.1:1;Parent=PONTK.2892.1
chr02	exon	16840130	16840480	+	ID=exon:PONTK.2892.1:2;Parent=PONTK.2892.1
chr02	gene	18403645	18405807	-	ID=PONTK.2920
chr02	mRNA	18403645	18405807	-	ID=PONTK.2920.1;Parent=PONTK.2920
chr02	exon	18403645	18404382	-	ID=exon:PONTK.2920.1:1;Parent=PONTK.2920.1
chr02	exon	18405268	18405807	-	ID=exon:PONTK.2920.1:2;Parent=PONTK.2920.1
chr02	gene	21940303	21942267	-	ID=PONTK.3017
chr02	mRNA	21940303	21942267	-	ID=PONTK.3017.1;Parent=PONTK.3017
chr02	exon	21940303	21940848	-	ID=exon:PONTK.3017.1:1;Parent=PONTK.3017.1
chr02	exon	21941830	21942267	-	ID=exon:PONTK.3017.1:2;Parent=PONTK.3017.1
chr02	gene	23635232	23650592	-	ID=PONTK.3073
chr02	mRNA	23635232	23650592	-	ID=PONTK.3073.1;Parent=PONTK.3073
chr02	exon	23635232	23635525	-	ID=exon:PONTK.3073.1:1;Parent=PONTK.3073.1
chr02	exon	23638746	23639310	-	ID=exon:PONTK.3073.1:2;Parent=PONTK.3073.1
chr02	exon	23650324	23650592	-	ID=exon:PONTK.3073.1:3;Parent=PONTK.3073.1
chr02	gene	26090235	26092058	-	ID=PONTK.3149
chr02	mRNA	26090235	26092058	-	ID=PONTK.3149.1;Parent=PONTK.3149
chr02	exon	26090235	26090475	-	ID=exon:PONTK.3149.1:1;Parent=PONTK.3149.1
chr02	exon	26091937	26092058	-	ID=exon:PONTK.3149.1:2;Parent=PONTK.3149.1
chr02	gene	27895788	27897968	-	ID=PONTK.3258
chr02	mRNA	27895788	27897968	-	ID=PONTK.3258.1;Parent=PONTK.3258
chr02	exon	27895788	27896221	-	ID=exon:PONTK.3258.1:1;Parent=PONTK.3258.1
chr02	exon	27896418	27896644	-	ID=exon:PONTK.3258.1:2;Parent=PONTK.3258.1
chr02	exon	27897878	27897968	-	ID=exon:PONTK.3258.1:3;Parent=PONTK.3258.1
chr02	gene	29108003	29123580	+	ID=PONTK.3324
chr02	mRNA	29108003	29123580	+	ID=PONTK.3324.1;Parent=PONTK.3324
chr02	exon	29108003	29108081	+	ID=exon:PONTK.3324.1:1;Parent=PONTK.3324.1
chr02	exon	29108993	29109069	+	ID=exon:PONTK.3324.1:2;Parent=PONTK.3324.1
chr02	exon	29112543	29112589	+	ID=exon:PONTK.3324.1:3;Parent=PONTK.3324.1
chr02	exon	29119031	29119092	+	ID=exon:PONTK.3324.1:4;Parent=PONTK.3324.1
chr02	exon	29123158	29123580	+	ID=exon:PONTK.3324.1:5;Parent=PONTK.3324.1
chr02	mRNA	29108008	29123415	+	ID=PONTK.3324.2;Parent=PONTK.3324
chr02	exon	29108008	29108081	+	ID=exon:PONTK.3324.2:1;Parent=PONTK.3324.2
chr02	exon	29112543	29112589	+	ID=exon:PONTK.3324.2:2;Parent=PONTK.3324.2
chr02	exon	29119031	29119097	+	ID=exon:PONTK.3324.2:3;Parent=PONTK.3324.2
chr02	exon	29123158	29123415	+	ID=exon:PONTK.3324.2:4;Parent=PONTK.3324.2
chr02	mRNA	29108015	29123412	+	ID=PONTK.3324.3;Parent=PONTK.3324
chr02	exon	29108015	29108081	+	ID=exon:PONTK.3324.3:1;Parent=PONTK.3324.3
chr02	exon	29108993	29109069	+	ID=exon:PONTK.3324.3:2;Parent=PONTK.3324.3
chr02	exon	29112543	29112589	+	ID=exon:PONTK.3324.3:3;Parent=PONTK.3324.3
chr02	exon	29119031	29119092	+	ID=exon:PONTK.3324.3:4;Parent=PONTK.3324.3
chr02	exon	29123158	29123412	+	ID=exon:PONTK.3324.3:5;Parent=PONTK.3324.3
chr02	mRNA	29108024	29123576	+	ID=PONTK.3324.4;Parent=PONTK.3324
chr02	exon	29108024	29108081	+	ID=exon:PONTK.3324.4:1;Parent=PONTK.3324.4
chr02	exon	29112543	29112589	+	ID=exon:PONTK.3324.4:2;Parent=PONTK.3324.4
chr02	exon	29119031	29119097	+	ID=exon:PONTK.3324.4:3;Parent=PONTK.3324.4
chr02	exon	29123158	29123576	+	ID=exon:PONTK.3324.4:4;Parent=PONTK.3324.4
chr02	gene	29157356	29158159	-	ID=PONTK.3330
chr02	mRNA	29157356	29158159	-	ID=PONTK.3330.5;Parent=PONTK.3330
chr02	exon	29157356	29157482	-	ID=exon:PONTK.3330.5:1;Parent=PONTK.3330.5
chr02	exon	29157866	29158159	-	ID=exon:PONTK.3330.5:2;Parent=PONTK.3330.5
chr02	gene	30941184	30943115	-	ID=PONTK.3421
chr02	mRNA	30941184	30943115	-	ID=PONTK.3421.1;Parent=PONTK.3421
chr02	exon	30941184	30941486	-	ID=exon:PONTK.3421.1:1;Parent=PONTK.3421.1
chr02	exon	30942983	30943115	-	ID=exon:PONTK.3421.1:2;Parent=PONTK.3421.1
chr02	gene	32369395	32410628	+	ID=PONTK.3487
chr02	mRNA	32369395	32410628	+	ID=PONTK.3487.1;Parent=PONTK.3487
chr02	exon	32369395	32369453	+	ID=exon:PONTK.3487.1:1;Parent=PONTK.3487.1
chr02	exon	32410258	32410628	+	ID=exon:PONTK.3487.1:2;Parent=PONTK.3487.1
chr02	gene	32405984	32406262	-	ID=PONTK.3488
chr02	mRNA	32405984	32406262	-	ID=PONTK.3488.1;Parent=PONTK.3488
chr02	exon	32405984	32406110	-	ID=exon:PONTK.3488.1:1;Parent=PONTK.3488.1
chr02	exon	32406181	32406262	-	ID=exon:PONTK.3488.1:2;Parent=PONTK.3488.1
chr02	gene	33127922	33128769	-	ID=PONTK.3521
chr02	mRNA	33127922	33128769	-	ID=PONTK.3521.1;Parent=PONTK.3521
chr02	exon	33127922	33128194	-	ID=exon:PONTK.3521.1:1;Parent=PONTK.3521.1
chr02	exon	33128600	33128769	-	ID=exon:PONTK.3521.1:2;Parent=PONTK.3521.1
chr02	gene	33217938	33220826	+	ID=PONTK.3526
chr02	mRNA	33217938	33220826	+	ID=PONTK.3526.1;Parent=PONTK.3526
chr02	exon	33217938	33218020	+	ID=exon:PONTK.3526.1:1;Parent=PONTK.3526.1
chr02	exon	33220505	33220826	+	ID=exon:PONTK.3526.1:2;Parent=PONTK.3526.1
chr02	gene	34679277	34679749	+	ID=PONTK.3618
chr02	mRNA	34679277	34679749	+	ID=PONTK.3618.5;Parent=PONTK.3618
chr02	exon	34679277	34679346	+	ID=exon:PONTK.3618.5:1;Parent=PONTK.3618.5
chr02	exon	34679489	34679749	+	ID=exon:PONTK.3618.5:2;Parent=PONTK.3618.5
chr02	gene	34702667	34704252	+	ID=PONTK.3620
chr02	mRNA	34702667	34704252	+	ID=PONTK.3620.3;Parent=PONTK.3620
chr02	exon	34702667	34702748	+	ID=exon:PONTK.3620.3:1;Parent=PONTK.3620.3
chr02	exon	34703164	34703519	+	ID=exon:PONTK.3620.3:2;Parent=PONTK.3620.3
chr02	exon	34704190	34704252	+	ID=exon:PONTK.3620.3:3;Parent=PONTK.3620.3
chr02	gene	35685904	35687298	+	ID=PONTK.3681
chr02	mRNA	35685904	35687298	+	ID=PONTK.3681.1;Parent=PONTK.3681
chr02	exon	35685904	35685995	+	ID=exon:PONTK.3681.1:1;Parent=PONTK.3681.1
chr02	exon	35686153	35686423	+	ID=exon:PONTK.3681.1:2;Parent=PONTK.3681.1
chr02	exon	35686956	35687298	+	ID=exon:PONTK.3681.1:3;Parent=PONTK.3681.1
chr02	gene	35739783	35741652	+	ID=PONTK.3682
chr02	mRNA	35739783	35741652	+	ID=PONTK.3682.2;Parent=PONTK.3682
chr02	exon	35739783	35740137	+	ID=exon:PONTK.3682.2:1;Parent=PONTK.3682.2
chr02	exon	35741154	35741652	+	ID=exon:PONTK.3682.2:2;Parent=PONTK.3682.2
chr02	gene	38315320	38324933	+	ID=PONTK.3838
chr02	mRNA	38315320	38324933	+	ID=PONTK.3838.4;Parent=PONTK.3838
chr02	exon	38315320	38315370	+	ID=exon:PONTK.3838.4:1;Parent=PONTK.3838.4
chr02	exon	38324659	38324933	+	ID=exon:PONTK.3838.4:2;Parent=PONTK.3838.4
chr02	gene	38463171	38463871	+	ID=PONTK.3849
chr02	mRNA	38463171	38463871	+	ID=PONTK.3849.1;Parent=PONTK.3849
chr02	exon	38463171	38463371	+	ID=exon:PONTK.3849.1:1;Parent=PONTK.3849.1
chr02	exon	38463484	38463871	+	ID=exon:PONTK.3849.1:2;Parent=PONTK.3849.1
chr02	gene	39289655	39290320	+	ID=PONTK.3920
chr02	mRNA	39289655	39290320	+	ID=PONTK.3920.2;Parent=PONTK.3920
chr02	exon	39289655	39289894	+	ID=exon:PONTK.3920.2:1;Parent=PONTK.3920.2
chr02	exon	39289981	39290320	+	ID=exon:PONTK.3920.2:2;Parent=PONTK.3920.2
chr02	gene	40516808	40540171	-	ID=PONTK.4006
chr02	mRNA	40516808	40540167	-	ID=PONTK.4006.8;Parent=PONTK.4006
chr02	exon	40516808	40516912	-	ID=exon:PONTK.4006.8:1;Parent=PONTK.4006.8
chr02	exon	40539097	40539471	-	ID=exon:PONTK.4006.8:2;Parent=PONTK.4006.8
chr02	exon	40539568	40540167	-	ID=exon:PONTK.4006.8:3;Parent=PONTK.4006.8
chr02	mRNA	40536960	40540167	-	ID=PONTK.4006.14;Parent=PONTK.4006
chr02	exon	40536960	40537675	-	ID=exon:PONTK.4006.14:1;Parent=PONTK.4006.14
chr02	exon	40539303	40539471	-	ID=exon:PONTK.4006.14:2;Parent=PONTK.4006.14
chr02	exon	40539568	40540167	-	ID=exon:PONTK.4006.14:3;Parent=PONTK.4006.14
chr02	mRNA	40539101	40540171	-	ID=PONTK.4006.16;Parent=PONTK.4006
chr02	exon	40539101	40539471	-	ID=exon:PONTK.4006.16:1;Parent=PONTK.4006.16
chr02	exon	40539568	40540171	-	ID=exon:PONTK.4006.16:2;Parent=PONTK.4006.16
chr02	mRNA	40539159	40539960	-	ID=PONTK.4006.17;Parent=PONTK.4006
chr02	exon	40539159	40539462	-	ID=exon:PONTK.4006.17:1;Parent=PONTK.4006.17
chr02	exon	40539568	40539960	-	ID=exon:PONTK.4006.17:2;Parent=PONTK.4006.17
chr02	gene	40600939	40611921	-	ID=PONTK.4010
chr02	mRNA	40600939	40611921	-	ID=PONTK.4010.2;Parent=PONTK.4010
chr02	exon	40600939	40601638	-	ID=exon:PONTK.4010.2:1;Parent=PONTK.4010.2
chr02	exon	40606968	40607265	-	ID=exon:PONTK.4010.2:2;Parent=PONTK.4010.2
chr02	exon	40611891	40611921	-	ID=exon:PONTK.4010.2:3;Parent=PONTK.4010.2
chr02	gene	41180603	41184207	-	ID=PONTK.4048
chr02	mRNA	41180603	41184207	-	ID=PONTK.4048.1;Parent=PONTK.4048
chr02	exon	41180603	41180808	-	ID=exon:PONTK.4048.1:1;Parent=PONTK.4048.1
chr02	exon	41181346	41181435	-	ID=exon:PONTK.4048.1:2;Parent=PONTK.4048.1
chr02	exon	41183874	41184207	-	ID=exon:PONTK.4048.1:3;Parent=PONTK.4048.1
chr02	mRNA	41180605	41184201	-	ID=PONTK.4048.2;Parent=PONTK.4048
chr02	exon	41180605	41180808	-	ID=exon:PONTK.4048.2:1;Parent=PONTK.4048.2
chr02	exon	41183874	41184201	-	ID=exon:PONTK.4048.2:2;Parent=PONTK.4048.2
chr02	mRNA	41181145	41184199	-	ID=PONTK.4048.3;Parent=PONTK.4048
chr02	exon	41181145	41181435	-	ID=exon:PONTK.4048.3:1;Parent=PONTK.4048.3
chr02	exon	41183874	41184199	-	ID=exon:PONTK.4048.3:2;Parent=PONTK.4048.3
chr02	mRNA	41181179	41184207	-	ID=PONTK.4048.4;Parent=PONTK.4048
chr02	exon	41181179	41181444	-	ID=exon:PONTK.4048.4:1;Parent=PONTK.4048.4
chr02	exon	41183874	41184207	-	ID=exon:PONTK.4048.4:2;Parent=PONTK.4048.4
chr02	mRNA	41183280	41184207	-	ID=PONTK.4048.5;Parent=PONTK.4048
chr02	exon	41183280	41183610	-	ID=exon:PONTK.4048.5:1;Parent=PONTK.4048.5
chr02	exon	41183874	41184207	-	ID=exon:PONTK.4048.5:2;Parent=PONTK.4048.5
chr02	gene	41265409	41279644	+	ID=PONTK.4050
chr02	mRNA	41265409	41279644	+	ID=PONTK.4050.1;Parent=PONTK.4050
chr02	exon	41265409	41265676	+	ID=exon:PONTK.4050.1:1;Parent=PONTK.4050.1
chr02	exon	41268392	41268531	+	ID=exon:PONTK.4050.1:2;Parent=PONTK.4050.1
chr02	exon	41269109	41269211	+	ID=exon:PONTK.4050.1:3;Parent=PONTK.4050.1
chr02	exon	41279359	41279644	+	ID=exon:PONTK.4050.1:4;Parent=PONTK.4050.1
chr02	gene	41838742	41839543	-	ID=PONTK.4104
chr02	mRNA	41838742	41839533	-	ID=PONTK.4104.1;Parent=PONTK.4104
chr02	exon	41838742	41839205	-	ID=exon:PONTK.4104.1:1;Parent=PONTK.4104.1
chr02	exon	41839320	41839533	-	ID=exon:PONTK.4104.1:2;Parent=PONTK.4104.1
chr02	mRNA	41838994	41839543	-	ID=PONTK.4104.5;Parent=PONTK.4104
chr02	exon	41838994	41839205	-	ID=exon:PONTK.4104.5:1;Parent=PONTK.4104.5
chr02	exon	41839320	41839543	-	ID=exon:PONTK.4104.5:2;Parent=PONTK.4104.5
chr02	gene	41993727	41995817	-	ID=PONTK.4118
chr02	mRNA	41993727	41995817	-	ID=PONTK.4118.2;Parent=PONTK.4118
chr02	exon	41993727	41994206	-	ID=exon:PONTK.4118.2:1;Parent=PONTK.4118.2
chr02	exon	41995672	41995817	-	ID=exon:PONTK.4118.2:2;Parent=PONTK.4118.2
chr02	gene	42311904	42316487	+	ID=PONTK.4139
chr02	mRNA	42311904	42316473	+	ID=PONTK.4139.1;Parent=PONTK.4139
chr02	exon	42311904	42312012	+	ID=exon:PONTK.4139.1:1;Parent=PONTK.4139.1
chr02	exon	42312461	42312535	+	ID=exon:PONTK.4139.1:2;Parent=PONTK.4139.1
chr02	exon	42314185	42314280	+	ID=exon:PONTK.4139.1:3;Parent=PONTK.4139.1
chr02	exon	42316299	42316473	+	ID=exon:PONTK.4139.1:4;Parent=PONTK.4139.1
chr02	mRNA	42311956	42316487	+	ID=PONTK.4139.2;Parent=PONTK.4139
chr02	exon	42311956	42312012	+	ID=exon:PONTK.4139.2:1;Parent=PONTK.4139.2
chr02	exon	42312468	42312535	+	ID=exon:PONTK.4139.2:2;Parent=PONTK.4139.2
chr02	exon	42314185	42314280	+	ID=exon:PONTK.4139.2:3;Parent=PONTK.4139.2
chr02	exon	42316299	42316487	+	ID=exon:PONTK.4139.2:4;Parent=PONTK.4139.2
chr02	gene	42968226	42970392	-	ID=PONTK.4183
chr02	mRNA	42968226	42970392	-	ID=PONTK.4183.1;Parent=PONTK.4183
chr02	exon	42968226	42968586	-	ID=exon:PONTK.4183.1:1;Parent=PONTK.4183.1
chr02	exon	42969859	42970392	-	ID=exon:PONTK.4183.1:2;Parent=PONTK.4183.1
chr02	gene	44308956	44309479	-	ID=PONTK.4275
chr02	mRNA	44308956	44309479	-	ID=PONTK.4275.1;Parent=PONTK.4275
chr02	exon	44308956	44309180	-	ID=exon:PONTK.4275.1:1;Parent=PONTK.4275.1
chr02	exon	44309296	44309479	-	ID=exon:PONTK.4275.1:2;Parent=PONTK.4275.1
chr02	gene	44315114	44315644	-	ID=PONTK.4276
chr02	mRNA	44315114	44315644	-	ID=PONTK.4276.1;Parent=PONTK.4276
chr02	exon	44315114	44315327	-	ID=exon:PONTK.4276.1:1;Parent=PONTK.4276.1
chr02	exon	44315450	44315644	-	ID=exon:PONTK.4276.1:2;Parent=PONTK.4276.1
chr02	gene	46751950	46755755	-	ID=PONTK.4478
chr02	mRNA	46751950	46755755	-	ID=PONTK.4478.1;Parent=PONTK.4478
chr02	exon	46751950	46752206	-	ID=exon:PONTK.4478.1:1;Parent=PONTK.4478.1
chr02	exon	46755630	46755755	-	ID=exon:PONTK.4478.1:2;Parent=PONTK.4478.1
chr02	gene	46842450	46843168	-	ID=PONTK.4488
chr02	mRNA	46842450	46843168	-	ID=PONTK.4488.1;Parent=PONTK.4488
chr02	exon	46842450	46842805	-	ID=exon:PONTK.4488.1:1;Parent=PONTK.4488.1
chr02	exon	46842886	46842935	-	ID=exon:PONTK.4488.1:2;Parent=PONTK.4488.1
chr02	exon	46843002	46843168	-	ID=exon:PONTK.4488.1:3;Parent=PONTK.4488.1
chr02	mRNA	46842453	46843160	-	ID=PONTK.4488.5;Parent=PONTK.4488
chr02	exon	46842453	46842785	-	ID=exon:PONTK.4488.5:1;Parent=PONTK.4488.5
chr02	exon	46842860	46843160	-	ID=exon:PONTK.4488.5:2;Parent=PONTK.4488.5
chr02	gene	47085912	47086552	+	ID=PONTK.4512
chr02	mRNA	47085912	47086552	+	ID=PONTK.4512.10;Parent=PONTK.4512
chr02	exon	47085912	47085981	+	ID=exon:PONTK.4512.10:1;Parent=PONTK.4512.10
chr02	exon	47086052	47086103	+	ID=exon:PONTK.4512.10:2;Parent=PONTK.4512.10
chr02	exon	47086291	47086552	+	ID=exon:PONTK.4512.10:3;Parent=PONTK.4512.10
chr02	gene	47248405	47249383	-	ID=PONTK.4527
chr02	mRNA	47248405	47249383	-	ID=PONTK.4527.2;Parent=PONTK.4527
chr02	exon	47248405	47248757	-	ID=exon:PONTK.4527.2:1;Parent=PONTK.4527.2
chr02	exon	47249351	47249383	-	ID=exon:PONTK.4527.2:2;Parent=PONTK.4527.2
chr02	gene	48054819	48057395	+	ID=PONTK.4607
chr02	mRNA	48054819	48057395	+	ID=PONTK.4607.3;Parent=PONTK.4607
chr02	exon	48054819	48055139	+	ID=exon:PONTK.4607.3:1;Parent=PONTK.4607.3
chr02	exon	48056616	48056720	+	ID=exon:PONTK.4607.3:2;Parent=PONTK.4607.3
chr02	exon	48057134	48057395	+	ID=exon:PONTK.4607.3:3;Parent=PONTK.4607.3
chr03	gene	3653459	3657598	+	ID=PONTK.4800
chr03	mRNA	3653459	3657598	+	ID=PONTK.4800.1;Parent=PONTK.4800
chr03	exon	3653459	3653673	+	ID=exon:PONTK.4800.1:1;Parent=PONTK.4800.1
chr03	exon	3657334	3657598	+	ID=exon:PONTK.4800.1:2;Parent=PONTK.4800.1
chr03	gene	3781597	3782243	+	ID=PONTK.4806
chr03	mRNA	3781597	3782243	+	ID=PONTK.4806.2;Parent=PONTK.4806
chr03	exon	3781597	3781787	+	ID=exon:PONTK.4806.2:1;Parent=PONTK.4806.2
chr03	exon	3781884	3782243	+	ID=exon:PONTK.4806.2:2;Parent=PONTK.4806.2
chr03	gene	4379086	4383304	-	ID=PONTK.4820
chr03	mRNA	4379086	4383270	-	ID=PONTK.4820.3;Parent=PONTK.4820
chr03	exon	4379086	4379591	-	ID=exon:PONTK.4820.3:1;Parent=PONTK.4820.3
chr03	exon	4382963	4383270	-	ID=exon:PONTK.4820.3:2;Parent=PONTK.4820.3
chr03	mRNA	4379092	4383304	-	ID=PONTK.4820.4;Parent=PONTK.4820
chr03	exon	4379092	4379591	-	ID=exon:PONTK.4820.4:1;Parent=PONTK.4820.4
chr03	exon	4383184	4383304	-	ID=exon:PONTK.4820.4:2;Parent=PONTK.4820.4
chr03	gene	4952347	4953815	-	ID=PONTK.4830
chr03	mRNA	4952347	4953815	-	ID=PONTK.4830.1;Parent=PONTK.4830
chr03	exon	4952347	4952767	-	ID=exon:PONTK.4830.1:1;Parent=PONTK.4830.1
chr03	exon	4953762	4953815	-	ID=exon:PONTK.4830.1:2;Parent=PONTK.4830.1
chr03	gene	5070024	5085411	+	ID=PONTK.4832
chr03	mRNA	5070024	5085411	+	ID=PONTK.4832.1;Parent=PONTK.4832
chr03	exon	5070024	5071847	+	ID=exon:PONTK.4832.1:1;Parent=PONTK.4832.1
chr03	exon	5084171	5085124	+	ID=exon:PONTK.4832.1:2;Parent=PONTK.4832.1
chr03	exon	5085171	5085411	+	ID=exon:PONTK.4832.1:3;Parent=PONTK.4832.1
chr03	mRNA	5084831	5085373	+	ID=PONTK.4832.2;Parent=PONTK.4832
chr03	exon	5084831	5085112	+	ID=exon:PONTK.4832.2:1;Parent=PONTK.4832.2
chr03	exon	5085158	5085373	+	ID=exon:PONTK.4832.2:2;Parent=PONTK.4832.2
chr03	gene	5505556	5506064	+	ID=PONTK.4843
chr03	mRNA	5505556	5506064	+	ID=PONTK.4843.7;Parent=PONTK.4843
chr03	exon	5505556	5505677	+	ID=exon:PONTK.4843.7:1;Parent=PONTK.4843.7
chr03	exon	5505742	5506064	+	ID=exon:PONTK.4843.7:2;Parent=PONTK.4843.7
chr03	gene	5620366	5622813	+	ID=PONTK.4847
chr03	mRNA	5620366	5620947	+	ID=PONTK.4847.3;Parent=PONTK.4847
chr03	exon	5620366	5620574	+	ID=exon:PONTK.4847.3:1;Parent=PONTK.4847.3
chr03	exon	5620652	5620947	+	ID=exon:PONTK.4847.3:2;Parent=PONTK.4847.3
chr03	mRNA	5620366	5620949	+	ID=PONTK.4847.2;Parent=PONTK.4847
chr03	exon	5620366	5620502	+	ID=exon:PONTK.4847.2:1;Parent=PONTK.4847.2
chr03	exon	5620579	5620949	+	ID=exon:PONTK.4847.2:2;Parent=PONTK.4847.2
chr03	mRNA	5620366	5620942	+	ID=PONTK.4847.1;Parent=PONTK.4847
chr03	exon	5620366	5620544	+	ID=exon:PONTK.4847.1:1;Parent=PONTK.4847.1
chr03	exon	5620613	5620942	+	ID=exon:PONTK.4847.1:2;Parent=PONTK.4847.1
chr03	mRNA	5620371	5622813	+	ID=PONTK.4847.4;Parent=PONTK.4847
chr03	exon	5620371	5620574	+	ID=exon:PONTK.4847.4:1;Parent=PONTK.4847.4
chr03	exon	5620642	5622813	+	ID=exon:PONTK.4847.4:2;Parent=PONTK.4847.4
chr03	gene	7888926	7889795	-	ID=PONTK.4883
chr03	mRNA	7888926	7889795	-	ID=PONTK.4883.1;Parent=PONTK.4883
chr03	exon	7888926	7889069	-	ID=exon:PONTK.4883.1:1;Parent=PONTK.4883.1
chr03	exon	7889713	7889795	-	ID=exon:PONTK.4883.1:2;Parent=PONTK.4883.1
chr03	gene	12869662	12877964	-	ID=PONTK.4921
chr03	mRNA	12869662	12877964	-	ID=PONTK.4921.1;Parent=PONTK.4921
chr03	exon	12869662	12869932	-	ID=exon:PONTK.4921.1:1;Parent=PONTK.4921.1
chr03	exon	12871108	12871166	-	ID=exon:PONTK.4921.1:2;Parent=PONTK.4921.1
chr03	exon	12876427	12876664	-	ID=exon:PONTK.4921.1:3;Parent=PONTK.4921.1
chr03	exon	12877871	12877964	-	ID=exon:PONTK.4921.1:4;Parent=PONTK.4921.1
chr03	mRNA	12870911	12877964	-	ID=PONTK.4921.2;Parent=PONTK.4921
chr03	exon	12870911	12871166	-	ID=exon:PONTK.4921.2:1;Parent=PONTK.4921.2
chr03	exon	12876427	12876664	-	ID=exon:PONTK.4921.2:2;Parent=PONTK.4921.2
chr03	exon	12877871	12877964	-	ID=exon:PONTK.4921.2:3;Parent=PONTK.4921.2
chr03	gene	13436788	13440580	+	ID=PONTK.4930
chr03	mRNA	13436788	13440580	+	ID=PONTK.4930.1;Parent=PONTK.4930
chr03	exon	13436788	13437215	+	ID=exon:PONTK.4930.1:1;Parent=PONTK.4930.1
chr03	exon	13438471	13440580	+	ID=exon:PONTK.4930.1:2;Parent=PONTK.4930.1
chr03	mRNA	13436788	13438660	+	ID=PONTK.4930.2;Parent=PONTK.4930
chr03	exon	13436788	13437215	+	ID=exon:PONTK.4930.2:1;Parent=PONTK.4930.2
chr03	exon	13438471	13438660	+	ID=exon:PONTK.4930.2:2;Parent=PONTK.4930.2
chr03	gene	14723092	14725149	+	ID=PONTK.4948
chr03	mRNA	14723092	14725149	+	ID=PONTK.4948.1;Parent=PONTK.4948
chr03	exon	14723092	14723139	+	ID=exon:PONTK.4948.1:1;Parent=PONTK.4948.1
chr03	exon	14724856	14725149	+	ID=exon:PONTK.4948.1:2;Parent=PONTK.4948.1
chr03	gene	20190251	20207446	+	ID=PONTK.4989
chr03	mRNA	20190251	20207446	+	ID=PONTK.4989.2;Parent=PONTK.4989
chr03	exon	20190251	20190327	+	ID=exon:PONTK.4989.2:1;Parent=PONTK.4989.2
chr03	exon	20206414	20206512	+	ID=exon:PONTK.4989.2:2;Parent=PONTK.4989.2
chr03	exon	20206657	20206716	+	ID=exon:PONTK.4989.2:3;Parent=PONTK.4989.2
chr03	exon	20206927	20207042	+	ID=exon:PONTK.4989.2:4;Parent=PONTK.4989.2
chr03	exon	20207167	20207446	+	ID=exon:PONTK.4989.2:5;Parent=PONTK.4989.2
chr03	mRNA	20190275	20207446	+	ID=PONTK.4989.3;Parent=PONTK.4989
chr03	exon	20190275	20190327	+	ID=exon:PONTK.4989.3:1;Parent=PONTK.4989.3
chr03	exon	20206927	20207042	+	ID=exon:PONTK.4989.3:2;Parent=PONTK.4989.3
chr03	exon	20207172	20207446	+	ID=exon:PONTK.4989.3:3;Parent=PONTK.4989.3
chr03	gene	22299637	22305411	-	ID=PONTK.5002
chr03	mRNA	22299637	22305411	-	ID=PONTK.5002.1;Parent=PONTK.5002
chr03	exon	22299637	22299950	-	ID=exon:PONTK.5002.1:1;Parent=PONTK.5002.1
chr03	exon	22300066	22300274	-	ID=exon:PONTK.5002.1:2;Parent=PONTK.5002.1
chr03	exon	22304856	22305149	-	ID=exon:PONTK.5002.1:3;Parent=PONTK.5002.1
chr03	exon	22305348	22305411	-	ID=exon:PONTK.5002.1:4;Parent=PONTK.5002.1
chr03	mRNA	22299671	22305411	-	ID=PONTK.5002.3;Parent=PONTK.5002
chr03	exon	22299671	22299950	-	ID=exon:PONTK.5002.3:1;Parent=PONTK.5002.3
chr03	exon	22300066	22300280	-	ID=exon:PONTK.5002.3:2;Parent=PONTK.5002.3
chr03	exon	22304856	22304937	-	ID=exon:PONTK.5002.3:3;Parent=PONTK.5002.3
chr03	exon	22305348	22305411	-	ID=exon:PONTK.5002.3:4;Parent=PONTK.5002.3
chr03	gene	22521657	22526838	+	ID=PONTK.5006
chr03	mRNA	22521657	22526838	+	ID=PONTK.5006.2;Parent=PONTK.5006
chr03	exon	22521657	22522225	+	ID=exon:PONTK.5006.2:1;Parent=PONTK.5006.2
chr03	exon	22526533	22526838	+	ID=exon:PONTK.5006.2:2;Parent=PONTK.5006.2
chr03	gene	22540301	22540844	+	ID=PONTK.5008
chr03	mRNA	22540301	22540844	+	ID=PONTK.5008.1;Parent=PONTK.5008
chr03	exon	22540301	22540458	+	ID=exon:PONTK.5008.1:1;Parent=PONTK.5008.1
chr03	exon	22540522	22540844	+	ID=exon:PONTK.5008.1:2;Parent=PONTK.5008.1
chr03	gene	22658298	22661346	-	ID=PONTK.5010
chr03	mRNA	22658298	22661346	-	ID=PONTK.5010.2;Parent=PONTK.5010
chr03	exon	22658298	22658784	-	ID=exon:PONTK.5010.2:1;Parent=PONTK.5010.2
chr03	exon	22661259	22661346	-	ID=exon:PONTK.5010.2:2;Parent=PONTK.5010.2
chr03	mRNA	22658307	22661336	-	ID=PONTK.5010.3;Parent=PONTK.5010
chr03	exon	22658307	22658784	-	ID=exon:PONTK.5010.3:1;Parent=PONTK.5010.3
chr03	exon	22660419	22660555	-	ID=exon:PONTK.5010.3:2;Parent=PONTK.5010.3
chr03	exon	22661259	22661336	-	ID=exon:PONTK.5010.3:3;Parent=PONTK.5010.3
chr03	gene	22702894	22707469	+	ID=PONTK.5011
chr03	mRNA	22702894	22707469	+	ID=PONTK.5011.3;Parent=PONTK.5011
chr03	exon	22702894	22703018	+	ID=exon:PONTK.5011.3:1;Parent=PONTK.5011.3
chr03	exon	22707128	22707469	+	ID=exon:PONTK.5011.3:2;Parent=PONTK.5011.3
chr03	mRNA	22702894	22707432	+	ID=PONTK.5011.2;Parent=PONTK.5011
chr03	exon	22702894	22702963	+	ID=exon:PONTK.5011.2:1;Parent=PONTK.5011.2
chr03	exon	22707078	22707432	+	ID=exon:PONTK.5011.2:2;Parent=PONTK.5011.2
chr03	mRNA	22702894	22707441	+	ID=PONTK.5011.1;Parent=PONTK.5011
chr03	exon	22702894	22702995	+	ID=exon:PONTK.5011.1:1;Parent=PONTK.5011.1
chr03	exon	22707116	22707441	+	ID=exon:PONTK.5011.1:2;Parent=PONTK.5011.1
chr03	gene	27063349	27064543	+	ID=PONTK.5029
chr03	mRNA	27063349	27064543	+	ID=PONTK.5029.1;Parent=PONTK.5029
chr03	exon	27063349	27063520	+	ID=exon:PONTK.5029.1:1;Parent=PONTK.5029.1
chr03	exon	27064374	27064543	+	ID=exon:PONTK.5029.1:2;Parent=PONTK.5029.1
chr03	gene	28696522	28726857	+	ID=PONTK.5035
chr03	mRNA	28696522	28726857	+	ID=PONTK.5035.2;Parent=PONTK.5035
chr03	exon	28696522	28696724	+	ID=exon:PONTK.5035.2:1;Parent=PONTK.5035.2
chr03	exon	28696872	28696970	+	ID=exon:PONTK.5035.2:2;Parent=PONTK.5035.2
chr03	exon	28725013	28725074	+	ID=exon:PONTK.5035.2:3;Parent=PONTK.5035.2
chr03	exon	28725550	28725626	+	ID=exon:PONTK.5035.2:4;Parent=PONTK.5035.2
chr03	exon	28726567	28726857	+	ID=exon:PONTK.5035.2:5;Parent=PONTK.5035.2
chr03	gene	30238682	30262099	+	ID=PONTK.5036
chr03	mRNA	30238682	30262099	+	ID=PONTK.5036.1;Parent=PONTK.5036
chr03	exon	30238682	30238760	+	ID=exon:PONTK.5036.1:1;Parent=PONTK.5036.1
chr03	exon	30261857	30262099	+	ID=exon:PONTK.5036.1:2;Parent=PONTK.5036.1
chr03	gene	30854454	30862245	+	ID=PONTK.5037
chr03	mRNA	30854454	30856560	+	ID=PONTK.5037.1;Parent=PONTK.5037
chr03	exon	30854454	30854688	+	ID=exon:PONTK.5037.1:1;Parent=PONTK.5037.1
chr03	exon	30856099	30856149	+	ID=exon:PONTK.5037.1:2;Parent=PONTK.5037.1
chr03	exon	30856266	30856560	+	ID=exon:PONTK.5037.1:3;Parent=PONTK.5037.1
chr03	mRNA	30854458	30856291	+	ID=PONTK.5037.2;Parent=PONTK.5037
chr03	exon	30854458	30854688	+	ID=exon:PONTK.5037.2:1;Parent=PONTK.5037.2
chr03	exon	30856099	30856291	+	ID=exon:PONTK.5037.2:2;Parent=PONTK.5037.2
chr03	mRNA	30854480	30862245	+	ID=PONTK.5037.3;Parent=PONTK.5037
chr03	exon	30854480	30854688	+	ID=exon:PONTK.5037.3:1;Parent=PONTK.5037.3
chr03	exon	30856099	30856149	+	ID=exon:PONTK.5037.3:2;Parent=PONTK.5037.3
chr03	exon	30856266	30856563	+	ID=exon:PONTK.5037.3:3;Parent=PONTK.5037.3
chr03	exon	30862221	30862245	+	ID=exon:PONTK.5037.3:4;Parent=PONTK.5037.3
chr03	mRNA	30854489	30856562	+	ID=PONTK.5037.4;Parent=PONTK.5037
chr03	exon	30854489	30854688	+	ID=exon:PONTK.5037.4:1;Parent=PONTK.5037.4
chr03	exon	30856099	30856562	+	ID=exon:PONTK.5037.4:2;Parent=PONTK.5037.4
chr03	mRNA	30854489	30856558	+	ID=PONTK.5037.5;Parent=PONTK.5037
chr03	exon	30854489	30854688	+	ID=exon:PONTK.5037.5:1;Parent=PONTK.5037.5
chr03	exon	30856266	30856558	+	ID=exon:PONTK.5037.5:2;Parent=PONTK.5037.5
chr03	gene	31811824	31813148	-	ID=PONTK.5048
chr03	mRNA	31811824	31813148	-	ID=PONTK.5048.1;Parent=PONTK.5048
chr03	exon	31811824	31811933	-	ID=exon:PONTK.5048.1:1;Parent=PONTK.5048.1
chr03	exon	31812434	31813148	-	ID=exon:PONTK.5048.1:2;Parent=PONTK.5048.1
chr03	gene	37111698	37112721	-	ID=PONTK.5146
chr03	mRNA	37111698	37112721	-	ID=PONTK.5146.2;Parent=PONTK.5146
chr03	exon	37111698	37111707	-	ID=exon:PONTK.5146.2:1;Parent=PONTK.5146.2
chr03	exon	37111778	37111958	-	ID=exon:PONTK.5146.2:2;Parent=PONTK.5146.2
chr03	exon	37112582	37112721	-	ID=exon:PONTK.5146.2:3;Parent=PONTK.5146.2
chr03	gene	37125245	37129318	-	ID=PONTK.5147
chr03	mRNA	37125245	37129318	-	ID=PONTK.5147.1;Parent=PONTK.5147
chr03	exon	37125245	37125482	-	ID=exon:PONTK.5147.1:1;Parent=PONTK.5147.1
chr03	exon	37129156	37129318	-	ID=exon:PONTK.5147.1:2;Parent=PONTK.5147.1
chr03	mRNA	37125889	37129318	-	ID=PONTK.5147.2;Parent=PONTK.5147
chr03	exon	37125889	37126145	-	ID=exon:PONTK.5147.2:1;Parent=PONTK.5147.2
chr03	exon	37129156	37129318	-	ID=exon:PONTK.5147.2:2;Parent=PONTK.5147.2
chr03	gene	37139221	37140057	+	ID=PONTK.5148
chr03	mRNA	37139221	37139788	+	ID=PONTK.5148.1;Parent=PONTK.5148
chr03	exon	37139221	37139344	+	ID=exon:PONTK.5148.1:1;Parent=PONTK.5148.1
chr03	exon	37139419	37139788	+	ID=exon:PONTK.5148.1:2;Parent=PONTK.5148.1
chr03	mRNA	37139301	37140057	+	ID=PONTK.5148.3;Parent=PONTK.5148
chr03	exon	37139301	37139344	+	ID=exon:PONTK.5148.3:1;Parent=PONTK.5148.3
chr03	exon	37139419	37140057	+	ID=exon:PONTK.5148.3:2;Parent=PONTK.5148.3
chr03	gene	38147937	38153867	+	ID=PONTK.5156
chr03	mRNA	38147937	38153867	+	ID=PONTK.5156.10;Parent=PONTK.5156
chr03	exon	38147937	38148060	+	ID=exon:PONTK.5156.10:1;Parent=PONTK.5156.10
chr03	exon	38153388	38153867	+	ID=exon:PONTK.5156.10:2;Parent=PONTK.5156.10
chr03	gene	38339531	38341692	+	ID=PONTK.5167
chr03	mRNA	38339531	38341692	+	ID=PONTK.5167.1;Parent=PONTK.5167
chr03	exon	38339531	38340012	+	ID=exon:PONTK.5167.1:1;Parent=PONTK.5167.1
chr03	exon	38341128	38341692	+	ID=exon:PONTK.5167.1:2;Parent=PONTK.5167.1
chr03	gene	38484916	38491089	+	ID=PONTK.5173
chr03	mRNA	38484916	38491043	+	ID=PONTK.5173.3;Parent=PONTK.5173
chr03	exon	38484916	38484950	+	ID=exon:PONTK.5173.3:1;Parent=PONTK.5173.3
chr03	exon	38486444	38486549	+	ID=exon:PONTK.5173.3:2;Parent=PONTK.5173.3
chr03	exon	38486640	38486735	+	ID=exon:PONTK.5173.3:3;Parent=PONTK.5173.3
chr03	exon	38490477	38491043	+	ID=exon:PONTK.5173.3:4;Parent=PONTK.5173.3
chr03	mRNA	38484916	38491089	+	ID=PONTK.5173.2;Parent=PONTK.5173
chr03	exon	38484916	38484950	+	ID=exon:PONTK.5173.2:1;Parent=PONTK.5173.2
chr03	exon	38486444	38486549	+	ID=exon:PONTK.5173.2:2;Parent=PONTK.5173.2
chr03	exon	38486640	38487340	+	ID=exon:PONTK.5173.2:3;Parent=PONTK.5173.2
chr03	exon	38488106	38491089	+	ID=exon:PONTK.5173.2:4;Parent=PONTK.5173.2
chr03	gene	38570885	38571458	+	ID=PONTK.5176
chr03	mRNA	38570885	38571458	+	ID=PONTK.5176.2;Parent=PONTK.5176
chr03	exon	38570885	38570960	+	ID=exon:PONTK.5176.2:1;Parent=PONTK.5176.2
chr03	exon	38571126	38571458	+	ID=exon:PONTK.5176.2:2;Parent=PONTK.5176.2
chr03	gene	40185207	40206019	+	ID=PONTK.5209
chr03	mRNA	40185207	40206019	+	ID=PONTK.5209.1;Parent=PONTK.5209
chr03	exon	40185207	40185613	+	ID=exon:PONTK.5209.1:1;Parent=PONTK.5209.1
chr03	exon	40185692	40187190	+	ID=exon:PONTK.5209.1:2;Parent=PONTK.5209.1
chr03	exon	40205888	40206019	+	ID=exon:PONTK.5209.1:3;Parent=PONTK.5209.1
chr03	gene	40315941	40317109	-	ID=PONTK.5215
chr03	mRNA	40315941	40317109	-	ID=PONTK.5215.1;Parent=PONTK.5215
chr03	exon	40315941	40316196	-	ID=exon:PONTK.5215.1:1;Parent=PONTK.5215.1
chr03	exon	40317062	40317109	-	ID=exon:PONTK.5215.1:2;Parent=PONTK.5215.1
chr03	gene	41907562	41922856	+	ID=PONTK.5256
chr03	mRNA	41907562	41922850	+	ID=PONTK.5256.1;Parent=PONTK.5256
chr03	exon	41907562	41907879	+	ID=exon:PONTK.5256.1:1;Parent=PONTK.5256.1
chr03	exon	41915881	41916214	+	ID=exon:PONTK.5256.1:2;Parent=PONTK.5256.1
chr03	exon	41922806	41922850	+	ID=exon:PONTK.5256.1:3;Parent=PONTK.5256.1
chr03	mRNA	41907562	41922856	+	ID=PONTK.5256.2;Parent=PONTK.5256
chr03	exon	41907562	41907879	+	ID=exon:PONTK.5256.2:1;Parent=PONTK.5256.2
chr03	exon	41915881	41916220	+	ID=exon:PONTK.5256.2:2;Parent=PONTK.5256.2
chr03	exon	41922816	41922856	+	ID=exon:PONTK.5256.2:3;Parent=PONTK.5256.2
chr03	gene	43109702	43111741	+	ID=PONTK.5301
chr03	mRNA	43109702	43111741	+	ID=PONTK.5301.1;Parent=PONTK.5301
chr03	exon	43109702	43110033	+	ID=exon:PONTK.5301.1:1;Parent=PONTK.5301.1
chr03	exon	43111232	43111741	+	ID=exon:PONTK.5301.1:2;Parent=PONTK.5301.1
chr03	gene	43576507	43578879	-	ID=PONTK.5324
chr03	mRNA	43576507	43578879	-	ID=PONTK.5324.1;Parent=PONTK.5324
chr03	exon	43576507	43576773	-	ID=exon:PONTK.5324.1:1;Parent=PONTK.5324.1
chr03	exon	43578643	43578879	-	ID=exon:PONTK.5324.1:2;Parent=PONTK.5324.1
chr03	gene	43667283	43668298	-	ID=PONTK.5330
chr03	mRNA	43667283	43668247	-	ID=PONTK.5330.1;Parent=PONTK.5330
chr03	exon	43667283	43667523	-	ID=exon:PONTK.5330.1:1;Parent=PONTK.5330.1
chr03	exon	43667964	43668247	-	ID=exon:PONTK.5330.1:2;Parent=PONTK.5330.1
chr03	mRNA	43667307	43668298	-	ID=PONTK.5330.4;Parent=PONTK.5330
chr03	exon	43667307	43667499	-	ID=exon:PONTK.5330.4:1;Parent=PONTK.5330.4
chr03	exon	43667906	43668298	-	ID=exon:PONTK.5330.4:2;Parent=PONTK.5330.4
chr03	mRNA	43667307	43668247	-	ID=PONTK.5330.2;Parent=PONTK.5330
chr03	exon	43667307	43667585	-	ID=exon:PONTK.5330.2:1;Parent=PONTK.5330.2
chr03	exon	43667946	43668247	-	ID=exon:PONTK.5330.2:2;Parent=PONTK.5330.2
chr03	mRNA	43667307	43668247	-	ID=PONTK.5330.3;Parent=PONTK.5330
chr03	exon	43667307	43667505	-	ID=exon:PONTK.5330.3:1;Parent=PONTK.5330.3
chr03	exon	43667866	43668247	-	ID=exon:PONTK.5330.3:2;Parent=PONTK.5330.3
chr03	mRNA	43667307	43668247	-	ID=PONTK.5330.5;Parent=PONTK.5330
chr03	exon	43667307	43667497	-	ID=exon:PONTK.5330.5:1;Parent=PONTK.5330.5
chr03	exon	43667946	43668247	-	ID=exon:PONTK.5330.5:2;Parent=PONTK.5330.5
chr03	mRNA	43667332	43668247	-	ID=PONTK.5330.6;Parent=PONTK.5330
chr03	exon	43667332	43667545	-	ID=exon:PONTK.5330.6:1;Parent=PONTK.5330.6
chr03	exon	43667906	43668247	-	ID=exon:PONTK.5330.6:2;Parent=PONTK.5330.6
chr03	gene	43921957	43943101	+	ID=PONTK.5341
chr03	mRNA	43921957	43943101	+	ID=PONTK.5341.3;Parent=PONTK.5341
chr03	exon	43921957	43922323	+	ID=exon:PONTK.5341.3:1;Parent=PONTK.5341.3
chr03	exon	43943082	43943101	+	ID=exon:PONTK.5341.3:2;Parent=PONTK.5341.3
chr03	gene	46093614	46097192	+	ID=PONTK.5455
chr03	mRNA	46093614	46097192	+	ID=PONTK.5455.1;Parent=PONTK.5455
chr03	exon	46093614	46093696	+	ID=exon:PONTK.5455.1:1;Parent=PONTK.5455.1
chr03	exon	46096703	46097192	+	ID=exon:PONTK.5455.1:2;Parent=PONTK.5455.1
chr03	gene	46175469	46176506	+	ID=PONTK.5461
chr03	mRNA	46175469	46176506	+	ID=PONTK.5461.11;Parent=PONTK.5461
chr03	exon	46175469	46175504	+	ID=exon:PONTK.5461.11:1;Parent=PONTK.5461.11
chr03	exon	46176192	46176506	+	ID=exon:PONTK.5461.11:2;Parent=PONTK.5461.11
chr03	mRNA	46175469	46176468	+	ID=PONTK.5461.10;Parent=PONTK.5461
chr03	exon	46175469	46175534	+	ID=exon:PONTK.5461.10:1;Parent=PONTK.5461.10
chr03	exon	46176192	46176468	+	ID=exon:PONTK.5461.10:2;Parent=PONTK.5461.10
chr03	gene	46619355	46623407	-	ID=PONTK.5498
chr03	mRNA	46619355	46623407	-	ID=PONTK.5498.1;Parent=PONTK.5498
chr03	exon	46619355	46619611	-	ID=exon:PONTK.5498.1:1;Parent=PONTK.5498.1
chr03	exon	46623197	46623407	-	ID=exon:PONTK.5498.1:2;Parent=PONTK.5498.1
chr03	mRNA	46619356	46623395	-	ID=PONTK.5498.2;Parent=PONTK.5498
chr03	exon	46619356	46619611	-	ID=exon:PONTK.5498.2:1;Parent=PONTK.5498.2
chr03	exon	46623007	46623062	-	ID=exon:PONTK.5498.2:2;Parent=PONTK.5498.2
chr03	exon	46623197	46623395	-	ID=exon:PONTK.5498.2:3;Parent=PONTK.5498.2
chr03	gene	46936112	46936662	+	ID=PONTK.5524
chr03	mRNA	46936112	46936662	+	ID=PONTK.5524.6;Parent=PONTK.5524
chr03	exon	46936112	46936198	+	ID=exon:PONTK.5524.6:1;Parent=PONTK.5524.6
chr03	exon	46936301	46936662	+	ID=exon:PONTK.5524.6:2;Parent=PONTK.5524.6
chr03	gene	47227510	47229609	+	ID=PONTK.5540
chr03	mRNA	47227510	47229583	+	ID=PONTK.5540.2;Parent=PONTK.5540
chr03	exon	47227510	47227609	+	ID=exon:PONTK.5540.2:1;Parent=PONTK.5540.2
chr03	exon	47227735	47227772	+	ID=exon:PONTK.5540.2:2;Parent=PONTK.5540.2
chr03	exon	47228190	47228297	+	ID=exon:PONTK.5540.2:3;Parent=PONTK.5540.2
chr03	exon	47229226	47229583	+	ID=exon:PONTK.5540.2:4;Parent=PONTK.5540.2
chr03	mRNA	47227510	47229609	+	ID=PONTK.5540.1;Parent=PONTK.5540
chr03	exon	47227510	47227609	+	ID=exon:PONTK.5540.1:1;Parent=PONTK.5540.1
chr03	exon	47227735	47227772	+	ID=exon:PONTK.5540.1:2;Parent=PONTK.5540.1
chr03	exon	47228247	47228297	+	ID=exon:PONTK.5540.1:3;Parent=PONTK.5540.1
chr03	exon	47229226	47229609	+	ID=exon:PONTK.5540.1:4;Parent=PONTK.5540.1
chr03	mRNA	47227512	47229501	+	ID=PONTK.5540.3;Parent=PONTK.5540
chr03	exon	47227512	47227640	+	ID=exon:PONTK.5540.3:1;Parent=PONTK.5540.3
chr03	exon	47228190	47228297	+	ID=exon:PONTK.5540.3:2;Parent=PONTK.5540.3
chr03	exon	47229226	47229501	+	ID=exon:PONTK.5540.3:3;Parent=PONTK.5540.3
chr03	mRNA	47227513	47229504	+	ID=PONTK.5540.4;Parent=PONTK.5540
chr03	exon	47227513	47227640	+	ID=exon:PONTK.5540.4:1;Parent=PONTK.5540.4
chr03	exon	47228247	47228297	+	ID=exon:PONTK.5540.4:2;Parent=PONTK.5540.4
chr03	exon	47229226	47229504	+	ID=exon:PONTK.5540.4:3;Parent=PONTK.5540.4
chr03	mRNA	47227524	47229506	+	ID=PONTK.5540.5;Parent=PONTK.5540
chr03	exon	47227524	47227609	+	ID=exon:PONTK.5540.5:1;Parent=PONTK.5540.5
chr03	exon	47227735	47227772	+	ID=exon:PONTK.5540.5:2;Parent=PONTK.5540.5
chr03	exon	47228247	47228297	+	ID=exon:PONTK.5540.5:3;Parent=PONTK.5540.5
chr03	exon	47229226	47229506	+	ID=exon:PONTK.5540.5:4;Parent=PONTK.5540.5
chr03	mRNA	47227615	47229539	+	ID=PONTK.5540.6;Parent=PONTK.5540
chr03	exon	47227615	47227772	+	ID=exon:PONTK.5540.6:1;Parent=PONTK.5540.6
chr03	exon	47228190	47228297	+	ID=exon:PONTK.5540.6:2;Parent=PONTK.5540.6
chr03	exon	47229226	47229539	+	ID=exon:PONTK.5540.6:3;Parent=PONTK.5540.6
chr03	gene	48406883	48407500	-	ID=PONTK.5592
chr03	mRNA	48406883	48407500	-	ID=PONTK.5592.1;Parent=PONTK.5592
chr03	exon	48406883	48407268	-	ID=exon:PONTK.5592.1:1;Parent=PONTK.5592.1
chr03	exon	48407376	48407500	-	ID=exon:PONTK.5592.1:2;Parent=PONTK.5592.1
chr03	gene	48437827	48441113	-	ID=PONTK.5594
chr03	mRNA	48437827	48440809	-	ID=PONTK.5594.1;Parent=PONTK.5594
chr03	exon	48437827	48438402	-	ID=exon:PONTK.5594.1:1;Parent=PONTK.5594.1
chr03	exon	48440583	48440809	-	ID=exon:PONTK.5594.1:2;Parent=PONTK.5594.1
chr03	mRNA	48438074	48441113	-	ID=PONTK.5594.2;Parent=PONTK.5594
chr03	exon	48438074	48438402	-	ID=exon:PONTK.5594.2:1;Parent=PONTK.5594.2
chr03	exon	48440583	48441113	-	ID=exon:PONTK.5594.2:2;Parent=PONTK.5594.2
chr03	gene	48512642	48513227	-	ID=PONTK.5602
chr03	mRNA	48512642	48513227	-	ID=PONTK.5602.1;Parent=PONTK.5602
chr03	exon	48512642	48512873	-	ID=exon:PONTK.5602.1:1;Parent=PONTK.5602.1
chr03	exon	48512961	48513227	-	ID=exon:PONTK.5602.1:2;Parent=PONTK.5602.1
chr03	gene	49991893	49998398	-	ID=PONTK.5664
chr03	mRNA	49991893	49998398	-	ID=PONTK.5664.1;Parent=PONTK.5664
chr03	exon	49991893	49992166	-	ID=exon:PONTK.5664.1:1;Parent=PONTK.5664.1
chr03	exon	49998109	49998398	-	ID=exon:PONTK.5664.1:2;Parent=PONTK.5664.1
chr03	gene	51828665	51893945	-	ID=PONTK.5776
chr03	mRNA	51828665	51893945	-	ID=PONTK.5776.1;Parent=PONTK.5776
chr03	exon	51828665	51828818	-	ID=exon:PONTK.5776.1:1;Parent=PONTK.5776.1
chr03	exon	51838301	51838481	-	ID=exon:PONTK.5776.1:2;Parent=PONTK.5776.1
chr03	exon	51893923	51893945	-	ID=exon:PONTK.5776.1:3;Parent=PONTK.5776.1
chr03	gene	51904923	51905615	-	ID=PONTK.5777
chr03	mRNA	51904923	51905615	-	ID=PONTK.5777.1;Parent=PONTK.5777
chr03	exon	51904923	51905350	-	ID=exon:PONTK.5777.1:1;Parent=PONTK.5777.1
chr03	exon	51905437	51905615	-	ID=exon:PONTK.5777.1:2;Parent=PONTK.5777.1
chr03	mRNA	51905031	51905607	-	ID=PONTK.5777.3;Parent=PONTK.5777
chr03	exon	51905031	51905350	-	ID=exon:PONTK.5777.3:1;Parent=PONTK.5777.3
chr03	exon	51905437	51905607	-	ID=exon:PONTK.5777.3:2;Parent=PONTK.5777.3
chr03	mRNA	51905031	51905608	-	ID=PONTK.5777.4;Parent=PONTK.5777
chr03	exon	51905031	51905344	-	ID=exon:PONTK.5777.4:1;Parent=PONTK.5777.4
chr03	exon	51905438	51905608	-	ID=exon:PONTK.5777.4:2;Parent=PONTK.5777.4
chr03	gene	55507420	55508262	+	ID=PONTK.6019
chr03	mRNA	55507420	55508262	+	ID=PONTK.6019.2;Parent=PONTK.6019
chr03	exon	55507420	55507472	+	ID=exon:PONTK.6019.2:1;Parent=PONTK.6019.2
chr03	exon	55507573	55507653	+	ID=exon:PONTK.6019.2:2;Parent=PONTK.6019.2
chr03	exon	55507750	55508262	+	ID=exon:PONTK.6019.2:3;Parent=PONTK.6019.2
chr03	gene	55623630	55624377	+	ID=PONTK.6027
chr03	mRNA	55623630	55624377	+	ID=PONTK.6027.1;Parent=PONTK.6027
chr03	exon	55623630	55623766	+	ID=exon:PONTK.6027.1:1;Parent=PONTK.6027.1
chr03	exon	55623844	55624377	+	ID=exon:PONTK.6027.1:2;Parent=PONTK.6027.1
chr03	gene	58885684	58888848	-	ID=PONTK.6269
chr03	mRNA	58885684	58888848	-	ID=PONTK.6269.1;Parent=PONTK.6269
chr03	exon	58885684	58886048	-	ID=exon:PONTK.6269.1:1;Parent=PONTK.6269.1
chr03	exon	58888505	58888566	-	ID=exon:PONTK.6269.1:2;Parent=PONTK.6269.1
chr03	exon	58888646	58888848	-	ID=exon:PONTK.6269.1:3;Parent=PONTK.6269.1
chr03	mRNA	58885811	58888848	-	ID=PONTK.6269.3;Parent=PONTK.6269
chr03	exon	58885811	58886048	-	ID=exon:PONTK.6269.3:1;Parent=PONTK.6269.3
chr03	exon	58888505	58888566	-	ID=exon:PONTK.6269.3:2;Parent=PONTK.6269.3
chr03	exon	58888646	58888848	-	ID=exon:PONTK.6269.3:3;Parent=PONTK.6269.3
chr03	mRNA	58885938	58888844	-	ID=PONTK.6269.5;Parent=PONTK.6269
chr03	exon	58885938	58886048	-	ID=exon:PONTK.6269.5:1;Parent=PONTK.6269.5
chr03	exon	58888505	58888566	-	ID=exon:PONTK.6269.5:2;Parent=PONTK.6269.5
chr03	exon	58888640	58888844	-	ID=exon:PONTK.6269.5:3;Parent=PONTK.6269.5
chr03	gene	59204534	59217847	+	ID=PONTK.6297
chr03	mRNA	59204534	59217847	+	ID=PONTK.6297.1;Parent=PONTK.6297
chr03	exon	59204534	59204783	+	ID=exon:PONTK.6297.1:1;Parent=PONTK.6297.1
chr03	exon	59205920	59206272	+	ID=exon:PONTK.6297.1:2;Parent=PONTK.6297.1
chr03	exon	59207550	59208122	+	ID=exon:PONTK.6297.1:3;Parent=PONTK.6297.1
chr03	exon	59208273	59208377	+	ID=exon:PONTK.6297.1:4;Parent=PONTK.6297.1
chr03	exon	59217446	59217847	+	ID=exon:PONTK.6297.1:5;Parent=PONTK.6297.1
chr03	mRNA	59204553	59217812	+	ID=PONTK.6297.3;Parent=PONTK.6297
chr03	exon	59204553	59204783	+	ID=exon:PONTK.6297.3:1;Parent=PONTK.6297.3
chr03	exon	59205920	59206272	+	ID=exon:PONTK.6297.3:2;Parent=PONTK.6297.3
chr03	exon	59207550	59208122	+	ID=exon:PONTK.6297.3:3;Parent=PONTK.6297.3
chr03	exon	59208273	59208377	+	ID=exon:PONTK.6297.3:4;Parent=PONTK.6297.3
chr03	exon	59217246	59217288	+	ID=exon:PONTK.6297.3:5;Parent=PONTK.6297.3
chr03	exon	59217446	59217812	+	ID=exon:PONTK.6297.3:6;Parent=PONTK.6297.3
chr03	gene	59265583	59285936	-	ID=PONTK.6302
chr03	mRNA	59265583	59285930	-	ID=PONTK.6302.1;Parent=PONTK.6302
chr03	exon	59265583	59265997	-	ID=exon:PONTK.6302.1:1;Parent=PONTK.6302.1
chr03	exon	59279850	59279947	-	ID=exon:PONTK.6302.1:2;Parent=PONTK.6302.1
chr03	exon	59281806	59281858	-	ID=exon:PONTK.6302.1:3;Parent=PONTK.6302.1
chr03	exon	59285663	59285723	-	ID=exon:PONTK.6302.1:4;Parent=PONTK.6302.1
chr03	exon	59285870	59285930	-	ID=exon:PONTK.6302.1:5;Parent=PONTK.6302.1
chr03	mRNA	59265594	59285936	-	ID=PONTK.6302.2;Parent=PONTK.6302
chr03	exon	59265594	59265997	-	ID=exon:PONTK.6302.2:1;Parent=PONTK.6302.2
chr03	exon	59279895	59279947	-	ID=exon:PONTK.6302.2:2;Parent=PONTK.6302.2
chr03	exon	59281806	59281858	-	ID=exon:PONTK.6302.2:3;Parent=PONTK.6302.2
chr03	exon	59285663	59285723	-	ID=exon:PONTK.6302.2:4;Parent=PONTK.6302.2
chr03	exon	59285870	59285936	-	ID=exon:PONTK.6302.2:5;Parent=PONTK.6302.2
chr03	mRNA	59265723	59285923	-	ID=PONTK.6302.3;Parent=PONTK.6302
chr03	exon	59265723	59265997	-	ID=exon:PONTK.6302.3:1;Parent=PONTK.6302.3
chr03	exon	59279895	59279947	-	ID=exon:PONTK.6302.3:2;Parent=PONTK.6302.3
chr03	exon	59281806	59281858	-	ID=exon:PONTK.6302.3:3;Parent=PONTK.6302.3
chr03	exon	59285663	59285723	-	ID=exon:PONTK.6302.3:4;Parent=PONTK.6302.3
chr03	exon	59285870	59285923	-	ID=exon:PONTK.6302.3:5;Parent=PONTK.6302.3
chr03	mRNA	59279594	59285932	-	ID=PONTK.6302.4;Parent=PONTK.6302
chr03	exon	59279594	59279947	-	ID=exon:PONTK.6302.4:1;Parent=PONTK.6302.4
chr03	exon	59281806	59281858	-	ID=exon:PONTK.6302.4:2;Parent=PONTK.6302.4
chr03	exon	59285663	59285723	-	ID=exon:PONTK.6302.4:3;Parent=PONTK.6302.4
chr03	exon	59285870	59285932	-	ID=exon:PONTK.6302.4:4;Parent=PONTK.6302.4
chr03	mRNA	59279716	59285936	-	ID=PONTK.6302.6;Parent=PONTK.6302
chr03	exon	59279716	59279947	-	ID=exon:PONTK.6302.6:1;Parent=PONTK.6302.6
chr03	exon	59281806	59281858	-	ID=exon:PONTK.6302.6:2;Parent=PONTK.6302.6
chr03	exon	59285663	59285723	-	ID=exon:PONTK.6302.6:3;Parent=PONTK.6302.6
chr03	exon	59285870	59285936	-	ID=exon:PONTK.6302.6:4;Parent=PONTK.6302.6
chr03	gene	60700293	60701602	+	ID=PONTK.6420
chr03	mRNA	60700293	60701602	+	ID=PONTK.6420.3;Parent=PONTK.6420
chr03	exon	60700293	60700348	+	ID=exon:PONTK.6420.3:1;Parent=PONTK.6420.3
chr03	exon	60701306	60701602	+	ID=exon:PONTK.6420.3:2;Parent=PONTK.6420.3
chr03	gene	61878917	61879837	+	ID=PONTK.6524
chr03	mRNA	61878917	61879837	+	ID=PONTK.6524.9;Parent=PONTK.6524
chr03	exon	61878917	61878954	+	ID=exon:PONTK.6524.9:1;Parent=PONTK.6524.9
chr03	exon	61879560	61879837	+	ID=exon:PONTK.6524.9:2;Parent=PONTK.6524.9
chr04	gene	98003	99549	+	ID=PONTK.6547
chr04	mRNA	98003	99549	+	ID=PONTK.6547.1;Parent=PONTK.6547
chr04	exon	98003	98116	+	ID=exon:PONTK.6547.1:1;Parent=PONTK.6547.1
chr04	exon	99298	99549	+	ID=exon:PONTK.6547.1:2;Parent=PONTK.6547.1
chr04	gene	461305	461769	-	ID=PONTK.6573
chr04	mRNA	461305	461769	-	ID=PONTK.6573.1;Parent=PONTK.6573
chr04	exon	461305	461537	-	ID=exon:PONTK.6573.1:1;Parent=PONTK.6573.1
chr04	exon	461601	461769	-	ID=exon:PONTK.6573.1:2;Parent=PONTK.6573.1
chr04	gene	868311	1030139	-	ID=PONTK.6586
chr04	mRNA	868311	1030139	-	ID=PONTK.6586.1;Parent=PONTK.6586
chr04	exon	868311	868394	-	ID=exon:PONTK.6586.1:1;Parent=PONTK.6586.1
chr04	exon	868438	868656	-	ID=exon:PONTK.6586.1:2;Parent=PONTK.6586.1
chr04	exon	1029940	1030139	-	ID=exon:PONTK.6586.1:3;Parent=PONTK.6586.1
chr04	mRNA	868434	1030139	-	ID=PONTK.6586.3;Parent=PONTK.6586
chr04	exon	868434	868624	-	ID=exon:PONTK.6586.3:1;Parent=PONTK.6586.3
chr04	exon	1029909	1030139	-	ID=exon:PONTK.6586.3:2;Parent=PONTK.6586.3
chr04	mRNA	868489	1030139	-	ID=PONTK.6586.4;Parent=PONTK.6586
chr04	exon	868489	868696	-	ID=exon:PONTK.6586.4:1;Parent=PONTK.6586.4
chr04	exon	1029981	1030139	-	ID=exon:PONTK.6586.4:2;Parent=PONTK.6586.4
chr04	gene	1247319	1247570	+	ID=PONTK.6596
chr04	mRNA	1247319	1247570	+	ID=PONTK.6596.1;Parent=PONTK.6596
chr04	exon	1247319	1247453	+	ID=exon:PONTK.6596.1:1;Parent=PONTK.6596.1
chr04	exon	1247498	1247570	+	ID=exon:PONTK.6596.1:2;Parent=PONTK.6596.1
chr04	gene	1556174	1556677	+	ID=PONTK.6603
chr04	mRNA	1556174	1556677	+	ID=PONTK.6603.1;Parent=PONTK.6603
chr04	exon	1556174	1556331	+	ID=exon:PONTK.6603.1:1;Parent=PONTK.6603.1
chr04	exon	1556402	1556476	+	ID=exon:PONTK.6603.1:2;Parent=PONTK.6603.1
chr04	exon	1556559	1556677	+	ID=exon:PONTK.6603.1:3;Parent=PONTK.6603.1
chr04	gene	2160880	2161651	+	ID=PONTK.6634
chr04	mRNA	2160880	2161651	+	ID=PONTK.6634.1;Parent=PONTK.6634
chr04	exon	2160880	2161110	+	ID=exon:PONTK.6634.1:1;Parent=PONTK.6634.1
chr04	exon	2161242	2161651	+	ID=exon:PONTK.6634.1:2;Parent=PONTK.6634.1
chr04	mRNA	2160881	2161651	+	ID=PONTK.6634.2;Parent=PONTK.6634
chr04	exon	2160881	2161113	+	ID=exon:PONTK.6634.2:1;Parent=PONTK.6634.2
chr04	exon	2161252	2161651	+	ID=exon:PONTK.6634.2:2;Parent=PONTK.6634.2
chr04	gene	3005185	3006355	-	ID=PONTK.6667
chr04	mRNA	3005185	3006355	-	ID=PONTK.6667.1;Parent=PONTK.6667
chr04	exon	3005185	3005487	-	ID=exon:PONTK.6667.1:1;Parent=PONTK.6667.1
chr04	exon	3006074	3006355	-	ID=exon:PONTK.6667.1:2;Parent=PONTK.6667.1
chr04	gene	3141398	3141930	-	ID=PONTK.6676
chr04	mRNA	3141398	3141930	-	ID=PONTK.6676.3;Parent=PONTK.6676
chr04	exon	3141398	3141531	-	ID=exon:PONTK.6676.3:1;Parent=PONTK.6676.3
chr04	exon	3141717	3141930	-	ID=exon:PONTK.6676.3:2;Parent=PONTK.6676.3
chr04	gene	3357817	3359576	+	ID=PONTK.6681
chr04	mRNA	3357817	3359576	+	ID=PONTK.6681.1;Parent=PONTK.6681
chr04	exon	3357817	3357958	+	ID=exon:PONTK.6681.1:1;Parent=PONTK.6681.1
chr04	exon	3359305	3359576	+	ID=exon:PONTK.6681.1:2;Parent=PONTK.6681.1
chr04	gene	4079588	4215691	+	ID=PONTK.6717
chr04	mRNA	4079588	4215691	+	ID=PONTK.6717.9;Parent=PONTK.6717
chr04	exon	4079588	4080421	+	ID=exon:PONTK.6717.9:1;Parent=PONTK.6717.9
chr04	exon	4080545	4081219	+	ID=exon:PONTK.6717.9:2;Parent=PONTK.6717.9
chr04	exon	4215544	4215691	+	ID=exon:PONTK.6717.9:3;Parent=PONTK.6717.9
chr04	mRNA	4094546	4151327	+	ID=PONTK.6717.11;Parent=PONTK.6717
chr04	exon	4094546	4094716	+	ID=exon:PONTK.6717.11:1;Parent=PONTK.6717.11
chr04	exon	4151275	4151327	+	ID=exon:PONTK.6717.11:2;Parent=PONTK.6717.11
chr04	mRNA	4094546	4151306	+	ID=PONTK.6717.10;Parent=PONTK.6717
chr04	exon	4094546	4094679	+	ID=exon:PONTK.6717.10:1;Parent=PONTK.6717.10
chr04	exon	4151239	4151306	+	ID=exon:PONTK.6717.10:2;Parent=PONTK.6717.10
chr04	mRNA	4213278	4214100	+	ID=PONTK.6717.12;Parent=PONTK.6717
chr04	exon	4213278	4213777	+	ID=exon:PONTK.6717.12:1;Parent=PONTK.6717.12
chr04	exon	4213833	4214100	+	ID=exon:PONTK.6717.12:2;Parent=PONTK.6717.12
chr04	mRNA	4213315	4214038	+	ID=PONTK.6717.13;Parent=PONTK.6717
chr04	exon	4213315	4213771	+	ID=exon:PONTK.6717.13:1;Parent=PONTK.6717.13
chr04	exon	4213826	4214038	+	ID=exon:PONTK.6717.13:2;Parent=PONTK.6717.13
chr04	gene	4220772	4221700	+	ID=PONTK.6718
chr04	mRNA	4220772	4221700	+	ID=PONTK.6718.1;Parent=PONTK.6718
chr04	exon	4220772	4221242	+	ID=exon:PONTK.6718.1:1;Parent=PONTK.6718.1
chr04	exon	4221341	4221700	+	ID=exon:PONTK.6718.1:2;Parent=PONTK.6718.1
chr04	gene	4809563	4810420	+	ID=PONTK.6732
chr04	mRNA	4809563	4810420	+	ID=PONTK.6732.8;Parent=PONTK.6732
chr04	exon	4809563	4809695	+	ID=exon:PONTK.6732.8:1;Parent=PONTK.6732.8
chr04	exon	4810183	4810420	+	ID=exon:PONTK.6732.8:2;Parent=PONTK.6732.8
chr04	gene	8475494	8475970	-	ID=PONTK.6881
chr04	mRNA	8475494	8475970	-	ID=PONTK.6881.1;Parent=PONTK.6881
chr04	exon	8475494	8475624	-	ID=exon:PONTK.6881.1:1;Parent=PONTK.6881.1
chr04	exon	8475703	8475970	-	ID=exon:PONTK.6881.1:2;Parent=PONTK.6881.1
chr04	gene	8914769	8927923	-	ID=PONTK.6900
chr04	mRNA	8914769	8927923	-	ID=PONTK.6900.1;Parent=PONTK.6900
chr04	exon	8914769	8915205	-	ID=exon:PONTK.6900.1:1;Parent=PONTK.6900.1
chr04	exon	8915481	8915563	-	ID=exon:PONTK.6900.1:2;Parent=PONTK.6900.1
chr04	exon	8927852	8927923	-	ID=exon:PONTK.6900.1:3;Parent=PONTK.6900.1
chr04	gene	10009595	10033887	-	ID=PONTK.6944
chr04	mRNA	10009595	10033887	-	ID=PONTK.6944.2;Parent=PONTK.6944
chr04	exon	10009595	10009855	-	ID=exon:PONTK.6944.2:1;Parent=PONTK.6944.2
chr04	exon	10033699	10033887	-	ID=exon:PONTK.6944.2:2;Parent=PONTK.6944.2
chr04	gene	10394909	10395426	+	ID=PONTK.6957
chr04	mRNA	10394909	10395426	+	ID=PONTK.6957.5;Parent=PONTK.6957
chr04	exon	10394909	10394971	+	ID=exon:PONTK.6957.5:1;Parent=PONTK.6957.5
chr04	exon	10395060	10395426	+	ID=exon:PONTK.6957.5:2;Parent=PONTK.6957.5
chr04	gene	10741964	10746006	+	ID=PONTK.6969
chr04	mRNA	10741964	10746006	+	ID=PONTK.6969.1;Parent=PONTK.6969
chr04	exon	10741964	10742320	+	ID=exon:PONTK.6969.1:1;Parent=PONTK.6969.1
chr04	exon	10745773	10746006	+	ID=exon:PONTK.6969.1:2;Parent=PONTK.6969.1
chr04	mRNA	10741970	10746005	+	ID=PONTK.6969.2;Parent=PONTK.6969
chr04	exon	10741970	10742320	+	ID=exon:PONTK.6969.2:1;Parent=PONTK.6969.2
chr04	exon	10745637	10746005	+	ID=exon:PONTK.6969.2:2;Parent=PONTK.6969.2
chr04	gene	13032490	13038420	+	ID=PONTK.7013
chr04	mRNA	13032490	13038420	+	ID=PONTK.7013.1;Parent=PONTK.7013
chr04	exon	13032490	13032703	+	ID=exon:PONTK.7013.1:1;Parent=PONTK.7013.1
chr04	exon	13037029	13037169	+	ID=exon:PONTK.7013.1:2;Parent=PONTK.7013.1
chr04	exon	13038099	13038420	+	ID=exon:PONTK.7013.1:3;Parent=PONTK.7013.1
chr04	mRNA	13032516	13038385	+	ID=PONTK.7013.2;Parent=PONTK.7013
chr04	exon	13032516	13032703	+	ID=exon:PONTK.7013.2:1;Parent=PONTK.7013.2
chr04	exon	13036935	13037169	+	ID=exon:PONTK.7013.2:2;Parent=PONTK.7013.2
chr04	exon	13038099	13038385	+	ID=exon:PONTK.7013.2:3;Parent=PONTK.7013.2
chr04	mRNA	13032522	13038415	+	ID=PONTK.7013.3;Parent=PONTK.7013
chr04	exon	13032522	13032703	+	ID=exon:PONTK.7013.3:1;Parent=PONTK.7013.3
chr04	exon	13037038	13037169	+	ID=exon:PONTK.7013.3:2;Parent=PONTK.7013.3
chr04	exon	13038099	13038415	+	ID=exon:PONTK.7013.3:3;Parent=PONTK.7013.3
chr04	mRNA	13032562	13038392	+	ID=PONTK.7013.4;Parent=PONTK.7013
chr04	exon	13032562	13032703	+	ID=exon:PONTK.7013.4:1;Parent=PONTK.7013.4
chr04	exon	13038099	13038392	+	ID=exon:PONTK.7013.4:2;Parent=PONTK.7013.4
chr04	gene	14727875	14729805	-	ID=PONTK.7022
chr04	mRNA	14727875	14729805	-	ID=PONTK.7022.1;Parent=PONTK.7022
chr04	exon	14727875	14729427	-	ID=exon:PONTK.7022.1:1;Parent=PONTK.7022.1
chr04	exon	14729623	14729805	-	ID=exon:PONTK.7022.1:2;Parent=PONTK.7022.1
chr04	gene	15290409	15291662	-	ID=PONTK.7023
chr04	mRNA	15290409	15291662	-	ID=PONTK.7023.1;Parent=PONTK.7023
chr04	exon	15290409	15290711	-	ID=exon:PONTK.7023.1:1;Parent=PONTK.7023.1
chr04	exon	15291172	15291662	-	ID=exon:PONTK.7023.1:2;Parent=PONTK.7023.1
chr04	gene	15364030	15369375	+	ID=PONTK.7024
chr04	mRNA	15364030	15369343	+	ID=PONTK.7024.1;Parent=PONTK.7024
chr04	exon	15364030	15364595	+	ID=exon:PONTK.7024.1:1;Parent=PONTK.7024.1
chr04	exon	15369114	15369343	+	ID=exon:PONTK.7024.1:2;Parent=PONTK.7024.1
chr04	mRNA	15364050	15369375	+	ID=PONTK.7024.5;Parent=PONTK.7024
chr04	exon	15364050	15364189	+	ID=exon:PONTK.7024.5:1;Parent=PONTK.7024.5
chr04	exon	15364485	15364595	+	ID=exon:PONTK.7024.5:2;Parent=PONTK.7024.5
chr04	exon	15369114	15369375	+	ID=exon:PONTK.7024.5:3;Parent=PONTK.7024.5
chr04	gene	16749630	16750217	+	ID=PONTK.7028
chr04	mRNA	16749630	16750217	+	ID=PONTK.7028.1;Parent=PONTK.7028
chr04	exon	16749630	16749726	+	ID=exon:PONTK.7028.1:1;Parent=PONTK.7028.1
chr04	exon	16749922	16750217	+	ID=exon:PONTK.7028.1:2;Parent=PONTK.7028.1
chr04	gene	16816079	16819763	-	ID=PONTK.7029
chr04	mRNA	16816079	16819763	-	ID=PONTK.7029.1;Parent=PONTK.7029
chr04	exon	16816079	16817218	-	ID=exon:PONTK.7029.1:1;Parent=PONTK.7029.1
chr04	exon	16819239	16819763	-	ID=exon:PONTK.7029.1:2;Parent=PONTK.7029.1
chr04	gene	16894149	16894812	-	ID=PONTK.7031
chr04	mRNA	16894149	16894812	-	ID=PONTK.7031.1;Parent=PONTK.7031
chr04	exon	16894149	16894570	-	ID=exon:PONTK.7031.1:1;Parent=PONTK.7031.1
chr04	exon	16894637	16894812	-	ID=exon:PONTK.7031.1:2;Parent=PONTK.7031.1
chr04	gene	18017821	18020440	-	ID=PONTK.7032
chr04	mRNA	18017821	18020440	-	ID=PONTK.7032.3;Parent=PONTK.7032
chr04	exon	18017821	18018108	-	ID=exon:PONTK.7032.3:1;Parent=PONTK.7032.3
chr04	exon	18020338	18020440	-	ID=exon:PONTK.7032.3:2;Parent=PONTK.7032.3
chr04	gene	19556790	19557408	+	ID=PONTK.7034
chr04	mRNA	19556790	19557408	+	ID=PONTK.7034.1;Parent=PONTK.7034
chr04	exon	19556790	19557092	+	ID=exon:PONTK.7034.1:1;Parent=PONTK.7034.1
chr04	exon	19557219	19557408	+	ID=exon:PONTK.7034.1:2;Parent=PONTK.7034.1
chr04	gene	20695232	20703348	-	ID=PONTK.7035
chr04	mRNA	20695232	20703348	-	ID=PONTK.7035.1;Parent=PONTK.7035
chr04	exon	20695232	20695485	-	ID=exon:PONTK.7035.1:1;Parent=PONTK.7035.1
chr04	exon	20702849	20702925	-	ID=exon:PONTK.7035.1:2;Parent=PONTK.7035.1
chr04	exon	20703164	20703348	-	ID=exon:PONTK.7035.1:3;Parent=PONTK.7035.1
chr04	gene	22587672	22589054	-	ID=PONTK.7052
chr04	mRNA	22587672	22589054	-	ID=PONTK.7052.1;Parent=PONTK.7052
chr04	exon	22587672	22587920	-	ID=exon:PONTK.7052.1:1;Parent=PONTK.7052.1
chr04	exon	22588977	22589054	-	ID=exon:PONTK.7052.1:2;Parent=PONTK.7052.1
chr04	gene	23564149	23571830	+	ID=PONTK.7058
chr04	mRNA	23564149	23571830	+	ID=PONTK.7058.6;Parent=PONTK.7058
chr04	exon	23564149	23564237	+	ID=exon:PONTK.7058.6:1;Parent=PONTK.7058.6
chr04	exon	23571410	23571830	+	ID=exon:PONTK.7058.6:2;Parent=PONTK.7058.6
chr04	gene	28701677	28702051	+	ID=PONTK.7085
chr04	mRNA	28701677	28702051	+	ID=PONTK.7085.1;Parent=PONTK.7085
chr04	exon	28701677	28701879	+	ID=exon:PONTK.7085.1:1;Parent=PONTK.7085.1
chr04	exon	28701980	28702051	+	ID=exon:PONTK.7085.1:2;Parent=PONTK.7085.1
chr04	gene	32069132	32074132	-	ID=PONTK.7112
chr04	mRNA	32069132	32074132	-	ID=PONTK.7112.1;Parent=PONTK.7112
chr04	exon	32069132	32069370	-	ID=exon:PONTK.7112.1:1;Parent=PONTK.7112.1
chr04	exon	32073792	32074132	-	ID=exon:PONTK.7112.1:2;Parent=PONTK.7112.1
chr04	gene	33549787	33550375	-	ID=PONTK.7132
chr04	mRNA	33549787	33550375	-	ID=PONTK.7132.1;Parent=PONTK.7132
chr04	exon	33549787	33550031	-	ID=exon:PONTK.7132.1:1;Parent=PONTK.7132.1
chr04	exon	33550225	33550375	-	ID=exon:PONTK.7132.1:2;Parent=PONTK.7132.1
chr04	gene	35217977	35222027	-	ID=PONTK.7137
chr04	mRNA	35217977	35222027	-	ID=PONTK.7137.1;Parent=PONTK.7137
chr04	exon	35217977	35218371	-	ID=exon:PONTK.7137.1:1;Parent=PONTK.7137.1
chr04	exon	35221382	35221458	-	ID=exon:PONTK.7137.1:2;Parent=PONTK.7137.1
chr04	exon	35221893	35222027	-	ID=exon:PONTK.7137.1:3;Parent=PONTK.7137.1
chr04	mRNA	35218121	35222027	-	ID=PONTK.7137.2;Parent=PONTK.7137
chr04	exon	35218121	35218371	-	ID=exon:PONTK.7137.2:1;Parent=PONTK.7137.2
chr04	exon	35221382	35221458	-	ID=exon:PONTK.7137.2:2;Parent=PONTK.7137.2
chr04	exon	35221893	35222027	-	ID=exon:PONTK.7137.2:3;Parent=PONTK.7137.2
chr04	mRNA	35218125	35222022	-	ID=PONTK.7137.3;Parent=PONTK.7137
chr04	exon	35218125	35218371	-	ID=exon:PONTK.7137.3:1;Parent=PONTK.7137.3
chr04	exon	35221893	35222022	-	ID=exon:PONTK.7137.3:2;Parent=PONTK.7137.3
chr04	gene	35706177	35706687	+	ID=PONTK.7139
chr04	mRNA	35706177	35706561	+	ID=PONTK.7139.10;Parent=PONTK.7139
chr04	exon	35706177	35706294	+	ID=exon:PONTK.7139.10:1;Parent=PONTK.7139.10
chr04	exon	35706388	35706561	+	ID=exon:PONTK.7139.10:2;Parent=PONTK.7139.10
chr04	mRNA	35706177	35706687	+	ID=PONTK.7139.11;Parent=PONTK.7139
chr04	exon	35706177	35706294	+	ID=exon:PONTK.7139.11:1;Parent=PONTK.7139.11
chr04	exon	35706388	35706687	+	ID=exon:PONTK.7139.11:2;Parent=PONTK.7139.11
chr04	gene	36172003	36174575	-	ID=PONTK.7142
chr04	mRNA	36172003	36174575	-	ID=PONTK.7142.1;Parent=PONTK.7142
chr04	exon	36172003	36172279	-	ID=exon:PONTK.7142.1:1;Parent=PONTK.7142.1
chr04	exon	36174482	36174575	-	ID=exon:PONTK.7142.1:2;Parent=PONTK.7142.1
chr04	gene	40197187	40211940	-	ID=PONTK.7152
chr04	mRNA	40197187	40211940	-	ID=PONTK.7152.1;Parent=PONTK.7152
chr04	exon	40197187	40197432	-	ID=exon:PONTK.7152.1:1;Parent=PONTK.7152.1
chr04	exon	40199241	40199357	-	ID=exon:PONTK.7152.1:2;Parent=PONTK.7152.1
chr04	exon	40211383	40211542	-	ID=exon:PONTK.7152.1:3;Parent=PONTK.7152.1
chr04	exon	40211649	40211940	-	ID=exon:PONTK.7152.1:4;Parent=PONTK.7152.1
chr04	gene	42669849	42670215	+	ID=PONTK.7165
chr04	mRNA	42669849	42670215	+	ID=PONTK.7165.1;Parent=PONTK.7165
chr04	exon	42669849	42670112	+	ID=exon:PONTK.7165.1:1;Parent=PONTK.7165.1
chr04	exon	42670165	42670215	+	ID=exon:PONTK.7165.1:2;Parent=PONTK.7165.1
chr04	gene	44333183	44335661	+	ID=PONTK.7169
chr04	mRNA	44333183	44335661	+	ID=PONTK.7169.1;Parent=PONTK.7169
chr04	exon	44333183	44333243	+	ID=exon:PONTK.7169.1:1;Parent=PONTK.7169.1
chr04	exon	44333764	44333816	+	ID=exon:PONTK.7169.1:2;Parent=PONTK.7169.1
chr04	exon	44334233	44334400	+	ID=exon:PONTK.7169.1:3;Parent=PONTK.7169.1
chr04	exon	44335455	44335661	+	ID=exon:PONTK.7169.1:4;Parent=PONTK.7169.1
chr04	mRNA	44333581	44335658	+	ID=PONTK.7169.2;Parent=PONTK.7169
chr04	exon	44333581	44333816	+	ID=exon:PONTK.7169.2:1;Parent=PONTK.7169.2
chr04	exon	44334233	44334400	+	ID=exon:PONTK.7169.2:2;Parent=PONTK.7169.2
chr04	exon	44335455	44335658	+	ID=exon:PONTK.7169.2:3;Parent=PONTK.7169.2
chr04	gene	44381488	44578255	+	ID=PONTK.7171
chr04	mRNA	44381488	44578254	+	ID=PONTK.7171.2;Parent=PONTK.7171
chr04	exon	44381488	44381757	+	ID=exon:PONTK.7171.2:1;Parent=PONTK.7171.2
chr04	exon	44577982	44578254	+	ID=exon:PONTK.7171.2:2;Parent=PONTK.7171.2
chr04	mRNA	44381489	44384801	+	ID=PONTK.7171.3;Parent=PONTK.7171
chr04	exon	44381489	44381757	+	ID=exon:PONTK.7171.3:1;Parent=PONTK.7171.3
chr04	exon	44384524	44384801	+	ID=exon:PONTK.7171.3:2;Parent=PONTK.7171.3
chr04	mRNA	44381489	44578255	+	ID=PONTK.7171.5;Parent=PONTK.7171
chr04	exon	44381489	44381757	+	ID=exon:PONTK.7171.5:1;Parent=PONTK.7171.5
chr04	exon	44569267	44569478	+	ID=exon:PONTK.7171.5:2;Parent=PONTK.7171.5
chr04	exon	44578193	44578255	+	ID=exon:PONTK.7171.5:3;Parent=PONTK.7171.5
chr04	mRNA	44381503	44578250	+	ID=PONTK.7171.6;Parent=PONTK.7171
chr04	exon	44381503	44381757	+	ID=exon:PONTK.7171.6:1;Parent=PONTK.7171.6
chr04	exon	44384524	44384587	+	ID=exon:PONTK.7171.6:2;Parent=PONTK.7171.6
chr04	exon	44569267	44569458	+	ID=exon:PONTK.7171.6:3;Parent=PONTK.7171.6
chr04	exon	44578173	44578250	+	ID=exon:PONTK.7171.6:4;Parent=PONTK.7171.6
chr04	gene	46626829	46628914	+	ID=PONTK.7188
chr04	mRNA	46626829	46628914	+	ID=PONTK.7188.1;Parent=PONTK.7188
chr04	exon	46626829	46627092	+	ID=exon:PONTK.7188.1:1;Parent=PONTK.7188.1
chr04	exon	46628298	46628589	+	ID=exon:PONTK.7188.1:2;Parent=PONTK.7188.1
chr04	exon	46628669	46628914	+	ID=exon:PONTK.7188.1:3;Parent=PONTK.7188.1
chr04	gene	46861014	46866605	-	ID=PONTK.7191
chr04	mRNA	46861014	46866605	-	ID=PONTK.7191.1;Parent=PONTK.7191
chr04	exon	46861014	46861296	-	ID=exon:PONTK.7191.1:1;Parent=PONTK.7191.1
chr04	exon	46861416	46861577	-	ID=exon:PONTK.7191.1:2;Parent=PONTK.7191.1
chr04	exon	46866067	46866605	-	ID=exon:PONTK.7191.1:3;Parent=PONTK.7191.1
chr04	mRNA	46861026	46866605	-	ID=PONTK.7191.2;Parent=PONTK.7191
chr04	exon	46861026	46861296	-	ID=exon:PONTK.7191.2:1;Parent=PONTK.7191.2
chr04	exon	46861416	46861577	-	ID=exon:PONTK.7191.2:2;Parent=PONTK.7191.2
chr04	exon	46866067	46866304	-	ID=exon:PONTK.7191.2:3;Parent=PONTK.7191.2
chr04	exon	46866406	46866605	-	ID=exon:PONTK.7191.2:4;Parent=PONTK.7191.2
chr04	mRNA	46861117	46866605	-	ID=PONTK.7191.3;Parent=PONTK.7191
chr04	exon	46861117	46861296	-	ID=exon:PONTK.7191.3:1;Parent=PONTK.7191.3
chr04	exon	46861416	46861577	-	ID=exon:PONTK.7191.3:2;Parent=PONTK.7191.3
chr04	exon	46866067	46866605	-	ID=exon:PONTK.7191.3:3;Parent=PONTK.7191.3
chr04	gene	46978145	46983227	+	ID=PONTK.7194
chr04	mRNA	46978145	46983227	+	ID=PONTK.7194.12;Parent=PONTK.7194
chr04	exon	46978145	46978264	+	ID=exon:PONTK.7194.12:1;Parent=PONTK.7194.12
chr04	exon	46982904	46983227	+	ID=exon:PONTK.7194.12:2;Parent=PONTK.7194.12
chr04	gene	50839061	50839643	+	ID=PONTK.7240
chr04	mRNA	50839061	50839643	+	ID=PONTK.7240.2;Parent=PONTK.7240
chr04	exon	50839061	50839171	+	ID=exon:PONTK.7240.2:1;Parent=PONTK.7240.2
chr04	exon	50839339	50839643	+	ID=exon:PONTK.7240.2:2;Parent=PONTK.7240.2
chr04	gene	53187473	53194653	-	ID=PONTK.7292
chr04	mRNA	53187473	53194653	-	ID=PONTK.7292.1;Parent=PONTK.7292
chr04	exon	53187473	53187875	-	ID=exon:PONTK.7292.1:1;Parent=PONTK.7292.1
chr04	exon	53191585	53191672	-	ID=exon:PONTK.7292.1:2;Parent=PONTK.7292.1
chr04	exon	53192401	53194653	-	ID=exon:PONTK.7292.1:3;Parent=PONTK.7292.1
chr04	gene	53608371	53614624	+	ID=PONTK.7297
chr04	mRNA	53608371	53614624	+	ID=PONTK.7297.1;Parent=PONTK.7297
chr04	exon	53608371	53609288	+	ID=exon:PONTK.7297.1:1;Parent=PONTK.7297.1
chr04	exon	53614324	53614624	+	ID=exon:PONTK.7297.1:2;Parent=PONTK.7297.1
chr04	gene	57729588	57733276	+	ID=PONTK.7391
chr04	mRNA	57729588	57733276	+	ID=PONTK.7391.1;Parent=PONTK.7391
chr04	exon	57729588	57729830	+	ID=exon:PONTK.7391.1:1;Parent=PONTK.7391.1
chr04	exon	57732820	57733276	+	ID=exon:PONTK.7391.1:2;Parent=PONTK.7391.1
chr04	gene	59670282	59673340	-	ID=PONTK.7445
chr04	mRNA	59670282	59673340	-	ID=PONTK.7445.1;Parent=PONTK.7445
chr04	exon	59670282	59670621	-	ID=exon:PONTK.7445.1:1;Parent=PONTK.7445.1
chr04	exon	59670777	59673340	-	ID=exon:PONTK.7445.1:2;Parent=PONTK.7445.1
chr04	gene	59859632	59860982	+	ID=PONTK.7452
chr04	mRNA	59859632	59860982	+	ID=PONTK.7452.1;Parent=PONTK.7452
chr04	exon	59859632	59859790	+	ID=exon:PONTK.7452.1:1;Parent=PONTK.7452.1
chr04	exon	59860101	59860344	+	ID=exon:PONTK.7452.1:2;Parent=PONTK.7452.1
chr04	exon	59860703	59860982	+	ID=exon:PONTK.7452.1:3;Parent=PONTK.7452.1
chr04	mRNA	59859632	59860982	+	ID=PONTK.7452.2;Parent=PONTK.7452
chr04	exon	59859632	59859790	+	ID=exon:PONTK.7452.2:1;Parent=PONTK.7452.2
chr04	exon	59860172	59860344	+	ID=exon:PONTK.7452.2:2;Parent=PONTK.7452.2
chr04	exon	59860703	59860982	+	ID=exon:PONTK.7452.2:3;Parent=PONTK.7452.2
chr04	mRNA	59859632	59860982	+	ID=PONTK.7452.3;Parent=PONTK.7452
chr04	exon	59859632	59859790	+	ID=exon:PONTK.7452.3:1;Parent=PONTK.7452.3
chr04	exon	59860133	59860344	+	ID=exon:PONTK.7452.3:2;Parent=PONTK.7452.3
chr04	exon	59860703	59860982	+	ID=exon:PONTK.7452.3:3;Parent=PONTK.7452.3
chr04	gene	60024267	60025087	+	ID=PONTK.7457
chr04	mRNA	60024267	60025087	+	ID=PONTK.7457.4;Parent=PONTK.7457
chr04	exon	60024267	60024345	+	ID=exon:PONTK.7457.4:1;Parent=PONTK.7457.4
chr04	exon	60024792	60025087	+	ID=exon:PONTK.7457.4:2;Parent=PONTK.7457.4
chr04	gene	61488747	61489415	-	ID=PONTK.7503
chr04	mRNA	61488747	61489415	-	ID=PONTK.7503.1;Parent=PONTK.7503
chr04	exon	61488747	61489020	-	ID=exon:PONTK.7503.1:1;Parent=PONTK.7503.1
chr04	exon	61489193	61489415	-	ID=exon:PONTK.7503.1:2;Parent=PONTK.7503.1
chr04	gene	62253445	62256168	+	ID=PONTK.7540
chr04	mRNA	62253445	62256168	+	ID=PONTK.7540.1;Parent=PONTK.7540
chr04	exon	62253445	62253560	+	ID=exon:PONTK.7540.1:1;Parent=PONTK.7540.1
chr04	exon	62255689	62256168	+	ID=exon:PONTK.7540.1:2;Parent=PONTK.7540.1
chr04	gene	62328949	62369294	+	ID=PONTK.7544
chr04	mRNA	62328949	62363997	+	ID=PONTK.7544.3;Parent=PONTK.7544
chr04	exon	62328949	62329189	+	ID=exon:PONTK.7544.3:1;Parent=PONTK.7544.3
chr04	exon	62363645	62363997	+	ID=exon:PONTK.7544.3:2;Parent=PONTK.7544.3
chr04	mRNA	62360355	62363987	+	ID=PONTK.7544.13;Parent=PONTK.7544
chr04	exon	62360355	62360518	+	ID=exon:PONTK.7544.13:1;Parent=PONTK.7544.13
chr04	exon	62363568	62363987	+	ID=exon:PONTK.7544.13:2;Parent=PONTK.7544.13
chr04	mRNA	62368855	62369294	+	ID=PONTK.7544.15;Parent=PONTK.7544
chr04	exon	62368855	62368993	+	ID=exon:PONTK.7544.15:1;Parent=PONTK.7544.15
chr04	exon	62369070	62369294	+	ID=exon:PONTK.7544.15:2;Parent=PONTK.7544.15
chr04	gene	63332033	63334051	-	ID=PONTK.7573
chr04	mRNA	63332033	63334051	-	ID=PONTK.7573.1;Parent=PONTK.7573
chr04	exon	63332033	63332460	-	ID=exon:PONTK.7573.1:1;Parent=PONTK.7573.1
chr04	exon	63333572	63334051	-	ID=exon:PONTK.7573.1:2;Parent=PONTK.7573.1
chr04	gene	64226458	64228630	+	ID=PONTK.7624
chr04	mRNA	64226458	64228630	+	ID=PONTK.7624.2;Parent=PONTK.7624
chr04	exon	64226458	64226508	+	ID=exon:PONTK.7624.2:1;Parent=PONTK.7624.2
chr04	exon	64226605	64228630	+	ID=exon:PONTK.7624.2:2;Parent=PONTK.7624.2
chr04	gene	64658919	64660149	-	ID=PONTK.7638
chr04	mRNA	64658919	64659668	-	ID=PONTK.7638.5;Parent=PONTK.7638
chr04	exon	64658919	64659049	-	ID=exon:PONTK.7638.5:1;Parent=PONTK.7638.5
chr04	exon	64659147	64659668	-	ID=exon:PONTK.7638.5:2;Parent=PONTK.7638.5
chr04	mRNA	64659267	64660140	-	ID=PONTK.7638.8;Parent=PONTK.7638
chr04	exon	64659267	64659668	-	ID=exon:PONTK.7638.8:1;Parent=PONTK.7638.8
chr04	exon	64659959	64660140	-	ID=exon:PONTK.7638.8:2;Parent=PONTK.7638.8
chr04	mRNA	64659462	64660149	-	ID=PONTK.7638.9;Parent=PONTK.7638
chr04	exon	64659462	64659668	-	ID=exon:PONTK.7638.9:1;Parent=PONTK.7638.9
chr04	exon	64659959	64660149	-	ID=exon:PONTK.7638.9:2;Parent=PONTK.7638.9
chr04	gene	65207963	65208383	+	ID=PONTK.7676
chr04	mRNA	65207963	65208383	+	ID=PONTK.7676.6;Parent=PONTK.7676
chr04	exon	65207963	65208031	+	ID=exon:PONTK.7676.6:1;Parent=PONTK.7676.6
chr04	exon	65208104	65208383	+	ID=exon:PONTK.7676.6:2;Parent=PONTK.7676.6
chr04	gene	65287244	65287941	+	ID=PONTK.7679
chr04	mRNA	65287244	65287941	+	ID=PONTK.7679.5;Parent=PONTK.7679
chr04	exon	65287244	65287396	+	ID=exon:PONTK.7679.5:1;Parent=PONTK.7679.5
chr04	exon	65287489	65287941	+	ID=exon:PONTK.7679.5:2;Parent=PONTK.7679.5
chr04	gene	65317125	65317645	+	ID=PONTK.7682
chr04	mRNA	65317125	65317615	+	ID=PONTK.7682.1;Parent=PONTK.7682
chr04	exon	65317125	65317227	+	ID=exon:PONTK.7682.1:1;Parent=PONTK.7682.1
chr04	exon	65317349	65317615	+	ID=exon:PONTK.7682.1:2;Parent=PONTK.7682.1
chr04	mRNA	65317162	65317645	+	ID=PONTK.7682.2;Parent=PONTK.7682
chr04	exon	65317162	65317282	+	ID=exon:PONTK.7682.2:1;Parent=PONTK.7682.2
chr04	exon	65317349	65317645	+	ID=exon:PONTK.7682.2:2;Parent=PONTK.7682.2
chr04	gene	65421551	65439201	-	ID=PONTK.7686
chr04	mRNA	65421551	65439201	-	ID=PONTK.7686.1;Parent=PONTK.7686
chr04	exon	65421551	65421864	-	ID=exon:PONTK.7686.1:1;Parent=PONTK.7686.1
chr04	exon	65424379	65424441	-	ID=exon:PONTK.7686.1:2;Parent=PONTK.7686.1
chr04	exon	65426518	65426688	-	ID=exon:PONTK.7686.1:3;Parent=PONTK.7686.1
chr04	exon	65433357	65433451	-	ID=exon:PONTK.7686.1:4;Parent=PONTK.7686.1
chr04	exon	65433557	65433769	-	ID=exon:PONTK.7686.1:5;Parent=PONTK.7686.1
chr04	exon	65438720	65439201	-	ID=exon:PONTK.7686.1:6;Parent=PONTK.7686.1
chr04	mRNA	65421664	65439159	-	ID=PONTK.7686.5;Parent=PONTK.7686
chr04	exon	65421664	65421864	-	ID=exon:PONTK.7686.5:1;Parent=PONTK.7686.5
chr04	exon	65424379	65424441	-	ID=exon:PONTK.7686.5:2;Parent=PONTK.7686.5
chr04	exon	65426518	65426688	-	ID=exon:PONTK.7686.5:3;Parent=PONTK.7686.5
chr04	exon	65433357	65433451	-	ID=exon:PONTK.7686.5:4;Parent=PONTK.7686.5
chr04	exon	65433557	65433769	-	ID=exon:PONTK.7686.5:5;Parent=PONTK.7686.5
chr04	exon	65438720	65439159	-	ID=exon:PONTK.7686.5:6;Parent=PONTK.7686.5
chr04	gene	65580001	65580627	+	ID=PONTK.7689
chr04	mRNA	65580001	65580627	+	ID=PONTK.7689.3;Parent=PONTK.7689
chr04	exon	65580001	65580170	+	ID=exon:PONTK.7689.3:1;Parent=PONTK.7689.3
chr04	exon	65580434	65580627	+	ID=exon:PONTK.7689.3:2;Parent=PONTK.7689.3
chr04	gene	66335475	66341124	-	ID=PONTK.7720
chr04	mRNA	66335475	66341124	-	ID=PONTK.7720.1;Parent=PONTK.7720
chr04	exon	66335475	66335955	-	ID=exon:PONTK.7720.1:1;Parent=PONTK.7720.1
chr04	exon	66340742	66341124	-	ID=exon:PONTK.7720.1:2;Parent=PONTK.7720.1
chr04	gene	66393403	66394709	-	ID=PONTK.7724
chr04	mRNA	66393403	66394705	-	ID=PONTK.7724.1;Parent=PONTK.7724
chr04	exon	66393403	66393672	-	ID=exon:PONTK.7724.1:1;Parent=PONTK.7724.1
chr04	exon	66394453	66394705	-	ID=exon:PONTK.7724.1:2;Parent=PONTK.7724.1
chr04	mRNA	66393798	66394709	-	ID=PONTK.7724.2;Parent=PONTK.7724
chr04	exon	66393798	66393964	-	ID=exon:PONTK.7724.2:1;Parent=PONTK.7724.2
chr04	exon	66394225	66394709	-	ID=exon:PONTK.7724.2:2;Parent=PONTK.7724.2
chr04	mRNA	66393901	66394705	-	ID=PONTK.7724.3;Parent=PONTK.7724
chr04	exon	66393901	66393966	-	ID=exon:PONTK.7724.3:1;Parent=PONTK.7724.3
chr04	exon	66394229	66394705	-	ID=exon:PONTK.7724.3:2;Parent=PONTK.7724.3
chr04	gene	68796230	68797287	+	ID=PONTK.7860
chr04	mRNA	68796230	68797287	+	ID=PONTK.7860.1;Parent=PONTK.7860
chr04	exon	68796230	68796392	+	ID=exon:PONTK.7860.1:1;Parent=PONTK.7860.1
chr04	exon	68796979	68797287	+	ID=exon:PONTK.7860.1:2;Parent=PONTK.7860.1
chr04	gene	69668161	69671793	+	ID=PONTK.7921
chr04	mRNA	69668161	69671131	+	ID=PONTK.7921.3;Parent=PONTK.7921
chr04	exon	69668161	69668529	+	ID=exon:PONTK.7921.3:1;Parent=PONTK.7921.3
chr04	exon	69668630	69670660	+	ID=exon:PONTK.7921.3:2;Parent=PONTK.7921.3
chr04	exon	69670807	69671131	+	ID=exon:PONTK.7921.3:3;Parent=PONTK.7921.3
chr04	mRNA	69668161	69671338	+	ID=PONTK.7921.1;Parent=PONTK.7921
chr04	exon	69668161	69668529	+	ID=exon:PONTK.7921.1:1;Parent=PONTK.7921.1
chr04	exon	69668630	69669181	+	ID=exon:PONTK.7921.1:2;Parent=PONTK.7921.1
chr04	exon	69670095	69670660	+	ID=exon:PONTK.7921.1:3;Parent=PONTK.7921.1
chr04	exon	69670807	69671338	+	ID=exon:PONTK.7921.1:4;Parent=PONTK.7921.1
chr04	mRNA	69668161	69671239	+	ID=PONTK.7921.2;Parent=PONTK.7921
chr04	exon	69668161	69668529	+	ID=exon:PONTK.7921.2:1;Parent=PONTK.7921.2
chr04	exon	69668630	69670660	+	ID=exon:PONTK.7921.2:2;Parent=PONTK.7921.2
chr04	exon	69670807	69671239	+	ID=exon:PONTK.7921.2:3;Parent=PONTK.7921.2
chr04	mRNA	69668161	69670985	+	ID=PONTK.7921.4;Parent=PONTK.7921
chr04	exon	69668161	69668529	+	ID=exon:PONTK.7921.4:1;Parent=PONTK.7921.4
chr04	exon	69668630	69670660	+	ID=exon:PONTK.7921.4:2;Parent=PONTK.7921.4
chr04	exon	69670807	69670985	+	ID=exon:PONTK.7921.4:3;Parent=PONTK.7921.4
chr04	mRNA	69668161	69670587	+	ID=PONTK.7921.5;Parent=PONTK.7921
chr04	exon	69668161	69668529	+	ID=exon:PONTK.7921.5:1;Parent=PONTK.7921.5
chr04	exon	69668630	69670587	+	ID=exon:PONTK.7921.5:2;Parent=PONTK.7921.5
chr04	mRNA	69668163	69670981	+	ID=PONTK.7921.7;Parent=PONTK.7921
chr04	exon	69668163	69668529	+	ID=exon:PONTK.7921.7:1;Parent=PONTK.7921.7
chr04	exon	69668630	69669181	+	ID=exon:PONTK.7921.7:2;Parent=PONTK.7921.7
chr04	exon	69670095	69670660	+	ID=exon:PONTK.7921.7:3;Parent=PONTK.7921.7
chr04	exon	69670807	69670981	+	ID=exon:PONTK.7921.7:4;Parent=PONTK.7921.7
chr04	mRNA	69668163	69670880	+	ID=PONTK.7921.9;Parent=PONTK.7921
chr04	exon	69668163	69668529	+	ID=exon:PONTK.7921.9:1;Parent=PONTK.7921.9
chr04	exon	69668630	69669181	+	ID=exon:PONTK.7921.9:2;Parent=PONTK.7921.9
chr04	exon	69670095	69670660	+	ID=exon:PONTK.7921.9:3;Parent=PONTK.7921.9
chr04	exon	69670807	69670880	+	ID=exon:PONTK.7921.9:4;Parent=PONTK.7921.9
chr04	mRNA	69668163	69671134	+	ID=PONTK.7921.6;Parent=PONTK.7921
chr04	exon	69668163	69668529	+	ID=exon:PONTK.7921.6:1;Parent=PONTK.7921.6
chr04	exon	69668630	69669181	+	ID=exon:PONTK.7921.6:2;Parent=PONTK.7921.6
chr04	exon	69670095	69670660	+	ID=exon:PONTK.7921.6:3;Parent=PONTK.7921.6
chr04	exon	69670807	69671134	+	ID=exon:PONTK.7921.6:4;Parent=PONTK.7921.6
chr04	mRNA	69668165	69669363	+	ID=PONTK.7921.11;Parent=PONTK.7921
chr04	exon	69668165	69668529	+	ID=exon:PONTK.7921.11:1;Parent=PONTK.7921.11
chr04	exon	69668630	69669363	+	ID=exon:PONTK.7921.11:2;Parent=PONTK.7921.11
chr04	mRNA	69668165	69669482	+	ID=PONTK.7921.10;Parent=PONTK.7921
chr04	exon	69668165	69668529	+	ID=exon:PONTK.7921.10:1;Parent=PONTK.7921.10
chr04	exon	69668630	69669482	+	ID=exon:PONTK.7921.10:2;Parent=PONTK.7921.10
chr04	mRNA	69668168	69668965	+	ID=PONTK.7921.12;Parent=PONTK.7921
chr04	exon	69668168	69668529	+	ID=exon:PONTK.7921.12:1;Parent=PONTK.7921.12
chr04	exon	69668630	69668965	+	ID=exon:PONTK.7921.12:2;Parent=PONTK.7921.12
chr04	mRNA	69668170	69671230	+	ID=PONTK.7921.14;Parent=PONTK.7921
chr04	exon	69668170	69668529	+	ID=exon:PONTK.7921.14:1;Parent=PONTK.7921.14
chr04	exon	69668630	69670660	+	ID=exon:PONTK.7921.14:2;Parent=PONTK.7921.14
chr04	exon	69670807	69670920	+	ID=exon:PONTK.7921.14:3;Parent=PONTK.7921.14
chr04	exon	69671040	69671230	+	ID=exon:PONTK.7921.14:4;Parent=PONTK.7921.14
chr04	mRNA	69670191	69671239	+	ID=PONTK.7921.15;Parent=PONTK.7921
chr04	exon	69670191	69670660	+	ID=exon:PONTK.7921.15:1;Parent=PONTK.7921.15
chr04	exon	69670807	69670933	+	ID=exon:PONTK.7921.15:2;Parent=PONTK.7921.15
chr04	exon	69671040	69671239	+	ID=exon:PONTK.7921.15:3;Parent=PONTK.7921.15
chr04	mRNA	69670193	69671793	+	ID=PONTK.7921.16;Parent=PONTK.7921
chr04	exon	69670193	69670660	+	ID=exon:PONTK.7921.16:1;Parent=PONTK.7921.16
chr04	exon	69670807	69670894	+	ID=exon:PONTK.7921.16:2;Parent=PONTK.7921.16
chr04	exon	69671472	69671793	+	ID=exon:PONTK.7921.16:3;Parent=PONTK.7921.16
chr04	mRNA	69670805	69671764	+	ID=PONTK.7921.17;Parent=PONTK.7921
chr04	exon	69670805	69670894	+	ID=exon:PONTK.7921.17:1;Parent=PONTK.7921.17
chr04	exon	69671472	69671764	+	ID=exon:PONTK.7921.17:2;Parent=PONTK.7921.17
chr04	gene	69672651	69674034	+	ID=PONTK.7922
chr04	mRNA	69672651	69673516	+	ID=PONTK.7922.2;Parent=PONTK.7922
chr04	exon	69672651	69672969	+	ID=exon:PONTK.7922.2:1;Parent=PONTK.7922.2
chr04	exon	69673076	69673516	+	ID=exon:PONTK.7922.2:2;Parent=PONTK.7922.2
chr04	mRNA	69672727	69673415	+	ID=PONTK.7922.3;Parent=PONTK.7922
chr04	exon	69672727	69672969	+	ID=exon:PONTK.7922.3:1;Parent=PONTK.7922.3
chr04	exon	69673076	69673415	+	ID=exon:PONTK.7922.3:2;Parent=PONTK.7922.3
chr04	mRNA	69672798	69673294	+	ID=PONTK.7922.7;Parent=PONTK.7922
chr04	exon	69672798	69672969	+	ID=exon:PONTK.7922.7:1;Parent=PONTK.7922.7
chr04	exon	69673076	69673294	+	ID=exon:PONTK.7922.7:2;Parent=PONTK.7922.7
chr04	mRNA	69672799	69674034	+	ID=PONTK.7922.10;Parent=PONTK.7922
chr04	exon	69672799	69672969	+	ID=exon:PONTK.7922.10:1;Parent=PONTK.7922.10
chr04	exon	69673076	69674034	+	ID=exon:PONTK.7922.10:2;Parent=PONTK.7922.10
chr04	gene	70726690	70727335	-	ID=PONTK.7991
chr04	mRNA	70726690	70727335	-	ID=PONTK.7991.1;Parent=PONTK.7991
chr04	exon	70726690	70727136	-	ID=exon:PONTK.7991.1:1;Parent=PONTK.7991.1
chr04	exon	70727287	70727335	-	ID=exon:PONTK.7991.1:2;Parent=PONTK.7991.1
chr04	gene	70965172	71037642	+	ID=PONTK.8016
chr04	mRNA	70965172	71037540	+	ID=PONTK.8016.5;Parent=PONTK.8016
chr04	exon	70965172	70965210	+	ID=exon:PONTK.8016.5:1;Parent=PONTK.8016.5
chr04	exon	70965282	70965340	+	ID=exon:PONTK.8016.5:2;Parent=PONTK.8016.5
chr04	exon	70965423	70965474	+	ID=exon:PONTK.8016.5:3;Parent=PONTK.8016.5
chr04	exon	70965580	70965612	+	ID=exon:PONTK.8016.5:4;Parent=PONTK.8016.5
chr04	exon	71037339	71037540	+	ID=exon:PONTK.8016.5:5;Parent=PONTK.8016.5
chr04	mRNA	70965176	70967737	+	ID=PONTK.8016.6;Parent=PONTK.8016
chr04	exon	70965176	70965210	+	ID=exon:PONTK.8016.6:1;Parent=PONTK.8016.6
chr04	exon	70965282	70965340	+	ID=exon:PONTK.8016.6:2;Parent=PONTK.8016.6
chr04	exon	70965423	70965474	+	ID=exon:PONTK.8016.6:3;Parent=PONTK.8016.6
chr04	exon	70965580	70965612	+	ID=exon:PONTK.8016.6:4;Parent=PONTK.8016.6
chr04	exon	70967536	70967737	+	ID=exon:PONTK.8016.6:5;Parent=PONTK.8016.6
chr04	mRNA	70965185	71037496	+	ID=PONTK.8016.7;Parent=PONTK.8016
chr04	exon	70965185	70965340	+	ID=exon:PONTK.8016.7:1;Parent=PONTK.8016.7
chr04	exon	70965423	70965474	+	ID=exon:PONTK.8016.7:2;Parent=PONTK.8016.7
chr04	exon	70965580	70965612	+	ID=exon:PONTK.8016.7:3;Parent=PONTK.8016.7
chr04	exon	71037339	71037496	+	ID=exon:PONTK.8016.7:4;Parent=PONTK.8016.7
chr04	mRNA	70965186	70967679	+	ID=PONTK.8016.8;Parent=PONTK.8016
chr04	exon	70965186	70965340	+	ID=exon:PONTK.8016.8:1;Parent=PONTK.8016.8
chr04	exon	70965423	70965474	+	ID=exon:PONTK.8016.8:2;Parent=PONTK.8016.8
chr04	exon	70965580	70965612	+	ID=exon:PONTK.8016.8:3;Parent=PONTK.8016.8
chr04	exon	70967536	70967679	+	ID=exon:PONTK.8016.8:4;Parent=PONTK.8016.8
chr04	mRNA	71033901	71037638	+	ID=PONTK.8016.9;Parent=PONTK.8016
chr04	exon	71033901	71034025	+	ID=exon:PONTK.8016.9:1;Parent=PONTK.8016.9
chr04	exon	71034104	71034145	+	ID=exon:PONTK.8016.9:2;Parent=PONTK.8016.9
chr04	exon	71034217	71034275	+	ID=exon:PONTK.8016.9:3;Parent=PONTK.8016.9
chr04	exon	71034363	71034414	+	ID=exon:PONTK.8016.9:4;Parent=PONTK.8016.9
chr04	exon	71034546	71034578	+	ID=exon:PONTK.8016.9:5;Parent=PONTK.8016.9
chr04	exon	71037339	71037638	+	ID=exon:PONTK.8016.9:6;Parent=PONTK.8016.9
chr04	mRNA	71033920	71037524	+	ID=PONTK.8016.10;Parent=PONTK.8016
chr04	exon	71033920	71034025	+	ID=exon:PONTK.8016.10:1;Parent=PONTK.8016.10
chr04	exon	71034104	71034153	+	ID=exon:PONTK.8016.10:2;Parent=PONTK.8016.10
chr04	exon	71034230	71034275	+	ID=exon:PONTK.8016.10:3;Parent=PONTK.8016.10
chr04	exon	71034363	71034414	+	ID=exon:PONTK.8016.10:4;Parent=PONTK.8016.10
chr04	exon	71034546	71034578	+	ID=exon:PONTK.8016.10:5;Parent=PONTK.8016.10
chr04	exon	71037339	71037524	+	ID=exon:PONTK.8016.10:6;Parent=PONTK.8016.10
chr04	mRNA	71034084	71037540	+	ID=PONTK.8016.11;Parent=PONTK.8016
chr04	exon	71034084	71034145	+	ID=exon:PONTK.8016.11:1;Parent=PONTK.8016.11
chr04	exon	71034217	71034275	+	ID=exon:PONTK.8016.11:2;Parent=PONTK.8016.11
chr04	exon	71034363	71034414	+	ID=exon:PONTK.8016.11:3;Parent=PONTK.8016.11
chr04	exon	71034546	71034578	+	ID=exon:PONTK.8016.11:4;Parent=PONTK.8016.11
chr04	exon	71037339	71037540	+	ID=exon:PONTK.8016.11:5;Parent=PONTK.8016.11
chr04	mRNA	71034121	71037642	+	ID=PONTK.8016.12;Parent=PONTK.8016
chr04	exon	71034121	71034275	+	ID=exon:PONTK.8016.12:1;Parent=PONTK.8016.12
chr04	exon	71034363	71034414	+	ID=exon:PONTK.8016.12:2;Parent=PONTK.8016.12
chr04	exon	71034546	71034578	+	ID=exon:PONTK.8016.12:3;Parent=PONTK.8016.12
chr04	exon	71037339	71037642	+	ID=exon:PONTK.8016.12:4;Parent=PONTK.8016.12
chr04	gene	71039595	71043727	-	ID=PONTK.8019
chr04	mRNA	71039595	71043727	-	ID=PONTK.8019.2;Parent=PONTK.8019
chr04	exon	71039595	71039929	-	ID=exon:PONTK.8019.2:1;Parent=PONTK.8019.2
chr04	exon	71040655	71040684	-	ID=exon:PONTK.8019.2:2;Parent=PONTK.8019.2
chr04	exon	71043220	71043271	-	ID=exon:PONTK.8019.2:3;Parent=PONTK.8019.2
chr04	exon	71043469	71043516	-	ID=exon:PONTK.8019.2:4;Parent=PONTK.8019.2
chr04	exon	71043597	71043727	-	ID=exon:PONTK.8019.2:5;Parent=PONTK.8019.2
chr04	gene	71077108	71078836	-	ID=PONTK.8021
chr04	mRNA	71077108	71078836	-	ID=PONTK.8021.5;Parent=PONTK.8021
chr04	exon	71077108	71077158	-	ID=exon:PONTK.8021.5:1;Parent=PONTK.8021.5
chr04	exon	71078520	71078836	-	ID=exon:PONTK.8021.5:2;Parent=PONTK.8021.5
chr04	gene	71902237	71916021	+	ID=PONTK.8100
chr04	mRNA	71902237	71916021	+	ID=PONTK.8100.1;Parent=PONTK.8100
chr04	exon	71902237	71902296	+	ID=exon:PONTK.8100.1:1;Parent=PONTK.8100.1
chr04	exon	71912276	71912515	+	ID=exon:PONTK.8100.1:2;Parent=PONTK.8100.1
chr04	exon	71913411	71913454	+	ID=exon:PONTK.8100.1:3;Parent=PONTK.8100.1
chr04	exon	71915624	71916021	+	ID=exon:PONTK.8100.1:4;Parent=PONTK.8100.1
chr04	mRNA	71902252	71916007	+	ID=PONTK.8100.2;Parent=PONTK.8100
chr04	exon	71902252	71902296	+	ID=exon:PONTK.8100.2:1;Parent=PONTK.8100.2
chr04	exon	71912276	71913454	+	ID=exon:PONTK.8100.2:2;Parent=PONTK.8100.2
chr04	exon	71915624	71916007	+	ID=exon:PONTK.8100.2:3;Parent=PONTK.8100.2
chr05	gene	428704	429744	+	ID=PONTK.8166
chr05	mRNA	428704	429744	+	ID=PONTK.8166.2;Parent=PONTK.8166
chr05	exon	428704	428870	+	ID=exon:PONTK.8166.2:1;Parent=PONTK.8166.2
chr05	exon	429562	429744	+	ID=exon:PONTK.8166.2:2;Parent=PONTK.8166.2
chr05	gene	706500	707428	-	ID=PONTK.8192
chr05	mRNA	706500	707428	-	ID=PONTK.8192.1;Parent=PONTK.8192
chr05	exon	706500	706791	-	ID=exon:PONTK.8192.1:1;Parent=PONTK.8192.1
chr05	exon	707312	707428	-	ID=exon:PONTK.8192.1:2;Parent=PONTK.8192.1
chr05	gene	814228	814811	+	ID=PONTK.8198
chr05	mRNA	814228	814811	+	ID=PONTK.8198.2;Parent=PONTK.8198
chr05	exon	814228	814275	+	ID=exon:PONTK.8198.2:1;Parent=PONTK.8198.2
chr05	exon	814352	814811	+	ID=exon:PONTK.8198.2:2;Parent=PONTK.8198.2
chr05	gene	1052758	1053503	+	ID=PONTK.8207
chr05	mRNA	1052758	1053503	+	ID=PONTK.8207.1;Parent=PONTK.8207
chr05	exon	1052758	1052838	+	ID=exon:PONTK.8207.1:1;Parent=PONTK.8207.1
chr05	exon	1053046	1053503	+	ID=exon:PONTK.8207.1:2;Parent=PONTK.8207.1
chr05	gene	1203595	1207107	-	ID=PONTK.8218
chr05	mRNA	1203595	1207102	-	ID=PONTK.8218.4;Parent=PONTK.8218
chr05	exon	1203595	1203851	-	ID=exon:PONTK.8218.4:1;Parent=PONTK.8218.4
chr05	exon	1206889	1207102	-	ID=exon:PONTK.8218.4:2;Parent=PONTK.8218.4
chr05	mRNA	1203595	1207107	-	ID=PONTK.8218.3;Parent=PONTK.8218
chr05	exon	1203595	1203851	-	ID=exon:PONTK.8218.3:1;Parent=PONTK.8218.3
chr05	exon	1206895	1207107	-	ID=exon:PONTK.8218.3:2;Parent=PONTK.8218.3
chr05	gene	2204425	2205167	+	ID=PONTK.8279
chr05	mRNA	2204425	2205167	+	ID=PONTK.8279.2;Parent=PONTK.8279
chr05	exon	2204425	2204609	+	ID=exon:PONTK.8279.2:1;Parent=PONTK.8279.2
chr05	exon	2204864	2205167	+	ID=exon:PONTK.8279.2:2;Parent=PONTK.8279.2
chr05	gene	2220341	2221733	-	ID=PONTK.8281
chr05	mRNA	2220341	2221733	-	ID=PONTK.8281.1;Parent=PONTK.8281
chr05	exon	2220341	2220710	-	ID=exon:PONTK.8281.1:1;Parent=PONTK.8281.1
chr05	exon	2221436	2221733	-	ID=exon:PONTK.8281.1:2;Parent=PONTK.8281.1
chr05	gene	2472773	2475515	+	ID=PONTK.8289
chr05	mRNA	2472773	2475515	+	ID=PONTK.8289.1;Parent=PONTK.8289
chr05	exon	2472773	2472919	+	ID=exon:PONTK.8289.1:1;Parent=PONTK.8289.1
chr05	exon	2475243	2475515	+	ID=exon:PONTK.8289.1:2;Parent=PONTK.8289.1
chr05	gene	3169032	3177023	+	ID=PONTK.8318
chr05	mRNA	3169032	3177023	+	ID=PONTK.8318.5;Parent=PONTK.8318
chr05	exon	3169032	3169272	+	ID=exon:PONTK.8318.5:1;Parent=PONTK.8318.5
chr05	exon	3176933	3177023	+	ID=exon:PONTK.8318.5:2;Parent=PONTK.8318.5
chr05	gene	3876244	3876651	+	ID=PONTK.8357
chr05	mRNA	3876244	3876651	+	ID=PONTK.8357.2;Parent=PONTK.8357
chr05	exon	3876244	3876320	+	ID=exon:PONTK.8357.2:1;Parent=PONTK.8357.2
chr05	exon	3876414	3876651	+	ID=exon:PONTK.8357.2:2;Parent=PONTK.8357.2
chr05	gene	3886321	3887064	+	ID=PONTK.8358
chr05	mRNA	3886321	3887064	+	ID=PONTK.8358.1;Parent=PONTK.8358
chr05	exon	3886321	3886470	+	ID=exon:PONTK.8358.1:1;Parent=PONTK.8358.1
chr05	exon	3886680	3887064	+	ID=exon:PONTK.8358.1:2;Parent=PONTK.8358.1
[truncated: 2,561 more rows]

## Sheet: LncRNA sequence
LncRNA sequence
>PONTK.1338.3 chr01 66004525-66011987
GGTCTATTGATTGCAAGCATTATGACTTTGGCAATGGGACTTGCCCATTTGGAAATAGTTGTTTCTACAAGCATCAATACCGTGATGGCCGTCTGGAGGAAGTGGTACCGCGTGATCTTGGTCATGAAAATGGAAGCACAGTGATTGCTAAAAATATTAGGCTCTCAGACTTGCTTGGCAATTTGAGAAGAAGGTGAGCTGTGAATATGCTTATAGTGATTTCAGGGGTTGAAGTCGGAAACAACTTACATTTCTTCTAAGTGGTTACAAGATTTATTGAATTATGTGAGTACTGGTGAATTATGCGTTGGGAGTTGAGGTGCAGACATGGCATTCCAGACACAAGGGACTTGCTTGTATAATCATGGATACATGTGTATGGAACTTAACCTATCCCCT…
>PONTK.4930.1 chr03 13436788-13440580
ATCTTCATCTCCTCTCTCTAGCGCCGCACTCAACTCTCCTCTTCATTTTTTCCAGCGACAATCACCACCACTTGCTGGTGGCAGCCGCCTCTCTCTCTATCTCTTTCTCTCCCTTCCCCTCTCATCCCTTCTTCTCCGTCTCCTTTTTCTCCTCGTCTGACCAGCAACCGGCGAGGACCACCTGGTGAATCTGCCAGCGAATGGCGAAGCTCCAAGTAATCAGCAACAGCAACTGACGAGGAGAGCAACAACAGCTCCGACCAACAACAACCAGCGCGAGAGCCAGCTCCGACTCCGACGAGCTACTGGCGAAACAACAGCGCACCAGTAGCAACGACAACAACGATCCAGCGAGACCCTCGCATCTCCATTCCTCTCATCTCCGGCGAAGTTCGAGTT…
>PONTK.2791.1 chr02 6730515-6759421
GTGGTCTGATTGTTTCTAGTTGTTCACAACTGGCGGCGTTGTGAAAGTCTAGACTTATTGGCGGAGTTAGTTTGGGGTTTTTGTTGTTGTTGTTGTTGTTGTTGGTTCTCATTTATAGTTGTTGGTTGAAGCTTGTCGGAAATGGTGAGAACGAAGGTAGTTTGGTCGGAGAAGGTGAGGAGGACGAGAAGAAGGCAATAAGTTTGGGTTTGGTTTGGAACTGAAACAAGGGGTCAATGTCAAAAATTATTTGAGTTTTTTTGTTTGATTTTCAACTTATCTAGGTAGGTTTTTCCAATTTATTTTCGAATTTATTTGTTGTTTAGTTTGGATTTGATCTCTATTTGTGTCTTTGTTTGGTTTTGGGGTTTTAGTCGATTACATTGATTTTGT
>PONTK.4139.1 chr02 42311904-42316473
GTCTATTACTTCAAGGAGATAGGGGAGAATTGCAAGCATGAGATGCCGGAATGGAGCAGAAGCTTGAAATTCAAACAATCTATCAAATTTTTATATCGTTATACATCAGTTTACAGACTAGCTTTCTGTTACATATGAATAACAAGGCTCAATCGGACATAGAAGACGGTCTCCATGTTCTAAGCGTCTGAGAAAAAAAGAAGAAGAAATGAAGAAGAATATGGAGAAATGATCTTGGCAAAAGGGTACTAACAGGAGAAGCTTTACAAAGAGTTTAATGGTTCTTTGTCAAAATCTTAGCTTGTGACAACAATGCAGGGAGGAATTTTGAATGGATGGATTTTTCTTTGCATCAACTATAGAATATTTATTTAGTTTTTGAGTTCCTCTTTATTTAAC…
>PONTK.416.1 chr00 41378961-41379506
TGTTTCGTATAAAACATGCCTACAAGAATGGTCCACATGGCGGTCTTGAACTAGCTGGAATTATTCATCTTTAACTGTATGGATGAACATATAGAGTATTCTTATTTGGATGGCCATGAATTATGCATTCTGGAATTAGTAAAAGCCTCGACCACAAGTGATCAACGAGCAAGTAAAAATGGAGTGCAAGTATAAGTATTTTGACATTCTTAATAGTAAACAGAAATGTAAAGACAAGTTATGAATAGAAAAACTGTACAAATAGAGAAACTACATATATAGAGGATTTGAATAGGCTTGTCGGAGGAGCTAGTTATTGGTTGCTTTAATTGTAACTCTTCTGATTGTTGTTTTAAATATTGTGTTTGTTGAACCAAAAATAGATTACTTTAAGAGTTT…
>PONTK.221.1 chr00 20949125-20949578
GGGACTCATCGAGCTGCAACGATACATGCAAACTTGGAGTTTCGCGTAACACTGCATATGAAGGGCACATATTTCCTCTGCCTGAGAAAGAGATTCGCGAAAGACCTTGTGTATGCAATAATCCATTCTCTTATATATTAGTAAAGGTGACACGACATCTCTCTTACACTAGCTAACGGAGCAAAGGGAACTATTTCCAGGAATCAAACATACTCCACTACAGTCAGAGTTGGTGCTGGAGTTCTGTGAATTAGAATCAGAGTTGTCAAAAAGATGAACATACATATCTTTTGCTATCAGAAACATTGAATTATGATATTGAATTTTCTCCTGTTT
>PONTK.172.1 chr00 12437345-12440403
GAATTGCTAATCCCTTGTCAATCTTCCCGATGCGTTTTCTGCAATTATGCGTCACATGCTTTGTTGTCTTTGCATTGAGTTGATACAGTTACAGGGGTCTGCCTCTTCCTTCTCGGGGTGCCAAAAGACCCATTCTTACCCATCTATATTTTCACTCTATAAATAGCAAAATTACCCATTGTTTTGCTGAAAGAATTAAGGATATTTTGAGAGAAAAAAGATGTTGGTGATGGGAATAAGCTTGCAATGTTTGATGGACTTGGTTGTAGCTGGATTTTCCCTAATGATTGGGTTGGGAATTTTCGCTTTTATTGCTTCAATTTTATGCTCTGCTGCTTTCTATCAGAATGCAAAGCAACTTTCTTGAAACCCCTTTATGGATTTAGGATAGAAAAAACA…
>PONTK.6718.1 chr04 4220772-4221700
CAGCTTCCAAACATCAACAATACAATACATCACACCATACGTATATACACAGTATCCCACCGCCCAACTTCGTCTTCCTCGCTGCAAATCAGCGATTCTAACAGCACCCCGACCCCACTGCCCATGCTCGTTTTCTTCTTCCAGACGAAACCCAGAAGGCTAGTAAACGTCAACATCGACAGTCGCTCAGACCGGAAATCCCGCAGCAAATCGCGTCCTCCACTTCCCCTCTCCCCTCTTTTCCGTTGAAAATTGGTACAATGGAAAATTCATTTCTTATCTCTTCAAGATTTTTGATTTTTCAAATTGGATTCGGATCCATCTTTTCAACCCGATTTCCCCTCTAAATCGACCCCAAATTCCCCTATATATAAACCCCCACTGCCTTCATTCTTAAGG…
>PONTK.16251.2 chr10 59520144-59520602
GAAAGCGACATGAGTATTTTCCAGATGATAGAAACAGGCCCGGGAGGCTTGATTATTCTGAGAGGGACCACAAAAGGCACATGCAGGAAAATCATGCTTGAGATGTCTTTTATGCTTGCAGCAGCAGGCTAGCTAGTTCTGTTGAACATGCTGGACATTCCGATCTGAGGAGTGAGTTTATTTAAGGCTGGCACAGCTATATCCTAAAAATTTTGCCACAACTTCAATTGGTAAACGAGCAACTATTTATAGAACGAAACTGTATAACTATTCTCCGGATGATTTTGAACTGCTACCATATTCAGCTCTCATCATATTTCTGTTTTTGATTACTCAAATATGTTTGTGCAATTTGTAAGAACGGATTCTTTGTAACTGTCCAAGTTGTTAGGTGAGTTG…
>PONTK.9599.2 chr06 11642860-11646947
AACTATGCAAAACCAAAGTTCAACTCCTCTCCGACCCTCAAAGACTTTGTCGAGTCACCGGAGGTTTCATCGAAGCGGTGAAAATAGGTACACTCCGTCTCTCTCCAGAAACAATCGGTGAAGACATTGCAAAGAAAACTGTAAGGAATCGGAATGATCTCCAGGTCACCGTGCAAAATCATCTATTTTATATGAATTTTTACTTCTCCGCCCTTATCTCTCGTGGTCGGACTTAACGGCAGAGGACGGCGGTGATAAGCCAAGCCTTGATTCCGACGAGTTGTTCATCTTCCCCCAGACTTTAACTTCTCCAACAACTAACACTACAATTAATAAGTATTTGGGGAGTCTTCTTTGACCTCCTCTTTAATACTCTTTCGGTTGAGTTTGAAATTTAGT…
>PONTK.14899.9 chr09 60167397-60172905
GCGGTAAACGTTGATGGACATTATTATGGCGGTGGCTATCACGAGGGCTATGGAAAACCTAAGAAATGTCATAGTTGCTGCAAAAAATACAATATGGATGCATAAAATACTGCTGCTCTTATGAAGAATATGTGGCTGCCCAGACTCACAACTAAATAATTAATTGTGTGTATTATTATTGTAAACTTTTGAAATTAAGTGACAAGATAATAATAATCTTGTTACTTAAGACCCTTTGCTTGTAACAAGTATGAATAAAGCCATTCATTTACTATGAATGGTTGGTCATGATGTAATGTTTTGTTGTACAATATATCATATTGTGTTAAAAAATGTTTCC
>PONTK.14900.30 chr09 60194353-60211029
GGTGGTGGTGGTGGATACCTGGTGGTGGCCGTGGTGGTGGTGGATACCCTGGCCATGGTGGTGGTGGTGGATACCCTGTCGGTGGTAGTAAATACTCAGGCAACCGTGGTGGTGGCGGCCGGAAGTGTTGCTCCCTAGATACAAAGGTGAATGAATAGTAATATATAAGTATCACCTTGTACTAATTAGTGGCAAGATGTAGTAGTAATATTCTTGCTGCTTTAAATTTGGAGCTTATTGTAAGAATTATTATCAAGAAATAAAAGCCATCATGTAATGTTTGTTAATTATGCTATGGTATGATAATACTTTCCTTTGG
>PONTK.5002.1 chr03 22299637-22305411
GAAGACGGAAACCCAACAGTCACTGTAGGTTCGACGCCGGAAGTAATCCCTGTTGATGTTGAAGAACCAAGATATGAGAGGGTAGAGTTTGGATAAATTTCACCTTCAACATTCACAAGTCTCACGAATGCCATGTAATTTATTCTAATAGAAGACATATTCAACTCTACCATGCTATTCATGGCCATCCACACAAAGATAAGAAACCACCTCCATTCTCTTGAACCATAATAAACAATATTGAGCTGAAACTTTCTTGACATTTCTATTTCACAGCAGGTTGAGCTAATAACCACTACTTGAGATCAAGAAATGGCCAGTCTATTTCTAACTCAACATAGCTTGTAGGAACATTCAGTAACTCAGGTGATTTTGGAGGGAACCTTTCTACCCTTCCAA…
>PONTK.15508.2 chr10 42053052-42054641
AAGGGAACTCTCTTTTGGCTTCATCTCCATTTTTGACAAAGCTTGAGCTCCACTCCTCGAAATTTCAGATTTGGCTTGACCATTTTCCAGCAAGTTTCCTTCTTCCCATGGCGTGTGGCAGAAGATCGTCTACTTCTATGTTCAAAAATACATCAGATCCTTACGCTTCAGTCAAGACTCACTATTTTGGTCATAAGAAATAAATCGCTTCTGAAAAGTTTTCTGCCATGGTATGATGCTCGAAGTTCGAAGGAGTTTTGTGACTCGATTTTGAAATAAATCTTCCCGCCTAAAGAACCCTCGGAACCGTAGTTTTTACTCTATAAATGCGAGCCTTAGGCATCCGTTTTGGGGGGGGTTTTTTGGGGAGATAATTTTTAGTCAAATATTATATAACCA…
>PONTK.8724.1 chr05 16054957-16058328
AAATAAGTTTTTCGAGCTCCTAATAGTTCAAGGAGCAGTCATGGTTAGGAACAAGTCGAAGACAGAATCAGAGGTGTTTTGGCACTTCAAACTTCTTCGAGGATTACTGCAACTTTACGAAAGAGTCCCCAAAGGAGAGTCCTCCTGAATAGCCTCAAAGCCCTTGTATTCAACATCAAATGTTGTCGTTGTGTCGTTGCACGCCGTGATCCAGCAACATCAATTGTCGCCAAAAAAGATACAGAATCGAGGTGCATAATACCTAGGCGAGGCAGTTGTGAAATGAGGAGACATACAGAGTGCACGATGAAGTTCGAACGAAGAATGTGGCATTTGAAAGCTTTAGTGAATATTGTTGATCACCATCACTAGAAGAAAATTGGCCACGCTCTTAATATG…
>PONTK.587.11 chr01 2390638-2392798
TTTTCTTGGTTTTGGCTTCAAAAAAAAAATGACACATAAAAGAGACAGTGAGCAAAAATACAAGAAAGAAAAAAAACTGATATCACCAAGCATAGGCAGGAAAAAATCAAAGTAGAATTTAAAACGATAGTGTTTATATCACTGAGATTTCTGGGTGCTCTGTTTGGAATTCGAGTTTCCGTCGTAGGTTCGTCCTTGGTGGGGGAAGTCAATCCAAGTCTCGTTGTCCCAACTTCGCTGCCTTTAAAAAGGTGAATTTCTTTCTCTTTGGTTTAATTCTCTAGTTTATAAATCGATTTCTTTTCATAGATGTTTTCTCTTATGACATTGTGAGACAGAAATCAACATAATGTAATATTTTATTTTATTTTACATTCGTACCAGTATGATTTTTGCTAG…
>PONTK.1727.1 chr01 72876049-72889152
GATGTGAACCAGAAACAGAGTTATGGAGCTCCGCCCTTCTTGTTTTTGATGTGAACCAGAAACAGAGGAGATGGTCACAGAAATGTCCCGTGACAAAGAGGTTTCCCCTTCAGCTCTTTACTGGTTTCTGCTTCGAGCCAAGGCTTGAGATGTCTCCCTGAGACTCTCCGCACTTAAATTGATGTGATTGGCGCACCTTAGAATCCTATCATCATTTCCTTTCATGTCTTCTGATTTTGTACTCCTTTTGTTGTTCTTTTCTTCCCTCCCTGTCTCCTCTCAATGCAAAGATTTCTGTGTTCTTGAAAGGTTTATACAACATGTACCTGCCAATGAGGCTGCTAATTTATGAAATGAGAATATTGTT
>PONTK.5010.3 chr03 22658307-22661336
TTCTCCCTCCAAGGAGTTGTTCTTCTCACATCCACACGTTCCAAATTATTGCGACCTTCTCCCTCCAAACAACCAAAGAACATTAGCAGGAAGAAGAAGAGTAGTTAAAAATGGAATCACATTCTAAGTTTTTTGGAGTTAAGCAAAGAGATTAGGAGGCAGACAACATAAAATAGTAGAAGTAAAAGAAGAAATGTGTAAGGAGGAAAAACGAGATGCCAGTGGCAGAGAGCAAATGGAGTCAATAGTTTGAAGGATAGATTTTCTAAGGGTTCCATGCCAGCTGTATGTATGCAAGAGATAATTCAGGGCGACCTGTGAATCCAGAAACCTTGGAGACACTAAGATGATAAATTGGAGCCACTGCCTGGTGACAATTGAATCCTCAAAATAGCATCT…
>PONTK.14786.1 chr09 57441491-57443587
AAGTCAAAAACACCAACACCCAAATCATTCTCTCAAAACCCAATTCCTCAAATATTTCTCTCTCTACAAGTCTCTCCATTAATGAACACAAGAGCTTGAAGATTAGGGCTCAAGGGTTCGTGATTCCAACACCAAAACGTGGGCAAAACACTAAATAAGGTTCGGGTCGTTGATACTTCTTCCACTTTCTGAAGAGAAGCTTGGGTTGACTATTCCCCCGGCTTGGTGAATCCTCAAGTTCGAGGACAAGATGTTTTGATTCTAGTTTCCTCTATAATCTAGACTATGTTGTATTTTCCTATTATGGAGACTTTATTGATGTAAAGGGCTAAGTCCCTATTTGTACTCTATGTTTTAGATGGTGATTGAGACAAGTCTAGTTCCTATTTCCTTATATTG…
>PONTK.1303.3 chr01 65168049-65174486
ACTCTTCTTTCCTTCCAACCCTTTCCATTTTTGCTTTGTTTCTGCTTTGGATGATCAAAGGATTCCATCTCCTGTTGTTGTGGATCATTTAATATTATGCTGTGAGATTCTTGCAAAGTTGGATTTCATCTATCGTTAGTGGTGCTCGCCTGGGGTGCCTTGGAAGCTGCATTCCGCCACTTCCAACTGGGAATAAGTGTCTCCTCCAGGTTGACATATTGGATCTTGTTTGGATCTGGATGGGTGGTTTGGTTTTCCGTGATGATTGTTTTAGTTAGAGGTGGGAAATCCTCCGGTGGGAGGCTCCCACCGATGGTGTTGACTGTCATGTGGCCGGCGCTTTTCGTAAGGTCCCTCGTGGTCCTTCAATAACACTATTTTTCATTTTTACTCTTATTA…
>PONTK.504.1 chr01 929670-930751
CGATAAAGGAAAGATCAAAGACGAGTTGATGGAAAATGTCCCACAAGAACTATATTTGATCAATTTTACTATTTTTTTTGGTAATCATTGCAAATGGTATGTGTATTTAGGTGGAGGATCTATAGGTTCACGTGAATCAATGATCGTATTTGGGTCCCTTCTCATGTGGATGGGTAGGTTTGGTGTCCCCTCTTGCGTTCTAATTAAGTATTTGAGTCCCTTCTCATGTGAATGAGCACGTATGACGTCCCTTCTTGTGTTCTAATTAAGTATTTGCTTCTCTTCACATGTGGATGAGCAGGTCTGGGTCTCCTTTGGTATCTAATTAAGTATCTTTTTTTCTTT
>PONTK.6969.2 chr04 10741970-10746005
GGATGATCATTTCAAACAAGCTCAAATGTTGCCACCCACCTTCGATATAGAGGCCGGCCTACCAAGATGAACTTTGTGTACTCATAGATCGAAATAGCGATCGAGTTTGGGGTTCATCTTCTCGGGCAATCAGGGGCCTTTGGTTTGAACCTGCATATGAAGCTCCACCTGTGAGATCTGTTCATCTGGAGGTTTGAGAGATGTATTTGCCTCTTCTATAGCCAATAAGTGCTACCATTGATTAGAAATCCCACAAAGATTGCATCGTTAAAGTTGTGTCTTCTTGGTGACCCCGATCAAAATTTGAAAATGATGGTTATAGCTGACTCGCAATCGACTTGCTGATACCAGGTCCTTTGAAGACTTCTTCAACTCGGATCGATCAGACCTATACCACAA…
>PONTK.12769.1 chr08 34327053-34329621
CTACTAGATTCTAGAAATTACCCTCTCACTTAATTTCATCCCTTCAGATATAAAATGTGAAGTCTGTGATCAAAGAAGATATTTTCAATGATACAAATTATTGGATCTGTTATGAAGCTCCAAATGTCTAGAAGGTTAACTTCAACCCTGTCAGTGTCAATTCAATCAAGAAAACACTTGCATCTATATGCAAAAAGGAGCAGAGTCAAAGTGAGTGGAGGTGATATCAGACATGCAATTAATTTTCTACAGTATCTTTGTCTTAAATCACATATAATGCCTATTCTATCGTCAAAAGAAAGACTGGATAATGTTAGTTGTTTGGATGGTGTGTTCTGTTTGTCATTCGACTAGATAACGTTAGTTGTTTGGATGATGCGTTCTCTTTTCCATTTGGAA…
>PONTK.267.4 chr00 25456365-25461802
AAAAAAAATCAGCTTCTCCGGTGTGACAATAGCCGGAGAATCCTCCCAAAGTGACGACCAGTCCTTCCAAATACTAACCTCCTCTTGATATGAGCTTTGTTCGATATCGATCCAGGTACGGGCTGCAATCACGTCCACATCAACAAATCTCACTGATGTAATGGTTCAAATACCTTTGAAGACTTCTTCTACCTGAATTTTATCGATCTGAGCTAGATCTCAAGTTATGCACAAGAATTTTGGGGACACGCTTCAGTCGCCATCCAGATTTGAAGACAAGATCTATCGAGATAAGTTTTACCTTTATAATTTAATTACTCATCTTTGAGATATGTTTTGATACCTAGTCCTTGATTATTCTCCTCAACAGGTTGAATCCCACCGGGATTAATACCACTG…
>PONTK.14079.1 chr09 10688700-10699296
TAACTCTCTCATCTCTCACCGATTTGGGCGATTCAAAAGGCAAAGTTGTGAGATTTTTCGAGGGCAATGCGTTGGTGAGCTCGGATAGTGGTTTGGGGTTCCCGTTTGAGCGGGGCAACGTTTTGAGACTGTTCGAAAAGGGAAAGCTCCGGTAAAGTGATTGGAGAGCGCACAGTTGGCCTTAAGGTCCCAGTACCAGTTACCAGCGGTGATTAGTTCCAGCCTTCTTTTGCAGTTGTGATTCGGAGACGAGGGCGAGCACTTGGTGTTTTGGGGTTTGTTCTGTCTCCTTCTTTTGTTTTAGCTAGTCTTGTTGCCTTTGAGACACGCTCTGTTGTGGTCCACTTTTGGGACTTGTACTCTTTATTAGATAGCTCTGTACTAGTGACTTCCAGGTTC…
>PONTK.8557.4 chr05 8636680-8641456
GGTAAACTGGGGGAAATTTCACTAGATGAAATGTTATGGAGAATTGACAGAGTCACAACTATGAATTGGTCTGTTGTTGCAATATCTTGTGTTGTGCTTTGTGTGAGTTGCTAATATGTTTTCTTTTTGAAGGTCTTTTTTCTATCTGGTTTATTAGTTGCATAGTCATGATGGATCTTGATCTCAACAAATTCAGAAATGGTAGGATTTTTGAGGATCTAGAGGACTTGGTGGTTCAGTTGATCTTCTAGACCATTATAAACTTAGGAAACATCTTGATTTTTTATGTAAGTGATCATTACCACCCTTTATATCTGAGACAGAATACCTTAGGAGTGTGGTGGGGGACAGAGAAATAAGGAGAGGTGAAGGGATGGAACTAGATCAGCTGTCCAAAAG…
>PONTK.14190.3 chr09 28810126-28862093
GGTGAAAATTCCAAAAAGCGATGAAATCCTAAAATATTTTTCTATCCTATTCCCCACTGCCTCCCCCTCTCTTCCACCACCAAATCCCCACTCCAAAACAACCTCCTCAAACCCACCGGAGAACCACCCAAAACAGACCCGTTTTTGCTCTTCTTCTCCAACCTTTTCCTCCCTTTGCCGCCACCTAAACAGCCTCCATTGTTGCCCATCACAGAACAAACCCAAAACCACACTCACACACAACCCACCTTCTGACCACCACTACCCCGCCGTTCAACAACCCAAAACGACCAACAACAACCAAATAACAACACAACAGCTCAACCACGAAGCTCCATCTCCAAATCGCTACCAGACCCACTTCCTTTTCGTCCTCCATTCCCAACAAAAACCTCACCG…
>PONTK.7921.11 chr04 69668165-69669363
ATCTCTTTCCTCTACGTCCAACATCCTCTTTTCTCCAGATCTCTTCTAAGGAGTTTATCTTCTTCAATTTTCATCTTCAGATCTGTGTAGATCGTTCCTTGATCTACGTTTTGGATATGGATTTGCCGTTGTTCTGTATCGGAGCAGCGATTAGCCGGACGAATGGCGTGACTGTTCGATGTTTGTCGACTCTGGCCGACGGTTGACGAAGAGATGGTAAATCTGATGCTTTTTTGTGCTGGTTTGAGGTAGATGAGCATCGTGGAGCATCAGATCTGTTCGATCTTCATAGATTTGTGGAGGTTGGAGCTAACGTTTCAGCAACCGAGGTGTTATCCCCGCGATTGTTCGCAAGAGATTTATTGATTTGATAAGAGATGCAAGGAATATCCAATTGGT…
>PONTK.3849.1 chr02 38463171-38463871
GATACAGAGGAATGAGGATCGACATAGCAGGCCAACTAATTCTGGGGGTGAAGCAAAATTGATGAATTGATTCCTGATGTTGCCATTCTATATATTTATTTACTTATTTTTGTAGGTGCAATTATGTTTGGAGATGCATTGTTGCCTTCGGAGTGTTCTCTCATTGTTGAGGAGTTGAAGCAGACTTCATTGTGTTTTCAATGTGCTCATGGGCGGCCGACTACTGTACCTCTTGTCAACTTGGGTGCTCTGCATGAGCAGATTGCTAAGTTAGGTTCGTGGAGTAAGGGTTCCTCCGAGGCATGGCATGGGTTACATCGGCATGCAATCAACGTAGAGCGTGCAGCAAAGCGACTAAGATCAGCCGTATCCTAGTGTCAAAAATCTCTCGTTAGTATA…
>PONTK.15051.1 chr10 1260447-1263226
GCAAAATCTCCACTGTGCTTAAATGGTGATTCTTCTATTCCGATATTTATATTCATACTTAGATCTTCACGTTTTATAAAAATATTATCCACACCGAGTTTTTACACCAATTAAAAATATAGTACATAGATATTGCCAAAGGTTCTTATTCAGATCCCTGTGTTAGATTGTGTGGAGCCAAAAAAAAAAATATGGTGAACTTGTTTTTGCTTTAATTGTACCACATCTGTGGTGTCGATTTGCTTGTACAATGGCACTCAATATTACATTTAATATATTTTCTTGTATATATATACCTAAGATACTTATGTAATGTTACTCAACTTTCAACTGTCAATTCTGAGTTGTACCATATTATAGTTTTATGAGTTGGATGTG
>PONTK.8698.1 chr05 13958222-13999215
TTGAATTGGCCAAGATTAAAGAACAAAAAGATCATAGTACGGCTGCTCATCTAATATAAATCAATGAGTAGATCTCACCTCCCCTTCCCCATACCATAGCCGGAAGGGATAGCGTATCCACAAAAGAGAGAAGAAATCTCTCGAATACTTTTTCTCCCATATCATCCTATTTATTTTTTCTCATTCTCCTTCTCGTCTCTCACCACCAGCAAGACGAAACCATCGTCGACACTATTCTTATCGGAAAGTGTGGTCGGTACAGATCTGTACCAGATCTGTCTTACAAAGACCGAATTGAGCAATGTCCAACTATTTCTGGCGACTTCCAGTCAGTTCGGGAGATCTCCAGGGACATCTGACAACATACACTCCAATAAAGACCAGATAGGGCAACATCCA…
>PONTK.2874.2 chr02 14609070-14614823
GGGGAGCTGATACCACTGCCGCTAGGGGAAAGCAAAGGTGTCCATTAATCTCGATTAGACTTCGAATGCGATTCAATGGCGTTTCCTTCTTGTGTAGCTCCCTTAATCATTATCAACATCCAGCTGCCTCTGGATGTGATTTCTCATTGTTGACTCTATCCTCTATGTCTTCCAACTGATGTGAGACAATGTTATGCAACACCTGAACTGGAGAGACTGTATTGAAGATTGCTAGAGAAGTCTCATCTTTGTATGGAGTCTGACCACCTTGTATCTGAGAAACTACTGGATATATTCCTTCTTTCTTCTCTATGACTTGATTGGGATCATCAATTTGAAGAGGTGTCTTCTGGATACTGGAGTGTGGTTCCTCTTGACTTATCTTATCAAAATCGACTA…
>PONTK.7921.15 chr04 69670191-69671239
TGGGAAAGTGCTGCTCTCTTGATGCATGGATGTTTTACCCCTGGTGCTTTGAAACTCTCTTTTGAGTGATGTTCTCAAGTAATGTTTGAGCTGCTGCTGCTGTTGAAGTCAAAGATCTGAAGACTCGTTTGCTGCTGCTGTTGAAGTTGAAGATTTGAGTTGTACTCTTGGATTGTTCAGTGTTTTGAGTATATTTACTTGATTTTGATGATTCCGTGACACTTGAACTTGTCGCTGTTGCTTGTTAGAAGCTGTATTGTGTAATCAGTAAGACGCAATAGTGGCCTGGTCATTCTGTATGCCATTCTCTGTTCCGCGAGGAACTCTCAGAACAGTATACTTGTTCTCATACCAGCTTATTGTAAGAGCAGAAGCTGTAGTTTTCCCCCTGTAGTACTT…
>PONTK.9605.1 chr06 13646984-13650466
ATGTTTGTAAACGGGCGGTTTTGATGAATATTACAGGCGGCTTAAACTGCCATTTTATTTTGAGTTTTGATACTTTATATTTGAAACCCTATTCTCTGCTTCCTGCCTTTTCCCTTTCTCGCGCAAATTAGGAGTCCACCAAATCTCGTGCAAATCGTCGGTGCCATTTCACGAAATCACGAAATCAGTTGAAGTTTGCAGCAGCTATGCTTTAGCATAGAGGACTCCTACAAATAACTCAACAGTAGACCATCAAACAGCTGATTTAGAACACATGTTAAAGAGATCAAGACCTTTGGGTGTATCAGATGAAGTATGATATGGGAGAGGATTGCTAACAGATGTTTCAAGATTTGGGATCTCGGTCTCAGCTTAATAGACTTATTGCTGAAGGTGCTC…
>PONTK.6019.2 chr03 55507420-55508262
TGGGATCTCCTGTCTCTGGGATTTACCAGTTGTACGCCTCTTGAAATTCACAGGGAAGTCCTTGCTATTGTTGTTTGATCATCACGTTCAGCACCTTTGCAAGCGTCATGGCAAGAACCTTTTGGATCGCTCAGATGTGCAGGTATGCCAACAACCATCTCAGCCATTTTGAGTTTGAGCAATGAAACTAGTACCACTGCAGAACTTATCAGAAGCAGAGACCCTTTGAAACCTCGACCTCACAAATGCAGCATCCTAGTGTGGAAAAAATAACAAGGACCTGTGAGAGAATTGATACTGATAAAAAAAGCAAGTGGTGGCATTCATGGTTTTCTATCCACTTATTGTATGATTAAACATAAACCATTTTGTTCCACATAGTTAATATCTATGTTGGTC…
>PONTK.16850.2 chr11 13163244-13175024
TTTTATTTGGGAAAAAAAATTCAAGTCATAAAACATAGCCTTTCAACTCTTAGGTAAAGCTTTGCCCAAATTAGAAAAAAAATCCCAATTTCTTGAAGAAGAAGAACGCCTTAGCTCCAAATCTGAAATTTTTCACCGAGCAAATTGAAGAATTGAAGAGTGGTTTCAAAATTAAAAGAACAAGATGCTTCAATTTAGAAGATGATTTCTTAAAGCTTCATCACATTTAAAGGATTTTTTTGGAATAGAGTTTATCAGTATGCAGGGGACAAGTGGGAAGAAAGCCCGAACATATGCTTTCCTTAATCTAGAAGTAGCTAAGGGTACATATCATGTTGCATGCCATCTATGATTGTGAGGTCAGTACCTATGAATTGGTAATTCCGGGTGGTGTCTTTG…
>PONTK.1309.4 chr01 65364142-65368787
AAATTAAACTTAAAATCGTTAAAAAAAACTTATCACAGAAATTAAAATAGAGTGATTTTGAAGTTTAAGTGAATTGAGAAATGGGGAAGTACGTAGAACTATTGGATGCTGGAATTAGAATTGCAGCTAGGTTCAATTCTCACTGTCCCCAAACATCGCGAATGTATTATCATCCTCCCACTCCTAGCAAGCTTGATGAACAACAATACTCCGATGACCACGATCTCCACCACCATAATTACGATGTTTCTAGAGGCGGCACGACTGGTGGAGGCTCATCTGCGATGATGGGTTTATTTTTGTCAAAGAGGATTTATTGACACTAGTGATCATTTCATTCTTTATACTCACTAATTTTGTTCTTTATTTATTGCTAATTGTAATTAATTACAAGGAAAA…
>PONTK.16880.1 chr11 15026786-15059250
GGGGGGATTTTTTTTGGCAAGAACTTATAGAGAAATACATCTTAAATATATATATAAGTTCTTCCTTTGTTTGTGAGCTGCTAGTATTCATAGGAGTTTCCGGAAGATCGCAGTCGGTGGTCAAGTCGTTACTCCTTGTTCATCCTGTCCCTGTTCGCTGCCCACAACAAGACACAGGAGATCAAGGTCATCAACAGGCGATTCCTGGATACCAATTGCAGTTCCAGAGTTGTTTGGTGAGCCTCCTTGCTTTCAGAGGATCCCTTATTTATTTTTCATCTATTTCAGTTTTGTTAGGATGATCGGGGGTCTTGTCTTAACATCCCTCATAGTATTAGAGGCTTCATAGATAGATAGATAGACAATTGCAGTTCATGAGTCTTTTACATTTCAGTTGTT…
>PONTK.16866.1 chr11 14123267-14136185
GGCCGAAAATAGAGTTTTTCTCCAACAAACTCATAGCTCCGACCAGCGAGCTAAACCAGACAACTTCCCATCGCTGCCAGCCCCTATCCCCTTTTCCCTTTACAATTCTTTCTTGTCTTGCAGGTAACCTATTGTCGTTCGAATGATCTCCGACCTCTATTTCTCACTCTCGACATCTCCGACGTAGAACAGAGCAACACCAGACCAGCAGCTTCGGTATCCAAACAACATCAAATCCCCGACCCAACAACCCAGAAACGGAAGCGACACCACCACGGCTGCTCGCCCATCTCTCTCACGATGGGCTAGTATAAGATCTGATCAGAAATCGTCAAACTCCGAGACGGGTAAGCTTAAATGGAGAAACGAGCACTGAAATGGGCATCGGGAATCACAAGG…
>PONTK.15159.1 chr10 2760701-2763802
GACTTCAATTATCAAATTTTGAATTCGCTTATGATAATAGGAAGTTTGATTAAAGGAAAATAAAATTGGAGGGAGTGTTAGCATAAACATTAGTGGGAACAATTTCTGACTACTTTTGAAAATTACGAGCTCTGTTGCTGCTGCTGTGCTGTGTGTAGCCGTTTCGAACTTATTCCCTATGCACATTTTGGCCCCCTTCCTCTCTTTTCTTCCTCGTAATTCGTGCACCTCGGGAAAACCCCACTTCTTAAACGCTCACAAAAATCTTCAAAACAAAGAAATAGTCTTCACTGTTTGAAAACTCAGTGTCTTTAATGGTAGTACAGGACAAATAAAGAAGAAAGAACAAAGCTTTAAGTTTTTTTTTTTTTTTTCAAGAAAAGAGAGAGAGAGAGTGAG…
>PONTK.15342.1 chr10 15058603-15067261
GGGGCTTCATTTTCATTAATTATCCGGTCACCACCACCCCGGATTCCGGCCAAGCTCTGGCAACCCAAACCCCCATTTATATTTCTCCTTTTTCCGGCGAAACACCACCGGATTTAACTCCGCCAGACCCCAACCCACGCTGCTCTCTCATTTTCTCCATCGTTCCCAATGAGCTCTCGAGATCCAAACCACCGGAAACCGACCACAAAACCACCGAAAAAACACCTCCGTCACCACCAGATTCCAAACAACCCCCAACCAAAACTCCATCAGTTCCGTTTTCCTTTCATGATTTCTTTGCTGTGCAGGTGTTCAAGCCTCAACTCTGAAACCCCGGTGAACTCGCACAACAGCACGCAGTGAACAACAATAGCAACAATAAGAAGATCCACATAGGAG…
>PONTK.9659.1 chr06 26265603-26267901
AATCAATGAAGGACTTTCTGAAATGTCACTAGAGTAGTTTTGAGAGTTATTCATTTGAATTAATGTACCCATTAGGGGGATCTCCTCTGAAGGGTCCATTTGTGGTGTCATTGGAGAAGGCACTGGAGCATACAATGGAGAATCTATAATTGATGAAGGCATCATAGAAGTCATTGTTGTTGAAGGCATGGATTGAGGGACATTGGATGTAGACCCCTCATCACCAACATTCTTTTTCATTGCTTCACGTACCAGTTCAAGGTTTTAGTACCAGCTACTAGGGATAATTGTTTGTGTCATCTATTGTAGCATTTGGGTATCAGAGATGAGGATGAACACTTGGCATCTTGGATCAGTGTGTCTCTTTGTGTGTATATGTTAAGCTATTATTTTTCCTTT…
>PONTK.5011.3 chr03 22702894-22707469
AGCTTAATGAAATAAATTCAATATAATAATGTATAAGGAAAATGTGCAGCAATAGCGAAATTGAAGATTACTGCTGCTGCTGCCACGTGGTAGCTGATAACGGTAGCAGCAACCCAACATGGCGGATGGCGGCTACAGTGTTTTACGCACGGGAGGAATTTCAATTCCTTTTGGTTTTGGTTTTGGATTCCTAATTTGCTTTGGACTCAATTATTTTATTTAGGGTTTACTATATCTATAAATAGTCCATAGAAATAATTATGGTAGGTATCAAGAGTAAGGAGAAGGCACTTTTGAAGGGAAAGTGGTCAATACTTTTTAGGGTTCTTTTCTTCTTCTTGTTTTCTTAGACATTAGTAGCTAAAGCTCTTGTTCTGGGGTTGTAGCTACGGATTCAAT…
>PONTK.7139.10 chr04 35706177-35706561
GGTGTTCCGTCTCTCTGGAACTGGGTCAGAGGGTGCTACAATCCGTCTCTACATTGAGCAGTACGAGAAGGATTCATCCAAGATTGGGAGAGATTCTCAGGAAGCACTTGCACCCCTGGTGGAGGTTGCTCTTAAACTATCGAAAATGCAGGAATACACTAGTCGTTCTGCCCCAACTGTTATTACATAAACATATTCTGTATGGTTTACTTTCTAGAACTAAACAATTGAATAAGTGTACTGTCCTTGCTGGCAGAGATGATGATATCAAGTTTTCAATTCTGCAGTCTTT
>PONTK.9828.3 chr06 37861547-37863697
ATTTCTTATAGAGCTTTTTTTTTCCTTCCTCCTTTGTGTTGTATTTCGAGTGCCTTATCATTAGATCGATACATATATATATCATCGTCTCTTTATTTCTGTTGTACCTGCGCTGGCAGAGTTCTTGGTTGGTGGCTATCTCCGACAGGAGGGAAGGCCATGGGAGTCATTTGAAAAAGAGTGGAACAGATACTTTATCAAATTTCAGTCACGATATTAGTTTGGTATTTGTTGGGTTATGGATAAATGCAAGGGTTGTGGGAAACCGGGAAGAATGGTGAGAGACAGGCTTGTGAATGCTTACCAGTCTTCTCTTCTTCATTCTCCTGTTGTTTCTGTTTGGGATTGTATTGTGCGCAAAATGAGGTATTCCTTCATACCTGAGTGGGTGTAGGTATA…
>PONTK.15170.1 chr10 3113743-3114410
ATCTCAAATACCAAATAACAAGTATCATATAATATAAAATAATTAATATTATATATGGCATTAAAAGTTGTATTTGTTTTGTTCCTTGCAATGCTTTTGTTTACGATCGAAGAATATTAATGCTGAGATTGTTGGAGACTATTTACACTGTGTATTCATGATCGTGATTGCTTTATTAGCCTTCCATGTCAGGTTGGGTGTGGTGCCTATTGTGCTATACATCCATCACTTACTCTTAGTGCTACTGATAACGTAGAAATTCAAACTCGCGTTTGTAATGTTGGATGTTTTCTTGGCCATTGTTACAAATTTCTCATCAATAAATATGATCATGAAAAGTTTGGAAGGTGCATGACAAGTTGCAATGAGAACTATTGTATTAATGACAATGATAATAAT…
>PONTK.4275.1 chr02 44308956-44309479
ATCCAACCAAACAATCTTTTGCCCCTCCATCTCCTTTCAATAATCCAAAATTCCCATAAACAAAACCTTCATCTTGTGAGAGAGAGATAATAGAGATGGATACACCACAGGTAGAGACCATGGACATCTCCGGCAAAAGTTATACCCCAATTGAAGATGAGCAGGATAAAACAGTTGACCAGTGTTGTTCTTGCTTTTACGACTGTATTGATAGCTTGTTGAACTACTTGTGCTGCTATGATTTCTGGCGTGCTTAGGGATACACATCATATAACTACTCTGGTAGTCTTATTTTTCCCAAAAGGGAACTTGTTAGATGAACCAGTTATGTTCTTTCGCTTTTGCACTGCTTAGATCAAAGTTATTTATCCATCTTATATTGTAATTAAAGTTCTAATG…
>PONTK.14266.1 chr09 42940365-42941290
AGGATTGTGTTGGTGCGATTGATGGAACATATATAGAAGGGGAGGTTCCTAAAGCGGTGCAACAAGCATATCGTAATCGCAAAGGAAGAACATCACTACAATTTATGTTCAATTTTTTTATTAAATTAAAGTTAGATGAAACAATTACTTAAGTGGAGAACAAATAACTTTGTAATAATTTATTATGCGATTTTATAATTTTTTGTTTATTTGATAAGATTGAATAAACAATTGAGGCTATTTTAATAGTTTTACAACTTATGAGATTTTT
>PONTK.10371.9 chr06 50737270-50737906
AGGGAAAACTGTTGCTGTGGGGAAAATTACTGCACTGCCTACTGTTGCTGATAGTGCATAAACAGCATAGGCAAACTCAGAAGAGGTAAGTTAAGTTGAGCATACAAGGTTTTCATTGCACCCTGCTAGAGCAGTGGCAACACAAACATGTGGTCCTCCGCAGCATTTATTGGAACAGAAGTTGGTCCTTTGTTCAGATACACACATAAATGTTCATCAGTTTAGTGGAGATGTTTTCCATAGCGTGGTGTTGTTTCTGGTTTTTGTTATTTTCACCCCCATCCGATGATGTATTGTTTTCTAGAATGATATCCAGTATGAGGTTATTTGGTTATACACTTGTGCCATCGTAACTTAAAACAAAATTTTGGCATTGGAACTTTTAGTTCATGCGTGCTG…
>PONTK.17326.2 chr11 42293769-42294914
TCGCAAGGTGAGAGAAATTTCGACTCTCATTTACTTTTAGTATTTTCTAATTCAAGAACAAGACTTCCAACATTTAGTTTTAACTAGAGTAACAGTTTTATTAGCTTTAACTAGAGTCATTGCTTCATGCATGTGTAAAGCACAATGCAGTTTCAAGATTCAATACTCTAAATCAAGAAATAGGAAGCTGGTAAAGATTAGCTTAAATGTTCATTCCACATCTATGAATGCTCTACGATATGCTATCCTAATTTCTATGTTCTATCAATTGGTTTAAAATTGTATATATGTGTCATGATATCTGATAAAGAGAGAACACTAACAGAGACTGAGCACTTAGCATCTCATCGTACAAAGTACAATTAATTGCATGCACGGAGTCTACTTGGAATATTTTTT…
>PONTK.9793.1 chr06 35943727-35961620
TGTGTCAGTTATGTTAGGGTAAAATCAGCAAAGTAGATATACCCAATTGTGAGTCTCTTCCTCTAGATTTCTCTGATTTAACAACAAAATCAGCCCTTCTCCTCTTAGTCTGCTATTGGTATTATTTGGACGTAATCTTGGAGTTTTCTTCTCAAGGGGCGGGGGTACAATTTTATTTTATTTTTAAAAAAAAATGCAGGATGCGGTGGGTACGCTGGTTGGGTTCTGGTGAGGAAGTGAATAAAGGTGGTGCTATATGTCTGCCCAGCCACAAAACACATTTGTGTTAAAAGAAAGGACTCCAAATTTCCCTCAGTACTGCTCATCGCTCATCAAACCTGCTGGTCTATTGGTTTGGCTCTTTTCAACTGCTGTTTATATTAAAAAACACATTCTTAG…
>PONTK.5037.4 chr03 30854489-30856562
ATCTCCAAACGTTTTGCTCTGTCCTCTTGTCCTATTCTCAAATTTGCACTATGGTGGAGTTTACACCTCCGTTCTATCTCAGGTAAGCATCCATCAATCTTGGCGCCATTTGCAAAGTATGCCGACCGTCAAACACCTCCATCTCCGACCGTCTGTTCTCCCCTCCTTTCCTCTTGTTCTTAGCAAGTCTACGATCTCGGGTGTTGCATACACATTACATTCTCCAGACCCTACTTGTGGAATTACAATGGGTATGTTGTTGCATAGTTTGGTTGTTTTCTGTATTGAGTTACAAGGTCTATTTTATATTAATTTGGAAAACAAAATGTTGATACTACTAAAGCTATGAACATTGATGATTATGCAGCTGAAAATAATCCTGTTGAGGTCTCTAATAAT…
>PONTK.5540.6 chr03 47227615-47229539
TTTCCTTTATTTCTATTGTACAATCAGTATTCAATTTTTAGTGTTTTTTTCGACTTTGTTTTTGCTAGTAAGATTATCCTGATCCTGATTGTATTTTTCTATGTTTGGTCATCTTTACAGATTTTTCATGGATCTTGAAGTTTTGTTCCAGAATCCAGGTTTTTCATGTTATCACAAACCTGGATCTGAAACTTTGTTCCTTTTCATGGATACAGATCTAATATATCTCCCACTCTTCAAGGATACATGATTCATAGATCATAATGAATCAGCACAAGAATTACGGTTTATGAAGAAGTGAAGAAAAATGACAGAAGTCAACACCAACAACATGCTGCCCCCAGCATATTATTTCAAGCGGATCATCCTTTGAATCCACACAAATTAGCAAGAACCTCA…
>PONTK.16773.3 chr11 9258561-9265765
AAATTACTGGATCATTGAAATGGCAAATATACATATACTACTATATTCCCTCAACTTGCCAATAATCTGGTCTTTTTTTGTCTCTGTTACTCTCTGCATGTATGTTGGTTGATTTTGCATAAAAATAGAGGCGGTGATGATGATTTCTTTGAATTCTGGGCTAACTGGATCGGTGATGGAGACTATCAGATCCGTATCTTGGCTTAGCAAATCACCAGATGGTTGATGATTTTGCAGCCATGGCGTGGTCGCCTCTCTTTCGTCCTGATCTCTTTGCAGATCTGAGCCTCTAAATCATACTCTTACCATTCCATATTAACTCAATTTTTGGGCTTTTTTTTTTTGGATATTTGAATTTTTTTTATATTTGTGTATTCCTTTAATAAAGTTCAATATTTT…
>PONTK.3920.2 chr02 39289655-39290320
GTCTTCCCGAACGCGAAGTCTGTCGCACCGCTATTCTCACCCGCCGTTGTCACCAGCGAATTATCTGCAACTTCCACCGAGTAATTTTCATGTTACATCTGTTCTATGGTGGTAAAGTGAAAGAAACTTCAGAATGAATTTCGAACTTGGATATTAATTTGTTATGATAAATGAAGATATGTCAGATTCAACGAGGCGGCGATAATGGATGAAGCTCTTTCATCTGATAATAGGACGCAGGCTATTCTCTCTAGAAAGTGATAAAGCTTCAACGAAACTGGTACTAATTGATCTTGAAGACGAGGATGAAAGTTTTTCCTCAATTGTTCTTCTAGATAAGCACATACAAAGGAATGCACATCGATTTTGCATCTTCTCCAAAATTGTCCTAGTACTTAT…
>PONTK.3324.1 chr02 29108003-29123580
GGGGAGCTTTTTGATCTTTGAAGTCTTGGAGGAGTATCTATAGCTAACTTGAGAAGGATTTAGAGATTTTCACCATAGACCTTCTCTGAGTAACCTCCCTTCTGAGCCGAAGGTCTATTGGAAACAACCCATCTACCCCACAAAAGTTGCGTTAAGGTCTGTTGGAAACAACCTCTCTACGACTCTATCCCACAAAGGTAACGTGTTATCATAAAGACAGGATTTTCAGCTATTAATCTCACATATTTCTTCACCGCAGGGCCAGATGATGAAATTTGATGGTCTCAGGGAACTTGGTACTGAGGCTGCTGTTGAGCTGATCCTACACCAAGACTAGGCTTCATAACATGTTGACGAATTAAGGCCCCTGAACTGAGGGTTCGGTTAGTAAAAGGGACG…
>PONTK.2563.1 chr01 85876558-85877967
GTCACTACTGTGTCTATCTTCTCCACTGCACAACACAATACAAGCCATAGAAGACCACTCACAATTCCAACATTCTTATTAGTTTCCTTTTAATCTAAGAACTCAAATCTACTTGGAGTTATATACAGAAAATTGAGTGTTTTTTTTAAAAATCAGATTTTAGGCCGAGGTTTAATTTGAGTTTCACTCAACGATTTTGGCATAGTGAAGAAAAGCAGATATCCATGTAAATGCCAAATGATGAGGAGACATTTGGATGGATGAAATTGTGTAAGGCCATTTGTGGGTGGACAGGCACGTCTACAAGATTTTGACTTCTTCATCTAATGAAGTTTGTACAACTTAGGGAGTATAGATGTTTAATGAGAATCTCTGTTTAATTAAGTTCCTTTTCAATGT…
>PONTK.14900.13 chr09 60182595-60183081
GGATACCCCGGTGGTGGTGGTGGATACCCTGGTGGTGGTGGTGGCGGCTACCCTGGTGGTGGCCGCGGTGGTGGTGGCTACCCTGGCGGCGGTCGTGGTAGAGGCGGATATCCCGGTGGCGGCCGCGGGGGATACCCTGGTGGTGGTCGCGGACGTGGTGGATACCCCGGCGGTGGACGTGGTGGCGGTGGATACCCTGGCGGCGGACGTGGCGGTGGTGGTGGTGTAGGATACTGTCGCAATGGTTGTTGCAACGGCAATAACTATGAGTGCTATAGTTGCTGTTAATTATGGGGAGCAATAAATATTTGTAATGGCAAAGATGTAATACTAGTGATTAAAACTTTTGCTAAATTAATTTAATTTCTACAACTTTTTGTAAGAATTATGAAATTAAAA…
>PONTK.15684.2 chr10 49730497-49732668
GGGGGTGGTGAATATTTTTAGGGTTTCAAATTTTCAAATTTTTATCTACAAAAGGGTTCCACTAGTCATTGATATTCCGGCCGCCACCACCCCGGAATCCGGTGAAGTTCCGACGGCCCAAAAACCCCCCTTTTGTTTTTTTTCTCCTTTTTCCAGCAGCTCATCACCACAACAGCTCCATCAACCCAACGAAAAACAGACCCAAAAACCCCTTTCCCTCACTGTTCTTCACCACCAAGCACCTCTCTGAGCCATCTCCATATTCTCCAGCATAGAGCACACAGCAACCAGATCCTTCCTTCTCCCCTTTCCCACCAGAAAACAACCAAACCATACGCAGACCACCAAAAAATCTCAACAATCCAGCGATTCCGGCAGCAGCTCCGGCGAGGAGCTCAA…
>PONTK.12859.5 chr08 37742710-37743479
AGCCAAACCTCTCTCTCGCAAGGGCAATGGAACCCCAGGATGGGACAAACTCAGAGGCTGTGCAGGAGGCTGCAATAAGGCATGTTGAGTCTGGAATCAACAGCTTGATTTTGGGTAGACATCCAAAGATTGGTGTGTTTCGAAGCTTGTGCGGTTGTGAAAATGCCTGTTGAAAGATGATATAGTTGGGATGTTTGGATTAGTCTCCAAACTCACATTTTAAAGTGAGAAGATGTTGCAGATTATGGTGTGTGTGGATTTGTCTTCAAGACCCCAATTTGGAGTTGGATGAAGGAGTTTTAGAGATGAGAATTCGTGCCTTTCTAACCCCCCCTCAAAATGCAAAAAATTAAAAAATTTTAAGTATAAAAATGATGAGGAAAAGGAGCTGTGAAGTTA…
>PONTK.9550.2 chr06 6382524-6388715
AAACTAGACTATGCATCTTCCAATCTCTAGAGATGAAGATACCGCAGCCCTAAATCGCAGATCGATTCGAGCTCCTCGTCTGGCCTGAGGCAGCTTTCGCAGCTCCGGCTGATTGTCATCGAGTCGATGTGGTGTTGTAACGTTGCCGGGCTTGAGAGAAATCCTCAGAAGCATTCAAAACTCTCACGAACTCCATGGATTCAACATCAATGAAGACTTCTTCAGCTCCACCAACTTCTTCTACCATTGCTCCTTGAGATAAGACCAATCTTACAAATTGTACACTTAGATCGACCTTTTATTAAAGTTTATATAGAACATTGTCCTAATTTGTGCAGCCTGAGCTTCAAGTAGCTGATACCACTGCCTCAAACTAAGGAAGATCCTTACAAACTTCAT…
>PONTK.18032.2 chr12 22637484-22643256
CCAAAACGTTGAAACCGTAGCCCCCTTTACCCATCTCTCTCCTTCGTCATATGGCATACAATGGCAAGTGTCTCGTGCCTTTTCCGGCCATTTAGGGCAATAGCCTTAATGGTTCTTATTTTCTCCGACTATCCGCAAAGGCAAAGCTTCTCCACTCCTCCCTTCTTGCAATTCTTTGAATTGCATCAGAATACCTTAGTGTGGTTTGTTGAATTCTAAAACTAAAGCAAGTTCTTTGCTTGTTTATGTAGGAATGTCGATTTGTTGGAAAAAAGTTGTAACATTTTTCTCTCGTGTTGTTGAGTTTCATTCTTTTGTGGTCGAAGGCTGTTGCGGTCAAGGTCCTCAACTAAAGTCTCAAAAGTTGTTCTAATAAAGATTATGGCAGAAATTGGTTCA…
>PONTK.13132.1 chr08 48543402-48545249
AAATTTCAAACCCTCATAACTCTCTCATCTCTCAACCGATTTGGGCGATTCAAAAGGCAAAGTTGTGAGATTTTTCGAGGAAAACGTGTTGGTGAGCTCGGATAGTGATTTGGAGTCCCCGTTTGAGCGGGGCAGCGTTTCGAGACCGTTCGGAAAGGGAAAGCTCCGAAGGAGTGATTTTGGAGCGCGTGTGATCGGCCTACAGGTCCGGGCACTAGTAGCCAGCGTTGATCGAGCTTGGAGCAGATTGTTCCGGAGACGGGAGTGAGCACACCACGTTTTGTACTATTTCAGTCTCCATCTGTATATATAGACTTGTCTTTTACCTTTCGAGACAGTCCAGTCTCTGTTGTCCACTTTTGGGACTTGTACTCATTTTGTTAGTAGCTCTGTACTAGT…
>PONTK.15363.1 chr10 18061907-18064124
ATTCTCCTCTTTGTCACGAGAACAGTGCCGCAGACCCCTTGGGTCGTTTTCTATTTCCGGCGAAATCGCCACCTCCTCCATCTTCGTCCAGCAGGCTCCTGAGAAACCCCGTGCCGCCTGCTCGCCGCCTCTTCTTGAAACCCCGAGCCCCTCTTCTTCCCCTCCATTCTCTCTTCTCCAGCGAAGATGGAAGCAAGCGAGGACCAAGTGAGCTCCTCATCTCCTTTGCTCCGGCGAGAACAGCCCCGAGCCACCAGCGAGACCCTTCTCCTCTCTTTTGCTTCGGCAAGAGCAGCCAACAGTCGCTGGCAAATTGGACCAACAACCATCATCAACCGGAGCGCTGCTCTGACCAGCAAGCCCTAGCGTCGTTCCTCACATTTTACGGTGAGGACGGCA…
>PONTK.16773.5 chr11 9258568-9265766
GAAATTACTGGATCATTGAAATGGCAAATATACATATACTACTATATTCCCTCAACTTGCCAATAATCTGGTCTTTTTTTGTCTCTGTTACTCTCTGCATGTATGTTGGTTGATTTTGCATAAAAATAGAGGCGGTGATGATGATTTCTTTGAATTCTGGGCTAACTGGATCGGTGATGGAGACTATCAGATCCGTATCTTGGCTTAGCAAATCACCAGATGGTTGATGATTTTGCAGCCATGGCGTGGTCGCCTCTCTTTCGTCCTGATCTCTTTGCAGATCTGAGCCTCTAAATCATACTCTTACCATTCCATATTAACTCAATTTTTGGGCTTTTTTTTTTTGGATATTTGAATTTTTTTTATATTTGTGTATTCCTTTAATAAAGTTCAATATTT…
>PONTK.8436.3 chr05 5657477-5659500
TGGGGGTAAATTATTTTTTTTAGGAAGAGGTAAGAATTTTCAAAAGGGAAACCCTAAATTTTGTTCCTTTTCTTCTCTAAAAGAAGAGCAGCCGCACCCTCTTTTCTCATACAACAGCTCTCTAACCACCACAAGAACAACGCCATTTCTGGCAAAACCAAATCTGGACCACCGCTCGTTTCCCTATCACCTTCGCCATTTCCGGTGAAATCGAACCCCCTAAACCCAGCAAACAACAACGGCTAAACCTCTCCGGCGAAATCGCAACACCCACACGTGCTCCTAACTCGCACGACCAAACGAGCTCCACCAGCTCACTGTTGGAGATCGAACCAGACCCTTTCCTCTTCCCCCTTCACGATTTCTTTTCTACTTTTGCAGGTTATCAGCGAGTTTCAC…
>PONTK.224.1 chr00 21144413-21144814
ATTGGCATTGCTCCATGGTTTGAACCTAGCAAAGGAAAAATAAAGTAAAACAGTTGCTGGTGGAAACTGACTCTCAGGTCACTAATCCAGCAGATGGAGGAGGCATCTCTGCAACACATTCAGAGGGAGGCTAACTGATCAGTGGCGGACCTACTAGCAGATTACGGAAGGACAACAAAGGATCCAAATATGAATATAAACCAGCTTAGCCTTTTTGATGCATCTCCTTCCTTTATATTAAAAACTCTCAAAAGAGATTCTACTGGAACTACATCGCTTAGATCAATTCCTTTTTTGTAATGGATAAACCTTATATTAAATAAATAAAATCCTTTC
>PONTK.18359.1 chr12 55266321-55277537
ATTTATTTTCACATCTGCCTCATAAGTTTATTTCATATACAAATTCTAGGGCGGATCAAATTTGAAAGAAAATCGAGCGTATAAATTTTGATTTATACGTATTATATGCACATTCTATACAACTATAATACATGTTCAATTTTTTATCACTATTGTTACACCAGCACAATTCCGGAGAAAAATCAAGTCTTACCGGAGATTCTACCGGAGAAGAGAACGATACACGGCGTTATTCCTATTTCGTGCAGCTTTAAAGATATGAAGGATTCTATCAACAACCCTAAAAGGGCAATCTTTTGGGTTTTGAACCTTAAAAGCTGTAGCCTCCTCAAACCAGCCAACTGTTGCATAGGCCTCAGCTCGAGTGATCAACAAATAAACTGTTTTTACTGAACCAAA…
>PONTK.14048.1 chr09 8893672-8894258
TACCTCACTTGAATTTTCAGTGGGTTTTTTAAATTTATTTAAATTTGTGAACTTTGTCTCCCTTCACTCTAGTGTATTTTTTAAAAATATAGTATGATAATTTAAACGAGTTACTTGTGTTTAGCCTATGAATTTGTTCAGCGTTAGAAATTTTTAGAAACTTTTAAAAAAATATGATTCATGATTTTTTTTTTGTTTGCAGACAAAGCTCAAGGTCTATATCCTTAGAAAAGAAGGATTGGCAATTTTACTGTGGAATTTCAGTACATTGAAAAATTGAATGAAGAGTAAAGTTATTAGATAAGTTGGCTACATTAGCATATAAGGAGTAACATTTTTATTTTCTTATTGACGACTAACATTATGTACTTCCGTTAGGATCATATAAGAATCTTTAAT…
>PONTK.6302.4 chr03 59279594-59285932
CCTAAGGTATTATGGCCTATCTACTCGATTCTCGATGGCTAACGGCTCAAGCAAAGCTATAAGCTAGAAATTGTACAAAATATGAAAGAAATGAAGATGGAATATTATTAGGGCATGATTTAAGGAGTGCAGTTTTGATGCAGAACAATGCAAGTAATGAAAACAATTAATAAACAGCCGAGCCGGTCATTTTTGTATGTAGCCTCTCCCCAGGCGCGGCGCTCTCTCAGGTTAGGGTTCTTCAGGCGGCTTCAAATTAGCAGAACCAAAAAATGGTACTCTAATTAATTAGATGAACTTATCTATCATCTGTAGCATAGTTTAGCATCTGATTCTTTCTTGTTTTTTTCTCATCACATCAGAAAAATAGAGTTCCAAATTAAATTCTATAGGCATATA…
>PONTK.10531.1 chr06 53223996-53225516
AGCGGGGCAGCGTTTCGAGACCATTCGAAAAGGGAAAGCTCCGAAGGAGTGATTTTGGAGCGCGTGTGATCGGCCTACAGGTCCGGGCACTAGTAGCCAGCGTTGATCGAGCTTGGAGCAGACTGATCCGGAGACGGGAGTGAGCACACGACGTTTTGTACTATTTCAGTCTCCATCTGTATATATAGACTTGTCTTTTACCTTTCGAGACAGTCCAGTCTCTGTTGTCCACTTTTGGGACTTGTACTCATTTTGTTAGTAGCTCTGTACTAGTGACTTCCAGGTTCTGGGAGGGATCTTTATTTGTATGTATGTTTTGGTTTGCTTCCGCCTGTTTA
>PONTK.15731.2 chr10 51326570-51330292
GAGCTCATTTGAATTAGGGAAAATAGGCAGATTGAAGTAAAGCACGCCGGCGACAACTTGGATTATCACTTTAATAGAAACCTATGCAATGATTTACTTACCAGAGGTACTGTACATGCGACAGCTCCCTTTATGTGAGCCAATTAAAGCACCCTTCAACAATGGAAAAACAAAAACATATCAGTAAAAGTTGGATATATAACTACCTCGCCATCAGGAGAGTAGCAAGTAGCAGTAACCATTTCATGAAGATCTGTCCAGTCCACAACTTTCCGATCAGATACATTCCAAATTCGAACTTTTCCATCCAGTGAACCGCTGATAAAGTGGTCGTCATCTACTGGATTGAAGTGTATGCAGGTCACTGCCGCACAGAGATTCATCAGATGTAAAAATGTG…
>PONTK.960.1 chr01 45412801-45417616
CTTCCTAAATTCGCAGCATTCTCTCAACTCTGCCTTCTACTTCGCACCTCTTCAATGGCGAATCCATCTGCTCCTTAGTTTATCTTCTTTGTCTGCGCACTTTAACTCTCTCTCTCCAGCTTTGCTGAACGTCTCTGCTTGTTTCCGACGCGCCGCGCAACTAATTGTTCATCGTTTAACTTTCTATCCTCCTAGTTATAATCTGTCTCTGAACCTTTGCTTACGATTTTGGTTTCTTTCCAACGACCTGCACAGATTGCCTCCTATTGAACCAGACAAATACCAGTGATATACAACAGCCTGCTGGGTTTGCACCAGCCTCTTCATTATCACCGCCTTAGAAAGCTTCATTCAAATGCTGGCCCAAACCATATATGCATGTTAGCCACTCCAGCAGAT…
>PONTK.14196.1 chr09 29906350-29908348
AGTTTTGTCCCATTTTATAAGAGTGAGAGTTAGGGCTTTTGAGTGAAGAAGAGAAGAAGAAGAGAAGAAGAGGAGAAAGAAGAGATCAAGCAAGCTTCCGTCGTGGATATCGTCGGGGGTGATCCCTACTAGACACAGGTACCCCGGATCAGCATCCAGCACGCCGTTGATCCAGCTGAGCACTCCAGAGTCAGTGGTGAGCCTCCTTGCTTTCCGGAGGACTCAGATATTTTATTTCTCTTAGTTTTGCGTTATCAGGATGTTGCGGGGTCTGTCCCAACATCCATCTCAGTATTTTTAGAGGCTTCATAGAAAGTCAGTCAGTTAGTATTGAGTCTCTCATCTATGTATATATATAATATTCTATTTTGAGACTCGAGTAGCCTTTTTGGCCAGATT
>PONTK.6634.1 chr04 2160880-2161651
ATTCTTTCTTCTTCCTACAACAAAAAAAAATGTTCACTAAACATCTCCCACTCTTACTTCTATTCTTGTCACTATTTCTCAACTTCATGGTATCAACCTTCGGTCAAGTGTGTCCATATCCATGTTACCCTCCACCGACCGGCCCCGTAAACAACCCTCCGGTGGCTATAACCCCACCATATCCACCACAAGGGTCTAATTATAACAATTATCCACCACCAAGTGGTGGCGGTGGTGGCAGTGGTGGTGGTGGTTATAATAATTTCCCAAATTACCCTCCACCAAATAATGGCTATGCTAATGGTTTAGTGCCACCACCTCCTGATCCAATATTACCTTGGTGGCCTTATCATTATAGAAATCGTCCTGATCAATTCTCTTCATCAAATTCAATTCAAG…
>PONTK.13331.4 chr08 52481460-52486961
GTGGACTCGAAATTCGCCGTCTTTCGAGCTTCGCCGGAGCCATGGAAGCATTAGCAAAGCTGGAGAGACTCCAGACTGACTCCTCCAGCGCATCCATTCACTATCGCTGCAAAAGAAACGTTCTGTGAGGCTGGATCCTGAGGAGATATCAGCAAAGCTGACTGGTTATGAAAACACAACGCAGTCACATGTATTGGCATGAGGACCTACATACCGGTGATTTTGGATGAAGCAATCACCAACCTCAATCCTGACTTCTTCTGGTTTGGAGTTGATGAGATTGATCTTAAACTGGGGATCAGAATTCATCAATTTCGTGAAACCATTCATTGTCAACTGTAGTGAAAAATCCCCTCAATTAGTTTCCAGGCTGTGTGACGTGATTGTGATTCGTCAATA…
>PONTK.6302.3 chr03 59265723-59285923
TTATGGCCTATCTACTCGATTCTCGATGGCTAACGGCTCAAGCAAAGCTATAAGCTAGAAATTGTACAAAATATGAAAGAAATGAAGATGGAATATTATTAGGGCATGATTTAAGGAGTGCAGTTTTGATGCAGAACAATGCAAGTAATGAAAACAATTAATAAACAGCCGAGCCGGTCATTTTTGTATGTAGCCTCTCCCCAGGCGCGGCGCTCTCTCAGGATAACTCGCAGTCGCTACAACTTCTGTCCTTTGGGCGAGCACTTTGTGCGCGTTGGGTAAACCCCATTGTATAATAGCCTGCAAACCACACAGAAAATGTAAACCGCACTAGGCAAGCCCTATGCGATGGATTCGACTCAAAAGACATTGAGGGGGATCGATCACAGTCCACCCTCC…
>PONTK.874.1 chr01 30498062-30499441
GCTTATGAATAGACACGTAGCAATTCCTTCATCTCTCCTCTGCTACTATGTTGCTCTCTATCTCCTCTGTTTAAAAACAAAACAAAGAGCAAGGAATTGCAGAGAAGATTGTTGCTACTATGGTGCTCTTCTCTGTTTTTTCTGCGTCTGATATTTTATCAGTGCATGCAGGGCTGGTACTAATTTCCTGAAACAATGACACTAGGAAAGAAACTTGCTGATCCTTTTAATTTGAGTGTTCTATAAAATAGAACAACTAAGCACAACTGCATTTATGTGATAATAGGATATATTAAATAGAATTGTTGGTTTCGGATCGTGAAAGAATATTATTATAT
>PONTK.11688.3 chr07 45334520-45335385
GGGACTTGGGCTTCTACCCTTTGCATTACAAATGGGCCATTTAGGCCCAACGTTTTCCTTTATCAAGTCAACCAGCTTAAAGTCGACGAACAGGTCTCAAAAAGTATAAAAAGAGGTTGTATACAAGATGTATACAGCTGTATACACTTATATACAGGTAAAAAATGTAGGAATACAGGGATGGGACGAAGTATATGTGTTTGGAAGCAAGAAATACATGAAAAGAGCTGATATACATGCCGATATACACTGATATACATGAGCTGTATACCAAAAACGGGTTTTGTTTAAACCCCAAAAAACACGAATTTGGCCCAAAAGGAGGCCCAAATTCATTTTCTCCCTTACTCTTTAATTATTTAATTGTGATTATTTATTGTTTGTTGTTTAACTCTAACT…
>PONTK.681.1 chr01 4563173-4567878
GGGGGCAAGAGGAGAACAGCATAAAGCGGCGTCGAACGAAACTAAATCGAAAAGGCGTCTTCAGATTGGAAAGGTTCGGAAGCATTGAGGAAAGGTAAAGTATTGGAGAAGTAGCTTGCTTGCTTGACTTCGGTTCTTCGGTGGAGGGTTCGGAGATTTCAGTTCCAATCTTGAGGCTAGATTTCTAAGGAGCAAAGGAGTTGAAGATTTGGTGAGTCCTCATAGCTTCGAGGACAAAAGCCACTATTTCCTTTATGTCTTTTATTTTCATGTTTTGATAATATTGTATGGGCTATGTCCCAAGAGTTTGTTCAAAAGTTGTATTAGATGGTTTGAGACAAAGTGTAGTAAAGACTTCCGTTTGATTTTACAAAAGACTTCGATTGTATGGATAAAGTT…
>PONTK.16883.3 chr11 15392437-15392923
ATCATTCCAAAGCTGCAATGGGATACCTAGGATATGCATCCAGAACCACTCGAAGTTAGTTTCTGGAAAAGCTCATGCCGTTGGTGTCCACCATTCTAAAAGCAGAAGATCTGCAGATTGTGGATGCCCATCCATGAATTTTCCACCCAGCTCCTAACCTCACTTCTAGTGGGTATCTCGACGCATTCTTGGAATCTTCCCGCCAAACACCTACTAAGGGGTCCTTTTTCTCCTTCATAGAAAGCCGCCAAAGTCAAGCCCTGTTCTCCAGCCCTCCATTTGTTTTTTTGTATTATTTCTTTATAACTATCCTTTCCCCTAAGTCCCATAGAAGTGAGACCTCATTGCTCTGTAATAGAGACTTGTACTCTTGCCTTTTGATTTATGAATTTGTCTAAC…
>PONTK.17751.1 chr12 4463610-4466802
AATCACTCACTCTTCTGTTCTGATCTAGGGTTTTACAGCTTTCACTTACTCCATAAGAAGCAAGGGTGTCTTTCAAAATGACATACATTTGCATTGAAGGTTGGCCATATGTATAGCGATTCTCCGTGCCTTTCAAGCTTTCTTCTCGTATTGATTACGGCCTCGAACAAATTGCTACATCCACCAATTATTATGTTTCCTAATTCACCAAAGAAGATGCAGCTGATAGATGTAAATTTAGAGTTTGAGACGTAGCAACAGAAAAATTCTATTGGAAGGCTTGTTAGTTGTAAATTATACTGATGTATTAAAACCTATGTCAGAATGTAACTGGCTCCATATTTATTTGAAAGTTGTAAATTTTAACCAAAATTGAAAGGTAAATGTAATGCAAATTTA…
>PONTK.988.1 chr01 50452071-50538731
CCATTTTAAGAGATAAATAGTTAGGGTTCTTGAGAGTGAAGAAGAGAAGAAGAAGAGAAGAAGAGGAGAAGAAGAGGAGAAAGAGGAGATCAACAAGTTTCCATCGTGGATTTTTCATCGGGGTGATCCCTATCAAGATATAGGTACCCCGGCTCAGCATCCTACACGTCGTTGATCCAGCTGAGCACTCCAGAGTCAGTGGTGAGCCTCCTTGCATTCCGGAGGACTCAATTATTTTGTGTACTTAGTTTTGTTCTATTAGGATGTTGCGGGGTCTGTCCCAACATCCATATCAGTATATTAGAGGCTTCATAGACAGTCAGTCAGTTAGTTTTGAGTCTCTCATCTATGTTTATATGTAAATATTCTATTTTGAGATTTGAGTTGCCTTTGTGGCCA…
>PONTK.5592.1 chr03 48406883-48407500
GCTGTGAATAAGCTAGGAGTATGGGGTCTCTGTACTCGTGGTCTTCCCCTTCGTATATTCATGATTGGAACACTCACTGGAGCTCAATGGGGAATCTATGATTCTTTCAAAGTTTTTGTTGGCCTGCCAACCACCGGTGGTGCTCCTCCTCCAGCTCAGAAATGAAGAACACATTGATGATTGCACGTAAGAGATAGAAGGGAACTGGAAATTCTTTCAATTCAAAGTTTTGACGTTTGATATATGGTAGTATTAGTTTTAGAGGATGTATCATCCTCAGCATTATTGGGTTTCAAGTATTACTTTGTCTGTAAATTCACGTTTTCTGGATTTACAATAATATGTCAAATTCATAATGAGAGCATGTTGCTTCTCCACTTTATGGTTCTCATGTTATGA…
>PONTK.8659.1 chr05 11560173-11564575
AAGCAAATGAAAATTGGTAGGATCTTCTCAAATCCGTTCTTCTTCTTTTTACTCAAACCGGAAAAAGTAGACACAAGTCTCTGCTATTTTCATCTTTTCAGCAGGCTATCGCCATTTTTAGGAGGTCGATGCTTCCTCTGAGTAAGCGGCTCGTATTGTTATTCTTCATTCTAGAATTAACTGGTTGCAACTACTATTTGGTCTGTGTTAGCTTTTTGGATGGTTCCGATGCAATCACTTGATCAAGATGGCTAGAAGCTTATGGGAAGACACACAAGTCCGCTTCCTAAGTCATTTTTCTTTGACAACAACATTTCAGCTCATACAAGTTGTTATGAAAAGATATATTCGATTTAGTCAAGACGACTGATTGATAGAGGTGGTCATTTGGTCTGCAAT…
>PONTK.3681.1 chr02 35685904-35687298
CATAATTGTCTGCTTCTTCCTCATTTCGTATAACTCTTCTTCTCGATTCCTTTTTAATATGATTGTAGTCAGGGGCGAATCCAGGTTGTCAGCTGATTGATCTGGATACCTTATTGTGCATTGATACAAATTTCATCAGCTTCATCTTTACAGCTTTATTGCTGCTTTGAGTTTCTCCCTTGGTGACTCGAACCCAAAATCTTAGGGTTGGAACTGAGGAGTGATCACCATCCGAGCAACTCTCTCTTGTCGAAATGGTGGCAGATCAAGATCTGATTTTTCTTTGGAATTGACAAATTGACTTAGAATTTATTGAATTCTAACAACTCTTATGTATGCATACAGGACTCAGGAGTGGATGAGTATGCAGGCCCTGAAGGCAGGGGAAGATTCAGAGAT…
>PONTK.7689.3 chr04 65580001-65580627
AGGAACGAAGCTGAAGGACTTTGTGGCAACTTTGAGTTCAGACTCCAACATTCAATCTGAGGTTGCCAAGCTAAGGCAGGATGTTGAGGACTACGCCAAACAATTTCCTACTGTTGGTTTCGAGAAAGAAACAATGAAATACAAGAATTGAGCTCGGATCTAGTGTTGAGGCTCGAGTCAGAAGACATTTTTCTCCAATGAAGTTAGAACATTGTCTTTTTGAATTCACTTGCAGTGCGCGGAAAAGAGTTACATGGATCACATTTCATTACATTTGTATAATTTTTCAAATCAAAGTCACCATCAGATGTAATTTTATGATACTTTCACATGATGTATAACAAGAAAAGGGATAAGATCTTAT
>PONTK.11531.2 chr07 41069244-41071206
GGGACAGATTTTTGGAGACTTGAGAGTACCCCTAAAAAGGTTTGGGAATTCTCGGTTCAATAGTTTAAAATTTTGTGGTCTTTCGAGTTGAAAGAGGTGGTGGAATCGTCTCCGTCAAACTCGTCGTTCCGGTTCGCTGCCCAGAACCAGAAATGAACATCGGCAGGCAGCAGCTTAAGAAAGCTGAAATGAAACATTCTTGGGTTCAAACCCAAATGCATCAGTGGCAGCAACTATCAGCAACATATTGCGGTGGTCAAATTGGCTAAAAGTTAGGCCTAAGGCCTAGTTTTCTCATTTTGCTTTATTCTCGTACCTCCTAGTTTTATCTCATCTTATTTCTCTTATTGTATTATTGCGATATTTGACTCTTAATTAACTTAGATGAATCCTTTGGAG…
>PONTK.3487.1 chr02 32369395-32410628
ACTTGCATGGAGTCGCTGGTACTCAAGGTTTAGGACTTTTAGCTGGTTTCAAACTAGAGAGGTGAATCGTGATATCTCACTTGTCAACAAGCAGTGGAACATTTTGAAAGACGAATATTGTATTCCTGGGAGGTGGTGGGTTGAGAAGTGCAAAGGGATGGTTCAACAAGAAGATGGATCTTGGCTTATGTTAGATCGCGATGAGTATGAGTTCTAAGGGAGCTAAATCATGTGGCTTTGTTCTCTTTCGTGTAATGTTTGAATAAAAGGTTTTCGAGGGCTGTTTGGAAAAATCACATCCTATATTATAGTATTATATAGGAGTATTTATGTATGTAACTATGTACTATGGTTCCTCTTATCGCAGAGGATAAATTTGTATGTTGATCTATTTCTTTT…
>PONTK.18131.1 chr12 43742705-43745573
ATTCCAACAGAATGCGCAGTACGCTCGACTTCAGCAATGGTCACCTAGAAAAGAACGAACCCATTCCCAAATTTTTGCCTCTTCAATTCCCCTTTTCTCCTTCAATTCGTACCTTTAAGCGTGCCTAGCACGAGCTCGAGGATAACTGGAGGTTTCCAGAACGTTCCCAGCAACATTATCCTCTCAATGTCCTTTCCTTTTGCCAATTTTCGTTCAAAAATGGTACGAATTTGTACACTACCTAGTTGGCAATCCTTATCCGCTTAAGAATTTTGAAAAAAATGCCCAATTCTCACATCGTTTCCCCCCTCAATTTCAACCCAAAAGTTGTCCTATATAAACTCCTCCCTTCTGCTGTTCATAGTGGCGTTTTGAGACCTGAGAGTACCCCTAAAAAGG…
>PONTK.8192.1 chr05 706500-707428
GGGCTACTGCGATTGGTTTTTCAGCTGGTCATGGGATTATTGGGAGAAGTGATGGACTGGTCTACATGTGGGAGCTAACTACAGGGAAAAGGCACCAAACTCTGCATCACTTCAAAGATGCAGCTGTGTCATCCATTGTCTCTGATAATTCTAGTCATCGTGCAGTGGCCGTAGCCAGCGATGGAGGTCAGTTGCTGGTATATTTGCCATCTTGACTGGCTTTGTTTATATTGAATGAGTAACTTTTAGATGGATGCCAAAGAAATGCAGTTTTGGTAGGCCAAACCTCTTTGTAGATCTGTAAAGTAGTATATTTTTGTGATTTTTAATAGATCCAATCCAAGTACAATCATAGATTGTAAATAACAGATTAAATTTGGATTTTAAATAATGAAAATT…
>PONTK.13550.11 chr08 55951913-55959365
GTGTTCGAGCTCCCGTCGAACACTGATGGGGAGCTCCGCCCCTCTCAACCCCCGTCATCTCCGGTGAAATTCCGGTGTTAGAGCTCCCGGAGAACACTGATTGGGAGCTCCGCCGTCTCCGCTGAAAAACTTGGTTGATGAACAGTCACCGATTGGCTTGTCCATTTCATCAGTTTTCATCGGGAGTTCAGTTCACATAAATTAGGTATTTCCCATCCATTTAATAATATTGGGGCAAATGGTAGGAAAATACCTAATTTATGTGAATCGAGCTCCCGGCAAACACTGATAAGATGGAGAAGCACACTGCTGCTTCTTCATCAACCTACTTTTTCAGCAGCAACAGGCGAAGTTCCAGTGAACACTGATAAGCAGCACACTGTGAGAGTCATGTTTGGT…
>PONTK.3324.3 chr02 29108015-29123412
GATCTTTGAAGTCTTGGAGGAGTATCTATAGCTAACTTGAGAAGGATTTAGAGATTTTCACCATAGACCTTCTCTGAGTAACCTCCCTTCTGAGCCGAAGGTCTATTGGAAACAACCCATCTACCCCACAAAAGTTGCGTTAAGGTCTGTTGGAAACAACCTCTCTACGACTCTATCCCACAAAGGTAACGTGTTATCATAAAGACAGGATTTTCAGCTATTAATCTCACATATTTCTTCACCGCAGGGCCAGATGATGAAATTTGATGGTCTCAGGGAACTTGGTACTGAGGCTGCTGTTGAGCTGATCCTACACCAAGACTAGGCTTCATAACATGTTGACGAATTAAGGCCCCTGAACTGAGGGTTCGGTTAGTAAAAGGGACGACTTTGTCTCCC…
>PONTK.14899.6 chr09 60167397-60172913
GCGGTAAACGTTGATGGACATTATTATGGAGGCGGCTATGGTAAGGGCCATGGAAAACCTAAGAAATGTTATAGTTGCTGCAAGAAATACAAATATGGATGCAAAAAATACTGCTGCTCTTATGAAGAATATAATATGTGGCTGCCCAGACTCACAACTAAATAATTAATTGTGTGTATTATTATTGTAAACTTTTGAAATTAAGTGACAAGATAATAATAATCTTGTTACTTAAGACCCTTTGCTTGTAACAAGTATGAATAAAGCCATTCATTTACTATGAATGGTTGGTCATGATGTAATGTTTTGTTGTACAATATATCATATTGTGTTAAAAAATGTTTCCCTAATGTT
>PONTK.12473.1 chr08 3587201-3587673
GGGGTATAACTGCCATGACGACAAGGAACTGAAAGATGCTTTGCGCTTTTGCTGATTCAACTGTTTATCACCGTTGAAGGCTGTGGTGGGTTGGTAAGGTTCCTTCCACCTTGAACTAAAGGTCTCAAACTCGAGTTTTGGAAACATGGAACGTCTTGGTAGGAAGCACTTTACTCCCCTCCTAGCGTACCTTTCCAGCACGCTCGGGTTAGTCTGCTGGATTTTCTCCATGTTCAGAGAAGGAATAATTACAGTTTAGTCTATCATGTAATTGTAGATTATATAATTTTATGTAGTATAGATTAATATTCTCCTGCATCTGGTTGTGGCTTTTCTCTAATGACCTATCATTAGAGAAAGAAACATAAAGTTTAATTTCTATTTAGTATAAGGTATAGG…
>PONTK.1279.1 chr01 64764669-64768687
GGATGCAAACAGGCTTATGGGTAGGAATCGGGTCGGATCATTTCTCAACCGCATCGTGGAATTGAGAAATAAAATAGGGGTCAGATTATTATGGCTTTGAGCAATCAGTGTGATTGATTGATAGAGAGAGCAGTAGAAGAAAATTGGTGTGTTGATCAAAGAGATTTAAACATGTCGTTGATGAAGGGAGAGCCATTGGTGAGGAAGATTGCGCTGATAGCTAAGTACGCAGTGTTTCCGGGAGCTATGGCTGCTGCCGTGATCTATTCTCCTCCGACTTATGCTTCTTATTATAAGCCCCAATCTTCTTCTTCAAAATAATCTGGGGATACCCTTTTGTTTTCCTCATGGGATTCTTTTTGACTTGCTGAATGCTTCTGGTTGCAATAGTTTACTGAA…
>PONTK.5036.1 chr03 30238682-30262099
AGTGGGGAAGCATTTGGAGACCGTTCGGAGGGGAAAAGCTACGGTACCGTGAGTTGGAGCACGCGTGATCGGCTTTCAGGTCCGAGCACTAGTAGCCAGCGTTGATCGATCTTGGAGTAGACTTATCCGGAGACGGGGGTGAGCACACGGCGTTTTGTACTATTTCAGTCTCCATCTGTATATATAGACTTGTCTTTTTCCTTTCGAGACAGTCCAGTCTCTGTTGTCCAGTTTTGGGACTTATACTCATTTTGTAGTAGCTCTGTACTAGTGACTTCCAGGTTCTGGGAGGGATCTTTATTTGTATATATGTTTTGGGTTG
>PONTK.7676.6 chr04 65207963-65208383
GCAGGAAACTCTAGTTGGTTTTGGAAATGCTTCCAAAACTGAGGTCGTCATTCCTGCAAACTTTGACTAGTTGACTGCCTGTAAATTGTTGTTGTAACATACCCATTTCCTTTCTGGAGAGACGCTACTATTTCAAACTGACCCTGTTAAATTTGGAATGGTTGCCGTTGATGTGTAAAATTTGATGACTGTAAAAATGAGCAAGTAAAGATTATTGGTGCCTAACCAATACATACGAAAGTGTGATTCATTGTGTCCTGTACATCGTAAGCTAGTTGGAATTCTACACTTTGTGGTTGTATATATATATATATGTGTGTGTCGTTTGACTGTGTATATTGTAACAGCT
>PONTK.1309.5 chr01 65364142-65368717
AAATTAAACTTAAAATCGTTAAAAAAAACTTATCAAAGAAATTAAAATAGAGTGATTTTGAAGTTTAAGTGAATTGAGAAATGGGGAAGTACGTAGAACTATTGGATGCTGGAATTAGAATTGCAGCTAGGTTCAATTCTCACTGTCCCCAAACATCGCGAATGTATTATCATCCTCCCACTCCTAGCAAGCTTGATGAACAACAATACTCCGATGACCACGATCTCCACCACCATAATTACGATGTTTCTAGAGGCGGCACGACTGGTGGAGGCTCATCTGCGATGATGGGTTTATTTTTGTCAAAGAGGATTTATTGACACTAGTGATCATTTCATTCTTTATACTCACTAATTTTGTTCTTTATTTATTGCTAATTGTAATTAATTACAAGG
>PONTK.5461.10 chr03 46175469-46176468
CAGGAATGCAGGGATTTCATCAGGCTCTAGAAGATAGTAAGTATTAATGAAGATTTTGGACAATGGGGCAAATATTGGATGCTGACGAGTATGGTAGGGCATATATTGGATGCTGACGAGTATGGCAGGGCATATATTGGACGCTGATAGGTGTGGAGGACAGATTTTGGATGCTGATAGGTAGGTGTGGCAGGACAGTTATTGGATGCTGATGGGTATGGCTGATCATTTAAATTTGAAATTATCCAGAGGGATAAATTTTAATTATTCAAATTGGAATGTACTGTAATGTTCCCTTTCACATATCAAGTGGAAACAATTGTTCAATCTTAGTATGCATCCT
>PONTK.15330.2 chr10 14049672-14050996
AACACGCGTCCCTTCAGGCTTCCATCTTCCTCCACCTTGGTTGCTTCCTGTTCTGCTCGCTGAAGTTTACCGCTTTGCTTCTGCTTGATGTCGCTTTTTCAATTCAGATTAGTACTAGCTAACATCAGATAGGCACAATGGCAACTCTATTTGGCAATGACGTCTTGAAGTTCAAGAATCTAAAGCGTCTACTTCCATGAAAGATTTTCTAAAGTATCTATCTCCTAAAGTTTGATCGTCCACCAACTGAACAGGTAAATTGTTGAAGATGCAACAAAATCTGGACCAAGGATAGTTTCATCATTTGGTGTCCTTTTGGGTTTTCGCGTGATTTAAACACAGTAGCAACTCACGCTCTTCCCACTGACAATTACCAAGGAGAAAAAATGGGCACTCCTT…
>PONTK.9843.1 chr06 38161197-38161774
CCTTTCATTTTCATTTCCCCTTTTTCCGCTCCTCTGTCTCTATCTTCACTCTTCATTGTCTCCATCTTCTCTTGCTTTGGATAATCAATGTGATGTTATTGGCCTCCTTGACTGCTGTTTCAACAAACAAGATTGGTTTGTGACAGAGTGCATGGAGCTCTGCCCTTCCACCTTTCGTTGATGATGACACAGACTCCTCCAGGTTAAATTGTTCCATCTTGCCTCCAGATCCTCCCTTTCGAGACCTTTTTGCTGGCTACTGTAGTATCTAGCTAACATTTCACTTTTTGCTGCCTTTAAGGCTTTTGTAAATATTATGTTTCGTGAAAAATTCATGTTGTAGCCTTGGTTGCCCCTATCCCTTTAGCGGTGATACTCTTAAATATGAACATAGTAGCT…
>PONTK.4048.2 chr02 41180605-41184201
TCTCTAGCAAATCCCTTTTTACCCTACGCTTGAGAGCTCCCTCTCTGGCTGAAGTTTGTCTCTTCGTTGCTACTCCTCTTTCTCAGCCATTCCATGGCTGTTGTAGCCATCGGATAGCCTCCTTCCGAGGTTATCCATTTCCCCAAACGCCACCTATATCACCCTTCTTAATCACAATGTCCAAAATAGTCCCACACAACTCATCTCTCAGATCTGAAGCTTCACACTTAGCCAGTCGAAAATCATGATTTGCCACCTGAAAACTCCATTGATAGTTGAGAAACCTAGTAACCTAAATCTCTATGGTGGGAGTTCGTAGCATGCTAAGGTCTTGAAGACTTGATGAGTTTACAAGTCAAGATGCATGATTTGAAGACTTTAAGTTGCTTATCAAATTTA…
>PONTK.18614.1 chr12 59399892-59401248
TGAACCCAACACAATTTTAACTTTGTTAATTACAATTAGCATGGCTAAGATGTACTTATCTCACAAGCTCTCTTTCTTCTTTTGTATTCTCCTTGTTTCACTTGTTGTTAGTTCATCATTTTGGTCCTCAAACTCTCATCAAGTGATGGCTTTGAGAAACATACATTTTGAAGAAGAAATACAAGTGATTGAGCAAATTATAAAGCCTTTTGTATCTGCATGTGGCAAATCTTGTACATCTCATGAATATTGCCAAATTTTTAAACGTTCACTTTGTACACAATGTCGAATGAGGACTAAAAAATCCCGCACATGGTCATGCAACCGATGGAAATAATAATCCGACGACGATATAAAAAAATACTGGAATTAACTACGAACGAACTTCCTCTAGTTCAT…
>PONTK.14893.16 chr09 60114728-60115162
GGGTATCCTGGTGCTGGTGGTGGTCGTGGACGTGGCGGTGGAGGTGGAGGTGGATACTGCTCCTATGGTTGTTGTGAAAGGAATTACTATGGTAATGGTTGCAATAAGTGTTGTTACTCCAAAAGTGAAGCCATGAATAAAGTCACCCAAGCTAAGCCTCACAACTAAAATTACTAAGTTATAAGCAATATTTATGAAGTGTGTGTTTTAGTAGTATGTAAAATAGTTTTAATTTGTTGTTGCGAGTTTGAATAAATGTAGCTTCCATTCACTTCATGTGGATGGATGGTCAAATGTTATCTTTTCATTTGTACGTACTTACTCTTTTCATATATATGTTTGAATGTAATTAATATATCACAATAATAAGGTCCACATAAAACGCGTCGATAGTTGGTA…
>PONTK.15351.2 chr10 15973069-15988980
GGCATCTGCCTAAAATGGAAAAGGAAAAGGGAAAGTGATGTTTGGAACGGAACTTCTCGCATCTGCCACTTCAGATCGGCGGCTACTTTCCGGTGGGACTCATCCTCCATAAATGACCTCTCCACTTCGTGAAGGGTAGTGAGGAGACCAGATGCTCGTCTCGTCGTTCTCCAAATGAGCAGAAACTGTACAACATAAACAATCTGTGCTCACATTGCTATCCCACTTGAAAATATATACTTTGTTGTGCTTGTTTCTGCGGAGTATCCTCAGTTGTAGAATGAGACACAATATCATGTAAGACCTTGTGAGGTGAAGACCCATTCACTGTCACATGCTCCTAATTTGTCATTTGTATTATGGTTGGAATCTCCACTACTGCCAAATATTTATCGTCTT…
>PONTK.17201.3 chr11 40207238-40212241
TTTTAGACTCGAGAGTAGCCCTAAAAGGTTCGGGGAATTCTCAACTCAATAGTTTAAAATTTTGTGGTTGTTCGAGTTGAAAGAGGTGGAATCGTCTCCGTCAAACTCGCCCGTCCAGTTCGCTGCCCAGAACTAGATGCATGAAAGTCTCCCTCTTTTGTCTTCGATAGAGCTTTTCTTTTTCTTTTCTTTTTTTTCTTTCATGTCTGCTTAGAGAATACCAGGTGCTGGACTGATTTTTATTTTGTATTAGTTGCTAGTTCTCTCTTGGACTGGTCATGGTTTGACATATTCCCCATCTTTAAATGAGTTTGAATATTTTGCTCGAGCTAGATTTGTTTAATTTCTTTTCCCTGGTTGTTTATGTGCATTAAGCAAGAATTACTTTCTTTTTTATAC…
>PONTK.14305.10 chr09 45354989-45355593
TCATCACTCATCAGGTGTAAAGGCATATATAGGATAAAGAAAAAAAAAGAGAGAATAGGAAGTGATGGCAAACAAGTTGTCCATAGTTATCCTTTGCCTTGCTTTGGTAGTGGTACATATCACAGCATCAAGAGACATGCCAAGTGACAATGGTCTTTCTGACCAAAAGAATGTTTTGTAGGCGCTGGAGGTATCGGTGGCATTGGAAGCAATGGACTGCCTTTTGGTGGAGTTGTTAGCGGAGTAGGTGGTATTGGTGGCGGTGCTGGTGGTGGTGCAGGAAGTCTTCCACTTCCATGAAGATTATATTAATATTAGTTCAAGTTTAATTTGTCATGTCATGCATATTGTTTGGTTAGTATTATGGCTAGTGTGAGAAAAGAGTGATTTTTTTTTTCT…
>PONTK.16.1 ChrUn 6069291-6069880
AAAATTCTTCCTCCATGTCCGGCCAGTAGTGATGGATCTGATCAGGAGGGTGATGAGAATATGATAAGCCTGATAAGGCGAGGGAGGGTGATGAGAATGATAAGTCTTAGGAGGGTGATGAGGAGTAGTTGTATCTATTTGACATTTTAGACTTTTATATTTTTGGAATTGTTTGATCATATTTTATTTATTTTGAAGTTGGATGAAGATTATTTTGAAGTAGTTTAATGTATATGTTGAAAAATATTGTG
>PONTK.11916.1 chr07 50795582-50797189
AGATTGGAAAGGTTCGGAGGCATTGTGGAGATCTAGGAGAGGAAAAGTATTGGAGAAGTAGTTTGCTTGACTTCGGTTCTTCGGTGGAGCGAGTGTACCAGCGACTTTGACTCGCCCTCAGCTCTAGCCAGTCTCAGCATATCAGGTTTAAGGGTGAGCTATTTATTCGAGCTTGTGTTGGATTCTCTCGGTCATGACCTGATGTCCATAGTTTTCGGACACAAATGACTTTATTTCATTTATTTCGGTGTCTTTGATACTCTTAGACTTAGTATTTAGAGATTAGATGTCCTTGATGTGATGACTTTCAGATTTTTGGAATAATATGTAATAGACTTTAGAGGTTTATTTGATTGGTTACTTTAATAAGTTTTGGAGCTTCC
>PONTK.2829.1 chr02 11292346-11306696
GGGGGTTTTTTTTGCTAGTAGAGGAACAGAAAGAAAGAAGAGGAAAATTTAAAAAAGTTGGCAAGGATTCACAAATAGGAAGTAGCGGTTTAGCAAGAGATAGAGAGTGAATATACTTGAAATACACTCCAAAATAGAGAAGTGAACTCGTTTAGGAACTTGGTTTCGTTTCTTTTTTTGGTGTCGTCCATCGTCCTCTCAAGGTCATTTGAACTCGAGGTAGCTGTTCGGATTCTGCCCAGGTTCCCTGTTTGCTGTTCGTATTCAAGTTTGTGTGGTGGTGGAAGCTCGTCTTCTCCAGCCCGTCTTGTCCCGAAACACTGCACCCCAAAAGATAATAGTTATTTATGTTCATTGCAGATTTAGTATATGCTTGGAACACAAAAACATGAATATACC…
>PONTK.2202.1 chr01 80259021-80260553
GAGAAAAGCTGTGTGTGGTTTATATCGCGAAACCTAACAGTTTAGCTCGTCCCTTCGGGGACATCCGATAAAATTGGAACGATACAGAGAAGATTAGCATGGCCCCTGCGCAAGGATGACACGCACAAATCGAGAAATGGTCCAAATTTTTTTTGCCATTTTTTCGAGCTCCATTTTCAATATTTTTGGGGGTTTGAAGTCGCCTACCTGAGAAATCACTATTAGGCATGGACTTGAAGCGCAAAAAATGGTTCTTGGGGAATGAAAGCAAAGCCTGATTGTGCTTGCAATTAAGTCATTATAAATTGGTTGTAGAAAATAAAAGGAAGGACAGACACTGAATGAAGATCTAGAAATCTTGCGCTTTGAAACTCTCAAGTCTCTTTTCAGATGCACTTT…
>PONTK.7921.9 chr04 69668163-69670880
ATATCTCTTTCCTCTACGTCCAACATCCTCTTTTCTCCAGATCTCTTCTAAGGAGTTTATCTTCTTCAATTTTCATCTTCAGATCTGTGTAGATCGTTCCTTGATCTACGTTTTGGATATGGATTTGCCGTTGTTCTGTATCGGAGCAGCGATTAGCCGGACGAATGGCGTGACTGTTCGATGTTTGTCGACTCTGGCCGACGGTTGACGAAGAGATGGTAAATCTGATGCTTTTTTGTGCTGGTTTGAGGTAGATGAGCATCGTGGAGCATCAGATCTGTTCGATCTTCATAGATTTGTGGAGGTTGGAGCTAACGTTTCAGCAACCGAGGTGTTATCCCCGCGATTGTTCGCAAGAGATTTATTGATTTGATAAGAGATGCAAGGAATATCCAATTG…
>PONTK.13196.1 chr08 49546252-49547443
GTAGTAAACAAATTTCAGGATAATTAGCAAGACGAAAAATAATTAATTTACAGCCAAGAATGGAGGCTCTTAGCTCAAGCCAGGCCCAGCAATCACTCAGATGTTGTGAAAGAGTGGAAGATGGGAAAGTAGAGTGCAAGTGTGCAGAAGGATGGTCTTGCTCTGTTACTAAAACAGAGAGTTCCAAGGCTGGCAACCCCTTTTGCCAATGTTCCAGCGGCATCACTTGTACCCGCCTGTATGTACTCTAAAATTTCATTATACTCAAACAATTATATAGTGAATATACACGTATTATACATTGATCACACACATATTATATGTCAGTTCGCACTCTATTTTCCAGGTTATCATATCAAGCATGATACTAATAGTCATTACATGTTATTATGTATGCCA…
>PONTK.14930.3 chr09 60938293-60941274
TCGTTGCTCATTTAATCCCCAAATAAAAAAAAGTTTCATTCTATTTTCTGCGATCCCGAACTGATCAATTTTCATATGATAATTAGGGTTGGAGTAGGAAGTGATGGAGGCGGCACGGTGGCGAATCCATGGTGGCGGAGCTATCACTGTCTTCATCCACAATAACAGTGGTCGGAGTAGGAAAAGATGGAGGCGGCGGTGGCGATTGGCGGTATCGTTGGTTCATACTTCTCTTCTCCTCTCTTACTTCCCAATTTCTCTCTATTTAACAATTGCTCCTTAATTTAGACATCGAAAGCTTCAAAAATGAGTTCTCTTTTCCTCATTTTCATGCATTTTCAATCTATAAATCAACTGATTTTTTTTTTCTCAACTTCAAATTGTTTGTAAAAAGTTTTG…
>PONTK.14587.6 chr09 53251380-53252576
AGGATAATGATGATCCAACGGCCGTAGAGCTCCAATCAACTAGTGTAAGAGGTACACAATCTAACCATAGAGTGATCACGAGGAAAGGAGATGCACAACAGCCGCTTCTTGATGGTCTTCTTTAAAATAGAATCCCAGTGATGCACTGCTGTTTCTGCAGTGAAGAGTAGCTTCCAGCGTCCCCTCTCAAGATTTGGTGGCAGTAGATCTTACTTCATAATCTATCGTCATTAGATTCTAGGAAATGTATAGTGTATTTATTTCCCCTTGAGAGTCATGGGATTATTATAGCAATCAGTTCAATTTTTATTTTATTTTTTGTATTTCTTGCAAATGGTGTATGAGAAATTAGTTGAAAAGCTGTGCTCTTTTTCATGGAACATTTGGAGCAATAGTTGG…
>PONTK.12682.1 chr08 19055778-19058694
AGACTGAACACCCTAAAAATAGGATTTCCTAATGAAAGCAACTTCAGCTTTGTCTCCTCCGCTCCCACCACCAAAATGTCGCTTCGCACCCTTCATAACAAAGACCTTCACCAGCTCGTCCTCTGGGTGATCAATATTCTTCACCGGTGTGTATTTCAGTGGAGGTTTAAGAGTTTGTGATAAACTCGAAAAGGGGTTAGAACTGGGTATTTAAGTTTTGTAGCTCACAAGTCCCCCTTGCATGCTGTTACATTCAATGTATTGATCTGATGCCATTTGGACTGCATTGTTTCATGATGGAGATACAAGTATTCAAGATCATCAACCGGTACTCAGTTGATCCAATCATATTTCAGCTAGCTTTGCTACAGATCTTAAGCTTTGGCCTATGAAGATTAA…
>PONTK.17081.4 chr11 37373570-37377024
ATGGTGGTTTTGAGAAACCTTCTTCTTTCACTTCATCTCAGCCCCTTCAGCTTCTTTCCAGCGAGGTAGTCACCCTTCGCGGCGATTAACCGGAATACCAACGACCCCAACATCACTCAGATCCAGCTCACTGGTGACTCGGGAGTTCTCAGTCAAAACCTAATTTCGTGGATAAACGGTAGCTCTTCTATTTCAAAATCAATTTTGGGGATTTCTTGTTATATCGAGTTTCACGATAAATTATGGCTATAAATCTTCCGAAAAGCTTGGAATCAAGTTAATTTTTTTGTGTTAGAGCCTTGAGTATAATGATCTCCCCTGCGAGCTTGTGCAAAGCTATTTGGACGAAGTAAATGACATCAATTTCTGGCGTTGGATTTCAATTTTGGAGTTTCTACC…
>PONTK.15789.1 chr10 53055832-53058795
CAACAAGGTATTTGGAAAGAAGCCACATCTATTTCGTCTTGAAGCAAAATTGGGTCTCGCTGCTTGAAAGTTTAAGAAGGTGGAGTGTAAATTTTAAAATTCAGACTCAAAATATGACTATTGATACATCGTCTCAATTTAGATGACACTAAAATTCAAAGCGTCTCAGTTGGCTTCCTACTTGCTACGCTCATTGATTTATCATGTGAACTCTTGACTATTGATTTTCTCCAGTAAACTTCAATTGCGATTGAAAGTTCTCCAAATGAACATAAAAATTTTGGAGCTCAAGGGGAAAACCATGAGAGGGCTGCAATGAAGCTAGCTCCTTGATAGTATTGCGTGAGACACAAATTGCTAGGTAACTTATATATTGTGTCTGAATTCATGGAGTGTGGT…
>PONTK.1727.2 chr01 72876049-72889146
GATGTGAACCAGAAACAGAGTTATGGAGCTCCGCCCTTCTTGTTTTTGATGTGAACCAGAAACAGAGGAGATGGTCACAGAAATGTCCCGTGACAAAGAGGTTTCCCCTTCAGCTCTTTACTGGTTTCTGCTTCGAGCCAAGGCTTGAGATGTCTCCCTGAGACTCTCCGCACTTAAATTGATGTGATTGGCGCACCTTAGAATCAGAGGCAATCCTATCATCATTTCCTTTCATGTCTTCTGATTTTGTACTCCTTTTGTTGTTCTTTTCTTCCCTCCCTGTCTCCTCTCAATGCAAAGATTTCTGTGTTCTTGAAAGGTTTATACAACATGTACCTGCCAATGAGGCTGCTAATTTATGAAATGAGAAT
>PONTK.2845.3 chr02 12538061-12567605
ATCGCTTCTTCTCCTTGTCTCTTCCTCTCTTACGCCACCGCTCCGCTTTCACAGGCTCCGACAAAGCTCCACAGGCAGAACCCCCCCATGAACTGCCATCTCCGGCGAGAAACAAGTGTCGCTTCACCCTCTCCGTCCCCTTCTGTTCCATTATCTCTCCCATTCCCTCCACTTCTTCACCCCATCTCTAGCGAAGACCACTAGTCGCCCCTTTCTCTTGCCTCTCTCCCCTTCCGGTCTCCTCTGCCTCCCTCTCCTTGCTCTCCGGTCATCTTCATTGACAAAAGAGACCAACAACAAAGCTCTTTTCCACCAGTAATTACGGCACCACAATGATTGTAACTAGATCGATCGGAAGATTCACGAATCCATTTTGTTTAAGACAGATCATTTTTAGGA…
>PONTK.2817.2 chr02 9498926-9502770
GGGGAGTTTTTTTTTTTAGGAGGCGAAGAAAAGAGCACCCCGCTAAGTTTTTGGGAGTTCTTATTTTCGTTTCTGAAATTCTATTGATTTGCGGCTATTTTGAGTCAGAGTGGTGGTGGAGTTCGTCACGTTCACTCGAGTCCCAGTCGCTGCCCAGCACCAGTCGACCTTTGATGCCTACTAAGTACCTGTGTTTTTGGTACTCGGAGATGAGGGTGAGCACTTGGCGTTTTGGGTTTATCATGTCTCCTTATTTTGCTTAGCTAGTCTTATTGCTTTTGAGACACACTTTGTTGTGGTCCACTTTTGGGACTTATACTTTTTATTAGGCAACTCTGTACTAGTGACTTCCATGTTCTGTGAGGGATCTATGTATATATTTATTTTGGTTTGCTTC
>PONTK.5664.1 chr03 49991893-49998398
CACAACTCATATGCACAAGTGAAACATGACCAAGTCTTTATTATTCCTCTTATCTCTTTGTTTACTTGCTTTTGTTGCGTTTTCATCAACTTTCCCTTGCCAAAATGCTCGTAATTCTAATAGGCAAGTATTCGACACATTGGGTAGAGGAATTAATCCTCGTTCAAATTATCGCCTCGCTTCGTCTCTCGGAGGTGTCCTAAGTGGTCATGTATACCTAGGTCACATCCCAAATTTAGGTGCCTCTTGTCCAGACGACGTCTTCAAGTACAACTCCGATGGACAAAAAGCGAGTGTACCAGCGAATTTGACTCGCCCTCAGCTCTAGCCAATCTCAGCATATCAGGTGTAAGGGTGAGCCATTCATTCGAGCTTGTTTTGGATTCTCTCGGTCATGAC…
>PONTK.5330.6 chr03 43667332-43668247
ACAATTTTTCTCCGCAAAGCAATTTCAATTCCGCTCTTGGGTTCCTGCTGTTGGTTATCGCAATTTCAATTTCGCTCTCGTTTCCCTGATTTTGAAGAATCAGTGGTTGATTCAATCGCCGTCTTGAACCATCGGCGTTTTCGTGGTTGATTCAATTGCCGTCTTGAACCATCGGCGTTTTCGTGGTTGATTCAATTGCCGTCTTGAACCATCGGCGTTTTCGTGGTTGATTCAATTGCCGTCTTGAACCATCGGCGTTTTCGTGGTTGATTCAATTGCCGTCTTGAACCATCGGCGTTTTCGTGGTTGATTCAATTGCCGTCTTGAACCATCGGCGTTTTCGTGGTTGATTCTATTGTCGTCTTGAACCATCGGCGTTTTCGTGGTTGTTCGTTCGTT…
>PONTK.6596.1 chr04 1247319-1247570
CTCCGTCCCTATTTACTTGTCCATATTTCCTTTTTTGGTTGTCCCTATTTAGTTGTCCATTTTGACAAATCAAGAAAGGACAACAAATTTTTTCCTATTATACCCTTATTTACACTTCTTGAAAATTGTAAAAGTTGGTTGTAATTTTGAAGTGAAAAGTTGTCATAAGGGTAAAATTGTAACTTCACTGTGCTAATCATTGTTGCCT
>PONTK.12632.3 chr08 9618881-9621682
ACACAGATTAGGGAAAACCTCTCTTCCTCATCGTCCATGGCGCAAACTCATCTCTCTCTCGTCCTTACCAGACGGAGAATGTATTTCTGAAACAGTTAGGTGTTTTTTTGAGGAAATTATCTAAGAGACAATTTATAAGGCCACAGGGTCATTTGATGAGGCCAAGAAGCTCAAACATGGTAGACTTGATACAGTTTATAAGGGTGTTTTGGCAGATGGGAGAGAGATCATCATCAAAAGGTTGTTCTTCAGTAACAAACATAGAGCTACAGATTTTAATAACGAGATAGTATTGTAAGCGGAACTATATTCCTCTTGCATAGAGTATTTGATTATTATGAGTGACAACCTTGATGCTCTATTCTCAAGTAGTCATATGGAGTTTCTTTGAAATTTATC…
>PONTK.6269.3 chr03 58885811-58888848
AGACAAGAAACTCCTCAGCTCCATCTGCTGCGCCGGCGACATCCACACCCAACAGCACCTCCGACCACCAGTAACAATCTACAAACACCTTCCATGTTCAGCTTGTAATCATCTGGACATCAAAAATTCTCACAGATATCATGATTCACCACCAATGAAGACTTCTTCAACATGAATGTGACATAGTTATTCTAGAGCAAGTGATTGAACCCCAAAGGAATTGACACCACTGTTAAAGAAAACAATTTTTCGGCTGCCAAATAAGGGTGGATCTACGTTCAAGCTTGGAAGTGCCACGACACTCGATGGTCTCGATTGAAACACTGTATATATAAGAATTTGTATAAATATATAACATGTCACCCAGAGTTGCACCTAAAGACTCAAAAGAGCCAACGA…
>PONTK.15907.2 chr10 55076274-55082199
AAAGTTGTTGCATTTTTTGGAATTCAATTTACTCCGCCGGCCCGAATCTGTGTGTATACCGTAAAATTGAGGGATTTCCAGCATTGTATGGCAATCTCAGCGTAAAAGAAGTCTTTGGATCTCACTGGCTTCACATGCTCGCACAAGATTATGAGCTGGATTGAGGAGTAACATTTTTTGTTGAGCCCAAGACTGGGGCTTAGTTAGTTATTAATGAAGTGCGTCTAGTATCGTGAGATCTCAAATTCAAACACCAATGAAACAACAGATTGGGGCACTACCACTAACAGATGCAACATTAGTTAAGTTATAGTATGTCACGCAAGAACACTTCATCTGATAATTTTATCACTTTTCGCCCTTCAGGTTGCCTGCTCGAAACTTGCCACCCCTAGGTAT…
>PONTK.12634.1 chr08 9945712-9951965
TGTCCTTGATTCATCAAAGACTGCAACAAGCTGTGGTTGGGATGATTCCACAAGAGGCACTCTAATTTCTCACGAATGCCATGGAAACATAGCCCGTTGAACACTTCGCCTCAGCTTGAACAAACCAAATTGAGCCGAAAATCTAGCTAATACCACTGCACAGTCCAGGTCCACCATGTTGTGCTAACTTCAGATCCCTGTCATCCTTCTTGAACCTTTCTTCATTATGCTCAGTTGTTACCAGGGGAAGATTCTCATTCCTGAGAACTATCTCCATTCCAATAGTAGGTGCATTCATGTCTGTATTTCCATCCCCAATGTGATAATGTATGTGCTTGTTCTCCTGCTGATCTTCTGTAGAATGATCTCTTTGATCAAAGGTCTAGATGACCTAATCTT…
>PONTK.14930.1 chr09 60938291-60941254
AAATAAAAAAAAGTTTCATTCTATTTTCTGCGATCCCGAACTGATCAATTTTCATATGATAATTAGGGTTGGAGTAGGAAGTGATGGAGGCGGCACGGTGGCGAATCCATGGTGGCGGAGCTATCACTGTCTTCATCCACAATAACAGTGGTCGGAGTAGGAAAAGATGGAGGCGGCGGTGGCGATTGGCGGTATCGTTGGTTCATACTTCTCTTCTCCTCTCTTACTTCCCAATTTCTCTCTATTTAACAATTGCTCCTTAATTTAGACATCGAAAGCTTCAAAAATGAGTTCTCTTTTCCTCATTTTCATGCATTTTCAATCTATAAATCAACTGATTTTTTTTTTCTCAACTTCAAATTGTTTGTAAAAAGTTTTGAGATTTGTATTTTGAATCTA…
>PONTK.6732.8 chr04 4809563-4810420
GGGTCCCACAGCAGGGTTTTGGGCTGTTCCAGCTAGGCCTGATTTTGGTCAAATTTGGAGCTTTGCGGCGGGGCCGCCACCAGAAATGATGGTGCCGACATCCGCGGCCGCAGCAGCTGCGGCCGCGGCGGCGTAAGTTCGCAGAGTTCTAGATTCTTTCAGCAGCAGATGGGAGAGGCTTCAGCTGCTAGAGTTGGAAATTACTTACCAATGACTCAAGGGCATCTCAATTTGCTAGCTTCTCTATCAGGTCCTCCACAGCCTTCTTCCGGGAGAAGAGACGACGACGGACGCTGAAGATATGAATATTATTATTGTTATTGATATTGTTATTGTTGTTGTTAATATATCGTATAAATGTGTTTTAATGT
>PONTK.10143.1 chr06 46699464-46700982
TGGGGAGTTCATATGATCTATGAGGATGAAAGAACATTTTTTGCAGAAAAATATGGAAGTCTTGGTTTCACACGACTTAAGCGGAAGAGAGGCTAAATTAGCTCTATATGCTGGGATATTGAGGGAATTACCAAGAAACCGAGTTTAAGGATGGTCGGAGAAAAGGTGCACAAGTAGTGTTGTATCTAGACAGATTTGAGAGCAGGGGAATCACTTCTCTGTTAGTCATTGGTCTGACTAATTTGGATTTGTGTTGGATAGAGTTACTAAAGGGGGTAAAGCGCTTTCTCCAAAAGGTTCTCTTGCATTCACAACTCTCCAACCCAAAATATTTGGAAAGCGCTACCATATGAGTGAGGAGGTTTGAAAGATGATGAACTTTCCTGCTCTGCCACAAAC…
>PONTK.871.1 chr01 29226843-29228867
CTGCACTTACTTTTCCAAAAAAATTGTCTCATAAGTTTCCTACTTATTTCTTTCTCCGGCGACCTCCTAACGATTCCTTCCTGCGGCGATATCGACTTTGAACAACACTTTTGGTTAATCTACAGGAGCAAAGCTGACCTTGTTTCGATTTTCATAGCAGTTCAATGGGCACTAGTCTGAATCATCCTTATATGTAGCGATAGTTGTAATGTAAAACAGTCAAAATACGAAGTTCCTGTAATCTATAACTTTGTTATATTTACTTGATCTGTGCAATTTTAAAGAAGTATGATGACCTGAAATGGAT
>PONTK.15673.1 chr10 49118981-49234775
GGGTGTGCATTTGGTTTTTTGGTTTGGTTTTGCACTATTCGGTTTGGATTTTTTGGTTTTTGGTTTGTAAAAGTGTAACCCAATCCGATCCAAAATAAATTTGGTTTGGTTTGGTTTTCCCCTATTCGGTTCGGCTTTTTTCGGTTTGGTTATTCGGTTATGTCAATAATTAATTATTCGGTTTGGATTTTTTGGTTTTTGGTTTGTAAATGTGTAACCCAATCCGATCCAAAATAAATTTGGTTTGGTTTGGTTT
>PONTK.8784.1 chr05 20677897-20683184
AGACCAACACAAAAAGGGGAAAGTAGCCGCCCTTTTCTCTATTCCTTGCTATCACCACTGTCAGCTGAACTTGGAGGGAACAATGAACCTCCATTGATGAAAGGTCAAGGACCTGAGAACATCGAGCTTGGATAGATTACATCCAAGACGCTCCAATCTGTCACAAGCGCCATGTAATCTTGTCCGATGAAGACTTCTTCAACTTGATGTAGCTCAAATTTGATACTTTCATTTGAAGATTGAGCTCGCAAGGAGCTAATACCACTGTCTAAATGGCTCCGATTTAGATCCATGGTCATCGGTTGAGGTGATTCATTGGATTGCTCACAATAGGGCAGGGCTAATAACCCTTGTTGCTCAGAGAACTTAGTACCATCAGCACATTCAATCGATAAAAGG…
>PONTK.2075.1 chr01 78353855-78354758
TGGTAGAATCCTCTTGTAAGTTGTGAAAAAGATTATATACTCAAAATATTCTATTCCCTTCCGCCAAATAACAATATCTCAAAGAGAAAAAACAAACCAGATAGATGGCGGAGTCAGGGTGTCACCGGTCCTCCACGTCATCTTTCAGGTGGATCCGACTGAGTTTTTCACTTCCGACGTCCTTTATGCGGTGGCCAAGGATGTTCACTTCGTATTTCACGCCGAATGGGAGTTCGAGAAGCCACGACGGCGTCGTTTCGGCCTCCTCCCCTCGGCGATGGTCATGGCCGGGCCTTGACTTGCCTTTCAACATCGTTGATTCTATTGTCTGGTCTATCATCTCCGCCGTTGAATCTATTGCTCTCGTCTCTATGCTCTGTTTTTTCTTCCTTTTCTGTG…
>PONTK.2517.2 chr01 85066477-85067256
GCTGCACTCTAGAAATAATTTCCTAAATAGGCTTCAAATAGCCGCCAACAGATAGTATCAAGTCACAAATTGGTCAAGCAACAATTCAACTCATTGCTGCAGTCATAGGCAGTTTCCAGAATCAAGAAAAAATTAGCAATAAACAGATTCGTCTCAAACCTGACCAAAGAGGGTTACAGTTTCTGTTTGGAGGATTTTCTTCTTGGAAAAATGGTCCTATAATAAGGCGACCACCACAAGTCAACCGGAGATGCCAAACAGATTTTGTAACAGAGAGCCGGACCAAGATTTGTCCACTCACGCGCCTTCACGCGCTCTTCGGACTGGGTTGTCTCCGCCAGCTTGAACGACGCGTGTGATTCACGCACTTCTCCTCTGGAAACCGGCTTCTGGGGTTTT…
>PONTK.13908.1 chr09 5055950-5058848
AACCTTGTTCTCAAAAGAACACATCGATGTTCTTTCACGTTAACCCAGCAACGTGAATCAACAAAGGAAGCAACACAACGTGAACAACTTCCAACGTTCGCAACGCCAACAACGACTCCAAACGGCGTCAAATAGACGGAAAGCAGCGGCGAGTACATAGCAAGGTCACAGTGTCTACGCGTACAAGCAGTACGCTGCCCTTTCTCATCGTTTTCCTCTCACCCTTCGACAATTCGTATAGCCAGCAGCCTGCGAGTTGTCCTTCATCGTCCAGGTGTTGCGATTTCCTCGCCCATTTGTCCTTACTTCCAGATCGAACGGTTCTCCTCTCAATTCCGTTGGTGATTGGTACAATTTCCAGCCGTTTGACCTTATCTTCAAAGATTTTGAAATTCAAGT…
>PONTK.269.1 chr00 25791908-25797463
GGGATATCATTTGGTTTAGCTAATGTTTTTTTTCCACTAGCTAAATTGTTGTATCACTTTGATTGGAAACTTCCTACTGGAATCAATCCAAGTGATCATTTGGACTTAACTGAATCTGTTGGAGCAGCTTGTGCCAGAAAGAATAACTTATACTTGATCGCGACTCCTCATCAACCTTGTCAAGAGTGATGCCATGGAATCAAACCTTAATAAAGGACTTTGCCTTTTGAAATTTCCTTGGCAAGCCAACCATAGTACTTTCATTTCCAATTTTACCTCTAATAAATGTATCTTATCATACTGGATGATGGTGTCATTATGTTCGAGTTAAAAAATATATTTATATTAT
>PONTK.9538.2 chr06 5465986-5486202
GCTGCTGTCCAAGAACATTTCTCCATTCAGAATGCTCATCTATGCTCCTCCGAAATGGCCCCAAATTCTTTAAATTGTTGTTGAACCAGTATTGTTGAGCTTGAGTGAATTCAATAAATACACTTAACATCTCACAAGTGCCATGGAATCAATCTCCTTAAAGACTTCTTCAGCTCAAAATGGGTCCCAACAGCAGATCTAGGAGCTTGTAGCCTCGACCCAGCAATCTTCGTCAAGAATCACCCTTGGTGATAAATCCTCTTGAATCTTTCCTTCTACGCAGAATGAGCTCCGAAGAACTGATACCACTGTGAAGAGATCCATCTCCAAGAGACCAAGAACAAGTCAATGTACTTCAAAAAGGAAAGCTCAGGTTCTTAAGAGCATTCAGGCTTGATT…
>PONTK.17201.2 chr11 40207234-40212255
GGGGAGGCGTTTTTTTTTAGACTCGAGAGTAGCCCTAAAAGGTTCGGGGAATTCTCAACTCAATAGTTTAAAATTTTGTGGTTGTTCGAGTTGAAAGAGGTGGAATCGTCTCCGTCAAACTCGCCCGTCCAGTTCGCTGCCCAGAACTAGGTAATCTTTTCTCTATTTTTGTTGGCTCTTAATTATGTCTTGTTCATTGAAATCATGTTTGGCATTGTCCGTTTAATTATGTAACCTTGGTCTATTGTTGAGTCTAAAATTTGTTTCTTGTACAGTATAGAATATAAGTTTGCACCCTTTTCCCTGCTAGCCTCTCTGGTTTTCGTAAGATTTAAATGTTATTTCTAGTACTCTGCTTCTCTTTGCTATCTTTTGGTTTTCCTTTCTCAATCTTATGAT…
>PONTK.6586.4 chr04 868489-1030139
ATGCCTTCATTTTATATTGAGATGATTAAATCTCTATTGGTTATGTCGACAAAAACTTTAGTTATTCTGAATTGCATTCTGTTATTACTTGTGTGAATGGTTCAACGAGGATTCATACTAGAAAATACTGTTCTTTTTATTCCAATATAAATTTATTTATATTTTCCTTATTTCTGCAGGAGAGGATCGAGACATCGACCTTGTTGGGATCCTGGTTTCATGTATATGGAGTGTGTGGTTTTTCAGTTGTATAATTGTTTGCACCTTTTATTCTGTTTTTGTTGTATTTGCTTTGTTTCATTTTTGTGGAAGTGTTGCTTTTCATGTGTTGTTGTTGTATAATAGTTTGCGCCTTTATGGCTCATGT
>PONTK.5037.1 chr03 30854454-30856560
AATCGAAATGCCACTGCCCACTCCTAAAGACCTCCATCTCCAAACGTTTTGCTCTGTCCTCTTGTCCTATTCTCAAATTTGCACTATGGTGGAGTTTACACCTCCGTTCTATCTCAGGTAAGCATCCATCAATCTTGGCGCCATTTGCAAAGTATGCCGACCGTCAAACACCTCCATCTCCGACCGTCTGTTCTCCCCTCCTTTCCTCTTGTTCTTAGCAAGTCTACGATCTCGGGTGTTGCATACACATTACATTCTCCAGACCCTACTTGTGGAATTACAATGGCTGAAAATAATCCTGTTGAGGTCTCTAATAATGTTGTTCTACAAAGGCTTCTTCTGAGTTGAAGTAATAGGATTTGCAGTGATGATTTTCACTGCAGCAACTTCATTCGCTTT…
>PONTK.3618.5 chr02 34679277-34679749
AGGTATCTCTTTGGACAAGCCTATAGTTGCCTCTTGTGGCACAGGTGTAACTGCTTGCATACTTGTCTTGGGCCTCCATCGACTGGGGAAGACTGACATTCCAGTCTATGATGGTTCATGGACAGAATGGGCAACACAGCCAGATACACCTCTCTCCACATCTGAAAGATGAAGACGTTTGTATGGTCTGCTTGTTTTTATGGGTGAACAATGATGATGGTGAATCTAGATCTGGTTCCTTTTATTAATGGTTAGTGTAACAACTTCAATTGTATTGTTGAATGATAAAAAGTTGTACAAATTGTCTTAATTTTACCTTCCATTATATTTT
>PONTK.341.1 chr00 35861382-35863854
ATCTCAAAGAAAAAATCTCACAAAAATGGCATTGCATAATAAGATTGGAGACGAAACTAATGAAGTCCTCGCTGCTCAAGCACACATATTGAACCATGTGTTGAATTACGTCAATTCTATGTCACTCAAATATAGGTATTTTTTTCTAAAAAAATTTCCATCATGAATAAGTGAAAAATTTATGTCAGAATATGATTTTCCTACTAATTTTGGTGGGGGGCCAACGTAACGTACAATACTAGAATGCATTCTCAAATGTGCGCCAACCACTCAAGATAAGTTCATGTTGGTAGGCTGTACGATGAAGGGGCTGGATTGGTCCTCTCGTTCTTCTTATCTTATAACTATACATAGACGTTGATCATCATTATAAAAAACCCTGAGCATCTCAAAGAAATT…
>PONTK.4820.3 chr03 4379086-4383270
GAGAGAGAAACTAGAGAGAGAAAGAAAAAAATTAGGTTTTCTATGCATTTTCCTGCGCCGACGAAGAAGATACCGGGAAAGTTTGAGGTATTTTGAACTTTTAACGCTGTTTAGTTTCGACGTTTTGGCTCTCGGATATCGTTTTTGGTGGTCCTGTAGTTTTTCTGAAAATTTGTATTTATATGAGTTGTGGTTCTGATTGATGGACGAGATTTGGGAAAGAGCGGTGGAGACGGCGTTAGACGGCGAGAGAAACTTTGGTTCTGTGAGAACCCTAACGTTGGACGGAGCGGTGAAGTGTATTCATGGTGGTGCCAGATGTCAGTCAGCTAATTGTGTTTGCTCTCCATTTCCATGTGAGCGAGAGGAACGATGACATGATATGATAACCCACCGGCT…
>PONTK.9624.4 chr06 18282254-18284835
GAAGAAACCCTAGATGCCATCACATCTCTCCAAAAATGAATAATGTCGTTCTCTTTGTTCTTCATACAGTTACATAACCTGTTCGTTGCAAGTGTGAATGAAATTTTAACCTAGTCTTCAGATCCAATTAGTGGCACCATAGTGAGGAATAGAAAATAGCTTCCGAGATCGCTCATCTTCTATTTCCAGGTAGTGGTAAGGTCTGCGTACACTCTACCCTCCAAGGCCCCCACTTTGTGGGATTCCATTGGGCTTATACCGAAGGAAAGGTCGTCGTGTTTGCTCGAGTAGCTGGGCACATAAAATATTAATATGCCAGTGTATATCATCTTAAAACTTAGCTGATAGAAGTGAGCTTGATTATTATTTTTGAGTTTTTCCTATATCTCCCTAGATTAG…
>PONTK.11390.1 chr07 25698459-25702910
AGGAATATCTTAGGGTAGATTCACAAATCTCATTTTCCCCAAAATACCATTCTTCGTTCCAAGGAAACCCTATCTCCTTCATACCTTTCCCCGTGAAGTTCAACTAGCGATTTCTCCTCTCCCTTTCCCTACGCCCTAGTAGATCGACTCTATACAAAGAGAATTTGAAGAAATGAACATGAATTTTTGCTTGGGTCCTTAAGATTCTGTGAAAATGGACTCAGGTGACGATTATTCGGAAATCAGAATCATGTAATTCAGCTACTGATGCTGAGAAAACGGGTTCAGTTTGAGGACGTGGAAGTTCAGGAACCACGTCTCAGCCAGAAAATACAACCAATAGGGATTACCGAGGTATCTCTAGAGACGGGATAATCATGTACTTCAAGAGAAGGGCCT…
>PONTK.15234.7 chr10 4501966-4502930
TGATATGAAAAACTTGATTGGTGAGGCAAATTGCAGAATCTGCCAAGAGAGCTTCAGTACCACTGTCACAGGTATACAGATATAGTGAATGGATTGACGAGTGTGAACGAGTCAACAACTATGAAGAAGAAGATGTTTCTTATAGATCCTGATGAACTGCTCAGGACTGTGAGTAGACCGTTGGCAATAGTTCTGTCTCACTGCCTCAGATGAACGTGAAACTTATCCAGGCCTCGCTGGAGTCTAATAATAAGTAACTCCATTTAAGAGGCTTTCTATGTCTAAATAGTTTGAAATAGACGCAGAACCTATCTTGTTTATATTCTGCTTGTGCAAGTACAACTGTTTCTATGAAATTGGATTAACG
>PONTK.11390.5 chr07 25698465-25702815
ATCTTAGGGTAGATTCACAAATCTCATTTTCCCCAAAATACCATTCTTCGTTCCAAGGAAACCCTATCTCCTTCATACCTTTCCCCGTGAAGTTCAACTAGCGATTTCTCCTCTCCCTTTCCCTACGCCCTAGTAGATCGACTCTATACAAAGAGAATTTGAAGAAATGAACATGAATTTTTGCTTGGGTCCTTAAGATTCTGTGAAAATGGACTCAGGTGACGATTATTCGGAAATCAGAATCATGTAATTCAGCTACTGATGCTGAGAAAACGGGTTCAGGGGCGGACTCACGTTGGTTCCAGGGTTCACCCGAACCCCCTCGGCAAAAAATTACACTGTATATATACGTTTGAGGACGTGGAAGTTCAGGAACCACGTCTCAGCCAGAAAATACAA…
>PONTK.197.11 chr00 17395323-17421887
TGCAGTAGGTACTATCTGTGCTGGAGTTGGTGCATTGGGTACTGTCGTTGGTGCAGTTAGTACTGTGAATGCAACCAGGATAATTGTAGGTAGTGCAATAACTGCCGTGGCTGGCTGGAAAATTTGGCAACGCAAGTAATTAATCGGGTTGATTTCTTGTACGGTCATTTAATTAATAGCTGTTGAATTGCTACTAAAGTTTAAAGTTTGTCTTGAGATGTATGATGTGTAGTTGAAGTTCTACCCAAACTTTCCTTATGTTTTGTAATATTTTGATTTTCATTTCGAGGTGTGTATGGTATGGAGGTACATCTTTTGGTAAATGATCAATTACTCT
>PONTK.6297.1 chr03 59204534-59217847
GCTTTCCAATTAATTACGTCATAAAGGAAAACGCCGCTCCAGGGACCTGTTCATCTACCTCAGCTAGCAAACTCCCACCGTCCACCGTCCACCGTCGACAGTCCACCAGTCCACCAGTCCACAGTCCACAGTCCACAAACACGGTGAGACGCGACACAATTAGCAGAAATTTCTTCGTTTTGTGTTTGAGACTATTCCAATTCAGCAATGGATCCAAATCGCGCGGACGCATTTGGTCTGATTACAACAGGTGATTGTGATCGTTGTGGAGATATGATCTCAGTGTAAAAATGTGTCACTAATTTTGAAGGCAATGAGGTCTCAGAAGCATCTAAAATGAGCAATTTAACTGGTGGAAAATCTGAAACCAGTCTTCCAAATCAATTGGAAGTTATTTTT…
>PONTK.8279.2 chr05 2204425-2205167
GAAAAACCTCCAGCTAATTGAACTCCAGAGTAGCAGTGAATCTGCAGCTAGATCTGCACGAGCGATACTAAAAAGGAATCAAGAAAAAGAACAGGAAGGCGATAAAGGCACTGGATTCAAGCTTTCTATATTCCCTCATGATCTTGGATTGTAACTTCAAAGATTGCTTCATTGGCACTTGACAGGGACTTTGTAAATTCTGATACTGGATTCACTCTGCAGTGAGTCAAGTCCTCAGCTTGCTACAACTTCATTGGCCTCGGAGCTTAAAAGCTACTTAAATTCAGTCAATCCAAACGGACTCTTATGTGTACTGTTGCATTGTTGATTGTGACTTCATTCTTGTAACTTGTTTTCTGCTTTTTCTTTGTTTTTCTCCCTCTTTGAAACTGAGTTTTT…
>PONTK.13955.1 chr09 6091087-6091732
TATCATTGTAATTCTTCAGTGTCCAAAAGCTGCACAACATTAAATGGAAGATAATAGGAAGTGTCTACAAAAATATGTCCACATACATCAAACAAGCTTATATCAGGAAGACCCTCACTAGAATCAAGACATACATGACACTAGAGCTGGTACAAGAAAAACAAAAGGAAATTTGATCTCAACCTGCACAACTGACGAAGGAGAGATGCACGGTGCCAATACGCCTCTGAAAGTGCTGGGTCTGCCTCTATGGCTGAATTTAGATCATTAAGTGCCTCACTGTATTTCTTAACTTTTACATTTTGTGTTACTCTCTCAAACAATGCAGCAGCATCACCAGGTTTGGTGTCTACACATCATGAGTAGCAAAAGTATCAGGAGAACAGACCTAAGATTGGC…
>PONTK.13162.1 chr08 48972207-48978193
ATACTCAGCCCTAAATTTAATTCCCAAGGGTTTCTACTTCATCCCTTCAGTTCAACAAGAGAACAATTGGATTATAGGTGGTTTGGTAGAAGAAATTGTTGGGGGTTTTGTTTTTTTGGGAATGGAGAGAAAATAAGTCATCGGTGCTAAGGAAGAAGTGGTTTCATATTGTTGGATTATAGGTGGTTTGGTAGAAGAAATTTTTGGGGTTATCGTCGGGGAGGTCAGAGCGAAGAGTTCGGTCATCCTTAACGAGTTTGATTTGGAGGAAATAGAATAGCAGTAGCCATCTTGTTTCATCAACTCCGACTCAAGTAGGGTTTCAATAGTTCTCAAATTTTATTTGGAGAATTTGAACATCGAATGGCGAGATCTGAATAGGAGACCAGGAAATTAAAA…
>PONTK.11722.3 chr07 46896704-46897408
GAACACCCTAGAGTTCTCGTCCCCCTTCTTCTCTGCTAAACTCTTATCTCATCTTCCTTCTTTCTGATGAAGAACGAAAATCAAACTAGTTGGACTGATAAATGGGGCAACAAAAACGGTAATAAAAAGATGGAAAAAGTGACGGCGCGTCGGCGGGGTACGATAAGGCAAAGGCGGCGGCGGCTGTCGGAGCAGTGAAAGCTAAGGCGGCGGCTGTGGTCGGTGCTAGCAAAGTGAAGAGTGGAACCACTACTGGATTTAAGTGGATTAAGGAGAAATGGCAGAAGAGGAGTTCAGCTAAATAATTTTGTTAAATTAGGAGATTATTATGGGGTAGATTTGTTGTGATTTTAGTTTATGGGGTTGAATTTTAATGGATTTCTGCAAAAGAAAATTTGT…
>PONTK.5011.1 chr03 22702894-22707441
AGCTTAATGAAATAAATTCAATATAATAATGTATAAGGAAAATGTGCAGCAATAGCGAAATTGAAGATTACTGCTGCTGCTGCCACGTGGTAGCTGATAACGCAGCAACCCAACATGGCGGCTACAGTGTTTTACGCACGGGAGGAATTTCAATTCCTTTTGGTTTTGGTTTTGGATTCCTAATTTGCTTTGGACTCAATTATTTTATTTAGGGTTTACTATATCTATAAATAGTCCATAGAAATAATTATGGTAGGTATCAAGAGTAAGGAGAAGGCACTTTTGAAGGGAAAGTGGTCAATACTTTTTAGGGTTCTTTTCTTCTTCTTGTTTTCTTAGACATTAGTAGCTAAAGCTCTTGTTCTGGGGTTGTAGCTACGGATTCAATGTTGATTATTT…
>PONTK.13930.2 chr09 5469847-5471254
AGGATAAATGGAGGAATCTTCTTAAAGCAACTTATCTACAGAAACAAAGCAAAACAACGGAAAAGGGTAAACATAACCTGTCTTGGCGACCTTTGCCAAAGTCTGTCCTGCATCGAGTCAGTGAACTGGCCAACATGCATCCATATCCAAGAAACCGGAGGTGCAAGAGTTCCCGTTCTCCATGTGCCTCATCTTCTCCTGAACATTCTAACAGTACTAACATCCCGTGACGACCCCAACTGTCCATCCGGAGATTCGTTGAGATTTCTTTTGTGAAATTCCTCTCCTATGCATAGTTACAGGAGTAACATCTGGTGATAACCCGATTTTACGTTCAAATATTGGTTTTGAGCTCTCTTATACCAATTCGCTGCATAGTTCGTGTATAGAGCAGCTTCA…
>PONTK.10609.1 chr06 54037910-54048205
GGACAATGGATGAAATTCGAGGATGCATCAGAGACATCGTCAAGCCATGGTGGTCTGACAAATGCTGGTCCAGTTACTGTTCCTCAGTTGCCCCGTCTTCAAGAGAATGTTGCTAGCTCCATGTTCTTCTGTTGAGGCCTGTGCGCCTCCTGTTTTACTGTACGCGGTTAATGTATGCTGTAGACGAATGGTTTCTGTAAATAGCTCTAGTTTAACAACACTTGGAGTCTGAACCTTGTCTGAGTGACCTCCCAAAACTATTTAGTTTTATTCGGTACAATATTAGGTCTGTTGCCCTATTCAGGTCTCCCATGCATCGTTTTCGCGCTTCTGTTCCTTGGAACAATTTTGCTATGTATCTGTTAAATGCATAGGGACTAACCTGGTGGTTGTGACAAT…
>PONTK.16129.1 chr10 57855359-57857090
GCAATAGGCATTAGAGGCAGAACAATGAGCTCTGCAGTTTGAAGTCGCTCCTGGTTTCGTCGTTGTCCCTAGTTCATCACTCCGAGAGAGTGCTGGAAATTCTGAAAACTCAACTGCTGCAATATTATACAGTGCTGGATATTCTGGAAAATCCTGAAATTTTGGAAACTAAGCTGCTGCAATATTATACAGTTCTGGAAATTCTGGAAACTTTGCTGCTGCAATATTATACAGTGCTGGAAATTCTGGAAATTCAACTATTGCGCTATAATACAGTGCTGGAAATTTTGAAAAGAGTTGAGCTTTTCTATAACTTCGAAAGAGTTGGAAATTCTGGAAAGAGTTGGTGTGTGAGTTCTGCAGATTCACAGGACATAGGAAGGACAATGTTTCAAACTA…
>PONTK.1009.2 chr01 53712243-53717184
TTTTTCAGACTGCCAAGCTCCCAATCGTTGAAGTTTCTCTTGAAAAGTAGATTCCATTGATTGTCCTCTCTGTTCTGTAGAGTCAGGATCACCTGAACTACTCAATAAAAAATTGAGGATTTCTCTTTGTCTAAAGGCAATCAGATCAATCGAGGGTTTCTCTTTGCACAACTTTCAGATGAATTCCAAATTCTGAAGGGTTTCTACTTTATCAGCACTTCAACACTTTGTCAATTTTGCTTCAGCCAGAATCGTCCTCGACATCTCATCTCGCTTCATTGACTCTGTGGGGGAGTTACTTCTATGGATCCTTTTCTCAAACTCTTCTTTCCTTCTCTTTATCGCAAAGAGGCTCTCGACACCTCCACCAATCAGTAGTGCAAGTTCAACAGCCAGGAG…
>PONTK.14401.7 chr09 48735695-48736415
GAGAAAGCAATGCAACGTGTCCTGAAGAGACATATATCTACAGGTACTATTCCAATTGTTGTTTCAACTAGATAGATTACAATGACAGGCCCAATGCTGAGCTAATTATGAAGTCCAAGAACAATGCAGATTTGGTGATCAAGTCGATTGACGAATTGAGGTGAGCCCCCGACTTGTCACCTGTACTAAGAGTGCTGAGGGAAAATTTGAATGGTGGCATCAAAAGTTAGCCAAATCGAATTTTATCCATTGGCTTGAATCTGATGAGAGTGCAGAACCTTTCGTTGCGTTTACGCTTGAGGTGATGGAATAAGTTCAAGGGACTGGAAATAATGGTGTTTATAGTACTACTTTTTTCCTGCAAATAAGATGTAGTAATATTTTTGACATGTAATGCTT…
>PONTK.17363.5 chr11 42993166-42994213
AAAACAAATTACAAAAATGAAACAACCAAAAAAAAGGAAAAAGGAGTTGGTCATCTTCAAGCTTGAGCTTCCATGGAGGATGAAGACGAAGTGATGCCTTGGAGAAGCTGCGTTCGGTTCGTTTCCATCCCACTGAATCCACACAGCTCGAACAACTTAGATTGAGTCAGAAACCCTAACTAATACCACTGCATAGGCTAGGTTGAGCCCCAAAGAGACTGATACCACTGCATAAGGAAGCCACATATGGGTTCCATCTCCGCATAAACAGTATATTGCAATTACATCCACTTATGCAAGTATGCACATACTACCATCGCCTTTTGATATTTCTTTGTCATCCTCTTCTTGTTGTTGTTTGTCTCAATTATGCTTGTGTATTGAAACCCCTGTTTTGGA…
>PONTK.5602.1 chr03 48512642-48513227
GAATAATAAATCCATAGCAATGATCTCTGCTTCCCCTGCTTCTACTACTATTATTTCTAACACTAACAGTACTACTGTTGTCAAGAGTAGAGTAATTCCGCAGCAGCTTCAACCGATTCTTCCAATTAGACGCAGATAATTTGTTGGAATTGGAAATTTCTTCATTAAGATTCTCAACCTTAAACTCTTCTTCTTCTTCTTCTGAATCAAATTCTCCGGATCTTCGTTTTCCTCTATCCATGGATTACTTACTACTTTAATTGTTAAGATACGAACCGTTGGACAGGATGAAGTGGTTTCAGAATATATAGCATTGGACGAGGAATATAATCTTTTTATGTCTACTCTAGAATCAAATGTATTTTAAAGAGATAAGCACAGAATTTATGCTGCATTATT…
>PONTK.8852.1 chr05 36103228-36106373
CTTTTCACTGAATTGATTTATTTATTTTTACTTTTGCCCCAATTCCTTTTTACTTTGAATATTCCTCCGTCTTCTCCCTTCAACGAAACTCAAATGGTCAGCAATGGAAATCAACACGACGGCGGCGGAAATCGGCACAACAGCGGTGGAGTTCGGCACAACGGCGACAGAGTTCAGTACATCAGTGTTATTGATGAGAAGAAAGACGAATCAAAGCCGTCGACGTCTTTTCACAAGCTCACTGTCAGCAGTTTGTATTCATATTAGCAAATTCATCATCGTCGATTGCCTCATATTCAATCGGATTGAATTCGAACTGTACGGCCATGCCGTTTGGTGACTACTAATATCCATTTTATTCAATTGTTGGGCCTTGTATGAGTAATTGCAGATAGCAAC…
>PONTK.5173.3 chr03 38484916-38491043
GGGAGAAGTACTACCAACAGGTTAAGAAAAGCGAGGGATTTGATATCACAGATTATCCCGTACAGAGTGCGATGACAACTGTCTACCCAATGCCATACTACTTGAATGATCCTAAGAATGTTGGCATACAATGATGAAACGGGCATCAATTATGAGGTCAATGGCATTTCGATGGTGAATGGAAGTGGTTGTCGTGACTTCATCTTCTATATCACCTCTTCTGTTAAACGTCTGATGGGATCATACTGACTGAAGAATTAAGTCAGTCTAGCGAGATCAATCTACCCCCCACGATCAGTGCTCAGACTTATGGATACTCTTTCTTGAGGTTCGCTTTGACATGGTGCCTCTGTGTCCTGGTAAAAGCGTAAATTTAGCCAAAACACGATTAGCATTTGT…
>PONTK.6573.1 chr04 461305-461769
CTCATTTCCCCTCGCCGCCTTCTCCAGTCTCCTCCTTTACCTCGCCATCTCTTCTTCACTTGAGACCTGCTACCTCCTTGGACTAATCCATGTCTCCGCCTTCTTTTGTTGTGGGTTATCAATATTATGGTGATGTTGGTCATGGATGCTAGTATGTCAGCTAACTAGACGGTGTTCTCAAGTTCTATGAGTCATGCTCGATGTTCTTTGTTGGATCTTGTCTGCTGGGAGATGTTGCTTGTGAAAATTTGTGTTGTAGCCTGTCCAGGCCCCTTATCCCTTTGTTGGTGATACTGTTAAATATGGACATAGTAATTTGTCGCTGTTTATAATCCTCCTCCCCTCTATTTCTAGACTGTTAAACTCTGTGTATGAGCAATTTCCCTTGTCAATAGCTCT…
>PONTK.3682.2 chr02 35739783-35741652
AACAGTACTCTCCCATACGCAAGAATCAGTCCTTTTCCCTGATTTTGAGCAAGGATTTGAGGATCTTGGTACAAATTTTGAATTTCAAATTCATTAAAAAATCTGCCCGTTTTCCCCCTAATCAATTCCATTCTTTTCCTATATATACTCTCCTTTCGTTAACGTTTGAGAGGGGATTTTGGGGGGAATAAAAAATAAATGATTTTTCAAACACTAATTTACTGCCCTAAATCAGAGGGAATTTCATCAAAAGAAAGAGTTGTTTTGTTTTTTCGGAGCTCATCGAAATCGGCTCATAGTGGTGGGAGTTCTTCACGGTCAAGCTTGTCGTCCTAGTATCGCTGCCCCCGAAAAGCCCAACATCCTACTTGAGTCGGCCTTCATCCTTGTTCGGATTTT…
>PONTK.5173.2 chr03 38484916-38491089
GGGAGAAGTACTACCAACAGGTTAAGAAAAGCGAGGGATTTGATATCACAGATTATCCCGTACAGAGTGCGATGACAACTGTCTACCCAATGCCATACTACTTGAATGATCCTAAGAATGTTGGCATACAATGATGAAACGGGCATCAATTATGAGGTCAATGGCATTTCGATGGTGAATGGAAGTGGTTGTCGTGACTTCATCTTCTATATCACCTCTTCTGTTAAACGTCTGATGGTAAGGATATCATTTTTCAAGCAAAAGTTATGAAAGATTTAAATTATTGCTTGCCGTTTCCGGTGATCAGGCCGAAGGTAAAAGTTTTTATTGGTTAAGGCTGTTATCAGCACCATTATGTCATACATTCTATTTCTTCTGATAGGTTAAGTGTGCTGATAT…
>PONTK.4488.1 chr02 46842450-46843168
GTTCATTTGGCTCTTTCCACTTCTTCCTCTTCCTCATTTCACTCTCTCTGTCCACCGTTTGAAGATGAGCTCAATGGAGTTCATCAACTTTGATTTTTCATCTGTGGGTGCTCAACCAGTCAACCTCCTTCATGATCATCATGTTGTGTAAATCTTCAGCTTCCAAAAGGTGTACTCTTCGATATGGTTCATGCCGAGGTTGACAGGGAGTGAGAGCCTTGTGTTTTCCAATTGAAGCCGAATAGGAGTAGATCGGTTTGCTCCCGTGTTTCTGTGTCTCGATTTTCAACTGGTAGCTCGCTTTAGATTCAAATATGGCTCCTTGACTCTCAACTTTTGTTGGTCCCTGTATCGATTTTTGTTGGCTGTCATAGCTTAGGAGTATTTCCTGTGCAGCAT…
>PONTK.9722.2 chr06 31444515-31447353
GGGGAAAAGGTGGGAAAAGGTGGGAAAAAGTGGGGAAATGTCGGAAAATAAGGGGGAAAATGTGGGGAAAAAATTCAGATTTTAGCAATTAAAAGGTAAAGAAAAAAAAGAAAAATTTTGGTCTTCCAAAAAATAGCCTTCAAAGACCGTCTTCTCCGGCTAATGGACTGCCGGAACGAGCAGCAACCACCCACCACAAACGACCCTGCTTCTCCATTTTTTTATTTTTTTTTCAGACCCCAACGATCCTCTTCTCTTCGCCGGAACGAACCGCCTTGCTAGACCTCAAACTCTGGCGGGACTCAAATTCGAAACAACCAGCAAAACGCCGACCTCCGTAGCTCCGGCAAACAAGTATACGGAGCTGCTTCCCATTGAAGCTATTCGAACGGAGTTTGA…
>PONTK.16283.6 chr11 265592-266087
TATGGAAGACCGGTCCCTCCACCTCCATGTTACGATAACTATGGGCCTGGGCCTTATGGCTATGGTAGGGGCTGTTATGTGAGCAGATGTGATCAGTACTTTAATGATGAAAATGCTAATGGTTGCTCAATTATGTAAGGTGGCCCAATTGTTATGGTTCAATGTCTAGGCTCATGAATGTGGGCTTCTATTAATGTGGTTGTCTTTTTTTCTTTACGAATTGTTATAAATAAACAATGTATAGTTAATTTTCTTTTGTAAAATAGAATAAAAGTTGCTAACTAGATTGTTGGCAAAGCCTTGATTGATTAATAAATGTCATTTTTCAACA
>PONTK.11644.2 chr07 44421435-44426684
GGAATTGAAGGGACAAAGCTTGGATGAAGATTTCAGACAAGCTCAAATGCTGCCATCCACCTTCGATATAGAGGCCAGCCTACCAAGATGAACTTTGTGTACTCATAGATCGAAGTAGCGATCGAGTTTGGGGTTCATCTCCTCGGGCAATTAGGGGCCTTTGGTTTGAAGCTGCAGATGAAGCTCCACCTGTGAGATCTGTTCATCTGGGGGTTTGAGAGATGTATTTGCCTCTTCTATAGCCAATAAGTGCTACCATTGATTAGAAATCCCACCAAGATTGCATGTCTACTTGGTGACCCCGATCAAAATTTGAAAATGACGCTTGTAGCTGACCCGCAGTCGACTTGCTGATACCAGCCTTCAAGATTTTAGGAGATAAATCTGCCTCCTTGTCTA…
>PONTK.7028.1 chr04 16749630-16750217
AAACTCACTGTTCCTCCACCTTCCATTTCCGATCATTCTGTCTCAGAAATTTCCAGCCGGTGTGTCTCTTTTGTCGATCACTTCTTGATGCTATCCGATGTAGATGTGGTGTCTCGGTCCCTCCGATTCTAAAGCTCCAACGGTAACAACCAAACCATTTACTTGTTCGTCTGTATGATGTAACTTTTTGATATCTATGGCAATACTCTTTAGCTCGTTGTACTGCGTTTATGTTTTCTTCTTTACCTCTCCTGGTAGCAATGTGGCAGATTCTTGTATTTTGATGTAGGTATGCTCTGTAACGATCTGCAGTAGTCATGTGCATTATTTACTATCTACAAATGCTTTTGTTATTCTCAGTGCTGAATATTGATTTTCCTGGTTCTGATCCTC
>PONTK.12680.1 chr08 18897410-18901719
TCACTACACCGGAATAGGGTTTTAGTGGCAATTAGTTAATTGCCGCTAATTTATAACCTAAAGTCACTTATTAGCGGCATTTATACTTTTGCAGGTAAAAGATACTCCTTATTAGTGCAAATCATTAAGAAAAATGAAAATCACTCGTTCTGCTTCTCCCTCGCTGGGCGCTCTCTCTGAAGCGAATTAGTTCCCCCAAATCCATGCCTTAGGTATTTTCAGTCCTCAATTTCCTTCAATTCGTGTTTGTAAGTATAATTAGGGTTCCGTGCTAAGAATCGAGTGCGGGGGGCCATTCAGAGCAAACATTTGTGCTAAGCAGCTGGTGGAGACAATAACAATGAGGTCAATAAGGGATAGGCTTAGCAATGACGCTTTTTACAAATTGCCGGAGGTAAC…
>PONTK.8616.2 chr05 10476545-10480337
GTCCATGGGAGGTCATGGTCATGGTCATGGACATGGACATGGACATGGACTAGGTTATGGTGGAAGCCACCAAAATAGCTACAGTCAGAGCCAGAAGGTCAACTGGGCTCTCAAGAATTTGGATGACTAAATTTGACACACATATATATATAATATGTGGAGAAAGTAATATTGTGTGTGTTTGTGGTAATTACTTTGGCTATATGTAGCACAAAGGTTTGCTACCTAAATAAGTAAACAATCTGCAGCTATCTTAATTTAAATTATCTATGTATCTGCTTTATCATTGACTAAAATGATGAATAATTAAAAGTATGTTTATGATT
>PONTK.15505.2 chr10 41319564-41320147
AGATCACAAACATCTAGAGGTAATAAAAATGCCAAGGAAGAAATGTAGTTCAAACAGTCCAGAAAACATATCTATTTACTTCAGTCAACATCAAAAAATCAATACAGGTTATAACAAATTAACGCAAACACAAAAGTCAACAGTGAGATGGAAGAACAGTGAAGCATACAAGTAAGCTCAGAATCAGCAGATTACAACCAGATGTGAGTAAAAACCAAATCGGATTTCGGTGAAATCGAATTGCAGAATGAAAGAGAGAAGATTGGAGAATGGATCTGTGAAAGAAAAGGAGAAGCAATGGGGAGGAAAGAGGGAGGAAGAAGAGTGTGGGACCCACCGTTAAACTTAACCCTTTTTTGATGTTTCAGTTAATTTTTAGGGTTAGGATCAAAATGATAC…
>PONTK.8541.1 chr05 8022527-8024634
GGCAAAATATTTTATAACGTAGGGGAGAACAGTGAGAAACAAATATAAGAAAGGAGTCGAAATTTACAAAGTATAGACAGCTTATATTAGAGCTAGATGATAAGGAAATAAAATGGATATACGCAAAGCGTTTTGAGATAGGTTGTGAGATTAGGAGTACTTGGAGCCATACTTCCTCGATTTTACCTCTTGCGAGTCTGTTGTAGTCTATTTGTGGTCGTGGAAAGCTCTTTAGCTCTTTTTGTCTCAGTTCGCTGCCACAAATAAGTCTTCACGGACTCTATCTTTGCATTTCAAAGGGGGCCACGAAGCCCCCCAAAAATCCTTTTTCGAGTCGGCCAGCATGAAAAATCAAAGATCAGGTCCTTGACATTGACGTACAGGTGTTCGGAGCGAATC…
>PONTK.938.1 chr01 43352031-43353507
GGGGGGTAAATTATTTTTTAGGAGGTAAGAATTTTCAAAAGGGAAAACCCTAAATTTTGTTCCTTTCCTCCTCTAAAAGAAGAGCAGCCGCACCCCTCTCTTCTCACCAAACAACTCCATCTCCTCCACCTTTCCGAGCCATTTTCCGGTGAGCTTCCACCACCCAACCAGCCGCCTGAAGCAGCTCTCTCCAACAACAGCCTAAACCTCACCCATTTCCCCTCCAAAACAACCTTCAAACACCCAACAACAACCGAAAATGACCAACACCTTCAAACACCTATTTCACTCTTTTCCGGCAACTCCATGAACTCCAAACCACCAGACCCACCTCCATAACCATCGCTGCTGCCAGCAGCTCAACACCACCAGATCTTCACCGCACCACTGATCTTCCGA…
>PONTK.14208.5 chr09 31280695-31281193
GGATTAAGCTTGTCTTCATTGTTGTTTAATTAAACTGCTTAAACGGTTAGTGATTTTATGTATTTTAACTTTCTGTTTGCAGCAATGTTATTTACTTTTATTCACAAGTTAAGTGTATGAATAAAATAAAAAGGAAGCATCCGAGTCAGTTCTCTTCTCCTTTTTTATTATGTGTGCTTTGTATTATACTTGTGTTGTATTGATTTCTTCCGTTTAGCAGGGTGTGTAACATTGAGTTCTAGTTTGAAGAGTTGCCAGGGATGGAATTCCGGACGGGATTTAGTTCTATTTACATTCGTATTTGTCATATTTGTATAATTTTTATTCAGTCATGTAATAGTTGTATTAGCTCTTCTAACTCTCCATAGATATATATGAAATATTTGTGGGATCCTCTAA…
>PONTK.7921.3 chr04 69668161-69671131
GCATATCTCTTTCCTCTACGTCCAACATCCTCTTTTCTCCAGATCTCTTCTAAGGAGTTTATCTTCTTCAATTTTCATCTTCAGATCTGTGTAGATCGTTCCTTGATCTACGTTTTGGATATGGATTTGCCGTTGTTCTGTATCGGAGCAGCGATTAGCCGGACGAATGGCGTGACTGTTCGATGTTTGTCGACTCTGGCCGACGGTTGACGAAGAGATGGTAAATCTGATGCTTTTTTGTGCTGGTTTGAGGTAGATGAGCATCGTGGAGCATCAGATCTGTTCGATCTTCATAGATTTGTGGAGGTTGGAGCTAACGTTTCAGCAACCGAGGTGTTATCCCCGCGATTGTTCGCAAGAGATTTATTGATTTGATAAGAGATGCAAGGAATATCCAAT…
>PONTK.1309.2 chr01 65362356-65364552
AAATTAAAATTCAAATACTACCTTTTTCTCAAGGAAAACAAAAATAGAAACTTTTGTGACTTGAGAAATGGGAAAGTACATAGAGCTATTGGATGCTGGAATTAGAATTGCCGCTAGGTTCAATTCTCATTGTCCCCAAACATCGCGAATATATTATCATCCTCCTACTCCTAACAAGCTTGATGAACACCAATACCCGAAGATCGCGATCTCCACCGCCATAATTACGGTGTTTCTCGAGGCAGCGCAACTGGTGGGGGCGGGGGCGGCTCATCGGTGATGATGGGGTTATTTTTGTCAAAGAGGATTTATTGACACTATTGATTTTATTTTTTATACGGAATCACTAATTTTGTTCTTTATTTATTGCTAATTGTAATTAATTACAAGGAAAACAAA…
>PONTK.6269.1 chr03 58885684-58888848
AGACAAGAAACTCCTCAGCTCCATCTGCTGCGCCGGCGACATCCACACCCAACAGCACCTCCGACCACCAGTAACAATCTACAAACACCTTCCATGTTCAGCTTGTAATCATCTGGACATCAAAAATTCTCACAGATATCATGATTCACCACCAATGAAGACTTCTTCAACATGAATGTGACATAGTTATTCTAGAGCAAGTGATTGAACCCCAAAGGAATTGACACCACTGTTAAAGAAAACAATTTTTCGGCTGCCAAATAAGGGTGGATCTACGTTCAAGCTTGGAAGTGCCACGACACTCGATGGTCTCGATTGAAACACTGTATATATAAGAATTTGTATAAATATATAACATGTCACCCAGAGTTGCACCTAAAGACTCAAAAGAGCCAACGA…
>PONTK.17076.1 chr11 37002613-37004036
GGCTTCCCATATATGGCAAATGAAAAACATGTCTCTGATAATCATGATCGTAAAGAAACTTGTACTTCCGATGATCTTGCAGATCGTTTAGAGAAAATTGAAGAAAAACCTCCAAAGCCTTAAACAAAAACTGTGACTCCAAGGTGGCACTTACAAGACCGATTCCTTTTTCGGAAGATTCAGTCATATTTGAGCTCAGAGATGGCAGATTGGCAGAAATGCGACGGACAGGAAATACAGATTGGACATGGTCACGTACGATTGGCACTCCTACTAGCCTCTGCGTAACAAGTTTCTGGGCAACTTTAGCATAATAGCATCAAAAACACATCGTCACGTTAGCTGCAGGACAGGTGAAAAGATCAAGCAAGCAACAGCTTACAACTATACATGTATATA…
>PONTK.5498.2 chr03 46619356-46623395
AGAAACCCATTTCTAGGATCAAGTTAAGTATAGATTTTCTCGACTTAAGTCCTTGACGAAAGTTGTTCTACGCGTTGGGCTCATCATCGTGGTATAATTTGTTTTATCGATTGCGTAGCATATCACACTTTAGTGTTGGGACAGCAAGGGTTTGATGATATTTGAAGGTTTTGAGGCGTATTACGAACCTAAGATCGAGTATTGAGGGAGTTATGAGTAAAAGTCGTTAGGCCACATGAATTTAACGAAATAAAGGTCCTGACAGACGACTGAGTAGACCTCCTCAGCAGCAGGATTGACTTATATCCGGTTGGCTAGCCCCTTTCCTCCGGAGCTGCCAGTGTTTGGAGGTTTGTTAGATTTTGTTGTACATATTTTTATGGGTAGGCTGGGGCCCTG…
>PONTK.37.1 ChrUn 14476121-14476519
CACAGGTACCCAGGATCAACACCCAGCACGCCGTTGATCCAGCTGAGCACTCCAGAGTCAGTGGCGAGCCTCTTTGCATTCCGGATGACTCGGTTATTTTGTTCTCTTAGTTTTGCTTTATTAGGATGTTGCGGGGTCTGTCACAACATCCATCTCAGTGTTATAAAGGCTTCATAGACAGTCAGCTAGTTAGTTTTGAGTCTCTCATCTATGTATATATGTAATATTCTATTTTGAGACTCGAGTTGCCTTTTTGGGCCAAATTTTATCAGTTAAGTTGTTTT
>PONTK.14305.5 chr09 45335057-45335706
ACTCAACAAGTGTAAAGGCATAGGATAAAGAAAAGTAAAGTTATTTAGGCAATAATAGGAAGTGATGGCAAACAAGTTGTCCATAGTTATTCTTTTTCTTGCTTTGGTAGTGGTACATACCACAGCATCAAGAGACATGCCAAGTTACAATGGTCTTTCTGACCAAAAGAATGTTTTTGTAGGCGCTGGAGGTATCGGTGGCATTGGAAGCAATGGATAGGTGGAATAGGTGGAGTAGGAGGACTAGGTGGTATAGGTGGAGTTGGTGGAGTAGGTGGTATTGGTGGCGGTGCTGGTGGTGGTGCAGGAAGTCTTCCACTTCCATGAAGATTATTCATCACTTTCATGTAACTAAGTTTTATTCTTATCTTTATAATTAGTTCAAGTTTGTTTCATGCA…
>PONTK.14477.1 chr09 51199251-51200021
GGAGATGATCAGGGTTTGGCAGCTGGACAGTTTGCGGCCTTTTACAATGGAAGGACTTGTATTGGTTCTGGCATAATACTAGAGTCATGGGATGATCAGGGATATCCTATTTGTGAGAAGGCTCTTGAAATTGCTCGAATGGAAGATAAATCCAAGCTCGGGAAACCAGTCAAGATAATGCTTGAAGAACAGCAGAGTGACAAAGTGTTTTAGGCTCTATACTTGTGAACTCTCGAAATTTATCAAGATTTATCAGGAGGGATAGTCTTTACCTTCTCAAGGTAGGGGGTAAGGTTTGCATACACTCCACTCCGCCCTCCCCAAACCCCTCCAGCGGGATACAATGGGTTCGTAGTTGTTATCAGGAGGGGTAATGAATTTTGCACCTGGGACTGGATT…
>PONTK.5330.2 chr03 43667307-43668247
ACAATTTTTCTCCGCAAAGCAATTTCAATTCCGCTCTTGGGTTCCTGCTGTTGGTTATCGCAATTTCAATTTCGCTCTCGTTTCCCTGATTTTGAAGAATCAGTGGTTGATTCAATCGCCGTCTTGAACCATCGGCGTTTTCGTGGTTGATTCAATTGCCGTCTTGAACCATCGGCGTTTTCGTGGTTGATTCAATTGCCGTCTTGAACCATCGGCGTTTTCGTGGTTGATTCAATTGCCGTCTTGAACCATCGGCGTTTTCGTGGTTGATTCAATTGCCGTCTTGAACCATCGGCGTTTTCGTGGTTGATTCTATTGCCGTCTTGAACCATCGGCGTTTTCGTGGTTGATTCTATTGTCGTCTTGAACCATCGGCGTTTTCGTGGTTGTTCGTTCGTT…
>PONTK.15689.3 chr10 50051918-50052526
TATCTACCAGTAGCATCAGCACTTTTAATTGGAGGATTGACCGTGACCACCATCACGATTAACCAAGCTGGACGAAATACAAATACCATTCTGTCCTCTGCACTGTGTGCTGGTGTAATTGCTGGAGTTATGGCACTAGTCAAATCAAATGGAAGGCAAATCTGCTCAAGACCTCGATTGTGTGGACTGCTGTAAGTCTGAGCATCATATCATAGTAGATATCCAGAACCATGAGGCATTTTTGCTTCGTGAACCTGACTGCTATTGAACCCCTGAATTAAGCCAAGCCATAAAAAAATTCGGGAACTAGGACTCCCGGGACAATGGAAGGAGCAGCAGGCATTGTTGTGTTATAACCAAATGTCAGAAAACCTTATAGTAAAGGGAAACATGACTGAT…
>PONTK.18616.1 chr12 59412038-59413302
GAACTCAACACAATTTAGCTCTTCAAACTCTATATATATGGCTAACAAGTTCTCTTTCTTTTTTTGTGTTCTCCTTGTGACATTGGCTGTCGATTCATTTTGGTCCTCGAATATACAAGTGATGGCTTTACGAGACATACCTTTAGAAGTACAAGAAATTGAGCAGATTGTACTACCAAATCTTGGCAATAAAAAAGGATGTTACACTCTTTGTTCATCAGATGCAAATTGCAATTACAAAGGTTCAGAGTGTAGACAATGTCGAACAGCTCATAATCATTATGATATTACAAAAAGATGTTATCAAAGAATTTAATTTTAATATCATATAATAAAATTAATTACTATTAGTTTTATGGTCTCATTTCTTTTTTTATTATGAATAAATATATGTAATGA…
>PONTK.4847.2 chr03 5620366-5620949
ACTCTATTCTCTCCTCTCCACTCTAGCAGCCGCCTCTCAACTCTCCTCTCCATCTTTCCGGCGAAAATTGCCACCACTTGCTGGTGGCAGCTGTTTCTCTCTCCCTCTCCTTCCTCTCTCCTCTATTTTTCGACAAGGGAGCATCGGCGAAACCAGCAGCTCCGGCAACAGCCAGGCGACCGCCTTCTCTCCCTCTTGGCCGTCAAGCAGCAGCAACCAGCAGCTCTGGCGAACAGCAACCAGCAGCAGCCAGCCACTCCAGCAGCTCCGGCCAGCAGCATCGAGATCTGGCGGACCCTTTTATTTTAGAAATCTCGAGGTCATTAAAGACGGATCTTAACAGATCCGTGAAGGTATATTTTATTATTTATTTTTTTTTCTCTTTGTGTGACTGATTTC…
>PONTK.9699.1 chr06 30330198-30330899
TTCAAGTTTTATATTTTCTCTTTCTTCAAATTTCTTTGCAGGTCAAGAAATACAAATTATGAATTGTTCTCCTAATTTGTTCAACAAATCTCTAACTTAACTCAAGAAATATCTCAATTGTTAAAGGGCTCGGGCGATTTCCCTGGGTTGGGTTCCAAATCTCCGCCGCCGCCGCTCTATGGATGGTTCCGAAAAGACTCTTATTGAATCCATGGAACTTGATGAATCAATTACCGGATATAAGTTCTTAATTGTCCATTCATTCTCAATTCTAAATAACCAAAATACTAGTTTATTTATGTATTCATTATTAATGTATTCATCCTAATTGCATATAGTAAAACTAAAGTTTTTATCTTATTTTGCTTATTTTGTATTTAC
>PONTK.15787.1 chr10 52881702-52883820
GTCATAGGCGACTAGAACAAGTGCTATGCTACAAGGTTTCTGTGGTAAACAGTCTCTCCGGGACATATTCTTCGGCTATAGACCTGTTACTGGCTCTTCCATGAATATTTGATTCTTGGTTGAAACAATGACATGGACCTTGTCGAGATGGTAGATTGGAGCAGACTTCTCTTAGATGTGTTTAAGTGTCATGATTGGCAAGGGAAATTGCATTTGGTGGAAACTGGAGAGGATATATTATGTATGACTAAGATTTGAACAGTGTACATGCCTTTCGTAGAAATAGAGTTTTTGTTTCCAGAAAACATTTTGAACTTTACTTAGCTGCTGCATCATTACCTAATATATAGCTTCTTTAATGTATCTTCTATTTTTAAGATTGAAATTCGATGTTCGAAT…
>PONTK.11722.1 chr07 46896703-46897477
TGAACACCCTAGAGTTCTCGTCCCCCTTCTTCTCTGCTAAACTCTTATCTCATCTTCCTTCTTTCTGATGAAGAACGAAAATCAAACTAGTTGGACTGATAAATGGGGCAACAAAAACGGTAATAAAAAGATGGAAAAAGTACGGCGGTAGCGTCGGCGGGGTACGATAAGGCAAAGGCGGCGGCGGCTGTCGGAGCAGTGAAAGCTAAGGCGGCGGCTGTGGTCGGTGCTAGCAAAGTGAAGAGTGGAACCACTACTGGATTTAAGTGGATTAAGGAGAAATGGCAGAAGAGGAGTTCAGCTAAATAATTTTGTTAAATTAGGAGATTATTATGGGGTAGATTTGTTGTGATTTTAGTTTATGGGGTTGAATTTTAATGGATTTCTGCAAAAGAAAAT…
>PONTK.16697.2 chr11 7297641-7298549
TGACTATTATTCTGCTGATGATATTGTGGTGAAACAGAAATCGATCCCCTTGAAATAGTATCAAGCTTCAGCTGTTCTATAAATATTAGTGAGGCAACTCATTCAGCTGAACCTAAAACAAGCTGCAGAAGGAGTGCTCTCCTGGATTTATTACAAGTACATGATACAACCATATTCTTCTATCAAACATCTACCCAGATGTTCCTGTAAAGACGCCTTGAACAACTGGTGTTATAGTCAAGAGCACAAGTTCAGTGGTCATTGTCCAAGAGGCTACACTTACATTGTACTGATTGCAATAAACAGATGAAGAGAACTACCAATCTTGGAGTGTAGATTGATTCTGGAGATTAGATTTGTGCTTAAATTTTGTGCTTTGGGATTATATATGACACTTTT…
>PONTK.7032.3 chr04 18017821-18020440
ATTTTGTTCCATTTTTAAAAGAGTAAGGGTTAGGGTTCTTGAGTGAAGGAAGAGAAGAAGAAGGTTTCTTGCATCAATTTTCGTGGGTTTTCTCAATACTAAGGTTCCGGAAAGTAAGCGGGTTCTATAGTAAACTTGGAACTTGAAGTTCTTCCAAGATCTTGTGGTATGTCCTCATATGTCGAGGACAAGACTTTTCTATTCTAGTTTTATGATAAGGTTCTTGTAATAGACTTAATAGACTTCTTTTGATTGTAAAGGGCCGTGTCCCTAGTATGTTTTCACGTTTATGTCTAAGATGGCTAAGAGACTTAGTAGTCCGCTTGTGTACTTTTGAATGATGTTTTAAAAGTGACCTTTGAGTCTTATGGGATTTTATTTAAAAAGTTTT
>PONTK.10737.2 chr06 56265386-56266095
ACACAAACCTCAACATAAACAAAACCTAATCCTCTTTGTCTCCACACATTCGCCGGAAAATCAAGAATCATGGCCTCCGCCTGCATATCAAGTTGCGTTAACGACGTTGTCGCCGCGAGATCAGTACCGTATTTCATGCAGGCAATTATACTTAAGAAGCTACACTTTTTCAAGAGAAGAAGAGCGCGTGAACGACACGGCATCAATGAGATGTTATGGAAGAAAGAAAAAAAGTCGTAAGTCAAGTGGTGGTGGCCGGAGAAGAAAATGTAATAAAGGGATTAGAAGAGCTAAAGATATATCGTGCGCTGCTTTGGCCTCCATTTTCCGGCGACTATTATCGTGCACCGTTAAGGTTGATGTGGTTGGCTAATTATATTAATTAGTAAGTAGTAATTT…
>PONTK.15498.1 chr10 40946962-40959712
GGGGGAAGAAAAAATAGAGTGGGAGAAAATAGAGTTGGAAGAAGTGGGGAAAAAGGTCTTAAGAGAAGAGAGGGATTGAAACTAAGAAAATTCATCTAAAAAATAAGAGATAGTTTGGCCGATTCAGTACTTCTCAGGCGTGTTGGTGGAACCTCCTCGTAGCTAGCTCATTCTCGTCTCAAGACGCTGCCCGGAAAGAGATACAGGTAACCAGGATCAACATCCAGGGCTTCATTGATCTAGTTGAGCATTTCAGAGTCATTTGGCGAGCCTCCTTGGTTTCAGAGGATCTTTTTTTACATTGGTTTAGTATTTTCAGTTGTTAGGATGATCAGGGGTCTTGTACTGACATCCCTCATAGTTTTAGAGGCTTCACAGACAATTAGCTATAGTTCTTTA…
>PONTK.8415.3 chr05 4994889-4995515
GAGTTCCTTTTCTTTCTCCCCTCGTCGCCGCTAGGAGCTATATGGAATCCAACCTTCCTCTTCCTTTTGTCGTAGATCATCAACACCTTCCTCTTGTTTGCCATGTTAACCCTCCTTCTCAGCTCGCAGAGATATATAATCTGGTGGAACAGTGGATCCCAGAAGTGATTTTGACTTTTGATAGAGGCGTATAGTCTTGTGGTTGAGCTCGCAACTCTCTGTAAGTGGCCTTCTTCTTTCTCTACCTTTTTTCCCCATTTCTTCCTCTTTGATTTCCTTTATCTAGCTGAAGTATAAGTGGAGACATCCAAATGCTCCTGACCTCTTTCATTGTGGAGTTCCTTCCCAACCTTGGATCTCTAATTCCCCATCCGATCCCAAGACCATCGCTCTTTGCTA…
>PONTK.15300.6 chr10 6362569-6363087
AGCCAACACAGCAACAATCCCGATACCGCAAGTCTCCTTGTGCTCCATCTGAGGGTGAAGATGGAAATAATGCCCCATCTGAGGATGCTACTGCAAATGAATGAGCAGGTGATTCTCTAGCTTGTGATGTTCTTTGTTATATACATGTATGCGCAATTTCTGTTCAGGATTAAGAAAACAATATTAAGGATATAGAGGTGTTTTCATCTTTATTTGAGGCAACCAAATGAGTATTTGTTGGCTGGTTGATGCGTTGTAACATTAACTCTAAGAATCGCTATTGCAAGTCTATCAAGCCTACTCTAGTTTATTG
>PONTK.9606.1 chr06 13793597-13794306
GCCATTTTCATTAACAACTTGTTCATAATGGCAACTCTCACAAAGACGAGGCGTTTAAGCCCTGTAAGCCAAGGACGTTGCATTGTACGGAGACATTGCTCGTGATTTGAAGACGGAGAGGACATCAGGAGCTGTGGAAGTGGAGATTAAAGTTAGAGCTAAGATAAGGTTCAAAGTTGGAATTTGGAAATCAAGTCATAGGAAGCTGAAACTATCCTGTAGCCCTAGGGTGCCTGCTTCTTCAACCAAGAGTTCACAGACATCCCCTTGTGACTTGGATTTATAAGTTCATGTCAATTATTAATGTTTCTTATTTTTTATTATTTATGAATTGTTGTAATCCTTTTTTTCATTTTCCTTTATTGAGCTAAGATTTCAATGAGTGGC
>PONTK.1074.2 chr01 59200894-59201483
TATTTTCTCTTTCTTCAAATTTCTTTGCAGGTCAAGAAATACAAATTATGAATGGTTCTCCTAATTTGTTCAACAAATCTTTAACTTAACTCAAGAAATATCTCAATTGATAAAGGGCTCGGGCGGTTTTCCTGTCGGGTTCCAGATCTACGCCGCCACCGCTATATGGATGGTTCCGAAAAGACTCTTCTTGAATCCATGGAACTTGATGAATCAATTGCCGGATAGAAGTTCTTAAATGTCCATTCATTCTCAATTCTAAATAACCAAAATACAGTTTATTTATGTATTCATCCTAATTGCATTATGTAAAACTAAAGTTTTTATCTTATTTTGCTTATTTTGTATTTACAATATCACTTTGTATACCAAATAGTTTGTATT
>PONTK.7922.7 chr04 69672798-69673294
AATCACTAAAACCTCGTCCTACCGTTCGTCGAATGGCTGGTAAACGGTGGTACCGTCGACGGTTCACGTAGATGTTGTCGATCTGAAGCTTTTGGGAGAGATTCATGGATATGGACTAATTGCTTGATCAACCGTTTCGAGGATTGTACCGTTAGCTATGAGAGAGTTATCTATCCGCATTGAGCTGCGACGCTAATGAATTGGTATCCTATTTGCTACAAATCAAACGGATTGGATTGCTGATCTTTCAATGCTGCAATTTCATCTATGAAGGGCGTCTAAGGTTCTAATTGTTTTATTTAATGTTTATGTTTATGTGAATAATTTATATACACTAGTAGTTTTCTATTTATGCTTGCTTATGTATGAGAGGATGAAAGATTGAGTCTGT
>PONTK.15278.1 chr10 5515077-5516250
TGGGCAACGGTCTTCCCCTGATCAACCATCTTCACCTCATTATCAACGAAAGAAGACTGAGAAGTGGTGATGCACGAAACAGTGGCGAGGCCTGGCGTCTTACTCATCATTCTTATCCTCATGTTGGAATTGGGCTTTTGCGCACTAGCTTTTCAATCTTTGCTAGTAAATTGAGGCCTGGTGTCTTACTCACATCTTGATGCCTATATTCAACGGAAGATGTGAAGTCATGATTTAGCGGAAGCTGCCATCCTCAACGACGTCAAAGGTGAAATGTCATGTAGATTATTGACATATTGTAACCTCAGTGAATTTAGGTGTTCAACTTGTTATATTAGTTTTACCATTGGAAATCATTTCCCAGGGAATGTACAAGAATTTTGTTTTACAGATGACCCT…
>PONTK.15791.1 chr10 53138440-53140490
AGAGATTGAAGGCTAGGGCTTGAGAAGAAGAAGAGAAGAAGAGAAGAAGAGGAGAAGAAGAAGAGGAGTAATCGAGGAGATCAACAAGTTTCCGACAAGATCATCGTGGATTTTCGTCGGGGGTGATCCCTACCAAGATACAGGTACCCCGGATCAGCATCCTGCACGTCGTTGATCCAGCTGAGCACTCCAGAGTCTGTGGTGAGCCTCCTTGCATTCCGGAGGACTCAATTATTTTGTGTACTTAGTTTTGTTCTATTAGGATGTTGCGGGGTCTGTCCCCACATCCATCTCAGTACATTAGAGGCTTTATAAACAGTCAGACAGTCAGTCAGTCAGTAGTTTTGAGTCTCTCATCCATGTGTATGTATGTATATGTAAATATTCTATTTTGAGACT…
>PONTK.16941.1 chr11 24329329-24332001
GACCCACCTCACCCCAGCCTATATGATAGAATTAGAGTTCAGTACTCCAAACTCTTCACCCCCTATTCCCCCCTTCTCGGCAAAATTATCGTAGGTTCAGTCTCCACCACGTCCATTTCCCCACCTTCTCGATAGAATCTAGCATAAATTAGGGAAATTATTGACTGAACAGTTATATCGAAGATAGCCTTTAACCTAGATAACTACAAAACTGATCTTGGAGACAAATCAGCAAAGGAACACAAATAACATGTGGTATGCATCTCGTAATATCCAGAAGATGGATCGTGGTAAAGCCAAACATTGGAGCAATGAAAGAAATAGCTATTAATAATCTCACCTATAATAAAAGAAAATAGCTACTATGATTCTTATTTGTCATAGTTATGCTTTCTGTAC…
>PONTK.2726.1 chr01 88022492-88025622
TCTCTTCTTACTTCACTGTGATGTTTGCTTTGATATTTTTTCTTCCCAATTTTCATGCTATTGCTCTCTTCAAATCTTTGAGATTCAGCCTAACTTTGATGAATATAGAAGCGTATGTTTGGGGAGGGTGAGTGCTAGCATCTTTAACAATGGAGAGAGGTATTTTGGCGAGCAGCTCAGAGGGAGTTTATACAACAATCTCTGGGTTAATCAGTTGTTAAGAAGTTTGAAACCGGAGAAGGAGGAGAGCAAGATCAAACCCGAGGTTGCTTTCTCTGTTATCGCTATACAGAATGACAAAGAGACTTTGGACTGAGGACTTTGTTGCGGCATTGGATGAGTAAAGAAAATCAAGATGTATTAATTTCATTGTTTCAGTCTTTTTTTTGTGCAAATTGG…
>PONTK.12634.3 chr08 9945820-9952025
AACTTCAAGCTCTATTTCTCATCTGCCATGGTGGTTGTCGAAGTCGGATCTGCCGGTGACTGTCCTTGATTCATCAAAGACTGCAACAAGCTGTGGTTGGGATGATTCCACAAGAGGCACTCTAATTTCTCACGAATGCCATGGAAACATAGCCCGTTGAACACTTCGCCTCAGCTTGAACAAACCAAATTGAGCCGAAAATCTAGCTAATACCACTGCACAGTCCAGGTATTCATAATTTCTCTCATTCCCTATATTGTTGTTACCTCTTTGGATGCATTATATTCAAGTGCAAACACTACCTCACTCCCAACTATTTGAAGTGGTTCCTGGAAGGTAGCTATTTTATCAAAATTATATGTTGATGTTTTTGTATTGGTTGTTGCAGGTCCACCATGT…
>PONTK.17868.1 chr12 7407366-7425458
TCTTCACTCTCCTTTGAGAACAAACACCGCCCCCTCTTTCCTTTTTGCAGTCGCCGCACCACCCACACCCTCACCAGCGTCCCTGTCTTTTCATCTCTTACGAAATGTCGTCGGTGGAACACTTCCAGAGCAGCGCCTCCCCTCTCCTGCTCCTCTTTCTTCCCTCTCAACCAGACCACCACCAAATCATCTCTCCCCTCCCTTCTCCTTCCAGTAAATTCTCCACCAAAAGACTAGAGATCATTGCCAGCTCCAGACGTCCCTTGTCCTCTCATCTCTGCCTGACACCGGCGAAGCTAGCATAACTGCATAACCAACTATTGCAGAGAAAGTTCCGTACCTATGCACTAAAATGATCTCCTTATCGGAGGAACATTTTATGACTGTAAGAATCTGTCC…
>PONTK.7686.1 chr04 65421551-65439201
GTCTCTATTCATTTCCTCTCTCTATTCTATGTGAAACCTACTGTTTCGAACACAAATCGAATTCTCTTCTTTCAATTCTTTCTTCATCTTCTCCTCGAATTGTCCGATAAACTTTTCGATCGATCACTCCAGGATGAACTCGCAATGTTTGTTCTTTCCTCTCATGGCGGTGGTTCAATTCACAGTTTTTTTCTTTTTGGTTCCTGAGAAAGAAGAAAAAATAATATTTAATATCATATGCTTATCTTTGTTGAAAGCTAAACTCAATTTTCACCTTTGCTTCTAAACTAACTGCGTTTTCCGATACGTTTCCTTTTATTCTTTATTGAATATTTTATCTCGCAGCTTGCTGATCGGAATCATTTTTTGTTTTGCCTTTTTCAATTCCCTTGCAGAACT…
>PONTK.17907.5 chr12 9325572-9326044
AGGGCATGTGATGCACTAAGAAGTGGTCTCCCTGATATGCTTAGAGACTCCACCTTCAGTACCTGTCTTCGTGAGGACCTTACAACTAGGAGGTGGCTACAACAATTGATTAACAATGTTAATGGTGCCCGTGTTGGTCTACAGGCAGGTGGATTTGATCATATGCTGATGAACTAAGTGGAGACAATAATTTAATCTTTATGTTCGTTGTCCCGAAATTGATTAACAATGTTAGTTAAGAATGCACTCTCTTAAACTGTAGTGTGGTGTAAGGTTGATCATATGCTAGGAATATCTCTTTCTGATACAGTTGGTAGAATCCGTTTTGGATATTTATAGTGTAATTTGAGGATGCTCAACTTTGCATCTTCAT
>PONTK.14054.1 chr09 9386013-9387513
TGTTGTGAATCAAGTAGACTTTGTACGGGCTTATGTGTTAGAAGTGGTGAATGGGGTGGCTTATGTGTTCAAAGTGGTGAATTAGGCTGATTTAGATGGGATTATTGGGCCAAGTAAATTACTAGAGAGTTTCATTTGGGATCCAGGCCCAATTATCAATCAGTTAAATAGGAATAGGGATTACACAGAAGGGTTATGTGTATTATGAAGAAACGGTATTTTCCTCTCATCTTCTTTCTAGAGTCTTAACTTCGCATCCCCATTCTTATCTCTATCTTTAGTTACTTGTTATTTCAGTACTTCTCTTTGTAGTTCAAGTGTTGTTATTATAATTTGGTTATCAATGACTATAATGCTTATGCATCTATATTGAGAATTTGTGTTTGTTGCATTGGTGCT…
>PONTK.7503.1 chr04 61488747-61489415
ATCTTCATTCTTGTTCATCTTCATCTTCATCTTTAAACTTGTGGATTCCGTAGCTTTAAGTTCTTTCGAAAAATTCCAATAATGTTCTTAAGCTGACATAGGTTGATACATAGGCATTACTATTCATCAATTTATAATTTTTCCCATACCTGCTCGATATAAAGTTCAATGTTGGTGGCTGGTTCCTTGTGAACTATGCGAGGCATAAGAAGATTCCAAAGAGAGCTAGGTCTTCCTCTCTGATTCCAAGAACGGGTCAAAGGAAAACTGACTCTGCTCTCTGCTCTCTCATCCAGACCCACATCGCTAACAGTGTCCAGCCATCACCGTGAAATCCTAACTCCGGTAGACCGGAGGAAATCAACAACGACGAATTAGAGCTCCAAGCTCCAGTAATTT…
>PONTK.4048.5 chr02 41183280-41184207
ATCTTCTCTCTAGCAAATCCCTTTTTACCCTACGCTTGAGAGCTCCCTCTCTGGCTGAAGTTTGTCTCTTCGTTGCTACTCCTCTTTCTCAGCCATTCCATGGCTGTTGTAGCCATCGGATAGCCTCCTTCCGAGGTTATCCATTTCCCCAAACGCCACCTATATCACCCTTCTTAATCACAATGTCCAAAATAGTCCCACACAACTCATCTCTCAGATCTGAAGCTTCACACTTAGCCAGTCGAAAATCATGATTTGCCACCTGAAAACTCCATTGATAGTTGAGAAACCTAGTAACCTAAATCTCTATGGTGGGAGTTCGTAGCATGCTAAGAGTACAATAATTAATTTTACTGATTAATTTTGGGGAGGAGAATTCGATGTATGACAACTACAAAT…
>PONTK.2589.1 chr01 86251281-86251948
ATTCTCTGTATCTAAAAATCTTCCATAACGTTGTTCTTTAACTAAAGAAAACGCCGGTCGCCGGTCGCCAACCATCGACCACCGAGATTTTAGAGTTGGTGGGAAAGGAGATTTGGAAGAAGATGGGTGATTGATTTGTGTATACCAAAAATTATGAGGGTTTTGCTCGATTTTGAGACCGTCGAGAAGATGTCCAGGGCTGAAAATAAGCTCCTAAAGCACGTACGTTGTTGTTGTCTTTTCCTCAGAGTGTTCTACTCAAGTTTTTGTTTCACCCTTCAGGTTAGTTGTTGATTCAAATTATTGAAGCTTAAGTTACCAAAAAAATAATTAGTATCATAGTTTTATGATAATTAATGAACTATTCAGAGGCGAAAAGAACAATTTTATTCACTAGAC…
>PONTK.17997.2 chr12 14685465-14687099
TATTGTGGATTTTTCTACAAACTGTACTGCTGACTTTTTGTCAAAGAGGAGCCACAAATCAGATATAGTACACCATTTCTACACCTGCCATCAGTTACCTACCTCTTGCGGCTAAAGGAAGCTACATCTTGAAAAAAAATGGGCATGTCAAATTTTCGAAGGAAGAAGCTGAAAAGGATCAAGTAGAGAGACAACTGATTTGCAGCGTCTTTGGACCATGGTACTTTGTATAACCAAGAGCAAATAAGAGATAAAGATGATTACGAGACACCGAAGAGATTGGAGTGCCCTGCCTAACTTCATGGCTCAAAGGAAACAAAAAGGAAAATGAAGGAGAAACCAGAGCTGAAGATCTATGTAATTTCATGACGACTCTAAATTACCTTTAAGATCAGATTT…
>PONTK.3838.4 chr02 38315320-38324933
GGAACTGTTCCAGAAGGATTTGATGGCTATTTTAGGAGGCGGTTTCCACAAAACTACTAATTGAAGTGTATAAAGTGATGTCAGAATACTGTAAAGATGAGGCCTGTTTTCAGAAGTACTTCACAAGCAGTGTACTTTAGGCTCCTCCAGATAGCAGCTGTATCTTGTTCCGTTCTTACATTATATGCATGATGTAACATGTATTGTATATTGTAATCTACACCATGTAAATATGCCTGCGCCGGGCAGGTACCAGAAAGCTGTACGGACACCACTGTTGTTGGAAACAAAAATAATGTAAATATGAAATCAAATTGTGTAATCTT
>PONTK.18339.1 chr12 54794255-54794993
ATAAATTTGTGCTCCTCTTTCTTGTCTCCATATTGCTGCTTGGAGCTTTGTGGAATTCCACCTTCCTCCCCCATTCGTTGCGGGTCATTAACCCCTTTCTCTTATTCTTCCTATTATCATTCTTGCTCAGCTTGCAGAGATTTTATTTGAAATTCAAAATCAAATAAATATTTAGGAGAATACAAAAGCTACCTAAAGTTGCAGAGATTTTCTAAATTTTTGTTGCCTCTAGATCCAAAGAAGGGAAACCATAGTTTCTTCTTCATTTCTTCACGGTTCTTTTTCAAGGAAGGCAAGGAGATTCATTTCTCTTTCCAAATCGCATTTTTAGATCTGAGCAGAGTTAGGATGTAGATGATTTGGTTGGATATGTTCCTCCAGTGAGACTTGATGTTGTAT…
>PONTK.15456.2 chr10 33525676-33531906
ACAATCGTTTATTTGCATTCACAATTTCAGATTCATAGTTCACAATATCAACTAGGACTTTGAGATAGAGACAAACAAACGTCCTGCTACGCAAAAATGGTGTCTCTCCATTGTCCGTTCAAAAATATTGTAGGGTTTCATCGTCCCCTTCACAGACCTCAAACTTCCTTCATTACTTCTACACGCGATGCCTTTCCTACCCAGTTCAATTTCAGATTCAACAATGTTTTGAGTGTACATCTAAGGCAGAGACTACTACCTATATCAAAATCAAGCACCAATCCTTCAGGAGGACCAGAGAAAAGCAAGGATGCATCAAGCCCACCATTAGCCACCATTTTGGCTGGTGTCTTAGTCTTTTGTGTCGTCTGTTGGATCGTAGGATCTATTGTAATCTGG…
>PONTK.14930.10 chr09 60938334-60941217
GAACTGATCAATTTTCATATGATAATTAGGGTTGGAGTAGGAAGTGATGGAGGCGGCACGGTGGCGAATCCATGGTGGCGGAGCTATCACTGTCTTCATCCACAATAACAGTGGTCGGAGTAGGAAAAGATGGAGGCGGCGGTGGCGATTGGCGTTTCAGAAAATCTGCAATATCTTCGCCGATTTTGGAGTAAAAGAATGCTCCAATAGGCTCGTTGCCCTACGTCCTGCACCATGGAGAAGCTTCAGCTCTTTCTAAGTGTCAATATTTGTGGCTGCATTGTTGAAGAAGATAAAAGCTCTTATAAGCAGTCATGCACAACTCGCTCAAGTTCTGCGACGCTCTACAAATCTTATGAGATGTCAGATCTATACAACTACAACTATCGAGGGGTAAAT…
>PONTK.5498.1 chr03 46619355-46623407
CAGAGAAATTAGAGAAACCCATTTCTAGGATCAAGTTAAGTATAGATTTTCTCGACTTAAGTCCTTGACGAAAGTTGTTCTACGCGTTGGGCTCATCATCGTGGTATAATTTGTTTTATCGATTGCGTAGCATATCACACTTTAGTGTTGGGACAGCAAGGGTTTGATGATATTTGAAGGTTTTGAGGCGTATTACGAACCTAAGATCGAGGTCCTGACAGACGACTGAGTAGACCTCCTCAGCAGCAGGATTGACTTATATCCGGTTGGCTAGCCCCTTTCCTCCGGAGCTGCCAGTGTTTGGAGGTTTGTTAGATTTTGTTGTACATATTTTTATGGGTAGGCTGGGGCCCTGTCCCGCCAATCGTTAATTCTCTTAGAGGCTTGCAGACTAGTGTG…
>PONTK.7638.8 chr04 64659267-64660140
ACATACATAATTAAAATCCCTTAGGGGAAGAATTTATAGTCTATAGTATTTTAATAAGACAAATAATACATAGATATGACAATCAACAGAGGAGGAGCCATTGAGTGTTGCATGTGTGGAGACTATGGTTTATCTTCTGAGCTTTTCAAATGCAAAATTTGTCAATTTAGATCTCAACACAGATATTGTAGCAATTTGTATCCAAAAGCTGAGTCTTATAAAATTTGCAATTGGTGCTTGAGTCCAAAAGATGTTTCTGGAGAAAAAACACAAAATTCATCAAATTCTTCATCATCATGTAAAAATACTACAAGTGATCAAAATATTATTCAAGATGGTCCAAAGTTGAAGAAAAAATTGATCATTAGGAATGAAAATAATGATTTTATTGGAAGAACA…
>PONTK.12158.1 chr07 54769485-54771546
GTATCATAACTGGAGAAAAAATAAAATATAAACGAGTACCGGCGGCGTGGGCAGAAGAGTACTCGTGAATCGTGTATTCAGATTGGGAACGTTCTGAAGCTTTGCGAAAGGGGAAGGAAAAATCTTGAGGATTTGTGGCACGTGTTCGGCATTCAAGATTCGATTCCGAGTACGAGCACATCTTGTGGAGCTTTTTGAGTCCGAGCTTGGAGTACTTTGGAGTTGTGGTGAGTTGCTTGGCTGTTCCGTGGCCCACACCTCCCTCTACCTTTTATTTATTCTGTTATTTAGTATTCAAACAGAATATCCATTATGTTTGGATTGTCTTTTAGTTTCAGACTTGCATCATATTAGAGGCTCTTGTACTTATGACACCAATTTCTTGGGTAGTATTTTAGC…
>PONTK.12576.1 chr08 6039528-6041162
TCTGAAGATCTCATTAGGACGAGTACACTGACGAACCTTGTTAGCTATTTTCCGTTCAGTTGGTCACATTGTTCGCCGGAGATCGGACGAATTTCTGCCGTCCGATGTGAGTTCAGTTACAGATCCGAATCCCCATTTCCTTAAAGAAGACATGATCTTCTTAATTGTGAAGATGAGAAGATATTTATCTGGTATGATGAGTTCGGTATGCTAAGCATGTATTTACTGAAACCTTTTGAATTACAATTTTAGTCTCCACTTTTAACCAAAGACCTTCTTGTACACGTCCTCGAGGGCAGTATTCATGTCAAAGAATTCTTGGTTTAATATGGATGCAAAATAATTATACAATGTTGAATTAATACTCAATAAAATTAGAGTGTTTGTTGTT
>PONTK.8808.1 chr05 28973557-28975031
ATGAAAGGAATTCTGTAATCACACTATTCTTCTTTCTCTCTTCACAAAGCAGTAATCCCCTTTTCTACAGTTCATCAGTAAATTTGTTAGTAACTAACTCCTAGATCTAGATATACAGGTTACGGTAGAAAAGAGTACTTGTTGATGTCCGATGAAGACTTTATGAGTCAGAGAGGTTTCAGGTCCTGGTGAACAGAATCGCAACAACTGTGTATCCTCTATTGTAGCATTTATGAGGAGCGAAAGAGTGATATCTTTCCAGGCAACAGGTTGAGGCAGTGGATTCAGTAAAGCAGTAAAGGCATTTATGTAAGTGCGCCTACAATGGAAAGTGAATGCAAGGCCTTTATGTAGGTGCGTCATGGGGCCAGTGAATGTGTGTGCGTGAATGTAGACTTG…
>PONTK.4006.14 chr02 40536960-40540167
ATTCTAGCCTTCTTTTGCTCCAGGTAAGTATCATGGAAATTCTTTAAGCAACTCGTTTGCTAGGGAGCAGGTTTTTTTTTGCCCAAAATAATGTTGATCAGCCTAATGGTTCGGATGATCCGCCCCTGGTAGTAAAGAGTCTTGGTTTGTCATCTCAGCGAAGCTTAGCTCAGATGTCGTAGAAAGGAGTCTTGATTCGTCATCTCAGGGAATCTTGGCTCAGATGGCTAGGGTGCAGATAAACTTGAATTTTTGGCGTTGTTGGATGGATTTCCTATCATAATCAGAAGCGTGGAGAGCAATATCCATAGGAATTTGTTGTTGTATGAAGATGTATAGGGGTATAATCGGGACATAAAAGCCCTAGTATCAGGGGGTCATGTCCCGTTTTAAATTACT…
>PONTK.4921.2 chr03 12870911-12877964
ACTCTATGCCCAAACATAATTCTAGAAGTGTCACGTCTTCCCTCCCTCTTGTTCCAACAACTATGAATCGATTTGCAATTCTTCCTGATTCCAGGTTGTGCTTGCTACTCGACTATTCTCCAAAACAGAACAACCTTCAGTTCTCCTCCTTCAACTTTAAAGAATACTTAGGAGCGTCCTCTTTCAGCGTCATCACTAAGTGTGAGATTTCATTAGTACGTGACCGTTAGGAATCATGGTTACGCTAGGCTTCCATGCCTCCAACTCTGCCATTTGGACTCACAAGGACGATTTAATATATCAGCCCTTCCAATATCAATTCAATGAACAAGGTCCGAGCACTAGTAGCCAGCGTTGATCGAGCTTGGAGTAGACTTATCCGGAGACGGGGGTGAGCAC…
>PONTK.5002.3 chr03 22299671-22305411
GAAGACGGAAACCCAACAGTCACTGTAGGTTCGACGCCGGAAGTAATCCCTGTTGATGTTGAAGCAGGTTGAGCTAATAACCACTACTTGAGATCAAGAAATGGCCAGTCTATTTCTAACTCAACATAGCTTGTAGGAACATTCAGCAATAATAACTCAGGTGATTTTGGAGGGAACCTTTCTACCCTTCCAAGCTCAACATCAACATCAACATCAATCATTTGAAGAGGTTCTTGGAATTTAGCCAACGCAAGAGCTTTCTCTACCTCATGACCTTCAATTTCAGCATATGAGTGATTAAGATCTTCACCAGATCTGACACCTGCACGACCCACACCTATATCACTAAATTCATTATTAGAGACTGTGAAGACTGCGGTGTGCTTGGCTGATTTGTTG…
>PONTK.13319.3 chr08 52373393-52374081
AGGCAAAATCGGTTATTTCCAGATTGATGGCTGAAAAGGCTGCTGCCCTTCAGCAGAGTATCAAACTTCGTCAAGAGCTGGAACTTGTAAAACGTGATATGACTAGAAGTCGCAGAGGTGGCGTTTCCTTCATCCTTATCGTCGTGGTTGGCTTGCTGGGAATACTTTTGGGGTACATTCTCAAAAAGTCATGAGCATTCATCAGATGATCAGTCATTTTACATTTGTATCTCGACTCTACAGAATCGATCAGTGAAAAAAGGAGATTGTGGCCGGTGATAGCAGCAATTCTCACATTGTCTTAGTTAGCTGCAGCCTTTAGTAGGAAAAATTTGTGCAGCTAGAACCTTTCAATTGGCCTATATTATAGTTTTATATAACTCGTAGTTTCTCTTGTGT…
>PONTK.18018.1 chr12 21034632-21035165
GGGAGAAGGAAGTAACAAAGATGGTAGGCAACTTTTCCAAGTTTTTGAGTTGCCTTAGTGATTCAGATTTTGCGTCAAGTGGATAGGCCCCGCTCAGTTAGGTACCTTGACATCTTGCTACGCCATAAATTCTGGGGCTGGAGAAGCTTACCCGGACTCCAATTCTACCATGTTGTTGTTTTAGATTAAGATACCGTCATCTTGTAACTAAAACTCCCAACACTTCAACTTTTTGGGTTGTATTATTACTACTACAACAACAACGCTTGCAATCAGTGTATCTGCACGACACACTTGTGTCTATTGTAAATATTGTGAAGCTTATATATAATAGTATGATATTAACCTTGTATTTC
>PONTK.2668.15 chr01 87212755-87213389
CCAGTAGTAAAACCCCTTCCACCACCCGTTCCAATTTATGAGCCACCAGTAGTAAAACCCCTGCCACCACCTGTTCCAATTTACAAGCCACCATTTTACAAAAAGCCATGCCCACCACTTCCACCATTCCCTAAAATTCCTCCCTTCCACCATCCTCTCTTCCCACCACTTCCACCTAAATTTCCTCACCCATAGACCAAACATTAAATTCAAGAGTTCCTTTGGGTGTATGTAGGGCTGAATCTTTTTCTGTTTTAAAACCATGAAAATTATTTGCAATTCAATGAATAAAATCGACCGCCAAGAGATATGATGCTTGAGAATGTCAAAGTAAAAGATCAGAGAAATAGGGGAGTTAATTTCACAGTGTTGGTTTGCTTAGTTAAGTTTTCATGCAAA…
>PONTK.9770.12 chr06 34949964-34950606
GGAGTTGCTACATTTAAAGGAATCCCATTCATGACATCTGCTGGACCATGCACATCTTCGATTCCCCGAGCAACCGTCAAGTGATTGCACTTGTCAGCAGAAGAATAGCTTCTCTTCATTGTACCATCTTTGTTGGAAATGCATTGTTAAACTCGTATGAATACCGTTCTTTTCTCTTTCTCTTTGGGGGGGTTAGCAGAGAGGGGTTTCCTCAAAAAGCATAGTACAAGGAAAACTGATTTTGTTGTACGTGTTTAGTCTATAGTAAAAAAGAGAACTTCAAAACTAAATTGGTGCAGATACATTTCTTCAAAATGCCGCAATAGTTATAGGGTTCTTGTG
>PONTK.18040.5 chr12 23788601-23800567
GGTGATGCTACAGACAGGAGCTTAGAAGCTTTCTCATTTCTTCATCTAGCTGCCTTCGCCGTGAAACTGCCGATTCCGACTATTAAGAGTGCGAATGTCTTGTCCTCTGCCTCTATGTGCTCAAATCCTTTGAAATCCAAACTCTAGAGCTCTTACGCATCTCGAAAAAAGTGTAATCTCTCCTTCCATTCCCAGCGAAAGGTGTAGTCTCTTGGAGAAACTAAAAGCTTCAACTATGGAGCATCTATAGTTGACGGTCGAGCTCCCATTAAAGATCAAGTACATTTTAGTTAGCTTTCTTAGATCTAATTTCCCATGGGTTGAATCCCATAAAGGGGATTGATACACCATTTTCATTTAAATCCTCAAAAAATTGCTAATATGTATTGTTCCTGATCT…
>PONTK.8785.12 chr05 20742259-20742840
TGAGGATGATGATTATGCTGACTTGGAAGATGACGAGGATGAAGATGATGATGAAGAGAATGAGGAGGACGAAGAAGATGAGGATGAAGAAGATGATGAGGACGAAGAGGAGGAAGAAGATACCAAGACCAAGAAGAAGGTACTTAGTTTCACTTTTCCCGCATAGAAGAGTGGAAGAGCTCCTGTAGGAGATGGTCAGTCTGGCGAGAGGCCACCAGAGTGCAAGCAACAGTAGCTTCTTATTGAAGAGTGGTTCAATGTGTTAGTGTTTTGAAAAGTTGGATGAGATGGTGAAAAGTTTGTGCAATTTGGATGGCTGGCTTTTGTTATATATGGAGTTATGCTTAGAACAATCTGTTAGAATCATTTTTCTTTCAATAT
>PONTK.14899.8 chr09 60167397-60172909
GCGGTAAACGTTGATGGACATTATTATGGAGGCGGCTATGGTAAGGGCCATGGAAAACCTAAGAAATGTTATAGTTGCTGCAAGAAATACAAATATGGATGCAAAAAATACTGCTGCTCTTATGAAGAATATGTGGCTGCCCAGACTCACAACTAAATAATTAATTATTATTATTGTGTGTATTATTATTGTAAACTTTTGAAATTAAGTGACAAGATAATAATAATCTTGTTACTTAAGACCCTTTGCTTGTAACAAGTATGAATAAAGCCATTCATTTACTATGAATGGTTGGTCATGATGTAATGTTTTGTTGTACAATATATCATATTGTGTTAAAAAATGTTTCCCTAA
>PONTK.7724.3 chr04 66393901-66394705
AGAGCAATATAGAAAGTTACACTAAACACTAAAAAAAAAAGAGTATAAAAATAGCAATAATTACCCACACAAAAAAAATTGCATAGTAAATATGTGAGTATTCCATATTTTCCCTTTGGATGTTTACAACAAAATTGCTCGTTCTTAGATCCCATTTCTCAAAGTAGATTTTTCAGGCTAATCTTCCGGAATTATCTCTTTCCAGACTCCATCTCCGGCAATCGCCTCTCCCTTTACAAGAAACTCTACTTTGGTATTGGTTCTTTGCTGTTACTTTGATGATTTTGATATTTGGGGAAAGTTGGTGTTGTAGTCATTCTATATTAATATTACCTGGGCAATCATTTGAGTTAATTTTCTATTCACTTATAGAATTGTTCAAAATATATTGCTTCCTTA…
>PONTK.4930.2 chr03 13436788-13438660
ATCTTCATCTCCTCTCTCTAGCGCCGCACTCAACTCTCCTCTTCATTTTTTCCAGCGACAATCACCACCACTTGCTGGTGGCAGCCGCCTCTCTCTCTATCTCTTTCTCTCCCTTCCCCTCTCATCCCTTCTTCTCCGTCTCCTTTTTCTCCTCGTCTGACCAGCAACCGGCGAGGACCACCTGGTGAATCTGCCAGCGAATGGCGAAGCTCCAAGTAATCAGCAACAGCAACTGACGAGGAGAGCAACAACAGCTCCGACCAACAACAACCAGCGCGAGAGCCAGCTCCGACTCCGACGAGCTACTGGCGAAACAACAGCGCACCAGTAGCAACGACAACAACGATCCAGCGAGACCCTCGCATCTCCATTCCTCTCATCTCCGGCGAAGTTCGAGTT…
>PONTK.13492.2 chr08 55093518-55093941
GGGGATTTGAAATTTGGTGGAGAAGGTCTTTCTGGAGGCGAAATGGTGAGCCTGAACGCCCTCGTCAAATGCGTGTCATGACTGCAACAATTGAGAACTCTTGAGACTTTACCTGTGAATGAGATGAGGTCCCCGATCACTCTGTGATTGTCTTGTTTCAACTCTTGCTATTCCTCAGTCCTCATCTTATACCAATTTTTATTGTTTTTAATCCGGAAGAAAGCAGACACTTTTTTTTCTGTTTAGGTGTCATGTGATATGAGAATTTTTTTCTTTCTGATCCCATGTAGAGCTCTCCTGTCTGTGACTGAATTTCCTGAATCAGTGGTTTTATCACAAAGGGTCATCCT
>PONTK.18166.5 chr12 49116869-49120065
GGTTCATCCCTTTCATCAAAATCCATTCATCTGCCAAATCTCCAAACTTTCTTCATCTTCCATTTTTCTCAAATCCATTCAACTGCTGCAATTCTCAGGTGCAATTTGATGGCTCATTCCGGAATTGAAGATTGACGCATCGTTGCCTTTCAGTGATCTTCCCAGCTGTTATACTAGAAGTTGAAGAAGAATTGGTCGCAACTCATTTAACAGAAAATTTGACTGCTACATTTGGATCTTTTTGAAAAGTTAGTTTGAAGAGAGGGCCCAATACTCTTATTGATATTGTTATATATACTGTACCAATATACTCTACATCAACTACTAAAGACATTTCTCCTACTTCAACAGAAAGCCTCAAATGTCACAAAATTACAACGGTAATAATAAAGATATATA…
>PONTK.2075.3 chr01 78353975-78354758
TGGTAGAATCCTCTTGTAAGTTGTGAAAAAGATTATATACTCAAAATATTCTATTCCCTTCCGCCAAATAACAATATCTCAAAGAGAAAAAACAAACCAGATAGATGGCGGAGTCAGGGTGTCACCGGTCCTCCACGTCATCTTTCAGGTGGATCCGACTGAGTTTTTCACTTCCGACGTCCTTTATGCGGTGGCCAAGGATGTTCACTTCGTATTTCACGCCGAATGGGAGTTCGAGAAGCCACGACGGCGTCGTTTCGGCCTCCTCCCCTCGGCGATGGTCATGGCCGGGCCTTGACTTGCCTTTCAACATCGTTGATTCTATTGTCTGGTCTATCATCTCCGCCGTTGAATCTATTGCTCTCGTCTCTATGCTCTGTTTTTTCTTCCTTTTCTGTG…
>PONTK.1142.1 chr01 61420601-61435649
GGGATGGATTTTTGAGACTTGAGAGTACCCCTAAAAGGTTTGGGAATTCTCGGCTCAATAGTTTAAAATTTTGTGGCTTTTGTGGTCGTTCGAGTTGAAAGAGGTGGTGGAATCGTCTCCGTCAAACTCGTCGTTCCGGTTCACTGCCCAGAACCAAATATGGGTGTTCTGGGTCATCAACAGGTGGTCCGTTGATATTACTTGCATTCCGGATAGTTTTGGTGAGCCTCATTGCTTCCGGAGGGTTCCACACCTAGACTTCAATTTATTAGGATGTCGTGGGTCTTGTCCCGATTTCCATTCTAGTATTTAGAGATTTCATAGACAGTAGTAGTTGAGGAGTCTTTTTTCCCCTTTTTACTTGTTGAGGTTTTAAAGACTTTGAGTTGAACATTTATG…
>PONTK.12677.1 chr08 18189716-18190165
TGGGCCCAAAGAAAAAGCTGAAATTTGCTCTCGAGTTTTTCTGGGATGGAAAGAGCAGTGCTGAGGATTCAGTCATCCACCTGAAAACACCTGTCTGAATGCTGGCATTAAGTACATCCCAGCAACACATTCTCTCGACACAACCGCAATGCTTGGTGCCATCCCATAATCAGGCGGCTCTCAGCTTTATAAAGATTTTGACTGTTGGTTTGTGTGAACATAAAGCTGCACTTGCATCGTTCCTCCTTTCTTCCGTCTGTCATTAAATGACGTGTGCAAGTAATGTAAAGAATAAGAGAAATATGACTAAACTTATACAATTGTGCTTTTGACTATAATTTCTGCTCGGCAAAAAAGCTTGAATATGATTCTGATTTTTTT
>PONTK.10811.6 chr06 57210600-57211049
CAGAAAGTGAAGGATGAGGTGCTAAAAAGAAGTTTGCAACATTTTGGGTCCCATGAGAAACATGAAGACGAACCAAAGAGATTGAAGCCATTAGATCATGAAGAATTCCTAGCAGCTCTCAGTGCCGCCAAAGTGGTACCAGTATACCCTATCAAAGAATGTAAATGGGACTTGCATAGTTCCCCCGGAGCATTGGAACAGCCCGCCGATTAAATCAGTTGATAGTAAACCTTGAATAACGAGTGTGGGGTTGTTCCATGCTCTTGAATATTTGGTTAGAGTTGTTAGTTCTGAATAAAGAGAGTTCAAGCATGATATTCTCTCTACTGGGCATTAGTTTTTAAGTTTTCTTGTAATTGCAGAATTAGCTTTAACAAAATGAGGCGCAGATTATTTAGT…
>PONTK.268.1 chr00 25773002-25774501
ATAGAAGCACAAAACAACCTCTTTCTTCTACACTAGATCCACCCCAAATCCGCCAGAACACCACCAAAACAGACCCACCACGAGCTCACAGCCACCCATCACAACCCATTTTCCCCTTCTTGCTCGCTACCCCCAGATCAACGAACAGCAAAAAAATAAAGTACCACTACAAACCAGTCCTCAAACAGCAACTCCACCACTCCAAAACAACCCATTTTCCCCTTCTTGCTCGCTACCCCGAGACCAACCAACAACAAAAAAATAAAGTACCACTACAAACCAGTCCTCAAACAACAGCTCCACCACTCCAAAACAACCAGAAAATGCCATTTTCGGCAAGGAGCACGAAGCTCGAACAACAACAACCAAGCACGACTCCATCGTGATTCCAACACCGGT…
>PONTK.1835.1 chr01 74600589-74602553
CGAGCAAGATTGGAATCCTCAAGTAGACAAGCAGGCCTTGTAGCGTGCTCACCATTTATGGAGCCTTTCATTTTGTTTATGGGGACTGCACCCGTCCTTCTAAAGTGTCTCCATCAGACCCGACCATCATATTCAGATCCTACTTGAACTTGTTCTGGGAAGTGGGAGGGTTATTAACAGTACTTTGTTCTGTAGCAAGTTTACTCTGGCTTTACCTTACACCACCATGGAGAGGGAATCAAAGGCTCTTACTATTGATGATTTATGCCTTTTCCTTCGGGGCATCTGTTGGCCTTCTTACCAAATATCTCTTCGAAATGCAACAAAAAAAAATGCCGGTAATTGAATTTGAATTGTGGCCAGAAGTAAACTCGATCTATTGTAGTGAACGATGAAGAG…
>PONTK.17946.6 chr12 10576908-10593134
GGGCATTTCTTTCTGACGGAGAATGCTCTTAAATTTCCATTTCTTAAAAAAGTGGAGATATATGACTGCCCTAAAATGAAGACGTTTGTCCAACATGGAATATCTGGAATATCTGTGAGTACACCGAGTCTTCGAAATGTGAATCATAAATATGTGGAGAAAGTAGATGATCTCAACAAATGGACACAACAAATGTCTTAACTTAATATTCAGGAATAAAAAGCTAGTCAAGGCGATAATTCTGAAGCTGCCAATGACTCGAAAGGGTGAACCATGATTTTGGAGGTGTTGGCAATGAAGCCGAACCTAGTCATGGAGGAAGCTAGTGATGTCTATGAATCTAAAGCAATCTAGGAAGGGTGGATCTTGAAGAAGCGGCACGAGCCTAGAGTAGCAGCC…
>PONTK.1936.1 chr01 76193440-76195426
ACGAAAATAAAGAAGAGATGCTAGGAATTTCATATGGAGAGCTTTTTCTCTTGCTTGGCGCTACTGCTTCCCCCCTCGTTTGGATGAAGCAAAGGGGTCTGACATTGTGTTAGAAGCGATACTGGAGGCAGAAGTGGCAAATAATGCCAAAGAGTTCTTCTCGCAGCCACCAAACCAATTAAAAAGTGAATGAAGAGGTACATCTGAAGAAGATTTGCGCCATTAGAGGTCAGAAATCAGCTTCATGCCAAGGGAGCCTGATGAAAGATTGCTAAAGACTGAATGATTTTAGCCTAATTCGAGTCTCTTGTTGTGGTTTTTGAGCCATGATACCTCGTTTGTTCAGATATCATAGGCATCTAAAGAACATAAGACCCGTGTTGCCACAAGGGAAACTAC…
>PONTK.16381.1 chr11 1346418-1347073
GAGCAGACCGGGAAACAGAGAACAAAACCGGTGATTCTGCCTGTGAACAGAACAACTCGACTCTTGGGCCGAGATAGAGATTCATGAAAGAAATTGGGTCTTGTATATCGTTGGAGTCGTGAATGTTGTCAACAGAGAAGGGACTCATCGAGCTGCAACAATACAGTAAGGAGCTGTCTGTCTGTTGTCTAGCTTGTTGACTTCAATCTTTATGAAAGCAATAAGTAGCGTCTATGTTTTACTGTATGCAATGCAAACTTGGAGTTTCGCGTAACACTGCATATGAAGGGCACATATTTCCTCTGCCTGAGAAAGAGATTCGCGAAAGAACTTGTGTATGCAATAATCCATTCTCTTATATACCAGTAAAGGTGACACGACATCTCTCTTACACCAGCT…
>PONTK.7292.1 chr04 53187473-53194653
TTTAATTTTCTCTTGAATTTGTTTGATCTCCATCAAAAAAACTTGGATCTTTAGTTTGCTTGATAATTTGTGTAGATGTTGTCCTCCTTTTGCCAATCAAAAAAACAAAAGAAATATCACAGAGATGTTGTTTGGAGGGTTGCAGTATTATTGGTAATAGTAAGACATGAACAGGTTATAGGAAAGAGGTGGCTAAAGTTTTTTAGGTTACCTTTAGATTTCGACACGTTCAAATGACCGATTACGATCATACCAAAATGAACTAATTTTATGGATCGAAAAGACTCAAGAGTCGAATAGAAAGCCTTGAGAGTTAGAATCTTCTCATTTATTTGATCCATGCATTGATATTTATGTCCTTGTGATTACACATCACTTATTTCGAATTGAAATATAGTG…
>PONTK.16807.3 chr11 10456143-10456666
ATTGTTAACTTTTTTTGCTGGATCTGCATCTGTATTTCTCTACCAATGACTTCATATCCTCCACCAGGGTATGGTGCACCACCACCGCCAGGCGGCGGGTACTATCCTCCGCCACCAGGACCCCCTAATTATCAAGGTTATTTCAATAATGATCAATGTTGTCCACCACCACCACCACCTCCTCAGCATATTTACCACCACCACCACGATGATCACCACCACCACCACCACCACCATAGTGGTTGTCTATCATTCCTCAGAGGCTGGTATGTCAACCTCCCCCCCCACCCCCACCCCCGTTCTCTCGTATATTATTGCTTTTTATATACAAATGTTTGACTGAATATAAAATTTAATAATTCAGAGAAGATTTGCTTTTAT
>PONTK.7724.1 chr04 66393403-66394705
AGAGCAATATAGAAAGTTACACTAAACACTAAAAAAAAAAGAGTATAAAAATAGCAATAATTACCCACACAAAAAAAATTGCATAGTAAATATGTGAGTATTCCATATTTTCCCTTTGGATGTTTACAACAAAATTGCTCGTTCTTAGATCCCATTTCTCAAAGTAGATTTTTCAGGCTAATCTTCCGGAATTATCTCTTTCCAGACTCCATCTCCGGCAATCGCCTCTCCCTTTACAAGAAACTCTACTTTGTTGACTCTCATTAGCCAACATATGAACCACAGAAGACATGCTTGGTCTATCATCTGGATGTTGTTGCACGCATAATAAACCCACTTGAATTGACCTTAAAACTTGAGAAATATTGCAAGAATCAGCTAACTGCTCATCAGCTAGTT…
>PONTK.13331.5 chr08 52481462-52486995
GCTTTTGGAAGAATCAGACTTGTTGAAGTGGACTGTGGACTCGAAATTCGCCGTCTTTCGAGCTTCGCCGGAGCCATGGAAGCATTAGCAAAGCTGGAGAGACTCCAGACTGACTCCTCCAGCGCATCCATTCACTATCGCTGCAAAAGAAACGTTCTGTGAGGCTGGATCCTGAGGAGATATCAGCAAAGCTGACTGGTTATGAAAACACAACGCAGTCACATGTATTGGCATGAGGACCTACATACCGCTCGTCAAAGTCATTACATTCTCTAATGCAGCTGCTGATAGTAGCTAATGCCATATCGGCTAGCTTCTGAGTTGCTTCGAATAAAAGCCAAGATTAGGTGATTTTGGATGAAGCAATCACCAACCTCAATCCTGACTTCTTCTGGTTTG…
>PONTK.16948.1 chr11 25901238-25913886
ACTTCCGTCTTTTCCAGACTTATCTCCATCATCGTCTAAACACTCCTGCTTCTCGGTCCAAGAGAATTCCGACCATCTTACTTTTTGATGGAAAATCAGCCAAACGGTTACCGTGAAAATTGGATTGCAGTTGCAAGTGACCGTAGCCTTTGATGGTTATGATTATTTGAGCTTTTCATATTAACTTCAAACAAGGTCCAAACCAGCTTCTCACTCCATGTCTAGTCCTTCTCTCCTTACACAAGAACAAACACGCTTGAGCTAAATCAACAGGTCGATTGTTACTCAAATGAAGCACTTAAACAAAGCAAAAACAAAATATCAGTGAAATCTCAGAAACAGCCACAGGTGGATTGATAACTATCATGCTTTCTACTTCTAAGGAGGATAACCACTCAT…
>PONTK.14899.4 chr09 60167397-60172931
GCGGTAAACGTTGATGGACATTATTATGGAGGCGGCTATGGTAAGGGCCATGGAAAACCTAAGAAATGTTATAGTTGCTGCAAGAAATACAAATATGGATGCAAAAAATATGCTGCTCTTATGAAGAATATGTGGCTGCCCAGACTCACAACTAAATAATTAATTGTGTGTATTATTATTGTAAACTTTTGAAATTAAGTGACAAGATAATAATAATCTTGTTACTTAAGACCCTTTGCTTGTAACAAGTATGAATAAAGCCATTCATTTACTATGAATGGTTGGTCATGATGTAATGTTTTGTTGTACAATATATCATATTGTGTTAAAAAATGTTTCCCTAATGTTAAGATTTTCTTCTTATTT
>PONTK.8645.2 chr05 11202466-11204924
GGTTTCAGGACTTAAAGAAGGAGCCGCGAGGCAACTCTCTGTTTTTCGTGACTAAATCAGCATATTTTGGTTATCTGGAGGAAGATGAGTTAAATTGGACAATTGTTTGAAAATGCTAGTCTCTGCCTAGTGCCCTAGTGCGCCTGAGATGTTTGTCTGTAATTTTGTTTTCTTTAGCATATAACATCGTGGGCATCCAATTTAGATAGGGATGCATCAGCAGGCCCACCAGTCTTTTAAAGCTCTACTGTGAGCTATGTATTGTAGATATGTAGTAGGTTCCATCATGTGTAATGTTTCATACACGTATTTTTTGCTCTTTTTTGAGCTTTGTAAAGATCTTGTACCAAGTCTGCTGAGCACTTTGTCCTGTAGATTTCAGTATGGTGGGTTTGTACA…
>PONTK.7139.11 chr04 35706177-35706687
GGTGTTCCGTCTCTCTGGAACTGGGTCAGAGGGTGCTACAATCCGTCTCTACATTGAGCAGTACGAGAAGGATTCATCCAAGATTGGGAGAGATTCTCAGGAAGCACTTGCACCCCTGGTGGAGGTTGCTCTTAAACTATCGAAAATGCAGGAATACACTAGTCGTTCTGCCCCAACTGTTATTACATAAACATATTCTGTATGGTTTACTTTCTAGAACTAAACAATTGAATAAGTGTACTGTCCTTGCTGGCAGAGATGATGATATCAAGTTTTCAATTCTGCAGTCTTTTGTCTGGAGTTGAAGTGTTTTTGTTAGAATATATGAATGTTATGCGCCAATTTCTTCTTCGTTTACCTTTCATCTTGAATGACTTGTGTAGACATAAATTTCTTGTC…
>PONTK.14864.1 chr09 59381978-59405177
GGGATCCATCTGTTATACTTGGACCAACATGGTAATGTTACATCTTTGCCGGGAGTTGTGGATCATTCTTATACTCCCTCTCCCTCCTACCCACAAAGACTTTCAGCATGGTATATCAACTCAAACAACAACAACACATCCAGTGAAATCCCACAAGTGAGGTCCGTATTAGTGGATATCAACGAGCAAAGTTCTGAGAATGTGTTATGTACCATGGAAAATGTGTTCCATAGAAGTAGGCCATGGACCTGGATCTACCAAATGATAACAATGCCTCTAAAATGTCTTTTTGGAAAATGTTTCTCCGGAGAATAAGTAGGTTTCTTACTTATTTTCTTGTGATCGTTATGTAAGAAAAACGTTTGTTCATAAAGTATTTGTATATAACACCTTAGACAC…
>PONTK.14864.4 chr09 59394310-59441881
GGGATCCATTTGTTATACTTGGACCAACATGGTAATGTTACATCGTTGCCGGGAGTTGTGGATCATTCTTATACTCCCTCCTACCCACAAAGACTTTCAGCAGGGCATATCAACTCAAACAACGACAACATATCCAATGAAATCCTACAAGTGAGGTCCGTATTAGTGGATATCAACGAGCAAAGTTCTGAGAGTGTGTTCAGTACCATGGAAAATGTGTTCCATAGAAATAGGTCATGGACCTGGATCTACCAAATGATAACAATGCCTCTAAAATGTCTTTTTGGAAAATGTTTTTCCGGAGAATAAGTAGATTTCTTACTTATTTTCTTGCGTTCGTTATGTAAGAAAAAAGTTTGTTCTTAAAGTATTTGTATATAACAGTCACCTTAGACACTA…
>PONTK.5037.3 chr03 30854480-30862245
AAGACCTCCATCTCCAAACGTTTTGCTCTGTCCTCTTGTCCTATTCTCAAATTTGCACTATGGTGGAGTTTACACCTCCGTTCTATCTCAGGTAAGCATCCATCAATCTTGGCGCCATTTGCAAAGTATGCCGACCGTCAAACACCTCCATCTCCGACCGTCTGTTCTCCCCTCCTTTCCTCTTGTTCTTAGCAAGTCTACGATCTCGGGTGTTGCATACACATTACATTCTCCAGACCCTACTTGTGGAATTACAATGGCTGAAAATAATCCTGTTGAGGTCTCTAATAATGTTGTTCTACAAAGGCTTCTTCTGAGTTGAAGTAATAGGATTTGCAGTGATGATTTTCACTGCAGCAACTTCATTCGCTTTCATTTGTTGGGAGATTAATCAGATGC…
>PONTK.376.2 chr00 38306114-38308279
AAGAGCTCCACCTCCAAACGTTTGCTCTGTCCTCTTCTCTAGCTCTCAAATTTGCACCATGGTGGTCAACGGAGTTTATACCTCCGTCTCCAAAAAAGTTTCTCTCCAGGTCGTCGGCCGCTTTCTCTCTCCAAACCTCTGTTTTCTCTTCATCTCCTCTTGTTCTTAACCTGGCACTTTGATGGAGTTTATAGCTACCTCCTATTAGAGTTCAATCTCACAGTATAATATGCTGGTTACTATCTCATTCGCCGCATCTACAATTTCAGGATGTGAGCACACAAGATTCAACAGCGCTTACGATGCTCTAGATGTAAATCCGTATGTATAATTGTTGGGGAACACAATAGAGATACTTTATGCCCTACTACAGCTCAACCGAAACATACTTAACTTGAT…
>PONTK.15037.1 chr10 1118260-1120442
AGATTACTATTACTATGTGTTAAGTATTATTTAACCTCGTTATCTTATTTTCTTGTTGTTGTTTCTGCGTGTTATTGCTGCCTCGTTTTCATTGTTCATTCAGTCGAGGGTCTATCAGCAATAACCTCTCTTTACCTTCTCAAGGTAGGGTGAACCGTTGAGTCAGGTTACCTATGCTGGGAGCAGATTTGTCAAAGGCTTGCTAAAGGCTGTGATGGAGCCACCCTTGTCCAAAGGACACCCCTTCGCTGCAAAATTACAATGTGGATAGTTATGTCAAGTCTCTGCTCATGACATTTAACTGTCATATTGGCATAAAAAGCTGGTTTGGTAGGAGCTTATGAGAAACGTTGGTCCTATATCCGTATTGGAGCCTGATTAAATTTGGATTGGTGCATC…
>PONTK.11193.3 chr07 3675017-3675840
GTGTTCTCCGCCTCTTCTTCTCCTTGTTCTCATCGCCTTTGCGGAGATGTTCTCCCTTGTGCTCCCCAACTGCAGCTTCCTTCCCCTTTGGTTAAGCGGGATTAACACAGGTGTACTACAAATTATTAAGTATTGGGAAAAATGGTGGAGATGGAATAAAATTGATGTTGAGATTTTATATGCAAAATCCAACCAATTCAGGATTGAGGATCCAAAATAGAGTAGAAAATCCTAAAAATGCCAGCAGCATTACGTGTGTAAGAAAATTCAGACTCCCTTGTTCTAGTCTGACCTCAAGTTTGGAACCTTCTATTTCAGGAGACAGTTGCAACTCTTTGGATAGCTACAAAAGTTTAACTACTGATGGTAATAATACTAATACTTAGTTTCATTCTATTT…
>PONTK.9605.3 chr06 13647061-13650462
TATTTGAAACCCTATTCTCTGCTTCCTGCCTTTTCCCTTTCTCGCGCAAATTAGGAGTCCACCAAATCTCGTGCAAATCGTCGGTGCCATTTCACGAAATCACGAAATCAGTCGGTGCTATGAAGCTCGCAGGTTCAGTCATGTCTCTCAATTTCCTCTTTTATTTGCTTATCAGCTATGCTTTAGCATAGAGGACTCCTACAAATAACTCAACAGTAGACCATCAAACAGCTGATTTAGAACACATGTTAAAGAGATCAAGACCTTTGGGTGTATCAGATGAAGTATGATATGGGAGAGGATTGCTAACAGATGTTTCAAGATTTGGGATCTCGGTCTCAGCTTAATAGACTTATTGCTGAAGGTGCTCGTCGTGCAAGAGAAATAATATGTGCCACC…
>PONTK.15585.1 chr10 45866877-45904559
GACTAGGGGTGTGCATTTGGTTTTTCGGTTTGGTTTTGCACTATTCGGTTTGGATTTTTCGGTTTTTGGCTTTAAAAAGTGTAACCCAGTCCGATCCAAAATAAAATTGGTTTGGTTTGGTTTTCCTCTATTCGGTTCGGCTTTTTCGGTTTGGTTATTCGGTTATGTCAATAATTAACTATTCGGTTTGGATTTTCGGTTTTTGGTTTTGTAAAAGTGTAACCCAATCCGATCCAAAATAAATTTGGTTTGGTTTGGTTTTC
>PONTK.10680.1 chr06 55070294-55072950
AGGTAGGAAAGAAACCCACGCCTTCTTCTTTGGAATCTGCAAAAAGACGCATCTCCACCAAGAACAGTAACTCCGGCCGCCTTCCAGTCGCCGACATTAAGACGAAATGTTCAAGAGCTTAGGCGGCATCCACCTGGGCGTTCAAAACTTCTCACAAACGCCATGGATCCTGTCTGATGAAGACTTCTTCAACTCGTAACAGTCGTCCATCTTGTCCGCAAGGCTGAGCTTCGAGAAGCTAATACCACTGCAGCGATTAAAGGCTAATTAGCTACTGTTTCATATAATTTGCTATATCAATTTCTCCGAGCGAAAGGACAAGAAAATGGCTGCTTCTTTGGCTGTTGTTACAAAACTGGCGGGATTCAGAAATAGAGTATACAAGAAAATGGCCTCTGC…
>PONTK.8978.1 chr05 45909278-45911347
TCAAGATTAAGGTGGGTAAAATTGCAGTAACAATTAGTATTGGCTTTTCAACTTTAGAATTAATCATTTTCTGCAATATGAATTGTGAAATCTATGAATTAATCATAGTCTTCTTTATAATTTTGAATTGTTGTTGGAGCTGAAAGAAGTTAAACAAGTGACAACCTAAATTGCTCTTTGTCTCTTCAAAAATGTCAATTAGAATCTCCTACAATCATGTTTGTCGACCAAGACGGCAAGACCTGTATGCTGTAACACACCCAAACATGTTCTTTGCTATTACAAGCTTCCCGAATCTTATATGCAAAAAGGGTATCAAATGAAAGTTGTGTTAGCCTTGATAAATGATATGGCAGTTTTGGCCGATAGAGTCGTTTAGAATTCTTTCGTATTTTATTT…
>PONTK.8198.2 chr05 814228-814811
AAAGAGAGAAAACTAAGAGGCGAATTAGTCTTGAATCGAAGAGTAAAGAGTGATGGAATTTGGAAGAGGTGAATTGAAGGTAAGAGGTACAGCAGTAATGGAGAAGATGAAATCAATAGAAGATATTTTGAAGATGTTGATGGATTCCCCAGTAGGATTTATCATTTCAATTGGGTTGATTGTGATTTTGTTGTCCTTAATTTGTCGTTGCTGCTGCAGAGGAAATAATAATAGGAGAAATGTGGAGATGATGGGTCGTAGGAAATATTATTGAAGTCAGTGATCGTATGAAAAATTTAACATCTTATATATACTAGAGTTCATTTATAATCTTTCAACAAAGGCGATTCAATTGTTCCACTGGCTCCCCCCCTGATTAGAGGAATGTACTAATGAGTA…
>PONTK.14305.9 chr09 45354984-45355593
ACTACTCATCACTCATCAGGTGTAAAGGCATATATAGGATAAAGAAAAAAAAAGAGAGAATAGGAAGTGATGGCAAACAAGTTGTCCATAGTTATCCTTTGCCTTGCTTTGGTAGTGGTACATATCACAGCATCAAGAGACATGCCAAGTGACAATGGTCTTTCTGACCAAAAGAATGTTTTGTAGGCGCTGGAGGTATCGGTGGCATTGGAAGCAATGGACTGCCTTTTGGTGGAGTTGGTGGAGTAGGTGGTATTGGTGGCGGTGCTGGTGGTGGTGCAGGAAGTCTTCCACTTCCATGAAGATTATATTAATATTAGTTCAAGTTTAATTTGTCATGTCATGCATATTGTTTGGTTAGTATTATGGCTAGTGTGAGAAAAGAGTGATTTTTTTTTT…
>PONTK.9539.1 chr06 5506298-5506690
ATAGTTAAAGAGTACTCTGTACTCTCCTTCTTCTTCGACGCCTTATGTGATGTTTCTTTTGAGCTGGAATCAACATTTTCAAGCAAGCTCCATCCTTGATTGTTGTTAGAATGTCTCTATCTATCGTCTTCCTTAGCCTCTGGTGGTGGATTGAAATTGAAGCTCACTGTTGACTCTGGACTGTGGTGGTGGGATGTAAGACCCCTCTTTCTGGTGAAGCTTTTGGTAGCTATGGGAACTAGCTAGGTTAGGATCTTGTCTTGGTAGATCAAAGTGTTTTTTTTTCTCTCTCGGCATATAACTATTGGGGTCCCTTTTATGATTCTCT
>PONTK.4832.2 chr03 5084831-5085373
GGGACTCCCCTTTCCTCCTCGCATCGTCTTGTTGGATCAAATCCAACAGTTTTCCTCGAGTCAGCCCCCCTCCCCATTTCAAATCGTGGAGTAACGAAACAGGTTGAAGGCAGCAAATAGGGCAAGAAATTGAAACTTAAGTGCCCGAAAAGTCCAGAACAGGCTGAATGTTCCTATATACGGCAGTATATACTAGTATACACAGTGAAATATTGATATACCGGTCAAAAAATGTGAAAATACAGAGCTGAGGCGAAATACAGGTGTTTGGAAGCAAGAAATCCATAAAAAGGGCTGATATACATGCCGATATACACTGATATACATGAGCTGTATACCAAAAACGGGTTTTGTTTAAACCCCAAAAAAGTAGCGAATTTGGCCTAAGAAAGGCCCAAA…
>PONTK.12786.1 chr08 34793872-34795867
AAAGAAAAGAAAAGAAAATTTGTCAAGAAACAAAGGGAAAAATAGATACTAGAGAGAACAGAAGCAAGGAAGAAGTGGGAGAGATAGAAGAGAAATATTTATTTATAAATCGACTTAGATAGTAAAAGAGTTTTAAGGTGCGAGTTTTTAAAGTTTCGTTCTTGAAGCTTGCATCCAAGCTTTTCGGCAAAGCCTCGTGTAGTGGTGGAAGTCAATCGTCTCTGCTCGTCATTGTTCCATTCGCTGCCCGGAAGAAGGTAATCTTCTTTCTTTAGCAATTTTCAGCTCTGTTTAGTTTTAGTTTATCATTCATGTTATATTTTGTATAGTAGTTTAATTGCATTTCTTTTTCTTCTCTTTGGAAGCTCAAATGGTGTGTTTCTTCCTTGTTTTGATTAC…
>PONTK.5006.2 chr03 22521657-22526838
GGGTGAAGAATTTTCTAAATGCCAAAACCCTAAATTTATTTTCCTCCTTAGCCGCCAACACCCAAATCCCTCACTCTATTTTCCTCTTCCCCAAAGCCAACTGAAGCAGCCATCAAACAACCTCTTCTCCCTCACCACAAACCACCATTGCTCCACCCACCAAGCTCCAAACACAACCAACAACCACCGTCTGAAAACAACCCAACAACACCCCATCTCAAGAAAAACAGACCCAAAACAGCCACCCAATACCCCATTCTTTTATCCCTTTAATCGCTGCCACCAGTGAATCCGACGAGGAGTTTCAAACTCCGATGAATCGGAGCAAAATAATCACAGACCATCAAGAACCAGCCCTCCCCCTTTTTATTTTATTATTTTGTTCATTTTGCAGCTATT…
>PONTK.648.4 chr01 3724454-3726705
GCGAAGTTGCAATGAACTGCGTCACTGCTCCCAAGGCGAATTGGCTATGTTCGCCGGCGATTTCCTTCTACTCCGATTCCACTAAATACTACAATCGGAGCAGCATCCGCTTCTATCCCGGAAACCGGAAGTTCAGCAGAATCAGATGCAACTTGAAAGATACCGGCAGCAGCAGCAGCAACAATCAGCCGGAAACAAGTACTGGAATCCAGCTATATAGAGATATTGAGAGGTAGATTACTTACAGAGACAGTGAAGCAATCTCAAGATTGGGGAAGCTCACAGGACTGGGATGAAATCGAGGTTACTAAAGGAATTCCCTAAAAATATGCTTTAGTTTCAGAAGAATTGAATCAAGAAACTTCTTTCCTTTTGTGTAAATTTACAAGTGTGTATTGA…
>PONTK.9849.3 chr06 38234707-38235724
CAAATACCGCAAATGCAACTTTGTCCATTCTTTCCTACATGGAAAAACAACATACTCCAGACAGCACTACTGATAGGACTCCTAAAAAGATAAAGCCTTTGGAAATAGGTGACGTAGAGGTCATGGTAACAACTGCTACAGCTGGTCCTTCAAATGCACCGGCAAAATTTGAACCACCCACACCAACCAAAAAGGTGTAAAAGGTCAGTTCCCTCACACCATTTTGTGACTTATGCTTATGCTAGGGACACTATAATAAACGACTCTCCCTATGCTCTGGTTTTTTGCATCAGCAAGATTAGCTATCCGCAGGCCAACTGCAGTGTCCTCTAAATATCATAGACAATGACATGCTAATCTTATATTCCAAAACTGCAACATGTACTATATTATTTTGGT…
>PONTK.7165.1 chr04 42669849-42670215
AGGTTCAGGTTCTCAGCATCCAGATCACGCTTAGATCGATTCCCGATCTTCAGTTCAGCAGCATCAGTGGTGAGTCCTCATTCTTCGAGGACTAGTGACATGTTTATCTTTATCGCTTTTAGTCTTTAGTTTCAGTTTTGCTAGACCTAGTTGGGGCATGTCCCAACATTTCTAGTCAGTTTAGAGGCTTATTTCAGACATAGTTAGATTCAGCTTAGTATTTTGAGTTTGATATTTCTTTTGTATTAAACTCTCAGATTTGATATATATTCAGCTATAGTATATGGGTATTCCCCATCTTTTCAGATTTATTTA
>PONTK.12684.6 chr08 19358856-19365589
GGTGGGCATTAGTACTGGTCGTATTCATGCTCGTGGCCCAGTTGGAGTTGAAGGATTGCTAACAACTAAATGGCTTGCAAGGGGAAGTGGACAAATTGTTGATGGTGATAAATCAATTGTGTACAGTCACAAAGACCTTACTCAGCAAGGGTGATTGTCCAGTTGTGTATTTAGGAAGATTTTGTATGGTGCTATTGGATGGTGGGTAAAGCACGTTTGGTGCTTACCCAAAATTTTTATGTATGTTCCAGCCATGGAGATAGATTGACTTGTGATCATTTGCATACACAGGCCAAACACTCTTAATATTATTCTGTATTATTTAACATAGTTATGTTGTTGCATAGTTTTTAACTTGCAGTCTAATTTGTCCAATTATAATAATATCGAAATGTGTAT…
>PONTK.9771.1 chr06 34957153-34958069
AGGATGGAATTATTACGAATCCGCGTATGAGAAATGGGGGATTTTAATTTCGAGTGTCAACTCTATCTACCACTTAGGTGTTGCCACGTCAATTGGATGGACACTGCTATTAAGTTATCTAAAAATTGCTGAAATCTCTGTTCGACCCAACGCCATTCACAAGTCTTATAAATTTCCCCCAAATTCAACTTATGATTCATTTTGGTATAGCTTTTCCTTTGTAGCTTGCAATAATTAAACAATTGACAAAAGAAAAGAGGAAGGTTCATTTCACAACTCACAACGTATAAATAAAGAAGGAGATGGGTCATCACCATCACCACCACCACCACCATGAAGGTGCCAATCCATATGATGATCCCTTACTGGCATGTTGTTGTTGTCCTTGCTTGCTAGTCT…
>PONTK.14806.1 chr09 58186981-58192435
GAGACGAACAGGAAAATGAAAAGACAAAGGCAAGAAAAGGAAATGTCAAGAACACAGCTTCTCGATCAACCACGCCGGAGCAAGACAGCCACCAATGAAGATAATCGAAGGCAAGCTCGCCGGTTTTGAAAATCGTGAAGATTGAGTTGATTTCCTGGTTCGATTCCAAGTTTAGCGGTCTCAAAGCTCTCACCAGACGCTGTGAAATCAAAATCCAAGATGAAGTTGAACTTAATCAGCTTTTCTATGCGATGACTCAAAAGTTAGGATTGCAATAACAACAATGCCTCAATCCTAAACAGGTTGAGGTTAGCTATTCTAATTCTCACAAAACCATGATGCTCCATTCTATGCTTCAATCCTAAACAAGTTGAGCTTGGCTATACGATCAATCTGTCA…
>PONTK.1795.3 chr01 73937711-73938155
GGAATGGGAGCAGATTGCAGCCGTGGCATTCCAGCATTTTGAGCAAGAGGGAAATCGGCATGTTTCCGTAGAGGAATTGGCTAGGGAGTTGAATGTGGGTCAAACAGCTCATTCCATTCTCAGAGATTGGATGAGAAATGACGGAAAACTCAACATGCTTGGATATACCAAATTTTTGCATGGTGTGACTCTTCGTAGTACACCTGTGAGACGTCATTAGCTCCTCATCAAAAAAAATATATATGAGACATCATTAGATACAATCCTCAACTCTCTTTTGAATAGCGTTTGGCAAATGATAGAAATTAACTGTTGATTGAAAAATAGGTAGTGATGATATGGCATAGATATTTTTTTAT
>PONTK.17203.3 chr11 40357230-40358280
ATGCACTTCCACAATGAAAGAAAATCAAGAAATTTCTCATAAACAAGTTGAATTCTATCAATTTCAAGATTCTATTAAGAACAAGTTTGGATCTTTGTCAATGGTGGATGATGGAGGAAAAATAGGCGATTTATTCGACTCCACGAAGAAAGAAAATCAAAAAGTACTATCTTGTGATAAACAAGATGAATATCAATATCAAGATTCTATCAAGAAAAGTTTAGATCTTTGTCAATGGTGGATGATGAAGATAAAAGAGACGATTTATTCGTTGAATCGGAGAAATTAGGGTTATCGGGGCGTGAGAAGTTGAAGAGGCATTGGAGAGAAGTTGGAGGTAGGGTTTGTGTGCCCGATAGATGGGGACATGAGGGTTCTTTGAGGGAATGGATGGATTGT…
>PONTK.922.8 chr01 39947362-39947905
GATTTGATGGATGTGCTGCGGGAAATTCCAGGTAGAGAGGCATTAAAGCTAAGAGCAGAGGTTGCTTCTATGGCGTCACATCTGCGTCAACAAAGAACTGCAATTGACAAAAGGATTGTCAAGATTTCTGAATTAGGTGTTCCTATATGAGAATTGCCAATTTCAGAAGAAATGATTTAAGACCATTGCACTGATTTTGGTTACCTAATAACTTAGGATGAGAATCAAAGAGGTCCATGACATATGGATGAACAATGAGCTGTGCATTCTCCTACATCATTTAAGCTTTTGAATGCAATTTGTTTGTAGGAACTGTGACGGCTTCTCTGTCGTAAGATTACATACCATAAACTGTAAGCTTGTGGAATTTTTTATATGTTTGAGTTAGCTCTGTGCAGA…
>PONTK.1303.4 chr01 65168051-65168600
TCTTCTTTCCTTCCAACCCTTTCCATTTTTGCTTTGTTTCTGCTTTGGATGATCAAAGGATTCCATCTCCTGTTGTTGTGGATCATTTAATATTATGCTGTGAGATTCTTGCAAAGTTGGATTTCATCTATCGTTAGTGGTGCTCGCCTGGGGTGCCTTGGAAGCTGCATTCCGCCACTTCCAACTGGGAATAAGTGTCTCCTCCAGGTTCACTCGCTTGAACCTTGTAACCCCCAAATTGCTGAGTCCTTGTTGTTTTTAGCTGAGATAGCCATGTCTATTTAGCATTTCACATCTTTTATCACCTCTGTGGCTTTTGTAAATTCTGTTATTGTGAATAAACTTTATATTGTAGCCTCCCCTTCCCCATTATCTCCTTAAGGAAGATATCCTTAAATA…
>PONTK.9440.2 chr06 2171362-2171858
CCTACTTTGATGCTGCCCTTCTGACTCTTGATGTTCTTCCTCCATTGTTCTCCATGATGAAGCTCAATTTGCTCAGCTTGACTTAGCTCCATTTCCATGATGAAGGATCAACTTGTTGCTCTAATCTGCACCGCAATCCGCCTTGATTGAAGCCTTTTAGCTGAGTTTGCTCCTCCTCGATCTACATAGCCCTTCCCCCCCCCCCCTTTTTTTTTTTTTTTACTACTCCTATCTATCAAATACTGTGTGGTGATCTTGTTGTTACTTTCTAGAATATTTGTGAAAAAGTGATGTTCATCGCCCTTCTCTGTTAATGCTTGATGTCGAATGTAATTAATCTTGTGTGATTTCTGGCCTGTCATGGACTCATTGTGGGATGATTGTGCGTGTTCTAATTCT…
>PONTK.8846.1 chr05 35136642-35137227
TGGACACACTTGATAGCCATTTGGGTGAGAACATTGCTATGGCACCCCACCAGTCTGATCCGACGTGTTTGCAGTTGAGAGCCACAACACTCTGGCATGTTTGGCAGAAAACGTTGGCCATTATAAGCACGGAAATTGTTCCGATACTTCCGAGATTCTAATTGTTCTGAATTAGGAGAATTTGTGGGATACTACTCTGAATTAGATGTGTCCAGTTTTCATATTGCCAGGGTAGAGGACAAGACAATATGACATGCTAGTAAAGTTCGTTGCCGTGTTTGAGGAGCTGGTCACGATTTGGCGCAATAATCTGCAGGTAACTTGATTTCATAGTTTTTTTCTGAACCGCTTTGTTCATGGTACTGTAATTCTTCAGTGTACTGATTGCATTGCAACATT…
>PONTK.12140.1 chr07 54336735-54345002
CAAAACATCCAACACATAACAGAGTTACAAACTTCTTAAAAGATGGCTACTCCTCATCAACCTCTCTTAACAAAAACACACAAAGAAAATCCCATAATCAGCTTGAAGATCCTCACTTTTGTCATAACTTTCTTTGTTGCTCTCTTCTTAGTTGTGTTTCTTGTTGCTCCATATCAAGTTGAGATTAAACATTCTAATCTATGTAAAACTGCACAAGATTCCCAACTCTGTCTCAGTTATGTCTCTGATTTAATGTCCAATGAAATTGTCACATCAAATTCAGATGGACTGATATTCTGAAGAAATTTTTAGTTAAATATGTTCATCAAATGAACAATGCAATTCCAGTGGTTCGCAAAATCAAGAATCATAATTTGTAATTGAAAATCATTTAACTTT…
>PONTK.1074.1 chr01 59200879-59201593
ATCATTCAAGTTTTATATTTTCTCTTTCTTCAAATTTCTTTGCAGGTCAAGAAATACAAATTATGAATGGTTCTCCTAATTTGTTCAACAAATCTTTAACTTAACTCAAGAAATATCTCAATTGATAAAGGGCTCGGGCGGTTTTCCTGTCGGGTTCCAGATCTACGCCGCCACCGCTATATGGATGGTTCCGAAAAGACTCTTCTTGAATCCATGGAACTTGATGAATCAATTGCCGGATAGAAGTTCTTAAATGTCCATTCATTCTCAATTCTAAATAACCAAAATACAGTTTATTTATGTATTCATCCTAATTGCATTATGTAAAACTAAAGTTTTTATCTTATTTTGCTTATTTTGTATTTACAATATCACTTTGTATACCAAATAGTTTGTATT…
>PONTK.7445.1 chr04 59670282-59673340
CATACGCGGCTTCTTCTCCTTCACAAGTCAAAATAGACGGAAAGCTTCCACCGTCTTCATCGATGGAACAACAGGAACAGACCTGCAGTTGCGTCCTGCAGCAGCCGCCTGTCAAGCCATACACCCCCTCTTGTCGTGCGGATTTTGGGGGATTTCGGTTGAATTCTTGTACCAAGGACAACTTTTCCCCTTCCTTTGGGAAGAAAATTTGAATTGTGAGTTCAAGTTTCAAATTCCTTTTCTACCCTTTTCCTACTTGAATTTTCCAGATTTTCCTTTCTATATATATCCCCTCATTCTTCACTGTTGGGGTGAGAAAAAAAAGGGGGAATTTTTGAAGGTGTAATCATAGATTAATGAATATAATATCAAAAATAATAATAATAAAACCACGAAAGT…
>PONTK.16957.3 chr11 27291101-27292599
ACAGAACACTCACAATAGGTCAAATGCAAGGGAAGTTCCAAATGGTGGTCGTCAGACACACAGGCCATGCTATACAGGAAGATGTGCCTGATGAATTTGTCACTTTGGTACTCAATTTCATTTCCCATAACCGAATAGGCCCACATGGAATTGAGATCCCTGGGCTTCGTCGACCCCCTCAGTCAAAACCTTACTGGAGTGATGCAAAATAATAATTTAATAGCTTGGCTCAGTAACTTTTAGTATCACGAATCAAAGCTTTGGAGATGTTTTTATGGAGATTGTACATAAAGGTGTCAACTGTAATAAATGTTCTATTCCGAAAACAAGAACATTTAAAATAGTTTAACCTTTTGTTTCTTATTAATGCAAGGATTAAGGTACATGCCCTTTCATGAT…
>PONTK.4478.1 chr02 46751950-46755755
AACTTCAACTTGAGATTAATCCTTCATTTTGAGTCCAAATTAAGTGATTCAAAAGGCAAACTTCAAGAGAATTTCGAGGGGAATCTAGCGGTGATCTCGGAAACGCGAGGGGAGGCTTCGTTTGAGGTCCGGGCACTAGCAGCCAGCGTTAATCGAGCGTGGAGTAGACTTATCCGGACACGGGGGTGAGCACACGGCGTTTTGTACTATTTCAGTCTCCATCTGTATATATAGACTTGTCTTTTTCCTTTCGAGACAGTCCAGTTGCTGTTGTCCAGTTTTGGGACTTGTACTCATTTTGTAGTAGCTCTGTACTGGTGACTTCCAGGTTCTGGGAGGGATCTTTATTTGTATATATGTTTTTGGTTTGATTCCGCTTGTTT
>PONTK.13250.1 chr08 50813162-50821907
GGGGGGGATAGAGTTGGAAAAAACAGTAGGAAAGTTTTAAGAGTAGAGAGGGGGAAAGCAAGAGATTTTCACCCTCTAAAAACAGAGCTCACAGTGGTGCAGAAGCTTCACGGTCAAGCTCGTCGTCCTAGTGTGGCTGCTCTGAGAAAGGTTAAGGAAGTTGAAACATAAGCCTCGGAAAATCCATAAATGGACTGTATACACTAAGTATACACTAATATACAGGTTGAGTGCAACAAATACTGGGCCAAAAAATTGATACAAGTGCTGGAAAGTTGATATGGGTTGCATACACTTGGCATACAGTACGATATACAGAAAAATGGGCTAAGATACGACCCGTATACAGCGGTATACACTTGGGGTATGTACAGGATTTGAAAGGCAAAAATGGGTCCA…
>PONTK.15510.1 chr10 42193085-42193542
ACATGAAAGATCTCTTTCTACATTGATGCTACCCATCAGAATATTGATGTTCTTCCTCCATTTTTCTCCATGATGAAGCCCGATCTGCCTTGCTTGACTTAGCTCCATTTCCCCGAAGAAGGACCAACTTACGAATCTGATTTGCACCGTATTCCGCTGTGATTGAAGCCTTTTAGCTGAGTTTACTCTTTCTCGATCTACATAGCCCTGTTTCCCCATTCATTTATGTGTATACCTGAAACCTGCGAATCTATCTAGCTTTATGTATCCAGCTGTGTAATAAACTGCTATGATATGCTTCCTCATGTTTGTCAAATACTGTGTGTGATCTTATTGTTACTTTCAAGACCATTTGTGAATAGTTGATGTTCCTGGCCCTTCACAACCTT
>PONTK.16624.7 chr11 5476925-5477311
GGTAATTCGCGGTAATAGCGTGGTGACAATTGAAGCGTTGGAGCCAGTCGCTAGACCACAGCAGTAGCTCTAACGGATCTTTGTTTATGCCCCAGATGCTGCTGCTGCTCGTTTAAAGGAACCTTAGGAACATAAGTTTGTACTGTCATTTAACTTTCTCAAAAAAAAAAAAAAGTTTGTACTGTCAGGATTCAGTATTCGACTAGATAACAGTTAAGATGACAATGGATTTTATGTGCTGATTGCAGTTTGTATGTGTTCTTGTTTTTTTTCCAACTGATAGGTGCACGATGTGATGTTCCCTTTTAATGCTCGAGGTAAAAATACTTCCTCATTTGAGTT
>PONTK.1142.3 chr01 61420601-61422580
GGGATGGATTTTTGAGACTTGAGAGTACCCCTAAAAGGTTTGGGAATTCTCGGCTCAATAGTTTAAAATTTTGTGGCTTTTGTGGTCGTTCGAGTTGAAAGAGGTGGTGGAATCGTCTCCGTCAAACTCGTCGTTCCGGTTCACTGCCCAGAACCAAACTCCCCTCTCTTGCATTTTCTCTTCTTGAGTCAACCTCATCGAAATCGTGAAAGAGAAGCTAATATTAACGGGTTAAATCCCAAATCAGTGGCAGCAGTTAAGTAGCAATGTAATGGCAATCCGAAATGGCCGAAATTGAATTTTAGATTTTAGAATCCAATAAAATTGCAGCAGTAGCAGCAGCAGTCCCAAATGGACTAAAATTGGAAATTTTTGGACTTTAATTAGTCCAATTTGCAG…
>PONTK.5540.3 chr03 47227512-47229501
ATCTAAAATTTCATCCACACAAAGTTCTCTCCTTCAAAATCTTCTCTCCTCGAATACACATCTAAAATCTTCTTCTTCATGGATCTTCAGCGATCCAGGTTTGTTTCCTTTATTTCTATTGTACAATCAGTTTTTCATGTTATCACAAACCTGGATCTGAAACTTTGTTCCTTTTCATGGATACAGATCTAATATATCTCCCACTCTTCAAGGATACATGATTCATAGATCATAATGAATCAGCACAAGAATTACGGTTTATGAAGAAGTGAAGAAAAATGACAGAAGTCAACACCAACAACATGCTGCCCCCAGCATATTATTTCAAGCGGATCATCCTTTGAATCCACACAAATTAGCAAGAACCTCATTCTGCAGAAAAAATCAGAGTAGGAACAC…
>PONTK.11625.2 chr07 43796559-43797824
GGGTCAGAGGGTGCTACAATCCGTCTCTACATTGAGCAGTACGAGAAGGATTCATCCAAGATTGGGAGAGATTTTCAGGAAGCACTTGCACCCCTGGTGGAGGTTGCTCTTAAACTATCGAAAATGCAGGAATACACTAGTCGTTCTGCCCCAACTGTTATTACACAAACATAATCTGTATGGTTTACTTTCTAGAACTAAACAATTGAATAAGTGTACTGTCCTTGCTGGCAGAGATGATGATATCAAGTTTTCAATTTTGCAGTCTTTTGTCTGGAGTTGAAGTGTTTTTGTTAGAATATATAAATGTTATGCGCCAATTTCTTCTTCCTT
>PONTK.15559.1 chr10 44387037-44391265
TTTTGTTAAAAGGAGTGGACTTTCTGCCAAAATTCTTTCAATTTGTCGATTTGGAGCCGATGCAATCTCAATCTGCGATGAAGGACCCAGTAAGCAAGCATCTTAATTACATCTATGGAGATTGAGGGCCGAAGATTACCCTAAAACCTAATAACGTGATTCAGTGCGTTGAATATGGGTAAGATAGAGTTATCTTGAGACAGGGGTGTTTCGGAAACAACCTCTCTATCTTCATGAGGTAGTGGTACGGTCTGCAACACTCTATCATCTACAAAACCCCACTTAGTGAGATTATACCGGATGTTAAAATTTGGAGTCTTAACAATCCACAAATAAAGTGCAGATGATCAAGTCTAACTAAAAATATCGAAGAACAAGTTGAAGACCAGAGACACAATT…
>PONTK.5035.2 chr03 28696522-28726857
AGAAAGAAAAAGTGGAAAGTGAATCTTCCTCCAAGCTAAGAGAGGTACGACTGAGTGTTCAAATCCTCTCTTGTGGGTAAAGATTAATCAATGTTTGCCATTGTGCGATGATAGTTTCTCACGAATTCCAATTGCCGCACAAGTGTTAACATATCTTGGACGATTTGGACCTCAAGCATTGGAGCGGATCTGATCTGCTATAGGTCCAGTTAGCTGTCGAGGACAAGATCCCAAATCGGAGGGAATAGAATCTGGCAATCTAATGTTGAAGCGAGCCACCTCAGTTGAAGTACTGATATCAGGGTCAGACAGTCCGGGTTCCAAGTTTTGTGGCTAGAGTTCTTTGAGGAGAATCTAATCTTTGATTGGAAAGGCTTTGAAGATTTACAAAAAGAAAAG…
>PONTK.897.2 chr01 33352858-33354603
GGTTTGACATTTTAGTAGCTAATAATGGTTTCCTTGTTCTTACTGTTAATATTTTGTTAGCTCATTTGGTGTTCTGTTTGTATTGCTCATCTGAGATTAGTTCTAAAGGTCATTGTTTACCTTGGTTTTAGTTCCTTGCATTTGTTCTCGTAAACAATAAGCATCTGGATTCGTGTTTACACATTTTATTTATAGAAATGTCAAATATATTAGTTCGGGTTCTCTGTTAAGAGTTGTTTTGAAAGTTATATTTTTTTTTCTAGTGTTTCCTTTGGTCTGATGGTTCTGTCTATTGCTCATGTTCTTCATAGTTGATATTTGTTCAAGTTCTAATTTGTTAGTAACCTATTTTGGTATATTTTCAAGTCCATAATAGTAATTGTTGTTTTAAAATGAATT…
>PONTK.9748.2 chr06 33768326-33781811
GGAGATGGATATCACCGATGGAAATGAAGGGACAAAGCTAGGATGAAGTTTTCAACCAAGCTCAAATGCTGCCATTCACCTTCGATTCAGAGGTCAGCCCACCAAGATGAACTTCATGTAATCACAGATCAAAGAATTAGTGATCGAGTTTGGGATTCATCTCCTCTGCAGATGAAGCTCCACCCGATCTGTTCATCTGGAGGTTCGAGAGTTGTATCTGCCTCTTCTATAGCCAATAAGTGCTAAAAACGATTAGAAATCCCAAAGATTTCATTGTTAAAGTTGTGTCTTCTTGGTGACCCCGGTCAAATTTGAAAATGACGCTTGTAGCTAACCGCAGTCGACTATACCAGATATATGCTTCTGAATATCTTTTCCAAAATTTAGAGAATTGTCACA…
>PONTK.8437.1 chr05 5666252-5670741
TTTTTCATTGTCTTCTTCCGCACAGCAAAAGCACCTGCACCTTAGTCCTTGTAGCCACAAGATTACTTCACATCGGCACTCAAGGACGAGAGGTCAATCGAGTCCGTTCATCTCCCTTTCCTCTTCCGGAATGGGGTGAATTTTTCAGAGAAAAGGTTGCCTCCCCAGAATTGTGTAAGATTTTTGATTTTGAATTTGGAATGGGCCTTGAACCCGAATTTTCGTCCCTTTTCCCCCTAAATCTCCCCTAGTTCTTCTTCTATATATATTCTGTTGTCTTTGCTGCTAGAGGGGGATTGGGAGAGGCTAGCTTCATAGAGAAATCTAGAGAAAAGTGGAAAATAGAGTTAGGGAAGAAAAATTGGAAAGAATTGGCGAAAACTTAACTACATAGAGAGA…
>PONTK.8710.7 chr05 14580862-14622013
GAATCGAAACAAACTAAAGCTCTTCCATCTCTGTTTTTCTTCTTTCGATCTGCCCATCAGCCTTAGCTTGTTATCAAGTATCAACACCATATTTCTTCATTAAAAGGGGTAACTAGGTGAATATATATAAAATAGGGAAAAGTTACATGTGTGAAATCCAGCCAATGAGAGAGCGACACCTGGCTCAAAATGGAGATTCCAACGGCGGAGGCGACTGCTAGCGGTGATGGCGGCGTGGTGTTGTTAAAGATATAAGCGGTGATTGGCTGAAGAAAACGGTGACACAGACTGGGTTGTTTTGATTTGAATTAGAAACTAGTAAAATTATCCGTACAGAAATTTATTATCATGAAATTTCTAAAATAATACTTAAAA
>PONTK.4183.1 chr02 42968226-42970392
TTCTCGTTCCCGCTTCCTCAACTGTTGTCCTCTTTTCATCCCTACGTATTCGTTGCAGTTCGCGCGTCTGCTTATCGTCTTTCGCCCGGCACATTGTTTTCTCATACGCAACAACAGGAAGACTGAGCGAGCATGGGTCGTCCTTCGCCGCGCGCCGCCTTTAACTCCATCACAGCTTGGCTCCTCTGCCTCTTGTCGGAAACACTAGCGGGACTGGGGTAGTAGATCGGAAGATGCATGTACTGTCTTTGTGCATCCTTTAATTAAAACTCTGGTTACGCCTATTCTCCATGTAATCCGCTCCAAAGAGTATTTGGATTATGAAACACTGCCGCCAGAAAGGATAATTACGTAATTTACTATGTCAATGAATTAAATGTTTTTGTGTATTTGCTGATT…
>PONTK.283.1 chr00 28197503-28199328
TTTTCCCTTTTTAAAAGAGTGAGAGTGAGGGTTTGTGAGTGAAGAGCAGAAGAAGAGGAGAAAGAGAAGAAGAAGCAAGGATTTCGTGAAGATCGTCGTGGTTTTCGTCGGGGGTGATCCCTATTAAGACGCAGGTACCCAGGATCAGCATTCAGCACGCCATTGATCCAGCTCAGCACTCTAGAGTCAGTGGTGAACCTCTTTGCATTCCGGAGGACTTGGTTATTTTGTTTTCTTAGTTTTGCTTTATTAGGATGTTGCGGGGTCTGTCCCAACATCCATCTCAGTGTTATAGAGGCTTCATAGACAGTCAGTCAGTCAGTTAGTATTGAGTCTCTCATCTGTGTATATATGTATAAATATTCTATTTTGAGACTCG
>PONTK.14620.2 chr09 53943405-53945434
AGTATCAAACCGACCCCTGCGTCTTTTTCTTCCCAAACAACTAGCAAGCAACGTTCAAATCCCAGCAAATCCGGAAAGCAGCAGGTGTCTGCCACGCCCATACTCATCCCAGTCCCCTCATCCCCTTTTCAAGGATTTCTGAATCTCTCCACTGTTGATTGGAAAAGAGCAATTCAAAATTCAAATTACAACCGTTTCCCCCAAATTTCCATCTATATATTCATCTCTTTGGGTCGCAACTAAGGGGGAGAGAAGGAAGCACAATAATTTCTTACTAAATATTCAAGAATAGGTTTATATTTTCCCTCTCGTTTGCCCCCTAACTGGAATTTTCCAAAACTCATCGGAGATTTATTTGTGGTGGTGTATAGCTTCACAGTCAAGCTCGTAGTCTCAGCG…
>PONTK.8713.1 chr05 14858391-14859857
ACTTCTTCAATGAAAGGACCGAATGTCCACACTTTTCCTTTCTCTGTTCTACGACTCTCTCAGTTCGTTCTTCTCTGAGTTTTTCTTTCACCATTCTCTCTGTTTGCGCTCTCCCGTGATTTCTATCTGCGATAACATTCCGTTCTAATGGATGTGTTGTTTCAGTTCCTAGGGTTTAGTTCTGCTCTAATATCGTTGTCAATGGCATTAGGAAAACTCGAAGAGCATAGAGGAAGTCTATGTCAGCAAAATTTTCAAAGGTTGATTAAAGAGATTCAACGAAGGTAACTTCGAAGCTTGAGCCATTTTCCCATTAG
>PONTK.17802.3 chr12 5634495-5635255
GTGATGAATTCGACGTTTTTCTCATACCTAAAAATAGTTTTAAGTTATTTTTCCTTCAATTCGATATTTTTATCCTGTTTTTTTTTTTAAAATCTGGTTGTGATTTAGCTGCTTTTTGATAAATTTTCTATTTTTGCGTATGTCTAGCAAGATGGCAAAGAGGTTAAGAGATCAGGAGAAGCTTATCAATTTCAGAATTTGAAGCCCCACAGGCAATTTGGTTCATCGTTTAGGGAAATATCAGATCCGAAAATATCAAGTGCATGTATTGCAAATGACTCAATACAGTAACTACATTTGTAAAAAAATCCTTTTCTAAGTACTTGTGTCCTTAGAGGTGCAAAAAAGCTTTAATCTTTGCATCTGAATGTGACAACCCTGATTACCTAACCCTTGGAC…
>PONTK.5037.2 chr03 30854458-30856291
GAAATGCCACTGCCCACTCCTAAAGACCTCCATCTCCAAACGTTTTGCTCTGTCCTCTTGTCCTATTCTCAAATTTGCACTATGGTGGAGTTTACACCTCCGTTCTATCTCAGGTAAGCATCCATCAATCTTGGCGCCATTTGCAAAGTATGCCGACCGTCAAACACCTCCATCTCCGACCGTCTGTTCTCCCCTCCTTTCCTCTTGTTCTTAGCAAGTCTACGATCTCGGGTGTTGCATACACATTACATTCTCCAGACCCTACTTGTGGAATTACAATGGGTATGTTGTTGCATAGTTTGGTTGTTTTCTGTATTGAGTTACAAGGTCTATTTTATATTAATTTGGAAAACAAAATGTTGATACTACTAAAGCTATGAACATTGATGATTATGCAGC…
>PONTK.16961.4 chr11 27846584-27852621
GAATGGAGGGGAAGACCTTTTCCTTTTAGCAAAGGATGCAGCTTTTATCGATTGGAAGTGGTGAATGGCCAGAGGAAAATACTTTATGGCAGAGACAGTGTGGAACCTGCAGTCAAGCCTGGGGAGACGGCATTGGTTGCAATAAGAGGGGTGGCATGGTTGTTGCAAAAATTTCCCCAATTGGCAGATCGGTTGTGATTGAAGAAGTATGATTGGTCTTAAAAGATTGAAGTTGATTTGGGGAAAAATGGTATATACATGTCATTACTTGTAATGTAAACCTGGAAGGCTTTATTATATGTACATAATGAATTTGTGCATAGTTACTTGATAAAAATATTCATTTCCACCTTG
>PONTK.7457.4 chr04 60024267-60025087
GGTTGTCTGTGGACGATGGCGTGAAAGCAAGAAAATATTTTCGTATCGAGGAGATTCTAATTGGCTCGGATTTAGCAAGTGTTCAGACAGGGATGTCTTGGGAGGTTGGTCCGACTCAGGTAGCATATTTGTCGCTGATATTCGTGCAGTGAACGGATTACACCTGTCAAATGACTTAGATGTCCCTGCAGCAACCAGTTTATTTTAATTTGTTTTTAGGACGGGGCAGGGCGTATGCCTTAGAATTTGAGGCGTAAGCCCCCCACGTTAAATTTAACTTTTGTTGGTTTGAAGTATTTTTTGCTATAGATCATGTTTTCTTTATCCGTTTATATAATTTTGAAATGGTACTTATAAGTTACTAATGAATGAGCC
>PONTK.3521.1 chr02 33127922-33128769
AAGGCGGCAGGAACCGGCGCTCCATGGGGGCGAAAACTCAGACTTGTTTTCAGCGTGTCCGTCAATCAGAAAGTATAAATACGGTCAGTTAGAGGGAGAAAAAACCCACTTCTTCAGCATTTAAAGAGCTTTTGAAGGCAAAAACAAACTGCTTACTTACATTATCCAAGATTTCGGCATTTGACGGATATCTGGGAAGTTAAAAACGCAAGTTTCAGTCGAAAGTTGAGGTACGTTAAGGCTACCTTCCTAAATGGATTATTGACAAAAGCATGTCTACCAAGTGTTTGAAAGAAGTTTTGAGGTTAAGTTCTTAGGGGACAAGCAGAGTGCTTAACTCTCCGTATTCTATCCTAGCACAGTTTTCAGATAAATAATTGCATTATGTTGAAGTACTTC…
>PONTK.15937.2 chr10 55468289-55468863
CTTCTTCACATAAGAGGAAAATTGGGGAAATGGCGATGGAGATTTATCGAGCCCTAAGTCATGGCCTATCACCGCTGATTCACTTTCGCCTGCGGTGGCGCTAATTGCTCCTCCTCGAACATCCTCTCCGCTGGCGGCGAACTTCTACGATCAGAATATGCGCGAGTCATCTGATTAAATGCTGCGTAGAAAAGAGGAAACTACCACACCAGCACTGTGAGTCTCAATTTTGAATCTAAAGACTATATTTCTGTTTACATTATATTTTATTTTGATCCTTTGTTATTTCGCTAAGTTTTTGGTGATAAACAAATTTTGTGATGTGATAATGGTCTAACAGATTAATATTTTGCATTAATTGTTATAGTTTTTGTATGGTTTCTCATCTGACAGTGACAA…
>PONTK.18071.2 chr12 30374571-30381216
GTTCCATTTTAAAAGAGTAAGAGTTAGGGTTCTTGAGTGAAGAAGAGAAGAAGAGGGGAAGAAGAAGAAGTTGGAGCTAGGATTGAAGATTTTGAGTTCTTTCTTCTTCAATTCTCGTGGGTTTTCAACTTAGAGGGATTTGGAGATAGTGATATGTCATGGCTACTTGATAGGTTTTTAAGAGTTGAAGATGAAGACTTGGTGAGTCCTCATAGATTCGAGGGCAATAACCAACATGTTCTTTTTTTTATGTCTCTCTAGTATTTGCTTAAGTTTTGAGTGGGCTTAGTCCCAATGTTATGTTCAAGTATTAGATGGTTTTGAGACATATTGTATAAAGTCTAGAAAGTCTTCCGCTTGCTATTTATTGAAAGTATCTTCGTGTGTGAAGAAAGTTTT…
>PONTK.182.1 chr00 13248372-13273182
CTCTCTCCGGCCGCCGCCTCCCCCTCTCTCTCTTCTCCTCCGACAGCCGCAACCGGCGGCAGCTCTGACCAGCGAAATCAACCGGGGAGAGATCTATCCTCTCCTCTCCGCCTCTTTTCCTCCTCTCTCCCTTCGTCCTCCTCTCCCCTTCTCCCTTCGCTCTTCCTCCTCTTCCGTCCAGCAGCCACCGGCGAGCAGGACCAGCATCAGCAGCCAGCGAGGACATCCACCAGTGACCAGCAAGCACTGGCGAGATCCAGCAGCCAGTCGACTGCCTCTTCTCCCTTCTCTTATTTTCGGACAGCAGCTCCGAACCAGTGAACAAGGCGAACTCCGGCGGTGCTTTTTGAAAGTTTCAAGCCAGTCAAAAGACAGATCTTTAACAGATCCGTCCGGGTG…
>PONTK.12594.1 chr08 7058357-7060088
TTTTGCTGGTAGACAAAAAAAAAAAGGTTGGAGATAACTCATAGGGGGGAAATTTCATTTTTTAAGTTTCAGTTTCTTTGGATTTCATCTAAGAAACAGTGACTAGAATTACATATAGGAATAGATTCGTTTAAAAAAAAAAAGAGGGCACTCATTAGAACAGGGGAAAAATGCAGTGATATATGCTCTCAAGAGAAATTTCGACTTCTATAGTCATTGAGTTAAGAGCTTCGAATCTGGAGCTCTCGTCCTAAGCTCTTTGTTCTTTTTCCCCGGAACTTCCATTGGAGTTCCTTTCACGTGGTGGTGGAAAGCTTTTCAACTCGTCGTCTCAGTTCACTGCCTGGAAGAAGGGCAGGCTCTTTCGTGTGAGTCCACCAGACTCTTTTCCAATCTCTT…
>PONTK.8785.11 chr05 20742198-20742993
GGTCAACAATTCGAGATAAAATCATTCCACATGCAGTTTCATGGTTCACTGGGGAAGCTGCTGAGGATGATGATTATGCTGACTTGGAAGATGACGAGGATGAAGATGATGATGAAGAGAATGAGGAGGACGAAGAAGATGAGGATGAAGAAGATGATGAGGACGAAGAGGAGGAAGAAGATACCAAGACCAAGAAGAAGGTACTTAGTTTCACTTTTCCCGCATAGAAGAGTGGAAGAGCTCCTGTAGGAGATGGTCAGTCTGGCGAGAGGCCACCAGAGTGCAAGCAACAGTAGCTTCTTATTGAAGAGTGGTTCAATGTGTTAGTGTTTTGAAAAGTTGGATGAGATGGTGAAAAGTTTGTGCAATTTGGATGGCTGGCTTTTGTTATATATGGAG…
>PONTK.8777.2 chr05 20294894-20295420
AAAAAGAAAAAATCTATACACATAAAAATAGCTGGAGAAAGCTCACGCCTCCCTTCATCTTCCAAATCAATTCCGTGAATCTCCGGCTAACTTTACCCCGATTGTCGGCGTCGAAGCATGGATCCAAGAGCTTGGGCGAGAATCACTTTTGTTGTAACATGTCTCACTACTTCCATGAATTCGACTCCATTGAAGACTTCTTCTGCTCCCAGTTTGGCATCAATCCCAACAATTCTAGGCTGAGCTCCGTAGAAATGATACCACTGCCTCAAATCATGGATTAGATCAACACAATACTCTAGGATTTAAGATCGAGGTACCCCTAAAAAACATGTCTTGTTATATTTGTTCAGTGATACCACATGTTGCGCATTTGATCTGGCAGTCCTTGATAAATTA…
>PONTK.25.1 ChrUn 10837714-10838811
AGTCATGGCAACAACTGCTACAGCTGGTCCTTCAAATGCACCGGCAAAATTTGAACCACCCACACCAACCAAAAAGGTGTAAAAGGAACTCCCTCACACCATTTTGTCATTTTTGCTTATGCTAGGGACAATATAATGAATGACTCTCCCTACGCTCTATTTTTTTGCATCAACAAGATTAGCTATGCACAGGCAAACTGCAGTGTCCTCTAAATATGATAGACAATGACATGCTAATCTTATATACCAAAACTGCAACATGTACTATATTATTTTGGTTATATTACATTAGTTAGTATGTGCAAACCGTTCAACTCGACATCATAGTTATGTCTATTGTACATATTCTAAATATTTCTAATAGTACATAATATAATAGATCATATTATCT
>PONTK.12627.2 chr08 9478712-9514647
TCAAACTCATCAACTATATTGTTCTATACCCAAAAAATAATAATCAAAGAAACAAACTAAGTCAAGAATCCAAGTAGAAAATAGTTGTTACATTCAAGTTAATTAGATATGAAAGCAGAAGGTTATTTGTTGTCACTCAAGATGCTAAACAAGAATAATAATGAAAATATCAGCGCGCCTAAACGTGTTAGCAATGTTGGTGGTTCTCAAGATGAAAATAATTGTAGTACTAAGACATCATCGTTGAGGTTGAGATTCAAGAATTCGTGTTTGAGGAAGAAAAAGAGAATATACAAATTGCGCAATTGGTTCATTGACTCAATTTTATTCAAGATTGCCTCTCTCTTTGAAGCAATTGTTATGGTTTCTACCTTAGCTTTCTTCTTATTCTCTTATGGT…
>PONTK.2047.2 chr01 77978756-77979154
AAAGAGACTCACTCACACACATTTGTTTCTCTGCCATTTTTGGTAATTGAAAGGCTTTCATCAATGGCAGTTGACTAGGGTTTTTCTGAACTTTTTCTTTAATTTATGCCATTCAATTGCATTCAAAAGAAGTTACAAAATCTCAAACTATAGTTTTGCTTGTTTCTTTTTTTCCTGGAAAATACACCGCGACATTGTTCTTATTCTTGGTTGTGTTGTAGAGAGAAAGAGAAATCACGAAATTTTAGTTGCAGTGAAAGTGGTGATTCTTTTACTGCTTGTTGATTAGACGAGAATTCTTAATC
>PONTK.3073.1 chr02 23635232-23650592
GGGTGGTGGATTAAATTTGTAGGGGTGTAATTTACAGATTTTTATTCTCTTATTGTTCACTTTTTCCGGCAAGTTGCCGGATTTCCGCCGGAATCCAACAAGTCCACCACCAAAACCCCATTTGTTTTCTCCCATTTTCTCCAGCAAACAAAACCACCGTTGCTCCCCTTTCCCTGATTATCTTCACTGTCCAAGAAAACCCAGTAGTATCCCATCTTCTCGGGCGAGTTCACAACGCCGGAGAAACTATTGTGTCTAACAGGATCAAGACCACACCAGAAACCAACCACCACACTACCCACAACCTTCCTCCTTTCTCGAGTTCCACCATTAATGGTGAACTCCGAGCTCACAAACAACCCAACCACTTTCCTTCTCCGTTTTCAGCCACCTCTAAGT…
>PONTK.17729.3 chr12 4044839-4045328
GGACAGCATAGTCATTGAGCTTTCTAATGATGGTTCAGGTGTTGGAGCTGCACTTTTGGCTGCCTCGCATTCCCAATACTCAAAGTTTGTACGTTTACAATCACCCCTCTTCTTGCTAAAGAGAACCCTCTTCTTACTTTCTTCTCCGAGATGATTGAAATATTTCTTGCTTCCTTGTGCACCGCATCATGCAAGAGTGAGCTTTGAAGTGAGCCATAGTTCAATGTATCAAATGAGCACATCTCTCTTCAGCTAAACATCAATATGCTGACCTTTTCACTCCTGGTGCCTCTAAGGATCATCTTTATCCCAAGTGTAAACTTAAATTTTTTCCTCACTAGCCAGAAATAAAGCTAGGATACAAATAAAGTTCTTCTAGTAGCCACATTTTTGTGTGAT…
>PONTK.18040.2 chr12 23788597-23800569
AATTGGTGATGCTACAGACAGGAGCTTAGAAGCTTTCTCATTTCTTCATCTAGCTGCCTTCGCCGTGAAACTGCCGATTCCGACTATTAAGAGTGCGAATGTCTTGTCCTCTGCCTCTATGTGCTCAAATCCTTTGAAATCCAAACTCTAGAGCTCTTACGCATCTCGAAAAAAGTGTAATCTCTCCTTCCATTCCCAGCGAAAGGTGTAGTCTCTTGGAGAAACTAAAAGCTTCAACTATGGAGCATCTATAGTTGACGGTCGAGCTCCCATTAAAGATCAAGAAACCATGGAAAGGCTTCTCGAGCTGGTTTGTTGACTATTCTTCGATTATCGCAACTCATTCTCATCAAGGATTAAGGTTCATCAGGGTTGCTGAAAGTGGACTCACCATGCAAA…
>PONTK.9713.1 chr06 30890226-30892313
GCAAAGGAGGCAGGAGCTTCCATTAAAATCTTGTTCAGCACACTCTCTTCAATTTCCTCTCTTTCACAACAATCTTTTTGTTAAAAATGCACTCTTTCCGTTCAATAAATCAAAGCGGAGACAAAGCTTGTGCCGGTGAAAAGCTTGATCATTCAATGTGACATATATAGCTGAATTTGGATAACCCACACCAATCTCATATACTAGGCCGCCACAACGAAGTTTTAATTTTTTTAGTGTACAATAATTGTGAATTGTGTCTCTATGCCTATGGTGTGGCATGTAAACCTGCATTGGTATGTTGAAAATATATATTTATACAACCTTCTGTGTGGAAGGAAGGAAAAAACTCTCTTA
>PONTK.15628.3 chr10 47651976-47658235
TTTTGCCGTCTCTCATCCACCTCTAATCTCCTTATTTCCAGCTGAGGCAGAGAAGGAGATTCCAAGAAGCGTGCTCTCTTCTTCAGCTCCAGATACCATCTGAATTTGAAGGCATCAACTTTTGCTGGTGGAATTTGACTACGGCCACACTACAGGAGCTATTGTTGTTCATTAATTTACCGTATTGGTTCTTTTTCATTCCTTGGTGGTGGTTCAGTGGTGTTGAAGTGAAAGTAAGACGATTTCTAAATCAAGCCTGAACTTTATAAGCTCATTCATATTTACAAGGCTGCAATAGATGAAGTGAAGTATGCCAAAGAAGTAAAACATGTTCCTCTACGCCTAACTGTTGGAGAAAATAATTACATCATTGGAACTCTACCGGCAGAGGATAGGAAC…
>PONTK.14593.1 chr09 53323466-53326426
GTACTACACAAATGACAAAGTTATATATAAACAAATTAACTTGAAATTCCATCTACTTCAATAGCCACAACAATAAAAGGTATTTCCATATAGGTCCTTCAACTTCTACTTGTGTATTGAAATGTAGTGGCGGGTAAACCACTTCTTCTTTCGTAAAAATTCAAATAAAATCGAGCTTGAATGGAACTGAATAAGATTTGGTGAACGAATACAAACCAAATTGGAAATAAGCATATATGTGGAGTAAGAATTTGTTTCCATGACAATGCTCTCTTTTCTGATCCTTACACAATGCAATTATCAATTTCCAAGTGTTTGATATCTACGTAGGAGCCTGATTAAATTTGGATTCGAAAAAGTCTGGAGTAAAGCGGTCTGTAACAAAGATGACTATGTATT…
>PONTK.12605.2 chr08 7777387-7779905
ATTTCCCAAAACATCTCTCCCATACTTAGACACATTTTCTCTCAAATTTTCTCAAGAACCCTAATCCAAACCTTCCTCAAGATTGAAGAGACTCTTGCTCCAAGTTGCAAGCTTCCATTGAAGACACTCTCAAGACCTTCATAAGAACTCAAGGGACCGGAGCTACTCTTGATCCTTCTCTCCATTCACGTGGCTAGTACGACGCTTATCCGAGTTTGTTGGTTCAGGCCCTCAGCAGTCAGATCACGCATAGATAGGTTCCCAATCTCCAGTTCAGCAGCATCAGTGGAGGGTTAGCTTGGGGTTACTCGTGATCCTAGGTCCCGTGTCCGCGTCCAGGGGGTAGCCTCGGGGCATGACAATCAGATTTGTATAAATCGCAAGGAGGCATTCGTTTGT…
>PONTK.3620.3 chr02 34702667-34704252
GGAAGTAGAAGACAAAATGAGAGGGTTACGGCCTGCCATGTTTGAAGATTTTGTGAAGCCTTTCCAAATAAACATGGAGGAGGAAGGACCATTGCCTCATAATGACCATTTGAGTTATCAACCGCTGGACATTTATCCCGCGCCCCTCCACAGAAGTTAACATCAATGGTGGTTGTATGAGTCTTCTGGTCAGACCGACATCAGAAGTTGCCAAGTAATGAATGTTGAGGTGTAGAGATAAATGTCCTTTTTCACATCAACTCTGATCAATACCTTTGCAAACCAACAGAAAGGCTGCTTAGTAGATAGTTAGGTTGGGTTGCAATTGTTTCATTTTTTATTATTTTGTCACATTGTTTTCTTCTTTCCTTCTTTTGCCTTCTTTTCTTTTCCCTTAAT…
>PONTK.9771.3 chr06 34957186-34957956
GTTATCTAAAAATTGCTGAAATCTCTGTTCGACCCAACGCCATTCACAAGTCTTATAAATTTCCCCCAAATTCAACTTATGATTCATTTTGGTATAGCTTTTCCTTTGTAGCTTGCAATAATTAAACAATTGACAAAAGAAAAGAGGAAGGTTCATTTCACAACTCACAACGTATAAATAAAGAAGGAGATGGGTCATCACCATCACCACCACCACCACCATGAAGGTGCCAATCCATATGATGATCCCTTACTGGCATGTTGTTGTTGTCCTTGCTTGCTAGTCTCCTCTGTCTTCTCTATGTTTACAAGATGCATCTTTATGGCCTGTTACCCTTTTCTGCACTGTTTAGGATGGGATGAACATAGACACCACCACCACCACCACAGCCATTTCTTG…
>PONTK.16306.2 chr11 566079-567759
GTCACCTGTCTTCTTCATAGCACAACTTTTTGTGTTCTCCATCTTTTTAACTTCTTCACAATTGTTCATCCCAAACCAAAATCAATAAAAAGAAATAATTTTTTTTATTATACAAATAAATAACAAAGTTATATTATGGAGGGAAATATCAAGGATGTTATCAAATATTGGATAGAAGGAGAAATTGAAAGTTTTGTTAAGAGTATGAAGCAATTGGTGCATTCTTTAAGGATGTCACTAGGGCTGTGAATTCAACATTTTCGAGATAATTCATCAAGTAGGCGTGTCAAATGGGCGTGCTGAATTACATTTGAACGGGCCAAAACGGGCTGAGGAACGACTTGGATATAGGTCATGTACTGGCTGATTTAGCCACCCTGTGGGTTCTTATTCATGTAC…
>PONTK.2443.9 chr01 84108689-84109301
GGAGATTATTCTTGTAGAAGGGCTGAAGCTGGATGATATAGAAGCTGGCTTGTACACTGTACACTGTCTGCCCTTAAGGTTGCTTGGTGCGGAGGGATCACCTATTAGATGTATACTGATTAAGTAACACTCTCCTCGTATCTCCCTCAACCATAAGGAAGCACTGCACTGGAGATAGCGTTGAATAAGAAAAAGTGCTGCAAAGGGAACATATTCTCAGAGTAGTTTAGGCTGTAATTGTTATCAGCTGTTACGCTGAAAACGCGTTGCATGAGCAAATAATCTGCGGTTTTCATGTTATGTCTTATGGTTTTATGGATTGACAGTGTCATCAACATATTTAGATCCAAGTT
>PONTK.17363.2 chr11 42988712-42994165
GGTCATCTTCAAGCTTGAGCTTCCATGGAGGATGAAGACGAAGTGATGCCTTGGAGAAGCTGCGTTCGGTTCGTTTCCATCCCACTGAATCCACACAGCTCGAACAACTTAGATTGAGTCAGAAACCCTAACTAATACCACTGCATAGGCTAGGTTGAGCCCCAAAGAGACTGATACCACTGCATAAGGAAGCCACATATGGGTTCCATCTCCGCATAAACAGTATATTGCAATTACATCCACTTATGCAAGACCTTAACAGGAGAATCAACTGTTGAAGCTATAATTGCCTGTGATCACTTCTATTACTATCCTTCTCAACATCAATCAGTTGCTGCTGTACATCATCTTGCAAGTTACTTTCTTCATTGGTATTCTCCAAGTCTGTTAAATATTGTT…
>PONTK.11318.9 chr07 10276614-10277492
GCTATTACTTGCAAACAAGATTAAAGCAAATGGTGTATTAAGGCCTATTGATCCAGAAGTCTATGAGCCAGCACTGGATATTTTGGAAGCTTATGGTTTCAAGTTGCTGGAGAATATTGAATAATCAATAATGACATTTAATTTGTACAAGTTGGTTCTGGTATTTACCAATTTGATATCAAAAGCTCTTTTTTCTAAAGGGCTTCATATTAGTGTAAAAGAGTTCTGATTAAACAAAATAAAGTTGTATATTATATAAGAACTAGGTAAAGTGTCCGTGCTTCGCACAGGGTGAATTTCTTTAATTAGGTTTCTCATGATCATAGGCTAATATTCTCGTTTTCGAGTGAGTACATTGATTTGTCAATAATATATTATCCCTTTCTCTCTATTTATCTT…
>PONTK.11781.1 chr07 48425513-48426068
TGACGTGACTTGGTAAGGGCCTATGGGCTATTAGATACTTTTATTTGGGGATCCAGGCCCAATTTAGTATCTCTATTAAAAAGGACTAGAAGTTAGAAGAAGGGGCATGGAATTTATGTGAAGCTTTGGCTTTCTGATCCTCTCATCTCCTTTCTATGGTCTAGTATCTCATCCCCTTCTAGTTACCTTCGTCTATGTTAAGGTATCCGTAATTAGTTGTGTTATTACTTTGTTGTGCGTATTCTACCTTGTAACTTGTATTCAGTAATTAATATATATAAGAGTGCTTCTGTT
>PONTK.11688.2 chr07 45333056-45335353
TTTTTTTTTTTTGGAATTTTTTCTTGAACAATTAATTTTTGCACTTGAGAAATTTGGAATGCATTTTTAGTTCTAGGTTCTGAAAGGGTCTTCGTTTAAAATCGATTTGGATATTCTGATTTTATCGCTCGAGTTTTGAAGTAAGTGGTGAAGTCGCTTTGAGCTTGTAGCCGTCCCGATTCGCTGCTCTCGAAAAGGTAAACCCCCTTTTGATTTTAACTCATTTCAGTTTGTTTTGTTGCTTCCTCGATTGACTTTGTTCTTTGCTTGGCTCATGGCTGTTGTATGATAAAAGGTTGCTTGGTTTCGAATTAATGCATATTCGTCGATTACCACTTGTTATCGTCCTTATGATTTATTACATCTTGAATAGTGCACCAGGTTACATCTACTATATGT…
>PONTK.2920.1 chr02 18403645-18405807
GCGCTTTCCTCTCCCCTTTCTCCTTCCTAAAACACGAAAGTCAGACCAAGAACCCTAAATTTCTTCATCCAAACGACCGCCCCCTATCACCCCTGTCAGTCCCCTTCTGCATATTTTCAAAGATTGCAAACCACTGGCCTAAATTGTTGACTTAAGGTTAGATAAATCTCACCATAATCTAATGCGAATCAGAAGATATCACATCAAATCCGGATTTTTGGGGGTATGTTCTCCTCTTGCTTGTTTTTTTCCTTCCATTCTCTCCAATCAATCTCTCATCTCCCGCTCAAACAACTAGTTGAATTCAAACCTTCATTTTTGCTATAAATACATGGTATTGGTGCCATTTAGAGGGACATACAGACGAGAAGAGAATTGGAATTTGAAGATTGGTGAATA…
>PONTK.15500.1 chr10 41123867-41124442
GTAAGAGCTCCGAGGGAGCTATTCCTTTTGTGGCGGTGGCATCAAAACCGGAGCACTCTCCAACCAATACCATACATCCACACAAGAGGATCTACCCCTTATCGACTCTAGGAGTACACAATCATAGAGCTTGAGCGATTTTCATTTGGGTATCAAAAGATCTTACTGATACCATGAATTGAACTCAGGGAAGACTTCTTCAGCTCACAATTGAATGAGCAACGACATGCTAATACCACTGTAGAGGGATCCAGAACAGCATGTACGTCCTCATCTTCAACTTATCACCCAGTGCGTTAGTTTTGAATTTGCAAATGTTGTTGGGGTTGCCCTTGAATGTGTGTTACCATTTGGTTCTGATTGTTGCTGCTATTTGACCTTGTCTGCCCAAATGTTCTT…
>PONTK.14900.11 chr09 60182546-60183076
TGGTGGCGGATACCCCGGCGGTGGCGGTGGATACCCTGGCGGTGGCGGTGGATACCCCGGTGGTGGTGGTGGATACCCCCGGCGGTGGACGTGGTGGCGGTGGATACCCTGGCGGCGGACGTGGCGGTGGTGGTGGTGTAGGATACTGTCGCAATGGTTGTTGCAACGGCAATAACTATGAGTGCTATAGTTGCTGTTAATTATGGGGAGCAATAAATATTTGTAATGGCAAAGATGTAATACTAGTGATTAAAACTTTTGCTAAATTAATTTAATTTCTACAACTTTTTGTAAGAATTATGAAATTAAAAGTCATCATGTATGTAACGTTTGTTA
>PONTK.4800.1 chr03 3653459-3657598
GGGTTTTTTTTGGGGGGGGCTTCCACTGATACAGAGAAATAGCTTAAAGGAAAATATATAAAAATACATACGAAACACACTTCAAAGTAGAGAAGATAACTGATTCGAACTCCAGTTCCTATCTTGTTCGATCAAAAAGCTTCTTGAAGGCTCTTTGATTGTGGTGGTGGAAAGCTTTTTCAACTTGTCGTCTCAGTTTCGCTGCTCCTAAGAAGGTAACCAGGATCAGAATCCAAAACATCGTTGATCCAGTTGAGCTCCAGAGTTGTTGGTGAGCCTCTTTGCTTCCGGAGGATCCCCTTTTTCATTACCTTGTCATTTTAGTTCATTAGGATGTCGTGGGTCTTGTCCCGACGTCCATCTCAGTTGTTAGAGGCTTCATACACAGTTAATTGATGT…
>PONTK.18339.2 chr12 54794257-54804508
AAATTTGTGCTCCTCTTTCTTGTCTCCATATTGCTGCTTGGAGCTTTGTGGAATTCCACCTTCCTCCCCCATTCGTTGCGGGTCATTAACCCCTTTCTCTTATTCTTCCTATTATCATTCTTGCTCAGCTTGCAGAGATTTTATTTGAAATTCAAAATCAAATAAATATTTAGGAGAATACAAAAGCTACCTAAAGTTGCAGAGATTTTCTAAATTTTTGTTGCCTCTAGATCCAAAGAAGGGAAACCATAGTTTCTTCTTCATTTCTTCACGGTTCTTTTTCAAGGAAGGCAAGGAGATTCATTTCTCTTTCCAAATCGCATTTTTAGATCTGAGCAGAGTTAGGATGTAGATGATTTGGTTGGATATGTTCCTCCAGTGAGACTTGATGTTGTATTT…
>PONTK.8710.6 chr05 14580862-14621997
GAATCGAAACAAACTAAAGCTCTTCCATCTCTGTTTTTCTTCTTTCGATCTGCCCATCAGCCTTAGCTTGTTATCAAGTATCAACACCATATTTCTTCATTAAAAGTCTCGACTTGGTTTTCCAAATGGACAAGATCAGTAATGCTGAGATCATCAACATCAGGCTCCTTGAGTTGCCTGTCAAATTGTGGATCAATACCATGCTTTCCAAGGGAAGCTCAAAAAAAAAAAAAAGAGCAGCAAAAGGTCAGGGTAACTAGGTGAATATATATAAAATAGGGAAAAGTTACATGTGTGAAATCCAGCCAATGAGAGAGCGACACCTGGCTCAAAATGGAGATTCCAACGGCGGAGGCGACTGCTAGCGGTGATGGCGGCGTGGTGTTGTTAAAGATATAA…
>PONTK.5777.4 chr03 51905031-51905608
AAACATCAACTCCAATCTCTCAACTCTCGCCTCACGTCTGTTCAACAGTCAACTCTCATCTCTCATCTCTCAGTTCGTCGTCTCTCAACTCTAATCTCTGACTCTCGCCGAGTGCTCGCAGCCCGCATCGCTTCTCACTGGCCAATGCTCAGTGCTCGCTCGCGACTCACGGCAGTAGCAGAGCAGTGTAGCACTCTAGAAGTTGAAGAGCAAAATCTGTAAGCATTGTTAGAGATTCTTGAAGTGAAACAACAAAAGAAATTGTTAGTTACACATTAACAACAAAATCTGATGAAAACCCATGGAAAGAATATGAAAGACATGTATTGCGTCCTTTTTTAATCATTGAATGCAAGTATGCAACTATGTGATTATTTGTGTGATTTGTGAACTGTAATG…
>PONTK.8989.1 chr05 46080820-46105507
CACACACTCAAAACCCCATAAAAAACGACCCTCTATTGCCGGAGAACAACAACGCCGACCCAACACCATCGGAAAACAAATCAGTTCACACACCACTCTTCTCTACCGCTACCAGTCCCATTCCCCTTCCCCTTTCATGTTTTCTTCTTTTTTTTACAGGTATTTTGGTTCAAAATCGGTGAGCTCCGACGGAAACACTAGTTCCCACCACCACGCTGTCGCCGCTCCAAGCTCCGACGAACAACTCCAAGCAAACACCAAACCATTCACCACCGAGCTTCACTAGTGAGCTCCGACCTCTAACCGCCGGAGGAAATCAACATTGGACTTCAACTTAAAGACTAGATCTACTCGCCATTGATTCCGGTTTCAACGTTCATGTTGAAATATTGCCCGTGC…
>PONTK.7137.2 chr04 35218121-35222027
TTTTTGTTCAACTTCAACTTGAGATTAATCCTTCATTTTGAGTCCAAATTAAGTGATTCAAAAGGCAAACTTCAAGAGAATTTCGAGGGGAATCTAGCGGTGATCTCGGAAACGCGAGGGGCGGCTTCGTTTGAGTGGGGAAGCATTTGGAGACCGTTCGGAGGGGAAAAGGTCCGGTACCGTGAGTTGGAGCACGCGTGGTCGGCATTCAGGTCCGAGCACTAGTAGCCAGCGTTGATCGGGCTTGGAGTAGACTTATCCGGAGACGGGGGTGAGCACATGGCGTTTTGTACTATTTCAGTCTCCATCTGTATATATAGACTTGTTTTTTTTTCCTTTCGAGACAGTCCAGTTTCTGTTGTCCGGTTTTAGGACTTGTACTCATTTTGTAGTAGCTCT…
>PONTK.181.1 chr00 13120775-13126124
AAGATGCCCTATATTTCATTCCGACGTTTTTTCTTTCATTCTACGGGTTTCTCATTGTAACTCTCAACTATTCATCAATTTTCATCGCTCATCTAAAGGGAATCTTCAATGAAATCAATTCTTTTCGTTTGTCGAATTCGCAATGGAAAAACCTTACTTTTGGTTTGTCGATTTTTGCAGATATGTTTGAGTAAATATGAGTTCTCTTGCTGAAAACAACAACAATGAAGATTACCAGATGCTTCTGAGCCATTGTAGATTCAAATATTGCTGACCCATTGTTGGCTGAATTTGACAAAATTTACAATTAAGACAAACGTAATTCGAATGCTCAATAATTGGGACTTGCCAACGATTTGGAGCAAGGTAGTGCATCTCCAATGCTACATTAGTGTCATA…
>PONTK.9550.1 chr06 6382507-6388775
AGGTTCAACAGACCTAAGCCAAAAAAAGAACAAAATGAAACCAACACAAAACAAAAAAGTAAACTAGACTATGCATCTTCCAATCTCTAGAGATGAAGATACCGCAGCCCTAAATCGCAGATCGATTCGAGCTCCTCGTCTGGCCTGAGGCAGCTTTCGCAGCTCCGGCTGATTGTCATCGAGTCGATGTGGTGTTGTAACGTTGCCGGGCTTGAGAGAAATCCTCAGAAGCATTCAAAACTCTCACGAACTCCATGGATTCAACATCAATGAAGACTTCTTCAGCTCCACCAACTTCTTCTACCATTGCTCCTTGAGATAAGACCAATCTTACAAATTGTACACTTAGATCGACCTTTTATTAAAGTTTATATAGAACATTGTCCTAATTTGTGCAGC…
>PONTK.17526.11 chr12 701526-703418
GGTCTTTTCACAAATCATTTCTTTTGAGGTTATATTGTTGTGTTAGGCTGATTGTGGATCATTTTTGTTCCATTTTAAAAAGAGTAAAAGTTAGGGTTCTTGAGTGAAGAAGAGAAGAAGAGAGAAAGAAGAAAAGAAGAAGAGGAGATCAAGGAGATTCGTCAAGATCATCGTGGATTTTCGTCGGGGGTGATCCCTATCAAAGTATCCCGGATCAGCATCCTGCACGTCGTTGATCCAGCTGAGCACTCCAGAGTCAGTGGTGAGCCTCCTTGCATTCCGGAGGACTCAATTATTTTGTGTTCTTAGTTTTTGTTTTATTAGGATGTTGCGGGGTCTGTCCCAACATCCATCTCAGTATTTTAGAGGCTTCATAGACAGACAATCAGTCAGTTAGTT…
>PONTK.4989.2 chr03 20190251-20207446
GAGCTCTTCCATTTTCTTTCACCGTTAATGGCCTCATCTTCTTCCTTGTGTACATGGTGGATTTGCACTTTATCTCGGGGCTGACTTTGCACTACTAACCATTACTGCTGACCTGTTAAGCATTGTTGTTGTTGATATATCAAGAACTAGTGCTGATGGATCTGCAATTTGAAGGGATGCAACCCTCAGCTGCCTCTCACCTTCTCCAGTCTCTGCATCTATTCTTACTTGTTGATGTTTATCAGTGCTATCATTTACCCTAGTAGATTCCTCAGGATGCACCTCTTCATTCTTCTCAAACAGAGAAGCAAAAGCATTATCAGCGCTATCTCTTGGGCTTTTACATTGACAGTTCAGGATGGAAGCTGCTGCACATTTCCTCCTCGTGACCTTGCACTT…
>PONTK.1100.1 chr01 60275298-60277180
AGTTTTTCCCTTTTAAAAGAGTGAGAGTGAGGGTTTGTGAGTGAAGAGGAGAAGAAGAGGAGAAAGAGAAGAACAAGCAAGGAGATCGTCGTGGTATCGTCGGGGGTGATCCCTATTAAGACGCAGGTACCCAGGATCAGCATCCAACACGCCGTTGATCCAGTTGAGCACTCTAGAGTCAGTGGTAAGCCTCTTTGCATTCCGTAGGACTCGGTTATTTTGTTCTCTTAGTTTTGCTTTATTAGGATGTTGTGGGGTCTGTCCCAACATCCATCTCAGTGTTATAAAGGCTTCATAGACAGTCAGTCAGTTAGTTTTGAGTCTCTCATCTATGTATATATGTAAATATTCTATTTTGAGACTCGAGTTGCCCTTTTGGCCAGTTTTT
>PONTK.16624.6 chr11 5476923-5477314
CAGGTAATTCGCGGTAATAGCGTGGTGACAATTGAAGCGTTGGAGCCAGTCGCTAGACCACAGCAGTAGCTCTAACGGATCTTTGTTTATGCCCCAGATGCTGCTGCTGCTCGTTTAAAGGAACCTTAGGAACATAAGTTTGTACTGTCATTTAACTTTCTCAAAAAAAAAAAAAAGTTTGTACTGTCAGGATTCAGTATTCGACTAGATAACAGTTAAGATATGTGCTGATTGCAGTTTGTATGTGTTCTTGTTTTTTTTCCAACTGATAGGTGCACGATGTGATGTTCCCTTTTAATGCTCGAGGTAAAAATACTTCCTCATTTGAGTTTGT
>PONTK.5146.2 chr03 37111698-37112721
CAGGATATCTTGCTTGTGCACGATGTTCCAACACTGGATCTCTTGTTCTTATCGAGCCTGTTTCAACAATTTATGGTGCAGGCAAGCCTCTGTCACCACCTAAAACAGAGAGGTGTTCCAACTGTTCAGGTTCAGGAAAGGTCATGTGCCCTACGTGTCTTTGTACTGGGATGGCTATGGCAAGTGAACACGACCCACGAATTGATCCATTTGATTAAATAGAATATAGATTTCCTTTACTGGAACTCTTAATATTGAATATGTAAAGTTTAGATGAAGCGTCACCGCTAAATGAACAACACCTATTTTATAAGAGTCGGTTTGCTTTATT
>PONTK.17201.1 chr11 40207207-40212243
TTTTTTAGACTCGAGAGTAGCCCTAAAAGGTTCGGGGAATTCTCAACTCAATAGTTTAAAATTTTGTGGTTGTTCGAGTTGAAAGAGGTGGAATCGTCTCCGTCAAACTCGCCCGTCCAGTTCGCTGCCCAGAACTAGGTAATCTTTTCTCTATTTTTGTTGGCTCTTAATTATGTCTTGTTCATTGAAATCATGTTTGGCATTGTCCGTTTAATTATGTAACCTTGGTCTATTGTTGAGTCTAAAATTTGTTTCTTGTACAGTATAGAATATAAGTTTGCACCCTTTTCCCTGCTAGCCTCTCTGGTTTTCGTAAGATTTAAATGTTATTTCTAGTACTCTGCTTCTCTTTGCTATCTTTTGGTTTTCCTTTCTCAATCTTATGATTCGTTGGTTTGA…
>PONTK.7297.1 chr04 53608371-53614624
GTGGTGAAAATATTTTTAGGTTAGGATTTCAGAGTTTTATTCACAAAGGGTTTCACTCTTCACTATTTTCCGGTCACCACCAACCCGAAATCCGGCGAAGTTCCGGCAACCCAAAACCCCGTTTCCTTTTGCCATTTTCCGCGAACATCAACTCCGGCTAAACAACAACCAAAACAACTCCAAATTCCATCGAACTTCCACCTCCAAACCTCACTGCCAGACCATACCTCACCAAACAACCATCTAGCCTTCTTCTTCATCAGTTCGCACGACCATCTCCACCGGCCAGCAGCTCAACGGAGAAATCATCTCCGGTGAAACCCCGAACAGCCACCAGTCCCCATCCCCTTTTTCTTTGACGATTCACTTCATTTTGCAGGTATTTTAGCAAAACCCGCG…
>PONTK.12601.1 chr08 7684265-7690676
GCAAAAATAAAAAAAGACAAATACCGTTTTGTTTCTCAAAACACTATCGTGAATCAGAAAACCCTAGCAACATCTGCCTTGAAGCGATCTCAGCATAGCTCGTAGTTCTCAGCGTTTCATCTGTGTTTTCTCAAAACCGAGAAAGCACAGGTCTTCCTAGCAGCGATCTCAACTCAATCTCTATTTTCTACCTTACTCGAATTTCAGATGGCAACTATGCCATGCACTGCTAAGGGACATGGTTGGCTAAGGCCTGCAATTGGAGTCGTCGAGCTCTCCCAGTGCATAATTCAGGTGGCAAATAGGCGGCTGGGCTGAATCTGGGCAGGTCAAGTCGTCAAGATGGTGCTGTAAGGAAGGGAGGAGAACAAGAACTTACATACTTAATCATGTCTTCTA…
>PONTK.15363.9 chr10 18061931-18064123
TTCTCCTCTTTGTCACGAGAACAGTGCCGCAGACCCCTTGGGTCGTTTTCTATTTCCGGCGAAATCGCCACCTCCTCCATCTTCGTCCAGCAGGCTCCTGAGAAACCCCGTGCCGCCTGCTCGCCGCCTCTTCTTGAAACCCCGAGCCCCTCTTCTTCCCCTCCATTCTCTCTTCTCCAGCGAAGATGGAAGCAAGCGAGGACCAAGTGAGCTCCTCATCTCCTTTGCTCCGGCGAGAACAGCCCCGAGCCACCAGCGAGACCCTTCTCCTCTCTTTTGCTTCGGCAAGAGCAGCCAACAGTCGCTGGCAAATTGGACCAACAACCATCATCAACCGGAGCGCTGCTCTGACCAGCAAGCCCTAGCGTCGTTCCTCACATTTTACGGTGAGGACGGCAA…
>PONTK.13937.1 chr09 5545126-5545862
GTGTCTACTAAAATTTCTTAAACTCTTACTTTCCATTTTTATTTATGTGAGTTTTGGGATTTGTAATTAAAAGGAAAATACAAGAAAAGTTCAATCGAAGTAGTTTGGATACTAGACAAGGAATATACCATATTATAAAAAGAGAAGATGCATGTACTAGTGATATCATTGCCTTTGGCTATATTGGTATTGATTTTAATAGCCATTGCTTGTTACTTCTTTGGAAGATCAAGGGGTAGATGGTGATTATATAATTATTCAAATAATTCCTCATAATAAAATAAATAAAATGGAACGCTTTAATTTTGTTTAAAGAACTTTTTATATCTTGTTGTATCATGTATGTTTCTTGATTTTGTATTTTTATTAGAATGAAATATCACTTTTAAGTTGTGTT
>PONTK.15628.2 chr10 47651976-47656971
AAAACCCTACTCATTCTAATTCCACATTGCTGCTCTAAAGCTCTCCGCCTCGCGGCACCATGACTGCCATATACGCTGATCATCTTCTATGGTAGCCTTACCCATCACTAGACATCATCTATTTATAGTCAGAGTCATGACTTTAGGTCGATATTGCTGAACCACCGATGTTTAAATCTTCTCCTTGTCATCATCTTCATCTTCTACATTCATGACTACGGCCACACTACAGGAGCTATTGTTGTTCATTAATTTACCGTATTGGTTCTTTTTCATTCCTTGGTGGTGGTTCAGTGGTGTTGAAGTGAAAGTAAGACGATTTCTAAATCAAGCCTGAACTTTATAAGCTCATTCATATTTACAAGGCTGCAATAGATGAAGTGAAGTATGCCAAAGAAG…
>PONTK.6586.1 chr04 868311-1030139
ATGCCTTCATTTTATATTGAGATGATTAAATCTCTATTGGTTATGTCGACAAAAACTTTAGTTATTCTGAATTGCATTCTGTTATTACTTGTGTGAATGGTTCAACGAGGATTCATACTAGAAAATACTGTTCTTTTTATTCCAATATAAATTTATTTACTATGTTCCTCATTTCTGCAGGAGAGGATCGAGACATCGACCTTGTTGGGATCCTGGTTTCATGTATATGGAGTGTGTGGTTTTTCAGTTGTATAATTGTTTGCACCTTTTATTCTGTTTTTGTTGTATTTGCTTTGTTTCATTTTTGTGGAAGTGTTGCTTTTCATGTGTTGTTGTTGTATAATAGTTTGCGCCTTTATGGCTCATGTGTTGAAAGAATGTTATTCTATGTTGCTTGGA…
>PONTK.14164.1 chr09 21532798-21534945
GGGTGTGCGGCGGAAAAAACAAGAAAAAGTGCGAAAACTGAGTGGATCAGATTGTATTGATTTGGAGCCCAATGAAAGAGGGAGACTCAAGTCCGGAGTGATTGTTCGACTATTTGAGGTTACTAGCCCGGACCTTTGTGATATTTTCTCTTCTCCTTGTCCGAGGCTACTTGTGGAGGTTTGTGAGGTAGCTGCTTTTCATTTCAGCGGACTTTCTTTCTTCTTAATTATGATCTTGTTCTATTCTAGAAACAAGGTCATTTGAGACTTATATTTCTTTTGAATCAATTGTAATACTTTAGAGGCTTGTACACGTGACAACCATATTTTGGGGGTATTGTTTTAGTTGATTATGATTTTTTCCGCATTATATTGT
>PONTK.8016.10 chr04 71033920-71037524
ACAAAAATATTTTGTTTGCTCATCATCAGGCCTGCTGCCTAGGGTTTGGTTCTTTAATTTCAACAAGATTGTATTGTTGTCCGCTAATGGCTTTCCTATTCGGAAGGGCTGGTAGGGCTTTGCTGGGAGCATCAACAACACAAATCAGGTATGCAAAAAGTTTCATCCACTGCCGAACTCGATCGCTCATTTCGTCGGACTAGTATTATGTTTGGTGCTGGGGCCGTAACGGCTTGTAATATCCTCTATTTCACGGTTCACACTAAACTGAATGAAATCCGGGAACAGGAGCGTGAGCGTGATAAGCAATGGAAGTGGGACACTCGTTATTGAATTGTTTTTAGTAGTATGTGTGTATTTATCAGCCTTTTGGTTAAGATCCAACTGTAATGTGTACTT…
>PONTK.11390.4 chr07 25698465-25702799
ATCTTAGGGTAGATTCACAAATCTCATTTTCCCCAAAATACCATTCTTCGTTCCAAGGAAACCCTATCTCCTTCATACCTTTCCCCGTGAAGTTCAACTAGCGATTTCTCCTCTCCCTTTCCCTACGCCCTAGTAGATCGACTCTATACAAAGAGAATTTGAAGAAATGAACATGAATTTTTGCTTGGGTCCTTAAGATTCTGTGAAAATGGACTCAGGTGACGATTATTCGGAAATCAGAATCATGTAATTCAGCTACTGATGCTGAGAAAACGGGTTCAGGGGCGGACTCACGTTGGTTCCAGGGTTCACCCGAACCCCCTCGGCAAAAAATTACACTGTATATATACGTTTGAGGACGTGGAAGTTCAGGAACCACGTCTCAGCCAGAAAATACAA…
>PONTK.836.1 chr01 16951421-16955867
AACAATACATACCTACGCGTCGTCTCCCTCATAGAATCGAACGACCCAACAACCCTAATGGTCTAATTCCGTTTCCCTCACGCCACCGCGATTCACAGAGATTCAACCAGAGTTTGGGGAAGTTCCATTGAATCCCAAGTGTAACCCTCGCTAATTTTGGATTCCCTCCTCCCACATTTCCTCTCAAATCCATGAGAAATTGGTACCTTTCTAGTTGACTCAAACCTTAACGTTTACATTCGAATTTCAAATTTTAGATTCCAAAATCTTATCCCATATTTCCCCTCAATTCAATCCCTAATCCTCTTCTATAAAACCCCTCTTCAGTCCTTGTTCCTACAATTCCATCTCCTCACAACCTCCGAACTCACAGTTTTATTTTTGTCTTGGTTTGTTTTC…
>PONTK.7720.1 chr04 66335475-66341124
TGGTAGTCTTATCCTAAAGAAAAAAATTGAATTTCGAATTTCAAGTTTGCCATAAAATTCTGCCCGTTTTCCCCCATTCATCCCCCTCTACTCTCTCCTATATAAACCTTTTCCTTCTTCATTTTTTATGGTTGGAGGGAGTTGGATTTGAAATTGAAGGAAGATACTACCACTATCACAATTTCTTTTTATCCTCTAAGACCACAAAAGTCCCAAATCGAGAAAGGTTTTGAATTCTGAAATAGAGAACATCGTCCTTAACTTTGGAGAGAAATTCTTCCTTCTTGGCTATCTCAAATCTTCCTCGTCCTAGCGAGTTCTGTACGAGTGGTGGAATAGCTCGTCTCCAACTCATTGGCATCCAGTTCGCTGCTCCAAAGAAGAAATTCTCGAGTCCAT…
>PONTK.6717.12 chr04 4213278-4214100
TTTATTTTTCAACAATCCAAACATACAATACACAAACAACATACGTACAGCAAACGCTACCAGACCCCTGCGTTTTTTTCTTCTTCTTCCTCAACACGAAGAAACCCAGAATCTCCAGCAATCCAAAATCGAGAACCCAGAAAGCCGACCCGAGTTCAGAAAATCCAAGTCGCGTGACCCTCTTCTCTCCCTCGTTCTCCGTACAGAATTCAGGTCTCTCCATCTCCATCTTTGATCGTCCATGTGAAAGAATCGGACGGTCCCCTCTTTGAATCCGTTGAGGAGGTGTACGAAATGGAGTCAGCAGCCTTATCCTCCAAGGGAGCAATTCGAATTTCAAGTTTCAAATTCCATCCATTTCCCCCCTAAATCAACCCTAGAAATCCCCCTATATAAACC…
>PONTK.14494.2 chr09 51641004-51641711
AATGAAAGAGCATATCCACCAACGGAGAGATTCAACACAGTGAAAATGAAAGAGCATATCCACTAACGGGGAGATTCCACACTGAAAGTGAAAGAGCATATCCACCGACGTGGAGATTAAACACTGAAAATGAAAGAGCATATCCACCATATGCTCCTCAATTACCACCAGAGTACGGCTTGAAATATCACCATGTTAGGGATGAGCCTAGGTACCCAGCTTTAGTCTCATCTCGCTATTCCCTTGGGGAACCATCTGCACCTCGTCGCTAAACTTCTGCTATCTGCATCCCTCAAATATCTTCCATGGCTCTGGTAAAGTTATGCTTATGAAACTGATGAACTTTAGGCCCAGTTCATCGACAAGGAACTTGCATTTCTCAGATGTGCTGAGGGCAAA…
>PONTK.8754.1 chr05 18703727-18709973
GTACCCAAATTTGGAGACGACCGTTTCATTCCAATTCCTCAAAGATCCGCTCCGCTCTAACAAAAAGGTAGATGCTCCATCAACTCACTAATTCAAGCATAGTGCACTCATACATGAAAGTAAATAACATCGCGGATAGGCTTGCTAAACCAGCTTTAACTGGCAACTTCTTGTAGGACATCTCCATTTTGGATGAACCACCTCCTCTTGTTCAAACTTCACTTGCAGGTAACCAATGGGCTCAAGCTACTAAAACACTCGTACTAGCTGCAACTTTTCCTTCAAGCCGTCGAAATAGTTCTAATGTCCTTCTAACTAGCGTAGATTTACCAATATAGTAACTACTTTTTTCTGTAACTTAGACCATGTGGGTCTGTGATGGCCACCGGCCATTACTCC…
>PONTK.5037.5 chr03 30854489-30856558
ATCTCCAAACGTTTTGCTCTGTCCTCTTGTCCTATTCTCAAATTTGCACTATGGTGGAGTTTACACCTCCGTTCTATCTCAGGTAAGCATCCATCAATCTTGGCGCCATTTGCAAAGTATGCCGACCGTCAAACACCTCCATCTCCGACCGTCTGTTCTCCCCTCCTTTCCTCTTGTTCTTAGCAAGTCTACGATCTCGGCTGAAAATAATCCTGTTGAGGTCTCTAATAATGTTGTTCTACAAAGGCTTCTTCTGAGTTGAAGTAATAGGATTTGCAGTGATGATTTTCACTGCAGCAACTTCATTCGCTTTCATTTGTTGGGAGATTAATCAGATGCTTTTCTGTCACACACACTTGGGATTTTCGCTTTGGATTAGTCTTGAAGACACATATATGC…
>PONTK.3324.2 chr02 29108008-29123415
GCTTTTTGATCTTTGAAGTCTTGGAGGAGTATCTATAGCTAACTTGAGAAGGATTTAGAGATTTTCACCATAGAGTCTGTTGGAAACAACCTCTCTACGACTCTATCCCACAAAGGTAACGTGTTATCATAAAGACAGGATTTTCAGCTATTAATCTCACATATTTCTTCACCGCAGGGCCAGGTGAGATGATGAAATTTGATGGTCTCAGGGAACTTGGTACTGAGGCTGCTGTTGAGCTGATCCTACACCAAGACTAGGCTTCATAACATGTTGACGAATTAAGGCCCCTGAACTGAGGGTTCGGTTAGTAAAAGGGACGACTTTGTCTCCCTGGAATATCGTGCAAAAAAGCTCAATCTGGGATTATTTTAGCCCACCCTCTATATGGGTCTAACT…
>PONTK.9748.6 chr06 33776053-33781810
GAGATGGATATCACCGATGGAAATGAAGGGACAAAGCTAGGATGAAGTTTTCAACCAAGCTCAAATGCTGCCATTCACCTTCGATTCAGAGGTCAGCCCACCAAGATGAACTTCATGTAATCACAGATCAAAGAATTAGTGATCGAGTTTGGGATTCATCTCCTCTGCAGATGAAGCTCCACCCGATCTGTTCATCTGGAGGTTCGAGAGTTGTATCTGCCTCTTCTATAGCCAATAAGTGCTAAAAACGATTAGAAATCCCAAAGATTTCATTGTTAAAGTTGTGTCTTCTTGGTGACCCCGGTCAAATTTGAAAATGACGCTTGTAGCTAACCGCAGTCGACTATACCAGATTTGAGGAAATTGATTGTTGTGTTTGTTATAAACTACCACTGCCCA…
>PONTK.7638.5 chr04 64658919-64659668
ATATTGTAGCAATTTGTATCCAAAAGCTGAGTCTTATAAAATTTGCAATTGGTGCTTGAGTCCAAAAGATGTTTCTGGAGAAAAAACACAAAATTCATCAAATTCTTCATCATCATGTAAAAATACTACAAGTGATCAAAATATTATTCAAGATGGTCCAAAGTTGAAGAAAAAATTGATCATTAGGAATGAAAATAATGATTTTATTGGAAGAACAAGTCCAAAGGGGAAAATAATGGGTTCTAATTGTAATTTGAAGGTTCAACTTATCGACAAAAATCCCATCAAATTACAAAAGTCTCCTTTATTGGCTGCTAGAAAAAGGGTCATAATTGATGATATAAATATTGAAGAAAAAGTAAGGAGGACAAAATCAGAAGAAATGTCGAATAGAGGGAT…
>PONTK.14190.1 chr09 28810052-28869410
GTGGTGAAAATTCCAAAAAGCGATGAAATCCTAAAATATTTTTCTATCCTATTCCCCACTGCCTCCCCCTCTCTTCCACCACCAAATCCCCACTCCAAAACAACCTCCTCAAACCCACCGGAGAACCACCCAAAACAGACCCGTTTTTGCTCTTCTTCTCCAACCTTTTCCTCCCTTTGCCGCCACCTAAACAGCCTCCATTGTTGCCCATCACAGAACAAACCCAAAACCACACTCACACACAACCCACCTTCTGACCACCACTACCCCGCCGTTCAACAACCCAAAACGACCAACAACAACCAAATAACAACACAACAGCTCAACCACGAAGCTCCATCTCCAAATCGCTACCAGACCCACTTCCTTTTCGTCCTCCATTCCCAACAAAAACCTCAC…
>PONTK.3324.4 chr02 29108024-29123576
AGTCTTGGAGGAGTATCTATAGCTAACTTGAGAAGGATTTAGAGATTTTCACCATAGAGTCTGTTGGAAACAACCTCTCTACGACTCTATCCCACAAAGGTAACGTGTTATCATAAAGACAGGATTTTCAGCTATTAATCTCACATATTTCTTCACCGCAGGGCCAGGTGAGATGATGAAATTTGATGGTCTCAGGGAACTTGGTACTGAGGCTGCTGTTGAGCTGATCCTACACCAAGACTAGGCTTCATAACATGTTGACGAATTAAGGCCCCTGAACTGAGGGTTCGGTTAGTAAAAGGGACGACTTTGTCTCCCTGGAATATCGTGCAAAAAAGCTCAATCTGGGATTATTTTAGCCCACCCTCTATATGGGTCTAACTATATAATAGTACCTAT…
>PONTK.8016.11 chr04 71034084-71037540
TTTTTTTCTCTTTTTGTTAGGGCTGGTAGGGCTTTGCTGGGAGCATCAACAACACAAATCAGGGGATACTGCCAGAAAGTTTCATCCACTGCCGAACTCGATCGCTCATTTCGTCGGACTAGTATTATGTTTGGTGCTGGGGCCGTAACGGCTTGTAATATCCTCTATTTCACGGTTCACACTAAACTGAATGAAATCCGGGAACAGGAGCGTGAGCGTGATAAGCAATGGAAGTGGGACACTCGTTATTGAATTGTTTTTAGTAGTATGTGTGTATTTATCAGCCTTTTGGTTAAGATCCAACTGTAATGTGTACTTATCTATCTATGAAGAAGTTAAGTTGATGTTCTACTTACAAATTTCCTGAAGTTTATTGGAATGTGGAAGGAACTGAATTTC…
>PONTK.14410.2 chr09 48908743-48909147
ATCTTCCTCTCATCTCCTCCTCCCCTATCTCTCCCTCTCCTCTAGTCTCCTAGCAGCTCAGGCGAAGCAGCGAACGGCGCCCGCGAGGACCAGCTCCGACCGGCGAGCCTCTTTCTCTCTTCTCCTCCGCTCCAGTGAGGACGACAACAACAAACAGCAGCTCCAGCTGCTCTGACCAGTGAGCAGCGAGCAGCCAACTCCGGCGAAGGCAAGGTAATCACCGGCGAACCCCATCAAAGACGACAACAACAACAGCGAGACTCTCGCATCTCCATTCCTCTCCGCTTTGGCGAAGTTCTAGTAATCCAG
>PONTK.4948.1 chr03 14723092-14725149
CGAGCTGCTATTTGTTGGGAGTTTCGACGAACAATAGGAAAACAAAAGGTATAAGAATGACCCAGTTGCCCTAGAAAAATTTATGTGAAGCAAGATGTTTTGTTATTAGTGGACTGAAGTCTTTGGCATTAATGAAATGGTGAAGCATTGTTCACCAGTGTAGTGTGCACTGCAGACAATGTGGAGGTGACTTTTTGAGAAGGACATGTATTAGGTCTTAACCATAGAACACCCTTTCCTTTTGACATTCTGGTCTACCTTGTGTCATACATAGACCCAGTGTAGTTTTTGTTCACTATGCACCGTCTTTTGGTTATTCCCATATATGTATTTCTGTTCAGT
>PONTK.14080.1 chr09 10846061-10851782
GCCGTGGCTTGAACTCCGATCAGTCTCCCACCATAATTGTGAAATCTCAGCTTCCCCAGTCGCATATCAACATAATCTACCTTCAATGAAGCTCCACTTCATATGAACTACAAGATCATATCAATTGCGACATTATGTCGGCAACTTCTTGAATCAATTTGAAAAGTTGTGAGATGCTAGAAAGAAAAGCTACTAATGAGGGTACGACGATCTTCCTCCTCCCGCTCATGATTAGTGGATTGCTTTGTAGATTGAACACTAGGTGAATCCTCATATTCCAGGACCTTTTCACCTATGTTTACATTCTTTTATGTCTTTAGTTTTCCATCATTGTATGTGATATTTGGGTTACGTCTCAACCACTCTTGATGTATTAGATTGGCTTGTCGAGACTATGAG…
>PONTK.15955.5 chr10 55762525-55764330
CCCTTCGGGGACATCCGATAAAATTGGAACGATACAGAGAAGATTAGCATGGCCCCTGCGCAAGGATGACACGCACAAATCGAGAAATGGTCCAAGTTTTTTTGCCGGCGGTCGGCTCTGAGCTCCGGTAGACAAATCTGTATTTGTTTTATCAATCGCCGGCGTTGAGATTCACAGTGGATACCTCTGTATCTAGAGGTTGTAGGCACCTCTGGAAATGTGACTACTGAGGATGTTGCTTTCATGCTTAATATAGACTAGGATTGAACACAAATTTGGATCTGATAAAGCTTACATTGGCTGGAGACTTTATTTACGATCATTTTGGGTTGGCTTTCTTGTTATGTGCCTTTGGCATGTCACTCTGTGGCGGTAGTGACTCCGCTGTGGGAAAGAACT…
>PONTK.14472.2 chr09 51077929-51089774
TCTCACAATATCACCGCACCTCAGCCTCTCACCGCCCACACCACACCTCGCCACCTACACCGCTCTTCCTCTCGCCGCCCAGCTGCCGCTCCACCGGTGAACCACTTTGAAGACAAGAGCACTGCCGATGATAGTTTCTTACAAATTGATTCGGGTATTGTCTTTCCAATATCTTCTCCATCCATTCTTTATTAGAATTTCTGAAAACAATTGCAGGAATTTGCTTTCAATTAATCCTTAATTCTTATTATTCTTTGTTGTAGCTTGTTCAGTATTATGCGATAAATTGATTTTGCATCGTATTAATTATGAATCCAGCCCTGTGATTTTGATTACTCTGTCATGACATGATTAATTATAATCCCCAAATCAAGTGATACTTTCCCTCTTCATGTGATC…
>PONTK.8886.1 chr05 43088820-43090311
CAATTAAGTCATTCTCTCAATTTCCAAAAGAAAACTCAAAACTCTCTCTCAAATATTCTCTCTCTAGAAGGAAGAAGAAGAAGGACGAGGAGGAAGCTAGGTCAAGTTCAAGTCTGCAGTCTTTAAGCTTTTGGTAGGCTTTGTGACTAAGGGTTCGGCGCTCTCGATTCACACACTTGTAGCTAGGTTCATAGTTGATCAAGGAAGTGAAGCTTTGGTGAGTCCTCATTGTATTCGAGGATTGGACCACCCCTTTATCTCTTTTATGTCTTCCTTTTTATGTTGGACTATTGTATGGGCTGCGTCCCAAGATCTTTTATCTCTTATGTTAGATGGTTTGAGACAATTATGTTAGACTTCCGCTCGATTTATAAAATACTTTGATTGTGTTGG
>PONTK.10321.1 chr06 50033459-50045647
GAAATTTCCAGCGGACTCCTCGATAGTTTCACTCCGTTGATCCTGAGGGAGCTGAATAGAGAAACCAATGAAGTAGAAGAAGAAGCTACAGATAAGGTTTTTCAATACTTCTATAGATAGATCTATCTAACTATGTACCTTGTTATTCAATTCAAGCACCACATCCGCTTCATACCTCGACAAAAGAGATGAAAAAATGGGATATCTTCATAAAGCACACGATTGCATTTTCAATAACCATATTCATGCTTTCCTCCTGGTGCTGCTGATTCTCCATATTCTGCTCTAAGGTTTGAAAAGGAGACGTCCTTGGTGAAAGAATAAGTATTCAAGTTATCATTTGTTTTGTTGCCTCCTAGAACTGGAAACTCCAAACTACTTGTTAACAAAGGATGCCAC…
>PONTK.2829.11 chr02 11305570-11306696
GGGGGTTTTTTTTGCTAGTAGAGGAACAGAAAGAAAGAAGAGGAAAATTTAAAAAAGTTGGCAAGGATTCACAAATAGGAAGTAGCGGTTTAGCAAGAGATAGAGAGTGAATATACTTGAAATACACTCCAAAATAGAGAAGTGAACTCGTTTAGGAACTTGGTTTCGTTTCTTTTTTTGGTGTCGTCCATCGTCCTCTCAAGGTCATTTGAACTCGAGGTAGCTGTTCGGATTCTGCCCAGGTTCCCTGTTTGCTGTTCGTATTCAAGTTTGTGTGGTGGTGGAAGCTCGTCTTCTCCAGCCCGTCTTGTCCCGAAACACTGCACCCCAAAAGAAGGCTAACTTGTGATCTTGGATTTGATATCGTGTAGAAATCATATGTTTGAAGTGTTTTCTAGT…
>PONTK.5594.1 chr03 48437827-48440809
GGTGATTTCTTTAGTTTTTGTCTTCAAAACGACACAAGAGACAGTGAGTAAAGAGAAGAAGAACGGAAAGGTTACAAAACATAGATAGGCAAAAGATTTCGGTTGATAATATCCCTGTAGCTGGGTCTGCTGTTTTGGAAATCAATTTTCCGCCGGAATCTCATCGTGGTGATGTTAGAGCTCGCTCCAATTCGCTTGTCTCGTCTCAGCTCGCTGCCCGGAAAGAGGATGAACTCTCTCGGACTGAGTCAATTGGACTCCACATGATCTCCCTTCCATCTCGAAATAGGACAAGGAGGCCCAATGCTTCCCTTTATCGAGTCAACCGAGTCAATGTAATCGAAGAATAGGTTCTCTAAAGTTGATGTACAGGTGTTCGGAGCGGATTAAAAGGTTGGA…
>PONTK.217.1 chr00 20838106-20842220
AGTTTTTACCATTTTAAAAGAGTGAAGAGTGAGGGTTAGGGTTTGAGAGTGAAGAGGAGAAGAAGAGGAAGAAGAGAAGATCAAGCAAGGTTTCGACAAAGATCGTCGTGGATATCGTCGGGGGTGATCCCTACTAGACACAGGTACCCAGTATCAGCATCCAGCACGCCGTTGATCCAGCTGAGCACTCCAGAGTCAGTGGTGAGCCTCTTTGCTTTCCGGAGGACTCAGTCATTTTGTTCCCTTAGTTTTGTTTTATTAGGATGTTGCGGGGTCTGTCCCAACATCCATCTCAGTATTAAAGAGGCTTCATAGACAGTCAGTCAGTTAGTTTTGAGTCTCTCATTTATGTATATATATAATATTCCATTTTGAG
>PONTK.18040.3 chr12 23788601-23800691
GGTGATGCTACAGACAGGAGCTTAGAAGCTTTCTCATTTCTTCATCTAGCTGCCTTCGCCGTGAAACTGCCGATTCCGACTATTAAGAGTGCGAATGTCTTGTCCTCTGCCTCTATGTGCTCAAATCCTTTGAAATCCAAACTCTAGAGCTCTTACGCATCTCGAAAAAAGTGTAATCTCTCCTTCCATTCCCAGCGAAAGGTGTAGTCTCTTGGAGAAACTAAAAGCTTCAACTATGGAGCATCTATAGTTGACGGTCGAGCTCCCATTAAAGATCAAGTACATTTTAGTTAGCTTTCTTAGATCTAATTTCCCATGGGTTGAATCCCATAAAGGGGATTGATACACCATTTTCATTTAAATCCTCAAAAAATTGCTAATATGTATTGTTCCTGATCT…
>PONTK.282.1 chr00 28153873-28165640
GGAAAGTGGAAAGGTCAGTCCTCTGGAATATCATCTCCACCTCGGCCTCTTCATCGATTAGCCATGGAGCTCCACAAATAGAGCTCCCAGCTGGGATCTGTCGATCGTATATCAGTAGCTGAGGTGGGTGAAGGGATCTCTGGAAGATCGAAACATTGATTGCCAGTTAGAAAAAGGAAATTCAAGAATTCAAATCTTGAGTCTGACTCGACGAGTAGAACAGTTGAAAAGCTCGGGAATTTCTTTGACATCCGATCCCTTGGCTTGATCAGTTGCTGTTTTGCCAAAGACTTGGTTGACCCAATCCTTAGTTGTTTCCTTTGTTTGTATCTCCTCCCCTGTCTCTTTACGCTCATGTACATTGGCTGTAATAACTGGAAAACTAGAAGTGCAGTCATC…
>PONTK.4048.3 chr02 41181145-41184199
TCTAGCAAATCCCTTTTTACCCTACGCTTGAGAGCTCCCTCTCTGGCTGAAGTTTGTCTCTTCGTTGCTACTCCTCTTTCTCAGCCATTCCATGGCTGTTGTAGCCATCGGATAGCCTCCTTCCGAGGTTATCCATTTCCCCAAACGCCACCTATATCACCCTTCTTAATCACAATGTCCAAAATAGTCCCACACAACTCATCTCTCAGATCTGAAGCTTCACACTTAGCCAGTCGAAAATCATGATTTGCCACCTGAAAACTCCATTGATAGTTGAGAAACCTAGTAACCTAAATCTCTATGGTGGGAGTTCGTAGCATGCTAAGGAGAATAAAACTCGAAGATAGTTGGCAGGAAAAAGTGGAAGCACAAAATGAGGAGGAAGAAGTGATGGATATA…
>PONTK.9748.3 chr06 33775912-33781816
GAAGTGGAGATGGATATCACCGATGGAAATGAAGGGACAAAGCTAGGATGAAGTTTTCAACCAAGCTCAAATGCTGCCATTCACCTTCGATTCAGAGGTCAGCCCACCAAGATGAACTTCATGTAATCACAGATCAAAGAATTAGTGATCGAGTTTGGGATTCATCTCCTCTGCAGATGAAGCTCCACCCGATCTGTTCATCTGGAGGTTCGAGAGTTGTATCTGCCTCTTCTATAGCCAATAAGTGCTAAAAACGATTAGAAATCCCAAAGATTTCATTGTTAAAGTTGTGTCTTCTTGGTGACCCCGGTCAAATTTGAAAATGACGCTTGTAGCTAACCGCAGTCGACTATACCAGGAATTGTAGACGTCGAGGCTTCTCCTTGCAAAACCTTTCCA…
>PONTK.11399.1 chr07 26689940-26693589
CTCCTCATCTTCTCTCTCTCTAGCCGCCGCCCCTCTCTCTCTCTTCTCCGACTTTCCCCTCCATCGACAGCAACAACAGTGGCGGTTGCCATTTTGCTGCTCCGACCAGCGAGACTCCGACACCACCAGTCCCTCTGCGCCTCCTCTTCTTATCTCTTTTCCCTCTCTTCTTCTCCAGCGAAGAAGCGGCACCAGCCGATGAGGGAAGCAGCTAGCAGCAGCCAACGATGCTCCGATGGGCAGCAACAGCTTCAGCGACTCCGACTGCGCAGCAATAGCTCCGGCGAACAACTAGCAGGGACTAGAGGCGGTGAAACCTCTGCCTTCTTCTTTTCCTCCCCTCCTCGTCACCTCTTTCTCTCTGCTCCTCCTCCGACGACATCAGCAACAACTCCGGCC…
>PONTK.10147.1 chr06 46929146-47104035
ACTTCAAACCCTCATCTCTCTCTCATCTCTCAACCGATTTGGGGTTGATCCAAAAGGCTAAGTTGTGAGATTTTTCGAGGACAACGTGTTGGTGAGCTCGGATAGTGATTTGGAGTCCCCGTTTTGAGCGGGGCAGCGTTTCGAGACTGTTCGGAAAGGGAAAGCTCCGAAGAAGTGATTTTGGAGCGCGTGTGATTGGCCTACAGGTCCGGGCACTAGTAGACAGCGTTGATCGAGCTTGGAGCAGACTGATCCGGAGACGGGAGTGAGCACACGACGTTTTGTACTATTTCAGTCTCCATCTGTATATATAGACTTGTCTTTTACCTTCCGAGACAGTCCAGTCTCTGTTGTCCACTTTTGGGACTTGTACTCATTTTGTTAGTAGCTCTGTACTAG…
>PONTK.7171.2 chr04 44381488-44578254
TGGACCCAAACAAAACAGATAGAAACTCAAGGAACTGGAAAGACCACTCTTCAGCTCCTTCGTCTTCTTCACAAGCTCGAGCTATGGTTCGGCGGCGATCGGAAAGGGGCAGGCAGCTGTAACTCCAGATCTTGTTCACCTCATGGTCCAAGAGGAAGCTAGCTTGAGTAGAAGACATTGGAGACACTCAAAATTCTCACTAGCGCCATGACTCTAACTCGTTGAAGACTCCTTCAGCATAGCTTTATAGGACCAAAAAGCTTTGTAACAGTTCTGGCCGGTGAGTATTCGAGCTTACTTCTAAAGACACTTGGAGTTGCTTCCCCATGTTGGTGAGTCCTTAATTACGAGGACAAGACCCTATGATCTAGCTTCTATTTTAGTTCTTTGCTTATGTTG…
>PONTK.8710.8 chr05 14580862-14625228
GAATCGAAACAAACTAAAGCTCTTCCATCTCTGTTTTTCTTCTTTCGATCTGCCCATCAGCCTTAGCTTGTTATCAAGTATCAACACCATATTTCTTCATTAAAAGGTAATCATAATATTTTTCTTGCTTTCAAGCACACAGAGCACCCTCTCTGATTACCAAAGCTGATGGATCAACTTGCAACAGTGTTGGATATGGGACGGGGTAACTAGGTGAATATATATAAAATAGGGAAAAGTTACATGTGTGAAATCCAGCCAATGAGAGAGCGACACCTGGCTCAAAATGGAGATTCCAACGGCGGAGGCGACTGCTAGCGGTGATGGCGGCGTGGTGTTGTTAAAGATATAAGCGGTGATTGGCTGAAGAAAACGGTGACACAGACTGGGTTGTTTTGA…
>PONTK.13030.13 chr08 44888344-44889433
GGTTTCGTTCTTCACTGCCTTGCTGCGGGATCTTCAATTTTGAAGATTGTGGATCCCAGCTGGCTACATTGCTAGATGCTTCTGTTTCTTGAATCTCTGTGGATATGACGCGCCTCTCCTCAAATTATAGTGGTATTTCTTTAAGTTCATATTAAGGATGAGGAATGGCATGACACACGACTGGCAGTTGTAGAATATGCATGAATGTAGAGGACCGCTCGCCATTGGCCTTTCCAGTAGAAGAACTTGCTTTGACTGCCTGCACCCAAGGTGTTCAGCTGATTGAGATTCTCGTCTTTGAGATATGGCCTCACTGCTCTGGGCAATTCTTCTTACGCCAGTTTACATCAACTATTCTACTATATCTGTTCAGTAATTCACTAGCTATTGGCTGAAGTT…
>PONTK.18075.1 chr12 31434086-31435910
GGACTCTTATTTTTCTGATGAGCATGCCGAAATTCGGGGAACAACCACCACCCAAGACCCACCAGACCCCATTCCTTTGCTCTTTTTCTCCAAACAAACGAAACCACCAGAGGCTGCTCCGATCAACACCCAAACGCCTCCATTTTCTCCATCCAGTGGCCACTGAAACAGCCGACCAAATGACCCCCTTTCCCGACCAACAGATCCAAAACCCCAACCCATTGTTTCGACGACCTCCGACCCACACCACCATTGAAATAGCCCCCAAACAGCCTTCCTTCCTCCACTACATCACTACCTGAAACACACGCCCAAACTACCACAAAATCGTCACCCATGCCACCAAAACCCCATCGCCTTTCCGGCGAAATCCAAAACCCCATCAGAAATCAACACCAA…
>PONTK.855.4 chr01 22435957-22438161
TCAACTTCAACATAAGATTTCTCCTTCATTTTGAGTCCAAATTAGGTCCTTCAAAAGGCTAACTTCAAGAGAATTTCGTGGGGAATCTAGCGGTGATCTCAGAAACGCGAGGGGAGGCTTCGTTTGAGGTCCGAGAACTAGTAGCCAGCGTTGATCGAGCTTGGAGTAGACTTATCCGGAGACGGGGGTGAGCACATGGCGTTTTGTACTATTTCAGTCTCCATCTGTATATATAGACTTGTCTTTTTCCTTTCGAGACAGTCCAGTTGTTGTTGTCCAGTTTTGGGACTTGTACTCATTTTGTAGTAGCTCTGTACTGGTGACTTCCAGGTTCTGGGAGGGATCTTTATTTGTATATATGTTTTTGGTTTGATTCCGCCT
>PONTK.17247.1 chr11 40795438-40804307
CTCTATAATAATTCCATCGCTGACGGTTGTGGTAACATAAAGCTAGGGCCAGGAGGTAGAAACCAATTTACAACTAACGCTTTCGCTTCTCTCCGTGATTATGTCTTCCTCATCAGGTATCAGACCAAGAACAAGTGGAACGAATCCAGAAAGGAAATGATCAAGTCTCTTAGGGTTTCAAGCTTGTTTCGAGCATAAATATGGGATCGGTTGTCACGTTCCGGCATAAACATTGGATCAGGGCATCTTCAAGCGGCTATTGACAGACCTCGCTTAGAAGATCAGTGATCGTTCGAATTCAAGGGCGAGCCAATTCTTCCGGGCTGTCATGAGTTCTCTTTCGCCTATGTCCACCATTTCGGACTTAGACTTTCTAGTTAGTTATTAGTGCATCAGTTT…
>PONTK.1226.3 chr01 63410322-63415692
AGGAAGGAAGTTCTCAGGCTCGATATTTTGTTTCCCGGCTGATACCGGCACACAAGGACCCTCCTTATGAACAGGAAGCAAGATTCCCACAGCTTCGGACTTTGACTGCAGAACAGAGAACGAAGTTGAAAAGCAGCTTCCTTTACTTTGACGATCCCAGTTTCTGTGAATGGATGCGGAGTTTGAAAGTTTTGCCACCTGAACCAAGTTAAAGACGGTAATTGAACATTTAGTGGCAAATCTTCAAGGAGCAAGTCCTGAGAGTTGCATTTGGATGTACCATCGGGTCCAATGGCATAAACACATAGTTGAGTCGTGGGTGACAGAGCCTCTTATCTCTCAACTTTCTGCTGATTGCGGGTTATCATGCCAGGAAATGGAACTCTTCCATTGTGATCC…
>PONTK.10487.7 chr06 52580510-52581304
GGGAACAACAATACTAATTGTTCTAGCAGTACGAACCACCGTAATAACATGGATTATGGTGCTCGTACTGCTAGCATTCACTGGTAAACGCCGTAGGGGCGTAGTGAAGGATGGCAAGTCGATCACGTCTGAGGTGGCAATGTATGCGGCCAACGTTGTGTTTAAAGAGAGGGGATTATTTGCTTTCACCGACTGCAGGCAGTGGCACGACATGGAGTATATTAATCCTTCATTTTGTACGAATTATAGTGCAATGATAAAACTGTTTCATTTTCAATTAGAAATTTAGTTATAAGAAAATTTTATTTGGAGTTATCTCCAAATAAGCTATGCAGTGTACTATTCGAATTTAATTTATGCTTTAATATGAAAATTGAGCTGT
>PONTK.8281.1 chr05 2220341-2221733
ATAAAGCTAACAATCTCATCTTATACACTACAAAAATAAAAATATAAATTAGCGACATACAATTTTGTAGCTAAACAACATAATTCGTTACTAATCCTATTTAGTGACGGATTAGCAACAATTATCAATATTTTTATATAGTTACCAGCAATTTAACGACGAAGTTCGTAGCTAATTCCGAGAGATATATTCCATTATGCCTCTTCTCAATAATCATATTGTGTCTCTTTTTTTGAGTGCCAATAAATCAGATGGAGTAAGAAGAAAAAGAAGGAAAGAACCCTATCGAAGTTTTCTGGTTACAATTTGGTAAATCATTTGGAACATTCATTTGAGCAAGAAAGTTAGAGTTAGTACGACGATGAAGGTACGAGGATGATGTTGTTTTAGCTAACCTCA…
>PONTK.902.2 chr01 35623784-35632310
AACAAAATTTTCCAGATTTGAAAGGTGAGGTACCTCTTCCGAGTGTGGATCTTCGCTAAGTTTCTGAGTGATTTGTCAATGTTTGTATTGTAGATGGCGGAGAAGTTGATAATGGGAAGATTTTTTTTCTGCTAGTGTATCGATGGAAAATAGCAGTGATTATAATTAGCTAATTAAGCTTTGGATCTTTTCTGTTGCTGTTTTGGTGAAACTTTGGGGCTGTAGCATTGTATATATTTTTTGAATGAAGATTCAACATGTTATATAAAGCAAGGTACTCCTTCAACAAATTTGATAGAATTATTATAAATCATTGTTCATTATGACTACCTTTGAACTACTATATATTGGAAGAATGA
>PONTK.7921.5 chr04 69668161-69670587
GCATATCTCTTTCCTCTACGTCCAACATCCTCTTTTCTCCAGATCTCTTCTAAGGAGTTTATCTTCTTCAATTTTCATCTTCAGATCTGTGTAGATCGTTCCTTGATCTACGTTTTGGATATGGATTTGCCGTTGTTCTGTATCGGAGCAGCGATTAGCCGGACGAATGGCGTGACTGTTCGATGTTTGTCGACTCTGGCCGACGGTTGACGAAGAGATGGTAAATCTGATGCTTTTTTGTGCTGGTTTGAGGTAGATGAGCATCGTGGAGCATCAGATCTGTTCGATCTTCATAGATTTGTGGAGGTTGGAGCTAACGTTTCAGCAACCGAGGTGTTATCCCCGCGATTGTTCGCAAGAGATTTATTGATTTGATAAGAGATGCAAGGAATATCCAAT…
>PONTK.9089.3 chr05 48208549-48209084
GGGTGACGTTCTAAGATTAGTCAAGAAGTGAGCTGCTAACGTCTATCTATAGTCCCTCGGTTTTTCCAATTCATGGTTGCTTATGATGTTCCAACGAAGAACAGAAAGACTTGATAAATTTGTTTTCTGTTTACTGTCCTGAAGCATCAACCTCTCAGTTATACCAGCTCCAGTTGATCTCCAGCTCTTGGTCAGAAGTTGGAGATTGATTTTTTATGTATTGATTGCATTTTCAATAGATCCTTGTGGTCCGGCCTTACCCTGAACCCCGTGCATAGTGGGAGCTTGTGCACGGTGCACCGGGATACCTTTTTTTAATTGCCCCTTTTTAAGCTCTCATGCCTTTTTTATGTATTAAGAAAATGAAATACATAATACGCATTT
>PONTK.16850.1 chr11 13163175-13175023
TTTATTTGGGAAAAAAAATTCAAGTCATAAAACATAGCCTTTCAACTCTTAGGTAAAGCTTTGCCCAAATTAGAAAAAAAATCCCAATTTCTTGAAGAAGAAGAACGCCTTAGCTCCAAATCTGAAATTTTTCACCGAGCAAATTGAAGAATTGAAGAGTGGTTTCAAAATTAAAAGAACAAGATGCTTCAATTTAGAAGATGATTTCTTAAAGCTTCATCACATTTAAAGGATTTTTTTGGAATAGAGTTTATCAGCTCACGTAGGCTTCTCGAACAGTGAATGGCATAGCCCAGTTCAGTCTAACAATAGTAAGAACATGCACCAAAGGGGTGTCGGATCTAACCTTGCTTAACCTGATGATGCGAGTAGTGCACAAGCTATAAGAGGCCAAAATCT…
>PONTK.39.1 ChrUn 15471802-15472342
GATTCTCAATTCAATTATTTTCATTCTCAAAACCAGGTCACTTTATAAAGGCCCCAAAAGAACTTGTGGATGAAGAACACCCTTTACTCTTCAAGCCATTTGAAATGGTTGGATTATCTGAGTATGTTACTTCCCAAGCTGGCTATGCAGCTCCCAGTGATGCTTTCAAGGCTTATTGTGGTCTTTGATATGGTAAACGTGAATTTCTAATGAACGTTTTTGTCAGAAATATTCATCAAAAATGTCTTCATCATTTCCGATGGATTTCATTTGGAATTCGTGTTTTTATAATAGAGTGTATCTTTAGCTTTAGAGTTCTTTGTTTTATATATGCTAGAATAAAAAAACGTGAATTTTTTATGAACGTTCTTGTTAGAATACCGTAAGTATATATGGGAT…
>PONTK.17356.2 chr11 42952044-42953241
TGGGGGAGGTTTTTCTGTTGATTCCATGCAGATACCATCAATTCCTGGCCATATTGGAGGTGGAACTTATCCCTGTTGGGAACCTAGCAGCAAGGACGACAGTATCTTTGATCTGGAAGACCTATACACAGATCACATGTTTGGTTTTCACAAATAAGAATCTGTCATTTATAGTGGTAAATCATAACGTGTCCATGGTTTCACTAGAACAACCACTGCTTTGTTACAGATGAGCCAATGCAGCTGGGGCCTATTACTTCACAAACTCTCATGCCATTACGTGTTCCTTGCCCAGCTTGTTCATTTGCAGCATCTTCTATTACCCCTTTCTATCTTCATGTCCTTCTAGAGATGTCTCATATCCAGTACTGGTTCTATTTGTGTATGTAGTGTATGGAA…
>PONTK.18125.16 chr12 42821586-42821956
GGTGGTTTTGAGAAACCTTCTTCTTTCACTTCATCTCAGCCCCTTCAGCTTCTTTCCAGCGAGGTAGTCACCCTTGGCGGCGATTGACCGGAATACTAACGACCCCAACATCACTCAGATCCAACTCACTGGTGACTCGGGAGTTCTCAGTAAGCAATTTAATCTTTGTTGTGTTGTACTCCACCATGTCTTGTATCATTCCTTCTTTTCCTTAACTGTTATTGTTGCAACTAGACGGAGAGATCATCAATTTTATCTTTGAATCCCTGTATGAATGTTATATTTTATTCCTGT
>PONTK.14304.4 chr09 45315979-45316712
GTTCCTCACTCACTTTCCACTTTCTCCTCTTCCTTACTTCTTCTTCTCTGCACGCTGCTTGAGAATGTTCTCCATGGTGTTCTTCAATGCTGACTTTTTGTTCCTTCTTCTTTGGGTATTCAACATCCTTCACGAATTGGTGTAATTTTCGGTATGATTTCTTGTCGAGCTCAATAGAGAGCGTGAGCCTTGCATTCAGCTTTGAATTTCCGTTTGCAGCCGAATAGGAGTGACTCAAGGAACTCCCGTGCTTCTTCACCTCGATTTCTCTGTTGGATGCTCGTTTTGGATTCAGATACAACTCCTAGACTCTCACCTTTTGCTAGTCCATGTACCACTGTTTGCTGGCTGAAATAGCTTAGGATTAGTTCCTTTACAGCTTTTTTGTTCCAGAAGTAG…
>PONTK.17363.4 chr11 42993163-42994223
ACTCTGTCCAAAAACAAATTACAAAAATGAAACAACCAAAAAAAAGGAAAAAGGAGTTGGTCATCTTCAAGCTTGAGCTTCCATGGAGGATGAAGACGAAGTGATGCCTTGGAGAAGCTGCGTTCGGTTCGTTTCCATCCCACTGAATCCACACAGCTCGAACAACTTAGGTTGAGCCCCAAAGAGACTGATACCACTGCATAAGGAAGCCACATATGGGTTCCATCTCCGCATAAACAGTATATTGCAATTACATCCACTTATGCAAGTATGCACATACTACCATCGCCTTTTGATATTTCTTTGTCATCCTCTTCTTGTTGTTGTTTGTCTCAATTATGCTTGTGTATTGAAACCCCTGTTTTGGATGTTTCTAATTCTAAGATTGGGAGTTTGTGT…
>PONTK.8697.6 chr05 13933806-13934430
GTACAACATATCAACCACTTCATTTCCATTTCAAAATTTAGAAAAAAGAACAAATTCGTATTCTCTTCCCCAAATTGAACAACAATTACTCACTCATTCGGTGTTGAATCAGAAATAATGGGTCCGATTGTTCTGACTCAATTAGGTCTGAGTGTATTAGCCGGTGCCGCACTGGTGAAATCAGTTATGGACCAGAAGACTATGATGGGTTCGGGTCAGTTTCCTCGGTGCCCTAGTTGCAATGGTACGGGTCGCCCAATTCCAGTTCAAATCTCTGTTCGTCCTCCAAACCGTTCACCTTAGAACTGGTTCGAATTTTTACCGTTGTATCAATATCTTATCTTGTACTTAATTCATATTCTTCAAGTTGAGAAAAGGATTAAAAAAAAAAATTATGAA…
>PONTK.2843.1 chr02 12478237-12486580
GACATTCTACTAACTTCCGATTCCTCCATCGATTTTCTTGCTTGTAGTCGCCGGAGATCCGAAATGAAAGGCCAGATGAAGCTAAACTTACTTGCTGCTCTACTAACTTCCGATTCCTCCATCGGTTGTTGCTTGCTTGTAGTCGCCGGAGATCCGAAATGAAGGCCCAAATGGAGCTAAACTTACTTGCTGCTCTACTAACTTCCGATTCCTCCATCGATTGTTGCTTGCTTGTAGTCGCCGGAGATCTGAAATGAAGGCCCAAATGGAGCTAAACTTACTTGCTGCTCTGTTTCAACGCACAAGATATATTGATGGTGGATACATTTGGTGCTTATTTGAAGCTTATGTACCTGCCTATGCTCGTGGACGTCGATACAATTGGGTCTTATAGTTGGG…
>PONTK.9803.1 chr06 36632494-36633207
GAGAGAAGATGAACAAAGTTCTGGGTTTCTTTTCCTCTTGTTCAAAGGAGAAAGAAATTAACTTTCAAATCATTTTTTCTTCTTCTTCTTTCTTAAAAAATTGGATGAAGATATGAATGATTCTCCTTAAAGCTTCTTCTGCGATTTTTATCTATTTATGATTTTCAGGAACTTTCTACCAAGCATGAAGATCATTTATGACAACAATGAATGATACATAGATAATTGTGTCACACAATTTTGAGCATTTTGCACAAGATAATGCAATATTTTGCTTTCAAGATGTGTATAAAATATATTTATCTATATGTATAATGAGGATTATT
>PONTK.11445.1 chr07 36377459-36384259
AAGATTCTTCATCTTCCTAGTTGCTTCTGCTCAATCTCTCTAGATAGCTCAAGTACGGATGTTGCTTTGCCCAAACCAACTTGCTCCTCCATTATTGAAGCTCATTAGCTCGGGTGCTTCTAGATCGGTTCAACATGCTCCATCAAACCAATGAAGGAGAATTTATGAAAGTTATGGAGCATTTGAACTCTATAAAACACTTGTTGGGCTAAATTCTGATGGGTTTGACATTTTCTCGATTACCATCTTTCTTCCCATTTTTAGCACTCTTCAACAACTTTGGAGATATGTCAGCTTCTAGTGGGATATCCCACAATTCCTCACTCTTCTCTGTTTCCACCACTCCAATAGCAATTTGGTTTTGATCAATGATACTACAACCCTCCTCCCCTATATTGT…
>PONTK.2010.7 chr01 77583155-77583969
ATACGTACGGTAGCAACTGTGCATGGCTGCTTAGCTTACATATATACCCCTAAAATTGAATAATTAGCTATTCATCTAACAGTTTGGATAGTGGTCCAGTTTACTTTGATTCTCTTAATCTGCTCATGACTTGGCCCACGTTGCCATTTTGGTCAAAACATCAATTTAGAAATGAAGGACCCCTATATATCCTGACCTTTCAGATATATGTGTAGTTAAGTTCCGCTGGAAGAGAAGCATTTCGGTTCCGGCGGCGATCAGTATCATTTGCTTACGAGAATGCCAGTGGGGTTGGACCCAGAAGCCCTCGTCCTCCTTACGACCTGTGAGATGTAGTCGGGTTCTCTTTTTTTGTTATCCCTCTTGAGGCGGCTGAATGTAGTATAGCTAGTCGACATA…
>PONTK.12709.1 chr08 23942723-23944730
GGTTACTGTATCTCCAAGCAGTTCTAAAGTGGGAAATCACATACAGCAGCTCAGCCCTGCAAGTCAGGCCACAGTAACGTCCCGAAATACCTTGGGCAGATAAGGTTGAAAGCTCACATGAGTTGAACAAGAATAGGTCCATATGGGACAATTTTGATATTACCAAAATCTCTAATGCAGGGTTTAAGCTTGAATTGGTAGAACCTGAAATGCATGGTGAGGTAGGATATTAGTACTGAAATAGCATATTGGAAGAATGTTGTAATATGATATGTATTGGGGGACACCCACCCTTTTCTGTACTGAATGGCTACATCCATAGACTATGGGCTAAAAATGGGATTAACAAGGTGGCAATGCTAAAGATTGGAATTGTTTTGGCCAGGTTTGATACAAACC…
>PONTK.13045.9 chr08 45280150-45281354
AGGTTGATATACCATTTAAATATCTTGGCTTTTTCCTGGACGATGATGCAGAGCTGGAACACATTAGAGAGGAGTATGGTTCGGGCCGTATGCTGACAGGTGAAATTAAAAAGAGGCTAGTTGAAGTTCTAACAGATCTAGTTGAAAGACATCGACGGGCTAGGGCAGCAGTGACTGATGAGATGGTAGATGCTTTCATGGCTGTCAGACCACTTCCTAATATGTACAATTGAATGAGCAAAGTATAATTACTTCTGGATGTTTAATTCTTGAGGCTCATTATTATTTTCCATTTACTGAGGTTTTTCTTCTTTAATTGTAACTGTTTTTTTTTTGTTCTTTCCTGTAGTTTGTTGCTCGTTATTGTAACTCAAGTTATGCTCACAAGAACAATGTCAA…
>PONTK.18274.1 chr12 53137291-53137898
GGAGGTCTTGAACTTGGTGCAACACCAGGGCCAGAAGGAGGTCTTAAACTTGGTCCAGCAGCAGGTCTTGAACTTGGTCCAGCAGTAAAGCTTGTGCCAGAAGCAGGCCTTCCTGGCATCTTCCTAACATGAGGTGGTATCACAGAGATGTTTTGTGATTCTGGCCACATTTTCAGATTCATAACTGGCTGAATGAAGTAGTTGTATGTCTTCATGTATGTTTCTCTGTTATAGCAATGAGAAATGTAGTTGATTGGGTCCAATTTCCATTACATGAGGACATGGTATGCCTTTCAGCATCCATGCTCTACAACTACATATTTGCCTTTGAATATCTACTACATGTCTGTATGGTCCATGAAGTACCTCATACCCTGTATTTGAATTCCATTCAATGCT…
>PONTK.267.3 chr00 25456334-25461800
AACAGAAAAGGAAATAAACTCAAATGTCTGGAAAAAAAATCAGCTTCTCCGGTGTGACAATAGCCGGAGAATCCTCCCAAAGTGACGACCAGTCCTTCCAAATACTAACCTCCTCTTGATATGAGCTTTGTTCGATATCGATCCAGGTTGAATCCCACCGGGATTAATACCACTGTTTAAGTCGACTAATCTCTGACCTTGCATCGCTCAACCTTTTCAGGAGACTAAGTTGCTCCATCTTATGAGACACCAAAGCATGCAGAGCTTCCATTAGTGATGATTTGCTAGTATTGAAATTTGTAATACTTGCATTTGTGCACTCTTGCACCTCCTGGTTCTGCTGGAATTGGATCTGCACCTTACCTTCCGCCACCATCTGCAAAGGTTCCTGGTGCATCA…
>PONTK.8218.4 chr05 1203595-1207102
ACATCAATATTTACATTCAACTATGAAACCAAAAGATGATGTACTTATGTTATTGCTGTCGTCAGTCGATGAAGATCGACTAACGACAGCTAAAATTGTTACAATCACTTCTGGTTTAGCAACACTCATGCCTTTTCTTCCTTACAAATACATAGGACAAGATCGATTTCCTGTATTTATTCGGACAGGAAATCGATCTTTTTTCCATGTATTCTTTTTCTTATGATAGCTTTTTCTACTTCCTTCAGTGCATTGTATTTGCTCAGGAAATACCCAAAGGCAGCTAGGTTCTGCAAAAACTTCTCCATCACTAGCTTGGTGTCCGCCATGGCTTTTGCATCATTTTGCTTTTTCTAGATTCGAAATTTGTTATTTGTACGTAACGTACGTGATTTAAGT…
>PONTK.523.1 chr01 1164828-1169777
GAATCGAACCAAACCGAATCACATCACCGCCGAACCACCTGTACCTCCTAACAACCTAAAAACAAACCACCACGGATTCCCTCATCTCCACCATAGTCCCACCGCCAATTATCCATTTTCGTTCCATCTCCGGTGAACAAACCACTAAGCAGCCATCAAAATCCCTTTTCCCCAATTTTTAATACCACTTTCTGTCAGTTTCATATGCGGTGTTTATCATCGTTTTTCTCCGAAGAAGCTCTGGTCAGAATCGTAATTGCCGGTCCGGTTCTGCTTCAAATGGCAGAGATTGGAATATCTGACAGTAGCTGGTGGTTCGTTAGAAGAAACGATCACACTGCAAAAATTTCCAGTACAGAGGAAAATAAATCTTCCTGGCAATTTTGATCTAGAAGAAGA…
>PONTK.4010.2 chr02 40600939-40611921
ATCTCATTGGGCTCATACGTATCCCTCTCGATTTAGCATTTTCTTCTTCGTCTTCCTTTTCCGTTGGAACAGTGTAGCAGTTAATTCGGAGGATCGTCTCTTCAATTACGAATCCACCATTAACTAGGTGTAGTTCGTTGCTTCTGAATTTGCAATTGGAATTGAAGGCAAAAATTCGATTGAGATCGGAGAATCAGGTTTTCCGATCGTTTGGGGAACATGATAACAAGGTCTAAACTGGTTGAGCAGCTCAGAGATTATCAGATCCGATCTCAACACAAGTGCCCTCATCTTACTTTCTTTTCCCCAAAGCTTCATCTCTCCAACTGGGCTGATGTTGCAGTTGCTGTGTTCTGCGCCTTGTTATTTGGTGTGCTTATATTATCATCATATGTGGCC…
>PONTK.7921.7 chr04 69668163-69670981
ATATCTCTTTCCTCTACGTCCAACATCCTCTTTTCTCCAGATCTCTTCTAAGGAGTTTATCTTCTTCAATTTTCATCTTCAGATCTGTGTAGATCGTTCCTTGATCTACGTTTTGGATATGGATTTGCCGTTGTTCTGTATCGGAGCAGCGATTAGCCGGACGAATGGCGTGACTGTTCGATGTTTGTCGACTCTGGCCGACGGTTGACGAAGAGATGGTAAATCTGATGCTTTTTTGTGCTGGTTTGAGGTAGATGAGCATCGTGGAGCATCAGATCTGTTCGATCTTCATAGATTTGTGGAGGTTGGAGCTAACGTTTCAGCAACCGAGGTGTTATCCCCGCGATTGTTCGCAAGAGATTTATTGATTTGATAAGAGATGCAAGGAATATCCAATTG…
>PONTK.11531.3 chr07 41069250-41071208
GATTTTTGGAGACTTGAGAGTACCCCTAAAAAGGTTTGGGAATTCTCGGTTCAATAGTTTAAAATTTTGTGGTCTTTCGAGTTGAAAGAGGTGGTGGAATCGTCTCCGTCAAACTCGTCGTTCCGGTTCGCTGCCCAGAACCAGTCCAATTGGACCATCTCTTGCATACTCCTCTTCTTGAGTCAACCTCATCCAAGTCGTGAAAGAGAAGCTAGTATTATTGGGTTAAAACCCAAAAGCCAACATCAACAATAGCTCAAAAAGAGCCAAATTGAAAGTATTTGGGTTCAAATTGACAGAAATGAACATCGGCAGGCAGCAGCTTAAGAAAGCTGAAATGAAACATTCTTGGGTTCAAACCCAAATGCATCAGTGGCAGCAACTATCAGCAACATATTG…
>PONTK.5540.1 chr03 47227510-47229609
GCATCTAAAATTTCATCCACACAAAGTTCTCTCCTTCAAAATCTTCTCTCCTCGAATACACATCTAAAATCTTCTTCTTCATGGATCTTCAGCGATCCAGATTTTTCATGGATCTTGAAGTTTTGTTCCAGAATCCAGATCTAATATATCTCCCACTCTTCAAGGATACATGATTCATAGATCATAATGAATCAGCACAAGAATTACGGTTTATGAAGAAGTGAAGAAAAATGACAGAAGTCAACACCAACAACATGCTGCCCCCAGCATATTATTTCAAGCGGATCATCCTTTGAATCCACACAAATTAGCAAGAACCTCATTCTGCAGAAAAAATCAGAGTAGGAACACTAACCTCTCTTACTGCTGTGACCTCTGTATGAGCTGTAGGGTCAGTAT…
>PONTK.7686.5 chr04 65421664-65439159
GTTTCGAACACAAATCGAATTCTCTTCTTTCAATTCTTTCTTCATCTTCTCCTCGAATTGTCCGATAAACTTTTCGATCGATCACTCCAGGATGAACTCGCAATGTTTGTTCTTTCCTCTCATGGCGGTGGTTCAATTCACAGTTTTTTTCTTTTTGGTTCCTGAGAAAGAAGAAAAAATAATATTTAATATCATATGCTTATCTTTGTTGAAAGCTAAACTCAATTTTCACCTTTGCTTCTAAACTAACTGCGTTTTCCGATACGTTTCCTTTTATTCTTTATTGAATATTTTATCTCGCAGCTTGCTGATCGGAATCATTTTTTGTTTTGCCTTTTTCAATTCCCTTGCAGAACTTTTTCCTGATCACAAGTTTATAATAGATGTGGTATGCAATTA…
>PONTK.375.1 chr00 38202937-38204294
CTCCTCTGTTTGTCACATGCCATTAATGCCCTTAAAGCTTCTTCATTTTTCTTCATAATTTGCAAAATCTACAAATATTTTTGCATAATATTAAATACCCATCTCATATTTCTTTGTAAAAATTTATATGGTAGCCATTGACATATATAGGGATATTGACAATTTATTCTATAATTTGGTTTTGAAATCTGGTTATTTCAGTCTCTCAAGCTCAAATTAAAGGGGAAGCATTTGGATGGAAAGATTTGCTTGAAATTGTATGTCAAAGTTGGACAAAGATCATAGTACCTTAATAGCTTCCTATTAGAAAGCTTTTGCAGGCCTCGTATGAGGCAAACGTCGCTATAGAAGGCGTCGATTGGAGAGGCTTGAAGATGGATCTTAGAAGTTCACTTATTG…
>PONTK.14930.11 chr09 60938334-60941237
ATTCTATTTTCTGCGATCCCGAACTGATCAATTTTCATATGATAATTAGGGTTGGAGTAGGAAGTGATGGAGGCGGCACGGTGGCGAATCCATGGTGGCGGAGCTATCACTGTCTTCATCCACAATAACAGTGGTCGGAGTAGGAAAAGATGGAGGCGGCGGTGGCGATTGGCGGTATCGTTGGTTCATACTTCTCTTCTCCTCTCTTACTTCCCAATTTCTCTCTATTTAACAATTGCTCCTTAATTTAGACATCGAAAGCTTCAAAAATGAGTTCTCTTTTCCTCATTTTCATGCATTTTCAATCTATAAATCAACTGATTTTTTTTTTCTCAACTTCAAATTGTTTGTAAAAAGTTTTGAGATTTGTATTTTGAATCTATTTTAGTTTCAGAAAAT…
>PONTK.7544.3 chr04 62328949-62363997
ATCAATATCTCCATTTTAAGTTTGTTCCTTATATTTTGCTAAAATCTGAAATATTAATTCTTGCTTCACATAGAAATTACATATATATCAAGCATGTCGGGTAGTACTTATCTTGTTGAGACTTATGCCATGAAAATGCTTTACAAGGAGAGGATGAAGACATTGGAGAAGGAAGAAGCTACAACACATGAAATTATTTGTAAGGATCAGTCGAAAGAATCGTCTTCTTCTTCTGGTGGTTGGTTCACTAAAATATTCAAGAAAGTACATCCCGTTACAACTCCCTCCTAGGATTCTGCTACAAAATCAAGAACGTTCTAGCGTCTAGCTCGACATTATCTAGAGAGTCTAGCTCACATTAATAGAGAAAACTAATTGTTATCTCGCGTTAGACATTTT…
>PONTK.7171.6 chr04 44381503-44578250
CAGATAGAAACTCAAGGAACTGGAAAGACCACTCTTCAGCTCCTTCGTCTTCTTCACAAGCTCGAGCTATGGTTCGGCGGCGATCGGAAAGGGGCAGGCAGCTGTAACTCCAGATCTTGTTCACCTCATGGTCCAAGAGGAAGCTAGCTTGAGTAGAAGACATTGGAGACACTCAAAATTCTCACTAGCGCCATGACTCTAACTCGTTGAAGACTCCTTCAGCATAGCTTTATAGGACCAAAAAGCTTTGTAACAACACATGTAACTAAGATCGGCATCTAGCGTATCGTTGATCAGTTGAACACTTCAGAGTCTTGTGGTTCGGGCCGTTGAGGATTCGAGCTTACTTCTCAAAACACTTGGAGTTGCTTCCCCAAATTGGTGATTCCTCAAGTCCGA…
>PONTK.17415.1 chr11 43930934-43931990
GGAGGACTATTTGCAATGATTTAATCAAATACCATTCAAGGCTATGCTGACCCAAGGTTGATGGGGAGTTTGGCCAGACCTACTACTCAGCAACCTAAGGAGGGTGATTTTTTTTTTTGGATTTGGTGCGTACTTCAAGTTTCCCACAAAGGTAGGGTAAAAGTCTGCGTACATCTTACCCTTCCAGGCTTCACTTGTGGGATTGCGCTTGATATGGTGCTGTTTTTGTTGTTGGCGTGTTCTTCAAGTCCTTTTGAAGATGAGTAAAACACATTTAGTTCAATAGTTGAAATATTTAAGTGACAGTTTAATAGCAACAAAAACTGTTGGTGCTAGAGACAAATCAATGTTTTACTTGATGTACTTCTTTTTATGGTACTTTTGGGATTATGATTTGTT…
>PONTK.18172.13 chr12 49379349-49379965
TCTCTATCTTCTTTGTTTTCTCTCTTGAATATTAGAATTAGAATAATTGTTGCAAAAATTCGGGGTTGTGATGATGATTTTCTTCTTTGTTTCTCCGAGAATGAGAAAATTGATAGTGTAAGAGAGCAATCGGACCCGTATCTTGGCGGGGCAACCCGGATGGAAGGTTATCCTGCAACCGGTGCTTGCAGTCATGGCGGTGATTCCAATCTCTCTTATCGTATTACAAATCCGAGCTTCAATGTTTAAATTTCTTAGGGTCTATTGAAAATCGCCTCTTTACCTCCACAAGATAGAGACATGTAACAGTGCTTTAGGTTTAATCCATCTCTCGCCTTCTCTCGCGTATGGCTGTATGTACCTTTTAGAGACAGAAAGAGCA
>PONTK.282.2 chr00 28153879-28165629
TGGAAAGGTCAGTCCTCTGGAATATCATCTCCACCTCGGCCTCTTCATCGATTAGCCATGGAGCTCCACAAATAGAGCTCCCAGCTGGGATCTGTCGATCGTATATCAGTAGCTGAGGTGGGTGAAGGGATCTCTGGAAGATCGAAACATTGATTGCCAGTTAGAAAAAGGTACCCACTAACTCGATCTTTATCTCTTTGAGTGTTGATCTTTCTTCCATTGTAGTACTCAGATTCAAACTCAGGTGATGGCTTCCTCAATGTCAACAAGAAATTCAAGAATTCAAATCTTGAGTCTGACTCGACGAGTAGAACAGTTGAAAAGCTCGGGAATTTCTTTGACATCCGATCCCTTGGCTTGATCAGTTGCTGTTTTGCCAAAGACTTGGTTGACCCAATC…
>PONTK.6269.5 chr03 58885938-58888844
AAGAAACTCCTCAGCTCCATCTGCTGCGCCGGCGACATCCACACCCAACAGCACCTCCGACCACCAGTAACAATCTACAAACACCTTCCATGTTCAGCTTGTAATCATCTGGACATCAAAAATTCTCACAGATATCATGATTCACCACCAATGAAGACTTCTTCAACATGAATGTGACATAGTTATTCTAGAGCAAGTGGTTTGAATTGAACCCCAAAGGAATTGACACCACTGTTAAAGAAAACAATTTTTCGGCTGCCAAATAAGGGTGGATCTACGTTCAAGCTTGGAAGTGCCACGACACTCGATGGTCTCGATTGAAACACTGTATATATAAGAATTTGTATAAATATATAACATGTCACCCAGAGTTGCACC
>PONTK.12637.1 chr08 10387116-10393127
AAAAAAACAAACAAAATGGATCTCTCTGGAAGGAGACCAAAATATGAACACAATTTTCCAGATTTGGAAGGTGAGGTCCCTCTTCCGAGTGTGGGATACAAAGATAACATAGGGACTCTATAAGCTTTTAGTGTCGATCTTCGCTAAGTTTCTGCGTGATTTGTCAACGCTACACAGGTAACTAGGATCGGCATCCGACGCATCGTTGATCCAGTGAGCAGTTCAGAGTCTGTTGGTGAACCTCTTTGCATTCCAGAGGACTCCTTTTCATTGCTTTCAATTTTAGTATTAGTTCATTAGGATGTCGTGGGCCTGTCCCGACATCCACCTCAGTTGTTTAGAGGCTTTATAGATAGACAGACGGACAATCAGTTAGTTAATTCAGTTGTCTTTACTTTT…
>PONTK.7171.5 chr04 44381489-44578255
GGACCCAAACAAAACAGATAGAAACTCAAGGAACTGGAAAGACCACTCTTCAGCTCCTTCGTCTTCTTCACAAGCTCGAGCTATGGTTCGGCGGCGATCGGAAAGGGGCAGGCAGCTGTAACTCCAGATCTTGTTCACCTCATGGTCCAAGAGGAAGCTAGCTTGAGTAGAAGACATTGGAGACACTCAAAATTCTCACTAGCGCCATGACTCTAACTCGTTGAAGACTCCTTCAGCATAGCTTTATAGGACCAAAAAGCTTTGTAACAGTTCGGGCCGTTGAGGATTCGAGCTTACTTCTCAAAACACTTGGAGTTGCTTCCCCAAATTGGTGATTCCTCAAGTCCGAGAACAAGACCCTATGATCTAGCTTCTATGTTTAGTTCTTTGCTTATGCTG…
>PONTK.12712.1 chr08 24662207-24665086
GGAGGAATTTTTGGGAGACCCAAAGAGTACCCTAAAAATCTTGGGAATTCTTGGTTCCATAGTTTAAAATTTTAAAACTTTTGTGGTTGTTCGAGTTGAAAGAGGTGGTGGAATTGTCTCCGTCAAACTCGTCGTCCAGTTCGCTGCCCGGAAAGAGGTAAAATTCTTTTTTCTTAGCTTTGTTTAATTCCTAGTTCTTCTTTGTGTTCTGTTATTGTATTGTTAGCTTGGTGTGTATTCTTAGCTTTGTTTTAGCCTCCATAGATTAAACTTTGGTTGATGATTTTCATTCTTACTGTTAGTACTCTATTGTTATAATCGCAAATCTTTCATAGCTTCTTTGGTTCTATTCCTGTTGCTCATATAAATCCCTTCGTAAAGATTACTGTATGTAATTCC…
>PONTK.6547.1 chr04 98003-99549
GGTGATCTCGGAAACGCGAGGGGAGGCTTCGTTTGAGTGGGGAAGCATTTGGAGACCGTTCGGAAAGGAAAAGATCCGGTACCGTGAGCTGGAGCACGCGTGATCGGCTTTCAGGTCCGAGCACTAGTAGCCAGCGTTGATCTAGCTTGGAGTAGACTTATCCGGAGACGGGGGTGAGCACACGGCGTTTTGTACTATTTCAGTCTCCATCTGTATATATAGACTTGTCTTTTTCCTTTCGAGACAGTCCAGTCTCTGTTGTCCGGTTTTAGGACTTGTACTCATTTTGTAGTAGCTCTGTACTAGTGACTTCCAGGTTCTGGGAGGGATCTTTATTTGTAAATATGTTTTTGGTTTGCGTCCGCC
>PONTK.5029.1 chr03 27063349-27064543
GTATTGGTGTTGTTTGTATAGTGTGTAGTGAAAAAAGATCGAATGGAGAGAAAATACGAGAGTGAGAAATTTGTTTCTTTGCCCCTCCTGTTGGGTGGATCTGATGAAACTGATCAGACTGGAAAAACCTCTTTTATCAAAACCACTTTTCACGGACTCAATGCTCTATCAGCTCATTGGACATTCTTTGGCAAAATACCATCATCCCAACTGGATCACTCATAGTCTGTCCCCTCCAGTGATAAGTGGTCCAGTATTATCTTGTAAGATGATTAATGTTGTGTGGCTGTCTCCATTTATGTAACGATGTTTGATTGAATATGATGTTTATAAATTCTGTTA
>PONTK.9624.1 chr06 18282250-18284838
AAATGAAGAAACCCTAGATGCCATCACATCTCTCCAAAAATGAATAATGTCGTTCTCTTTGTTCTTCATACAGTTACATAACCTGTTCGTTGCAAGTGTGAATGAAATTTTAACCTAGTCTTCAGATCCAATTAGTGGCACCATAGTGAGGAATAGAAAATAGCTTCCGAGATCGCTCATCTTCTATTTCCAGGCTTATACCGAAGGAAAGGTCGTCGTGTTTGCTCGAGTAGCTGGGCACATAAAATATTAATATGCCAGTGTATATCATCTTAAAACTTAGCTGATAGAAGTGAGCTTGATTATTATTTTTGAGTTTTTCCTATATCTCCCTAGATTAGGTAATGTAAAACTTTTCTTGGTTTGGTTTGTGTTTTCTAGATCTCTAGTCTAATAATT…
>PONTK.18085.1 chr12 36002575-36029987
TGGGTCCAAAAGTGGCCCGATTGAAAAACAACAAAACAAAGTAAACTACAGGAAGAAGAAAACAAACTAACAGTCGCCGGAGATTCCTCCCAAAGTGACGACCAAACCTTCTAAATACTCACCTTCTCTTGATATGAGCTCTGTTCGATATCGATCCAGGTATGGATTGCAATCACTTCCACCAACAAATCTCACTGATGTAATGATTCAAATACCTTTGAAGACTTCTTCTACCTGAATTTTATCGATCTGAGCTAGATCTCAAGATATGCGCAAGAATTTTGGGGACACGCTTCAATCGCCATCCAGATTTGAAGACAAGATCTATTGAGATAAGCTTTATTACTCATTTTTGAGATATGTTTTGATACTCAGTCCTTGATTATTCTCCTCAATAGG…
>PONTK.1442.2 chr01 68128962-68132238
CTCTTCCTCAATTTTTTGTTGATCCTTTGTCGCTCTTCTCTGTGTTAGGCCGTCTGGTTCCGTGCAAATTTACCCGTTTTCTCCCATCTCTGGGAGAAAGGACTCACTTGCAATGTGAAATGCTAAGCTTAAACCGCAAGTGAGAGGTTGTGACTGCAACCCGAGTTGCATTCAGTCTAAAACTTCAAGACTCATTGTTTTCGAGATGCGGAGATGGATGCGACCGCAAATGGTAGATGCGACGCCACAAGCTACGTCGCATACTACATGGAGTCTGATTTTGATTGTTTTTGCAATTATTTGAAGTGCCACTTTTGGACCTTTTATGTAATAGCTAGCCTAGACTATAAATAGGTGAGAATAGCTCATTTAGACGTAGATTGATTTTGAATAGAGATA…
>PONTK.13936.1 chr09 5541264-5543588
AAAAAAAACACCTAAAAAAAGGTAAAAAACAGCACCAAAATCCTAAATCCAATGTCTTTTTCCAGATTTTAAAGAGTGAAGAAATTAAAGTTCTGTTTCAGTTTCAGTACGAGGTGATCCATCAGTTTATGAATTTAATTTGTGGTGTTGTCAGAACAACAAGGATATTAAAGCCTTTAGGTTTAAGAAAAACTTGAATCAATGGGTTTTGTGATTGTTATATCACTGCCATTGATTCTGATCATCCTTATCTCAGCTCTTGCTTGTTACCTCTTTGGTAAGTCACGAGGCCGCCGAGAAGCCGCCATGGTTCCTCCGTACTATGGACCGCCACCACCAGCACCTCCTCCCGGAGTCCTTTCTCCGCCACCCCAAAAATAACATTTTTACTTCTCAATA…
>PONTK.9582.1 chr06 9675180-9675722
CCTTTCCTTTTCCAGTTCAGCCTCCCAACTACTCCCTTTCGACAGTCGCCGGAGTCCTTCCTTTTTAATGCGGCACAGTTCACACAAGAGAAGTCGCTAGGCGGTAATGTATGGTCCATCTGTGCTTCATGGTGGTTTTCATCCTGAGTTTGCAGTACCAGCCCAGGATCTAGTGTTGCTCTCCATGCTTGAGTGTCAAAGATGACGATACACCCCTGATGCTTTATTGAAATAATATATATTAGTTTTATTCTATCAGGTGTAATGATCCCCATCTGAGGGCATTTTATCATGTAAATGGTCCTCCTGCTCCCCCCATCTGTTTATATGTCTGAAGATGAATCCTCATGATGCTTAATCTACATATTATTC
>PONTK.14899.13 chr09 60172552-60176031
AATTCATCGATGCAGCGGTAAACGTTGATGGACATTATTATGGCGGTGGCTATCACGAGGGCTATGGAAAACCTAAGAAATGTCATAGTTGCTGCAAAAAATACAATATGGATGCATAAAATACTGCTGCTCTTATGAAGAATATGTGGCTGCCCAGACTCACAACTAAATAATTAATTAATAATTAATTGTGTGTATTATTATTGTAAACTTTTGAAATTAAGTGACAAGATAATAATAATCTTGCTACTTAAGACCCTTTGCTTGTAACAAGTATGAATAAAGCCATTCATTTACTATGAATGGTTGGTCATGATGTAATGTTTTGTTGTACAATATATCATATTGTGTTAAAAATGTTTCCCT
>PONTK.12680.2 chr08 18897410-18901605
GTGCAAATCATTAAGAAAAATGAAAATCACTCGTTCTGCTTCTCCCTCGCTGGGCGCTCTCTCTGAAGCGAATTAGTTCCCCCAAATCCATGCCTTAGGTATTTTCAGTCCTCAATTTCCTTCAATTCGTGTTTGTAAGTATAATTAGGGTTCCGTGCTAAGAATCGAGTGCGGGGGGCCATTCAGAGCAAACATTTGTGCTAAGCAGCTGGTGGAGACAATAACAATGAGGTCAATAAGGGATAGGCTTAGCAATGACGCTTTTTACAAATTGCCGGAGGTAACAAAGAGGTCGATATGATGATTTCACTCGTCACTCGCCGAAGACAAATTACTGGCAAGAGATAATGCTTAATTATACAACAAAGCTGGAGTACCTTTGGTAGTGGGAACAACTGG…
>PONTK.9539.3 chr06 5506318-5506904
ACTCTCCTTCTTCTTCGACGCCTTATGTGATGTTTCTTTTGAGCTGGAATCAACATTTTCAAGCAAGCTCCATCCTTGATTGTTGTTAGAATGTCTCTATCTATCGTCTTCCTTAGCCTCTGGTGGTGGATTGAAATTGAAGCTCACTGTTGACTCTGGACTGTGGTGGTGGGATGTAAGACCCCTCTTTCTGGTGAAGCTTTTGGTAGCTATGGGAACTAGCTAGGTTAGGATCTTGTCTTGGTAGATCAAAGTGTTTTTTTTTCTCTCTCGGCATATAACTATTGGGGTCCCTTTTATGATTCTCTACATATGTTTCTTCTTCCTTCCCCTCCTTTTGCTTTTCTGTTTCATTGGCTGTTTATTCTTCGTGTCCTAATCCTAAGGTTAGGAATTCGA…
>PONTK.792.1 chr01 11666076-11666773
CTTCCTCTCCTCTTTCTCAGCTCGCCTCTATCCCAATGTTTGTCATTGTCCCCTTGCTCCGACTTGATGTTCCTCCTTCTTTGGGTGATAAACATCCTTCATGTTCGACTTATGATGGATGCTAGAAATATCATCTCTCAAAGGTGTGTTTTCTGGTTAGAAAGCCTGAGTTCGTGAAGAAATTGAAAGAGAGTATGTGCCTTTGTGCTTCCTCCATGCAAATCTGTGTGAAGCAAAATAGAAAAAGATCTTGTAGCTCCCTCGCTATCTTTTTGCTGGAAGCTTGTTTTGAAATCAGATTTGGCCTCTATACTCTTTTTTTTTTGCTGGTCCCTATGTCCCTTTTTGCTGGTTGTCATAGCTTAGAAATATGATAGGTTCCTTAACATCTTTTTTACT…
>PONTK.17114.1 chr11 38792720-38794453
AAAGATGAAGAGAACAGAACTCCTTCTCTACCTTCTTCTCATATCGACAATATGTGCAGAATGTCGACATGAGTATAACTTCATTCCCATGGCTCAAGCTATAAAAGCTTAAGTCCAATAAAAACTCAGTGTTCTACACATTGAGATCAACAAGAGGACACATTCTTGCTAATTTGGGGAAGTATGAAAAGATTCATAAACCACCATCTGGACCGAATCCAAATGGAAATCATCGTCCACCATCAAGGGCCAAATCCAACTGGAAATCATCGTCCACCATCAGGCCATGAACAGAAGAATGAGCTAGTCATATGAGACCACAATTATCGAATTGGAGGGAATATACAAGAAGGATCCATATACCACTACTGGGCCAAAGCCAACTAGAAATTGTCGCCT…
>PONTK.17615.1 chr12 2229473-2230297
GTCGAAATTCAGCTTAAAGAGGAGTGATTCTAGTGTTAGATTGCAGGGGAAAGAGAGTGGGAGGAAAGGGAAGTTGGGAATTTCTGCTGATATATTTGCTGTGACACCTTCATTTCTGGTTGTGGAGGTGAGGAAAGCTTGTGGTGACACATTGGAATATAATCAGTTCTGCAGCAAAGAGCTTAGGCCAGCACTCAAGGACATTGTTTGGAAATCAGCACCTGAGAATCCAACAATTGCTTGAGTTAATAAAAGCTACTATTAGATTCATGTGTTAGAGAACTTGAATTTGTTTAGTTTTGTTCTTTTTGTTATTGCTTAGATGTGTTCTTGAAATTGAGACTTAATCTCTGAAGTATGTCTCTTGAAT
>PONTK.15329.7 chr10 14040846-14042433
TAGAGGTGGGAGAACATAGTTTATATATAAAGGTTGGAGAAAAAAAGAAACGAAAAAGATCTAGAAGAGAGATATTCATAGAAAATACTAATTTTAAAATAGCCATATATACTCAACAGAGGTTCTCTTTTCTTTGTTCTTTGTTTGCCGAAGCTCGTTGGAGTTCTCGAAATCTCGTTGTGGTCGTGGAAATCTCCCTGCTCGTTCTGGTCTCAGTTACGCTGCTCAAGAAGTGGTAAACAACTCTTGGCCTTTTTTTTTCTTCATTCCTATTCCAATGAGTGTTGAATTGTAAAATATTCCTTGTTGATTCTGAGATGAGTTCATATGACCTGTTTTGATTCTAAGTTATTTTTATCATCTTATTTCTCTCAGAAATCGGCAGTGTATGTTTTCATT…
>PONTK.4847.1 chr03 5620366-5620942
ACTCTATTCTCTCCTCTCCACTCTAGCAGCCGCCTCTCAACTCTCCTCTCCATCTTTCCGGCGAAAATTGCCACCACTTGCTGGTGGCAGCTGTTTCTCTCTCCCTCTCCTTCCTCTCTCCTCTATTTTTCGACAAGGTAGGGAGCATCAGCGAAACCAGCAGCTCCGGCAGCAGCCAGCCAGGCGACCGCCTTCTCTCCCTCTTGGCCGTCAAGCAGCAGCAACCAGCAGCTCTGGCGAACAGCAACCAGCAGCAGCCAGCCACTCCAGCAGCTCCGGCCAGCAGCATCGAGATCTGGCGGACCCTTTTATTTTAGAAATCTCGAGGTCATTAAAGACGGATCTTAACAGATCCGTGAAGGTATATTTTATTATTTATTTTTTTTTCTCTTTGTGTGA…
>PONTK.17445.2 chr11 44611416-44612631
TTCCTTCACTCTTAAGTCTCTGTTTTCTCTCTGTTCTCACCACAAAATTAATTTATTATTCACAATCTCTTCTTCAAATGGAAGAACAGTACAAGAAGAAGAAGAAGCAAAGTTATCTTCCTCCACCAAAACGAGGACAAATAATGGTGAAAATTGTGAATTCTTTGATTAAATCTGTAGCGGAATTTGTTGATGGTGGATCGGAAAACAAAAAGAGGAATGAAAAAACTCCCGGAGGATCTCCGATTAGTTTTGATTCTGATGGATCATATCGATGATGAATGTTTAATTTTATTTTGAAGTTGAGGAAGTTTTATGTAAATAATAATGGGAAATTCTGTTTCCCCTGTTTTTTTCTTTCCTCATAGCTTCAAGCTTATAGTATACCTTTATTTATTT…
>PONTK.12930.1 chr08 40887766-40888071
AGATGAGGCAGCGAGAGAGCTGATGAAAAGATACATTTCAGCATCATCATGTGTTTGCCAATACATTGAGCAGTTGTATCGCTCTACCAAAGTTGGACAAACTCAATGATATTGGTGATTTAAAGTCAAATTGTAATAATATGCTTTGAGATTTTAATACTTTTATTTGACATTACTTTTCTAGATTTTGAGATACGGTTATTAATTAATTTTTATGACTTTCTTCT
>PONTK.13008.3 chr08 44138726-44177511
GGATATGCTTTCTTTTACGCGAATTATTCGTGCTTCTATGACAAGCCTGGATTTTATTTTGAGAGTCTTTACTTCAGGGAGAGTTATAGAAAAAAGTTGGGAATGGGGAAATTGTTGTTTGGAACAGTTGCATCCATTGCTGCCAACAATGGGTTCGTATCGGTAGAGGGAATAATCGCAGTTTGGAATAAGAAGTCATATGATTTTTTACATAAATATGGGATTGAAATTTTTGATGAGTTTAGGTATGGCAAAATTGCATGGTGAAAATCTTCAAAAGTATGCTGATAACAAGGACAAAAATGACCAAGGAAGCTGTTAGCTATTGTGTGCTTTCTTTTAAATGTTGAAAGTTCAATTCATACATTTCTATTTGTAATTTTGTAAAAGCAGAATGCT…
>PONTK.7.1 ChrUn 2939867-2940668
CTGGCAACTTCAACTTTGTAAGTAGATCTTGGCGAGCCATAGATCTTCGAAGAAACGGAAGGGAGTGCTTAACATGCTGATCTCAAATTTCAATACCATTCCATGGCGTTCACCGGAGGAAGGAAAGTTTTTGTTGGTTCATAGCCTGAGTATAAAGCTGAGAAAGGGAACTAGCAGCGCTACAGAAAGTCGAATACATGGTTCGATCCACCTCATCAAGGCTCGATGCTAGAGACTTCCTTTTCTTCCCCATCTTCAATCTTTCACAGCAACCGTCTCCTTCTAATCCCTTAAACTTGTCTTTTTCAACCGGTTTCGATAACCCAAGAAAATCTCAGGCGAATTTTGGGTAGATTTCGACGAGTTTCGCGGCAGATGTTGGTGTGAAATTGTATTTGT…
>PONTK.8207.1 chr05 1052758-1053503
GGGAAATTATGTCCTCCGACGAAACACATTTTGTGTGGAGAAAAGACAGAGGACTTCGGCATCTGTAAGAAAAGTTAACAGATGCTCAGAAACATATAGGCAGCTGTCCTTTCGGATCCTAGCCAATAGGGGCACGCGAATTGTACGACTGCTGGAGCTGTTACGGCTTGAGTTCTTGGAGATCATTCATGGCATGATTTGTAGCTCTTGCTTAAAGACTGCTCCATATTACCTTCTTTTTGGCAAACTTGCATATTTTCTTTGCAACTGATATAAGCTATAGAAAAGAAGAGACATCTAAACAAGTCCCACTATAAATGTACTGAGTTAGTATAGTGTCAATCTATGTTGCTCAGACTCTTCGATAGGTGCGTGTCGGATTTGAAGGATCCATCACGG…
>PONTK.6634.2 chr04 2160881-2161651
TTCTTTCTTCTTCCTACAACAAAAAAAAATGTTCACTAAACATCTCCCACTCTTACTTCTATTCTTGTCACTATTTCTCAACTTCATGGTATCAACCTTCGGTCAAGTGTGTCCATATCCATGTTACCCTCCACCGACCGGCCCCGTAAACAACCCTCCGGTGGCTATAACCCCACCATATCCACCACAAGGGTCTAATTATAACAATTATCCACCACCAAGTGGTGGCGGTGTGGTGGTGGTGGTTATAATAATTTCCCAAATTACCCTCCACCAAATAATGGCTATGCTAATGGTTTAGTGCCACCACCTCCTGATCCAATATTACCTTGGTGGCCTTATCATTATAGAAATCGTCCTGATCAATTCTCTTCATCAAATTCAATTCAAGAATCAAGA…
>PONTK.4276.1 chr02 44315114-44315644
CCCCAATCAATGCCCTTTCCTTTATTTGCCCCTCCATCTCCTTTCAATAATCCAAAATTCCCATAAACAAAACCTTCATCTTGTGTGAGAGAGAAAGACAATAGAGATGGATCCACCACAGGTAGAGACCATGGACATCTCCAGCAAAAGTTATCCCCCAATTGAAGATGAGCAGGACAAAATAGTTGACCAGTGTTGTTCATGCTTTTACGACTGTACTGATAACTTGTTGGACTACTTGTGCTGCTATGATTTCTGGTGTTCTTAGGGATACACATTATATAACTACTCTGTAGTCGGGAACTTGTTAGATGCAATTATGTTCTTTTACTTTTGGTTAGATCAAAGTTATTTATCCATCTTATATTGTAATTAAAGTTCTAATGAGAATTTGAGCTT…
>PONTK.8844.2 chr05 34965566-34971049
ACTAATTGCACAAAATGTAGCTCCACCCCCCTCTGCTTCACAACTGTGCAAAACCAAAGTTCAATTCCTCTCCGACCCTCAAAGACTTCGTCCAGTCGCCGGAGGTTTCATCAGAGTGGTGAAAATCGGTCGACTCCGTCTTTCTCCAGAGAAAATCGGTGAAGTCATTGCAAAGAAAACTGTAAAGAATAGGAAGGGTTTTCAGGTTTTATGACTTTTGATGAGCAACAAATGTCGTTGGATTGTAAGTAGCTATACATTTCCTTCTCCTTTAATATATTTCATTTCACTAGCTTATTGTAGGGATGGTCTGGATGAGTTGTTTGAGCTTAAGGTCCTCTTTTTTTGTTCGTTTTTCTCCGTGTTATGGTTCTTCTGTGTGCTTCTATGTTTGGGTGC…
>PONTK.18040.1 chr12 23788590-23800569
AAAATACAATTGGTGATGCTACAGACAGGAGCTTAGAAGCTTTCTCATTTCTTCATCTAGCTGCCTTCGCCGTGAAACTGCCGATTCCGACTATTAAGAGTGCGAATGTCTTGTCCTCTGCCTCTATGTGCTCAAATCCTTTGAAATCCAAACTCTAGAGCTCTTACGCATCTCGAAAAAAGTGTAATCTCTCCTTCCATTCCCAGCGAAAGGTGTAGTCTCTTGGAGAAACTAAAAGCTTCAACTATGGAGCATCTATAGTTGACGGTCGAGCTCCCATTAAAGATCAAGTACATTTTAGTTAGCTTTCTTAGATCTAATTTCCCATGGGTTGAATCCCATAAAGGGGATTGATACACCATTTTCATTTAAATCCTCAAAAAATTGCTAATATGTATT…
>PONTK.11967.3 chr07 51760811-51763892
CCCGAAAAAAGTTGAAATCGCCGGGATTTGTTCGATCACAATTCACACAGCCAATTGAATAGCGCGCCTTCTGTGTCTGCAATGAAAGAAGCGAAAGAGATCCAGTTTAAGGTGTTTACAGTGGTGGAGTATTGATGGATAACTGATGCCATTGTTCCGGAGTTGTAATTCTTCTTAATCAGCAGAAACCGAATCCGGTGTGCGCTTATTGATCGCTTGTGTGCCGCACCTCGCCTGAAGTGTGGTAGGCGCCATTCTGTTCTTTGCATTGCCTCAGGACCTGAATCTTGCCTTTGTTTTCATTAGAGGCATGAAATGCTCAAAGTGTAATGTTCTTAAATTTGATTTGTCCCAGCTCCTATATTTAACAAACTATATGTTGTATTTTGTTTGACAGAT…
>PONTK.4104.5 chr02 41838994-41839543
GAACAGTCAAGTCTCGGACTAAAGCACAAACACTTTTGAGGTTGCTGAGAGACACTCCTTACCCGAGGTCTGAGCTTGAGCCTGACACATTAGAGAACATTGTGTCCAATCTCATATCTCAGATAGATTGTGAGGAGCAATCAGGAAAAGCAAAGGAGATGCTCGCTGAGATGGTACAAGTTAGCATGGAACAAAGTTTGAGACATTTACAACAAAGGGCGCTGGGGCTTGTGTGAGATTGGCTCTCTGTTCTTGGAAAAGCTGGATAGATACTGAAAATTGGCAGTCCGGGCTATTAGATAGGTGCCAGGTGACTGTTTAGTGGTCAATAATTCGGAAAATTATATAAGGTCTTAGAAGTATAGTTTATGAACTTGCCCTTTGTAAACATAAATTACA…
>PONTK.14146.1 chr09 17864256-17866588
AAATTACAGGGCTGCTCTGTTTGGTCTGCAAATCATGCGAGTTGGTGCAAGATCTTAGTACGAGCCACCCCAAGTGAGCATTAGATCTCCCTTGGCTGTCACAGATATGGATCGTGCTGAGCTCTTAGCGTTCAGAGACTTTTTGCTTTCCCTCTTTTGCACTGACTTGTATTATGTATCTTGATTGGTCAGTTCTTTTGTATATATAGCTTTTCTGTACTTAGTAGCTTCTGTATCAGTGACATTAGGTCTCGTATTAGTTTTCCTTCTTGGTCACTTTTGGGCTTCTTTTGTATATTTTGTATCATACTTACAGATCTATACTATGGCATGTTTCCATATAT
>PONTK.17946.5 chr12 10576802-10577671
TGGGGTATTTCTTTCTGACGGAGCATGCTCTTAAATTTCCATTTCTTAAAGAAGTGAAGATATATAGTTGCCCTGAAATGAAGACGTTTGTCTAGCAGGGAATATCTGTGAGTACACCGAGTCTTCGAAATGTGAATCATAAATATGTGGAGAAAGTAGATGATCTCAACAAATGGACACAACAAATGTCTTAACTTAGAATAAAAAGCTAGTCAAGGCGATAATTCTGAAGCTGCCAATGACTCGAAAGGGTGAACCATGATTTTGGAGGTGTTGGCAATGAAGCCGAACCTAGTCATGGAGGAAGCTAGTGATGTCTATGAATCTAAAGCAATCTAGGAAGGGTGGATCTTGAAGAAGCGGCACGAGCCTAGAGTAGCAGCCTATTACATATTGTTT…
>PONTK.18032.3 chr12 22637491-22643262
GTTGAAACCGTAGCCCCCTTTACCCATCTCTCTCCTTCGTCATATGGCATACAATGGCAAGTGTCTCGTGCCTTTTCCGGCCATTTAGGGCAATAGCCTTAATGGTTCTTATTTTCTCCGACTATCCGCAAAGGAATGTCGATTTGTTGGAAAAAAGTTGTAACATTTTTCTCTCGTGTTGTTGAGTTTCATTCTTTTGTGGTCGAAGGCTGTTGCGGTCAAGGTCCTCAACTAAAGTCTCAAAAGTTGTTCTAATAAAGATTATGGCAGAAATTGGTTCAAATCAGCCAACTCACCCAACTTACAGAAGCTTAGTAATGAAAAAAATCAAGTTCGAGGCATTTGATTTTGAATGGTTGTCAGATTGATCTCCATATCTGGAAAGATTGATTATTATGG…
>PONTK.18243.2 chr12 51855118-51855926
GGTTTGCAAAGGATCTTGTTAACATTCTTGAGGAGGCCGGACAGAAAGTCGGTCCTGAATTGGCAAAAATGGGACGTGGTGCGCCTCCCCCTCCTGGTTAGTGGAGGGTTTCGAGACCGCGGAAGGGGTTACGGAGGCAATAAGCAGTGGAGCTAGAAAAGACTGGGGTACCACCGAAGGCAAATGTTGCATTTCTTTTGAAAGCTACTAATTTTGCCCCAGCTGATGGAAATCTGTTACACATTTTATAGCAGCGAGATCATGACCCTATTTGTTTTGCATGTATAATATGTTCAAATTATTTCAGTAGAAGGTGAAAAAGATAACAATCTTTATTTAGTTGTATTGTCTTATTTTTCTTGTTACTCTCAAACTCCTCTTGAATACCCGGGATTTTCG…
>PONTK.7682.2 chr04 65317162-65317645
TCCACTTCTCTTCCCCGTATTGCCTGCCTCTCTCCATTGAAAATTGCATCTACTTCGTCTCCTGCTGTGAGTATTTCGCACCCTATCTCTTGATGATTCTTGATGGCTTTGTCGATACAAGGTCGTCGTGATTTCTCTCTGTAGAGGTACTTTTGTGGACAAAACCCTCTCTGGTTGCTGTTGTTTTCCTCTATCTCCAAATGAATGACCCCGATCTTGCTATCTTCTCTTCTTGGTGGACATATTTTACAGCAACGACTAGTCCTAGCTAGACTTCCGTCATAGCTTCCATCATTCATCGCCCTAACACCGTTTGTTATGTATTTAACTTTACCATATTTATCTGCTTCCTCTATCAATCTCATTGTGTGGTTATCTTTCTTGTTTTAATTCTGATGC…
>PONTK.17056.1 chr11 36214396-36217021
ATTTAGGGTGTGTTTGGTATGGAGAAAAATGTTTTCCTATTTTCTTTTGTTTGGTTGCAACAAAATGTTGGGAAAACATTTTCCTAATCAGCGGAAAACGACTTCCGTAACAAGTCTGCGGAAATCATTTTCCGGAAAAGAAGTCGACGCGCAACACAAGCGAATTTCACCCCAGCCTACGCCCTTGCCCACCCTCAAACGTAGTGAAGGAGCGCTGTTTCTCCAGTATTTTTCCAGCTTGTTCCTCTCCAAATTTAGGGTTTCCATTGTTGACTATTTGGTACAAAATGATACTTTAGCTAAGGGATTCATGGCTAAAAATCAAAATCTCCGTAAGGTGTGGTTGGAAAGGTTCAAGTGACAACATAAATAGAATATAGAAGTGAATCGGAAGAACAT…
>PONTK.14305.6 chr09 45335339-45355606
TGGTGGAGCTGGATTTGGTGGAGGAATTGGGGGTGGTGGACTAGGTGGAATAGGTGGAGTAGGAGGACTAGGTGGTATAGGTGGAGTTGGTGGAGTAGGTGGTATTGGTGGCGGTGCTGGTGGAGTTGGTGGAGTAGGTGGTATTGGTGGCGGTGCTGGTGGTGGTGCAGGAAGTCTTCCACTTCCATGAAGATTATATTAATATTAGTTCAAGTTTAATTTGTCATGTCATGCATATTGTTTGGTTAGTATTATGGCTAGTGTGAGAAAAGAGTGATTTTTTTTTTCTTTTTGTTGTTGTTGGTGTTTGGTTTCATTCATAGTGTTATGTTATGTGATTTTTCACGTGTTTAATGTAATGTAATTTGTTGCACTTCTTTCTTTT
>PONTK.12748.1 chr08 32701552-32705417
AGAAAGAAACGTTCTCCTTCCCCAAAGCTTCACTTTTCCCAAAAAACTCCCTTCTTCCCCAGACGCCCCACGCTCCTCTCCCATCAATCTCTGCCAAAGAATGGTTATGAACCGCCGGAAAATATCAATTTTCGGCGGTTTTCAACATATCTCCCTATCCTTCATAAATCACAACCTCCTCCTATCAAACTTTACATCCCTTCCATCATATTTTCTGAACCAAAACAGACCTCAAAAGCCTCACCACCGCCACTGCTACACCTGAAAAGGTGAAAGACGTGAAGAACCATCGGATTTGGGCTTCTTATCCTCTTAATCTGATGGGTGTGAGGTTCCATCATTTTTTGAACGTAGTTGAGGCCCCAAATCGGCTATAAAAAGAGAACTTTGGCTCTCTTT…
>PONTK.1604.5 chr01 71178641-71181624
GTTGGTATTTGAGGAAAACACAGCGGCTTTGTATCAGATTCGTAGACGGTAAACTTTCCCTTCTCTAAAGGGGTTGGAACTTTTGATTAAATTTGCTTTGGTATGGAGACGCATGTTGATTTTGTGCAATGGCTTGAAACTGACATGTCTCTGAACATTCTGATGCGTTTGGATGATCCAGCTGATGTGGTCCGTGCTGCCTCTGTTTCATGCCTTTGGCGCCAATTTGGTGTGTCGTTCAAGCCTTCAGTTTTTCCTTTAAACCAGTTTTGCCTTGTTTAGTACTTTATTTAGGTTGTGAGACTGAAAACCTGTTCTCTTTTTCATCTCATCATAATACTACACTCTTAACGGTGTTATGTTTCATAAATGATAAGTCAGAGATTGCATTTTCCT
>PONTK.8016.7 chr04 70965185-71037496
CTGGGAGCATCAACAACACAAATCAGGTATGTAATCGTCTTGCAAAATTTCATCTTTCGAAGAATTTATTTTGATTTTTGTATTTTTGATTGTGCAGGGGATACTGCCAGAAAGTTTCATCCACTGCCGAACTCGATCGCTCATTTCGTCGTACTTGTATTATGTTTGGTGCTGGAGCCGTAACGGCTTGTAATATCCTCTATTGCACGTTTCACACTAAACTGAATGAAGTCTGGGAACAGGAGCGTGAGCGTGATAAGCAATGGAAGTGGGACACTCGTTATTGAATTGTTTTTAGTAGTATGTGTGTATTTATCAGCCTTTTGGTTAAGATCCAACTGTAATGTGTACTTATCTATCTATGAAGAAGTTAAGTTGATGTTCTACTTACAAATTTCC
>PONTK.322.1 chr00 32904822-32905310
AATTAGGAAAGTGGAAGTTGAAGAGTACTTGCAGGTGCAGCGCCTCTTCCTCGATACATCATCAAATCGGAGCTGATATTCGACTTCAATTCGGTGTAATTTTTTCTCCTCGTAGATTTCATGTGGATCCAAGCTCGTGTAGATTATGTGGAAAGAGTATTGTTGGTAATCCATCCATTAAACCTCAGGTTGTGTATGGATTTCTGGGATTTGCACTATTGTACAGGTTGTGCAAAGTATTCTGGACTTGAGCAACTTGTTAGG
>PONTK.16548.3 chr11 4030093-4031428
AACATACTCCAGTGAAGTGTAATTTACACAATTGAATAGGTCAGGTTATTACTTATGACATAGGTGTTAAGAGTTAGCATCGTTAAAGTTATGCCAATTCGAGGAATTAAGACTTACCCTTAGGTTTGAACTTTAGGAAATTGATTATAGAATTAGGTAAGTTTTTGGGTCTAGGCTTAGACATAGAATAATATAAGTGTTTATAGACTCGTTAACTTACAAATTATGCATATATACTTGATAGATTGGAAAGGTTCGGAGGCATTGAGGAAAGGAAAAGTATTGGAGAAGTAGCTTGCTTGACTTCGGTTCTTCGGTGCAACGAGTGTATCAGTGACCTTGACTCTCCCTTAGCTCTAGCCAGTTTCCAGCACATCAGGTTCCAGGGTGAGCTATTCA…
>PONTK.17602.1 chr12 1962621-1963675
ATTCACCTCGATTGTGCCGCTTTTGCCGCTACCCCACCCCCCACGCAACTCACCCCCACCCCTACACGTTTTCTTCCTCTTTTTAATTTATTTCCCTTTCACTTCTCTCAACCTCTTTCGCCATTACCACCCTGCTCTCACGAGCAAAATACGGTAACCACAGGTGGTGTATTTATGGCTAAACGAGCGGAGCTGCCGGCGATGCAATTTTCCGGGGAGTATTTGAAGGATCTATCTCCGGTCACGATCTAGAAATTTCAAAAAGGCCATACCACCGGAATTGTGGCTGTGCATTGCATAAATCGAGAGGGAACTGTTCTCATTCGTCGAGATATATGACTGTTTCGTATCCGATTCGCCGGTCGTGGAGTGAAGGATGTTTATCGTTGGTTGCTGCGG…
>PONTK.12601.4 chr08 7684341-7690631
ATCGTGAATCAGAAAACCCTAGCAACATCTGCCTTGAAGCGATCTCAGCATAGCTCGTAGTTCTCAGCGTTTCATCTGTGTTTTCTCAAAACCGAGAAAGCACAGGTCTTCCTAGCAGCGATCTCAACTCAATCTCTATTTTCTACCTTACTCGAATTTCAGATGGCAACTATGCCATGCACTGCTAAGGGACATGGTTGGCTAAGGCCTGCAATTGGAGTCGTCGAGCTCTCCCAGTGCATAATTCAGGTCTTTGATTTAATGTTGTTTAAGCAATACTTCTGTGATCGTGTCAAATGACTTATTTACTACTACTAAAGTGACTGTAAGCATAGTTTTATCATTCAACTACTAAAGTTTAGGTTGATTTAGCAGAAAGGGAGTATTTAGCAAAGTCTT…
>PONTK.378.2 chr00 38517413-38521260
ACATACTCGTCTCAAACTTTCCCTTTCCTCAAATCTCAACGCCGCAACTATCTGACCTAATCTCAGCGCCACAACTATCTGATCTAATATCAACGCCGCAATTATCTGATCTAATCTCAACGTTGATTGTAGATTTTCATAGCAGCTCTGCCCTAAATCGAATCTGGTGTCTTCTTCCTTTCGTCATTGCTTCTCAGCTGGAAAAGGAATTCTATTGCAGATCTACTCGAAAAATAATTCCAGCTTTTATTGATGCTTTTGGATAACACTTGATGAAGATTGAAACATTAAATTTTATGCCCAACTTTTGTTCATTCTTTAGTCAAGAAACAAGTTTTGAAAAGATGCACAAGCTCATTATTAGTTTGCTACGAATGTTATGCAAAACTTCATATCATA…
>PONTK.3017.1 chr02 21940303-21942267
AAAAACGACCCCATTCTTCTTCCTCGCGTGCAAAAGACGATCCATCCGTACTCGTCTTCTTCTTCGCGATTCAGCCCATCAATCGCGCGGACAAGACCGTTGTGACAATGGCTAGGTGTTGAAATCTCACCACTCACTCCTTATTCTCTTGAAATTGGACCGTTTGAATTCTTGGTTGTCAATCTTGGAATTCGAATTTCGAATTCAAATCGATTCCGTTCTCCCACTATAAATGCTTTTGTTCGTTCACTGTTGAAAAAAGGAGAAAATACGTTAGAGAAGCAAAAGAATACAGGCATATAGGTTTATAAAGAAGAATTTCGATTCTCTAGAATCTCGAGTTCTCGTCTTAAGCTCTCTGCTCTCCTTTCGCCTGAATCTTTCATCGAGTTTCTTTTC…
>PONTK.8710.4 chr05 14580860-14625172
TCGAATCGAAACAAACTAAAGCTCTTCCATCTCTGTTTTTCTTCTTTCGATCTGCCCATCAGCCTTAGCTTGTTATCAAGTATCAACACCATATTTCTTCATTAAAAGTCTCGACTTGGTTTTCCAAATGGACAAGATCAGTAATGCTGAGATCATCAACATCAGGCTCCTTGAGTTGCCTGTCAAATTGTGGATCAATACCATGCTTTCCAAGGGAAGCTCAAAAAAAAAAAAAAGAGCAGCAAAAGGTCAGGGTAACTAGGTGAATATATATAAAATAGGGAAAAGTTACATGTGTGAAATCCAGCCAATGAGAGAGCGACACCTGGCTCAAAATGGAGATTCCAACGGCGGAGGCGACTGCTAGCGGTGATGGCGGCGTGGTGTTGTTAAAGATAT…
>PONTK.16773.1 chr11 9258560-9265768
GGGAAATTACTGGATCATTGAAATGGCAAATATACATATACTACTATATTCCCTCAACTTGCCAATAATCTGGTCTTTTTTTGTCTCTGTTACTCTCTGCATGTATGTTGGTTGATTTTGCATAAAAATAGAGGCGGTGATGATGATTTCTTTGAATTCTGGGCTAACTGGATCGGTGATGGAGACTATCCGATCCGTATCTTGGCTTAGCAAATCACCAGATGGTTGATGATTTTGCAGCCATGGCGTGGTCGCCTCTCTTTCGTCCTGATCTCTTTGCAGATCTGAGCCTCTAAATCATACTCTTACCATTCCATATTAACTCAATTTTTGGGCTTTTTTTTTTTGGATATTTGAATTTTTTTTATATTTGTGTATTCCTTTAATAAAGTTCAATAT…
>PONTK.855.2 chr01 22435953-22438161
TCAACTTCAACATAAGATTTCTCCTTCATTTTGAGTCCAAATTAGGTCCTTCAAAAGGCTAACTTCAAGAGAATTTCGTGGGGAATCTAGCGGTGATCTCAGAAACGCGAGGGGAGGCTTCGTTTGAGTGGGGAAGCATTTGGAGACCGTTCGGAGGGGAAAAGATCCGGTACCGTGAGTTGGAGCACGCGTGATCGGCTTTCAGGTCCGAGAACTAGTAGCCAGCGTTGATCGAGCTTGGAGTAGACTTATCCGGAGACGGGGGTGAGCACATGGCGTTTTGTACTATTTCAGTCTCCATCTGTATATATAGACTTGTCTTTTTCCTTTCGAGACAGTCCAGTTGTTGTTGTCCAGTTTTGGGACTTGTACTCATTTTGTAGTAGCTCTGTACTGGTG…
>PONTK.14472.1 chr09 51077924-51089774
CAATTTCTCACAATATCACCGCACCTCAGCCTCTCACCGCCCACACCACACCTCGCCACCTACACCGCTCTTCCTCTCGCCGCCCAGCTGCCGCTCCACCGGTGAACCACTTTGAAGACAAGAGCACTGCCGATGATAGTTTCTTACAAATTGATTCGGGCTTTCATATTGTGGTGCTGTTGAAGCGGCTCGGTTTTGTCTCTCTTATAATTAATTGCCATATCACTGTCTTTACAACATGCCTGTGAACTATCAGTTTCGGAGGTGTTTTGAGATATACCAACTTGTCTTCGTTTTGTTTCAAACTTAATAGTTTGTACAGGTGTATAAGTGAGATGTTTAAAAAATATTACCCCATCTCTTGTAATTAATGTTCCTCCGTTATTTTGTATCATAAAT…
>PONTK.16302.3 chr11 513206-514340
GAAGAGGCTGCTCCTGTTGCGGAGGAAGCAGCAGCCCTTGTATCTGAAGAGCCTGCAGCTGCAGAACCTGCAGCCGCAGTGGCAGCTGCAGTAGAACCTGTTGCAGCCCCAGTTGAGGAACCTGCGGCTGCAGAAGAACCTGCAGCCGCAGCTGAGGAACCGGTGGCTGCAGCACCCGTTGAGGAGGCTGCAGCACCCGAAGCTGAACCAGAAGCAGTCCCAGTTGTGGAACCGGAAGCAGAGAAAGCAGAGGAAGCTGCCCCTGTATCTGAGGAACCAGAGAAAGTTGAAGAGTAAATTCAATGGTTGATGAATGACGGTTTTTTTTTTATTATTGAAGTTTGGTTGTGTTTATTTTGCTTCTTAGTTGAGTATTTTATTTACTACTATTATTACTAT…
>PONTK.18040.4 chr12 23788601-23800568
GGTGATGCTACAGACAGGAGCTTAGAAGCTTTCTCATTTCTTCATCTAGCTGCCTTCGCCGTGAAACTGCCGATTCCGACTATTAAGAGTGCGAATGTCTTGTCCTCTGCCTCTATGTGCTCAAATCCTTTGAAATCCAAACTCTAGAGCTCTTACGCATCTCGAAAAAAGTGTAATCTCTCCTTCCATTCCCAGCGAAAGGTGTAGTCTCTTGGAGAAACTAAAAGCTTCAACTATGGAGCATCTATAGTTGACGGTCGAGCTCCCATTAAAGATCAAGAAACCATGGAAAGGCTTCTCGAGCTGGTTTGTTGACTATTCTTCGATTATCGCAACTCATTCTCATCAAGGATTAAGGTTGACTATGATCTCCACTTCCTTGCTTCTTCCCTTTTCTAG…
>PONTK.7921.1 chr04 69668161-69671338
GCATATCTCTTTCCTCTACGTCCAACATCCTCTTTTCTCCAGATCTCTTCTAAGGAGTTTATCTTCTTCAATTTTCATCTTCAGATCTGTGTAGATCGTTCCTTGATCTACGTTTTGGATATGGATTTGCCGTTGTTCTGTATCGGAGCAGCGATTAGCCGGACGAATGGCGTGACTGTTCGATGTTTGTCGACTCTGGCCGACGGTTGACGAAGAGATGGTAAATCTGATGCTTTTTTGTGCTGGTTTGAGGTAGATGAGCATCGTGGAGCATCAGATCTGTTCGATCTTCATAGATTTGTGGAGGTTGGAGCTAACGTTTCAGCAACCGAGGTGTTATCCCCGCGATTGTTCGCAAGAGATTTATTGATTTGATAAGAGATGCAAGGAATATCCAAT…
>PONTK.8731.1 chr05 16872262-16878437
AGAACAAAACTAAAAGAAAGTGGGAAAGTCCAGCCACCATTCTTCAGAACTTCATCTAGCAGAACAACCATGGAGGACAACGGAAGACGAGGAGTCGATTCCCTTCAGGCTACTAGAGCTGACAACGTAGGTGCCAGTGAGTCTTGATTGTTTTACAAGGGCATTCAAACCTCTCACAAATGCCATAAATCAATCAAATAAAAACTTCTTCAACTCCTAGCACTACCAGTCCTATCTTGCACAACCATGGTTGAGCTCAGCTTGGAGCTAATACCACTGTCTAAGCCAGAAGAATCCATAGATCCATTTATTAACTAATCGAGTTTCTATCAAGGTTGTCGTTCCATTGGGGTCTTTATAAGCAACATCTTCCAGTATTAGGATATCTGGACTTGTACC…
>PONTK.1018.1 chr01 56282459-56284025
AAACATCCAAAAACTCTCTCTAAACCCTCTCCAAAAATTCCACCAAGATCATCAACCAAATTCAAGGATCCCAAGCTTTAATTCCGGATTCAAGATTCAATCTCAAGCAATTCTCCATTCCAATCTTCATCAAGAATTCTCCAAAGTTGAGGGACCGGAGCACCGCTTGACCCTCCTCTTCCGCGTGGCTAATACGATTTTCTATCAAGGTTATTGGTGAGTCCTCCATTCCGGGGACGTTGCTCATGATCTTTTGCTATGTATAAGACTTTTCTTTTTAGTTATGTTTTGACTATGAGGGTGAGCCCGGTAGTTTGTCTTGGCCCCCGCTAAGTACTCATGTTTAGAGGTGGTGTTGGACAAGTTGTGTATTATGCTTGAGCTTGACTCATCTATGGT…
>PONTK.2492.1 chr01 84784198-84785179
ATTTCTTTTCTATCTTCATTGGCAAATCAAAACTAAATATTCTTGTAAAAAATGGCTTTGGCTAATGCACAAACATTTCTATTTCTTGTAGTGTTTTCTTTCATGTTTGTCCTTAGTATGGCCAACTTTAACTACACTTGGGCAGGAGGGAAGTGGAACAAAACCAATTGCCCCTATGGTAATTATCACCCAAATGCTACTCAAACCTCAAATAAATTCAACGTTGGTGGTTCTGAAAATTGGCATTATGGCTTCGACTACATGGATTGGGCTCACAAGAGTGGCCCTTTCTTTGTCAATGACACATTAGGTATGATCCACCAAATTTGAATGGAGGATTTCCACACAGTGTATACTTATTACCAAACTACTGGAGCTTCATCAAGTGCGACTTGAGAA…
>PONTK.13877.2 chr09 4171071-4171586
AGTTTCTACTACTATATGTGGCACTTCTGCTATTCAATCATCTTGTCGTTGAACGAATGCCATGGTTCCACCTTAAGGATACTATTAGGTGAATGTGCGAGTGAAAAGGTGTCCGTGGGGACCAAATTTGTGAGCTGCTCCAGAACAAGCATGCAAAGGACACTGCAGATTTTCGCGGTCCAGACCATTTCTTAAAGCTGAAAGCAATTTATCAATTCATTGGACCATGTACAGGTAAGGAGACAACTATAGCACACTTAGCTCTTGAATCCTTGCTATGTTTACATAAAATTCATAAATGATTTCGATACAATGCTTATCGTGAGCATTTTTAATATAAAGTTTATTTGTTC
>PONTK.17995.1 chr12 13802925-13805111
AAAAACTCTCTCAAAACCCCATGGAAGCTCAAGGTGAAAGATGGAGCTAGGGTGGATGGTGGCTATTGATTTCTTCACCAATTTCGTTTGGTTCTTGAAGATTAAGTGTAGGGATTTGGAGATGATGACATGTCATGGCTTTGATAGGTTTCTTAGTGTTGAAGATGAAGACTTGGTGAGTCCTCATAGATTCGAGGACAATACCCAATATGTTCTTTTATGTCTTTTTAGTATTGTTTAAGTTGTGTACGGGATTAGTCCCGAATTTTGTACTCTAAAGTATTAGATGGTTATGAGACATCATGTATAAAGTCTAGAAAGTCTTCCGCTTGCTTTTTTTTTATTTAAATGTTTTCTT
>PONTK.7132.1 chr04 33549787-33550375
GTTGTATTGTCATACATGCATGTTGAACTGAAAGTGTAGGCAATTTTCTATCTCAATATATGAAGTACTGCCGTGTTGCATCGATGTGGCTCTACATCTGCGAAAACAATTCTCATTTTTTGAGATCAAATCTGAAATCAATGATTGTTAGATTTTACTTGAATCATTATTCTCATAAGAATGAGTTAGATTTTGCTCATAGTGTATAACCAGATGAAGAGTGAGGTTGGCTTATGGATGGTATCAATATCGCAAAGTTGAACTCTCCGAACTGTGGATAAGATAGGTTGTAATAGGAAACTCAATTGCAATTCTCTTACGACTTCTTTTTATGTAAAGAAATTCTAATGTTTCATTCAATTATGTAAACAAGCACAAGAATTGTGTTGCTAATGT
>PONTK.9558.3 chr06 7260065-7261087
GGAAACACAACAGTCTTGCTCTCTGAAAGGCGAGGTTGGTTCACTCTGTCTGCATGAAGTTGGCTTTCAGATTGGTGAAGGAACAACCCTCCTAGAAAAAGGGTATCCAAAAACCAACAGTTGAAAGCTGAGGTCGAGGCTCAACATGGCGGTTTAGACACAACTTCATGCTCGACTGAATAGGCAGAAAGCAATAATGCTGTAGCTTGTTTGCGGGATTGCAAGTAAAATTGGGAAATGTTCATGTTCCAACTATGAGATGGATGAGAGATTACTAGTGCATTGACCAGATAAACGTTTCATTCTTAGTAGAAGATGGGGACCTGTGCTTAATCGTCCCAATATCTTTCGTAAAGGGAAACCAAGGCATTTTGGTAGAAACTTGTTACAATTGATCTG…
>PONTK.140.1 chr00 5307631-5312238
CCTATTTAGAAATGGGAGTTTGGGAGGACGAACAAAGGCAAAATTACTTTATCTGCACTATGTATAACACGTGTTTGGCCTTCAATTACCATCTTTTGATCATTCCAGAAACTGATAAATTTTTCTATAATTTCTACAAGGAATCAGTCTACCTCTTCCTCATTAGAAGGTAATTTTCTTGGGTTTTAATTGTTCATCCATCTCAACACACTTTTTTCCTGATTGAATGTTAAATTTTTCATGTGCTTTCTTCTTCTCTAGCTTGAATTTCTCTATTTTTCGAAGACTTTTTGCATGCCTTTATATTGTTCCTAATCTACTTCTTTTGCAGGGGTTAATATTTGGAGAAGTTTTGGCAAATGAATTTCATATTTCACTACTTTTCTATGCTATGGCACT…
>PONTK.17021.1 chr11 34123905-34124345
ACCCACATGAACTATATTTCCCTATTTTGATGCTACCCTTCTGAATCTTGATGTTCTTCCTCCATTGTTCTCCATGATGAAGCTCAATCTGCTCAGGATCAACTTGTTGCTCTGATCTGCACCGTAATCCGCCTTGATTGAAACCTTTTAGCTGAGTTTGCTCCCTCTCGGTCTACATAGCCCTTTTCCCCCCTTCTTTTTTGTGTAAACTTGCTACTCATATCTGTCAAATACTGTGTGGTGATCTTCTTGTTACTTTCTAGAGTATTTGTAGATAAGTGATGTTCATTGCCCTTCACTGTCTCTGTTAATGCTTGGTCTTGAATGTAGTTAATCTTGTGTG
>PONTK.1338.4 chr01 66009677-66011967
AGGCTCTCAGACTTGCTTGGCAATTTGAGAAGAAGGTGAGCTGTGAATATGCTTATAGTGATTTCAGGGGTTGAAGTCGGAAACAACTTACATTTCTTCTAAGTGGTTACAAGATTTATTGAATTATGTGAGTACTGGTGAATTATGCGTTGGGAGTTGAGGTGCAGACATGGCATTCCAGACACAAGGGACTTGCTTGTATAATCATGGATACATGTGTATGGAACTTAACCTATCCCCTAAATAAAAAAATAAAAAAAGAAAGAAAAAGGACGATGATAAAGTGTATATGGATTGTGTATATTAGAGATTAAAACTAAGTATACTTGCAATTGTGAAGAGCATAATAT
>PONTK.11967.1 chr07 51760777-51763870
CATTAATCTCGAAGAAAATCATTTCTGGCCTTGGCCCGAAAAAAGTTGAAATCGCCGGGATTTGTTCGATCACAATTCACACAGCCAATTGAATAGCGCGCCTTCTGTGTCTGCAATGAAAGAAGCGAAAGAGATCCAGTTTAAGGTGTTTACAGTGGTGGAGTATTGATGGATAACTGATGCCATTGTTCCGGAGTTGTAATTCTTCTTAATCAGCAGAAACCGAATCCGGATATTTCTTTTTCTCTTGGATTCTAAATTCTTGTTTTATTCCTTACTTGAGGTGTGCGCTTATTGATCGCTTGTGTGCCGCACCTCGCCTGAAGTGTGGTAGGCGCCATTCTGTTCTTTGCATTGCCTCAGGACCTGAATCTTGCCTTTGTTTTCATTAGAGGCATG…
>PONTK.9143.2 chr05 48997801-49010348
TGGTGGAGATGGTACTATTGGCTTTGCCCTGTTGCATGGACCTTGTATGGTCTTGTTGCATCACAATTCGGAGACATCCAAACTCCTCTCACCAATAATGAAAATGTTGAACAATTCTTGGGGCGTTATTTTGGATTTGAGCATGATTTTCTTGGAGTCGTTGCAGCAATTATCGTTGCATGGCCTGTTGTTTTTGCCTTCCTGTTTGCATTTGCCATTAAGTCATTGAACTTCCAGAAAAGATAAAGAGAGTTCACTTTCTAACAACCTGAGAGAAAGAAGAGGACACAGAACTCTATGTACAGTTCACTTTGTTAAGATTGTTTATATTTTATTTTTTTTGGTTTCTTCCTTATTTCCAAGTTTTGTTGTACAATCAAATAATTTGTTTGTTTGTTT…
>PONTK.6717.10 chr04 4094546-4151306
CAGTGGTGAGCCTCCTTGCATTTCGGAGGACTCAATTATTTTGTATTCTTAGTTTTGTTTTATTAGGGTGTTGCGGGGTCTGTCCCAACATCCATCTCAGTATTTTAGAGGCTTCATAGACAGTCAGTCAGTTATTTTGAGTCTCGTATCTATGTATATATGTAAATATTCTATTTTGAGATTCGAGTTGCCTTTATGGCCA
>PONTK.8399.4 chr05 4688890-4689677
CAGGTTGGTGGTGGAGGTAATTATGCACCATATGGCGTTTATTCCTCTGGGCGACCTAGCAGTGCAGGGGTTTCCAGCCATAACCCTTCTGCCTATGGAAAATCTTATGGATACTAGGGTGTAGAGGGTTATTAGCAGCCGGAGCTATCATCTCCGATGCCTGTTCCAGCCCATTGCCCGCCCCTTTTGACGAAGCCTCCAGCCTAAGAACAGAGGACCAGACGAACAAGATAGAGAAACTTGTGGCCATCCTTGCCCTAGTATTTCTGTTTCTTAGGTGTTACCAGCATATATATTGTAATGAAACAACGCCTCTTAGTCATTGAAGGCCTTTTGTACCCAAAATACCTCTGCTTTAGTGGTTTTGTGTAGCAGACTAAGCCATGACAGTTTGATGTG…
>PONTK.11914.1 chr07 50787447-50789243
GGGGATAACCATAGATATTGGTGGAATAGCGGAGTAAATGTAGAAAATCTTGCTGAAAGGATGGGGCATCTTAGTAGTCCAGCAACAGGAAGCTGAGTTGGTTCAGATTTCCTTTGACATTTTACAGCTATTGTTGTTGTTTTTTTCTAGTTTTGATTATCTCAGATGTCACATTGGAGCACTTGTTGGTTTGTTGTTGTAATACTAAGTATCAGTTAAGAGTTCCATGTACTGAGATCATTCACTAGAAGTTAAATATTAAGTACCACTTTTTGTGGAACTTTTAGTGTAGACTTTGCTTGTAATTATCAGAGTTTTAGTAAGATATTTATATATATATATATATAGAAGATTAGTGATATTG
>PONTK.5167.1 chr03 38339531-38341692
GTCCTCGTCTTCCTCAGTCCAGCGAATGAAACCCAGAAATCGTAGCCCGCGTCCCTCTCTTCTTTCCCTTATTCTTTCCGTACAAGAACATTCTTGAATTGTTCAGGTGGAGCCATCTCCATGCCCGTTATCCGTTGAGAATTGGTACTATTACAAGCCGTTTGAACCTTATCCTCCAAGAATTCGAAATTCGAATTTGAATTAATTCTAAAGCTCATCCGATTTCCCCCCAAAAATCTTCCCTAAATCCCCTCTATTTAAACCCCCTTTTACCTTCAATTTTGGGGGTGAAAAAAGATACAAGAAAAAACTGAAATTCACCAAGCATAGACAAGCAAATATTGAAATAGAAGTTTGAACGATAGTGTTTATATCAGTGAGATTTCTGGGTCCTCTGTT…
>PONTK.9665.2 chr06 26754130-26765884
CCTTTATTTCCTCTTGTTGGAAGCTCCCATGAAATTAGGAAAGTGACGTCTCATTCAAAGCATGATCTTGAGCTTTTGCGGGTTTAACTGTCCCTTGTTGTTGTATGGTTTCATCAATGCCAGAGGTCCAGTTCTCAAGGCGGTCCTCATTGTGGCTAGAGCTTGGAATTGATCATTTCTCCTTGCTTGTTGGTGAGTCCTCGTGATTTGAGGACGGATGTTTTCATTTAGTAGTTTCATTATTATATTTTCTTTTCGGACAATGTTAAAAGGGTTGTGTCCCTATTTGATTCAAGTATTGTAATAGATGGCTATATTGAGACAAGTCTAGACTTACACTTTCTTTTATGAAAATTTTGGACTTGAAATGGGTTTTTACTCTT
>PONTK.1885.1 chr01 75385687-75391213
GAAAATTGTTTTTCAATATTATTTTAAAATCGACACTACAATTACCGGTGCTATTTCAACTTCTCCCGCCGGCTGATGCTTCCGTCGCCGTTCGCCGCTGGTCGATGCTCCCTCGCCTGCTGCATCAATGGCTCCTTCCTTTTTACTCCTATGTTTCTTCTACTTGGAACTGGAGGATGAGCACCATGAAGAAGTCTTGAAAAGAACATCGTCTGTTTAATGTATCACAAGTCGTCTGATGAATGTGATTTTACAGCGAGATGTTTGGCATGGCACTATGCTCTACTTCTCTTGTCTGGTCGAGAGAGGAGTTACTGCCTCAGTCGTTAATTTTAAACACATCTGAGCAAGAGTGATGCATTCAAAGTCACTCAAACCTATCAGATAATAGTTAAATAA…
>PONTK.7191.1 chr04 46861014-46866605
GGCCCGATCGGAAACAACAAAACAAAGTAAACTACAGGAAGAAGAAACCAAACTAACAGAAAAGGAAATAAACTCTAATGTTTGGAAAAAAATTCAGCTTCTCCGATGTGACAGTCGCCGGAGAATCCTCCCAAAGTGACGATCAATCCTTCCAAATACTCACCTCCTCTTGATATGAGCTCTGTTCGATATCGATCCAGGTATGGGTTGCAATCACTTCCACATCAACAAATCTCACTGATATAATGATTCAAATACCTTTGAAGACTTCTTCTACCTGAATTTTATCGATCTGAGCTAGATCTCAAGTTATGCGCAAGAATTTTGGGGACACACTTCAGTCACCATCCAGATTTGAAGACAAGAGCTATTGAGATAAGTTTTACCTTTATAATTTAA…
>PONTK.13331.1 chr08 52481346-52486985
GAATCAGACTTGTTGAAGTGGACTGTGGACTCGAAATTCGCCGTCTTTCGAGCTTCGCCGGAGCCATGGAAGCATTAGCAAAGCTGGAGAGACTCCAGACTGACTCCTCCAGCGCATCCATTCACTATCGCTGCAAAAGAAACGTTCTGTGAGGCTGGATCCTGAGGAGATATCAGCAAAGCTGACTGGTTATGAAAACACAACGCAGTCACATGTATTGGCATGAGGACCTACATACCGGTGATTTTGGATGAAGCAATCACCAACCTCAATCCTGACTTCTTCTGGTTTGGAGTTGATGAGATTGATCTTAAACTGGGGATCAGAATTCATCAATTTCGTGAAACCATTCATTGTCAACTGTAGTGAAAAATCCCCTCAATTAGTTTCCAGGCTGTG…
>PONTK.8166.2 chr05 428704-429744
GGCTCTTCTAACTCTATCTACTCCCTTCTCTCTCAATTTTTGAAAGAGTAACCCCCATCATTTTCAAAAGATTTTTGTTTCTCCTTAGATGTGTAGGCTATATTAGCCAAAACAAAGTTTTAATTTGGTGATTTGGGCTCTTTGGAGAAGTTAGCCAACCTCAAAAGGGTCTCTTTCATCTGGGTATTTGTACTTGACATCCATTTTACAACTGCTAAAGATCAAGAGTTCTCTTCGGCAATCATTTTAGTTCGAACTTAGGAAGTGATTGCTCGTCGCTATTGTTGTCGTGGGCTCGTGTCAATTGGCCCATGAAATAATGTGTTGTACTATATCAATATTCATGTTCT
>PONTK.4843.7 chr03 5505556-5506064
CTCCTCTATTCCACCACCTCCATATTTCTTGTTCCTTTTTCTTTGTTTTTTATTCTTCTCCACCTCTGGGTCATCAATATTCTGCATCCATGGATAGTGAGGTGATATAACAGCTCACAAAGATGTGCATCCCGGTGGAGGTGTTTGGAAATCTCGCATAACTTTTTGTTGGGATTGAACCATGACGCTCCTTCTAAAGGCTTTGAGGATATCGGCCTGCTGAATCGAGTATGTGCTCCATTGACCTGGTTTGAGATCCCCCCTCCCTCCCTTGTGCTGATCTTTTTTTGTAAGTTGAAGTAGCGCTAACGTAGCTAGATCGTCTCTTAGAAGACAGAACCTGTAAATATTGTAGCTGAATGGTTCTGGTTTGTAGATATTCTCGCTTATCATGATGGA…
>PONTK.11193.2 chr07 3658440-3659133
GTGCTCTCCGCCTCTTCTTCTCCTTGTTCTCATCGCCTCTGCGGAGATGTTCTCTCTTGTGCTCCCCAACGGTAGCTTCTTCCCCCTTTGGTTATGGGGGATTAACATTCCCCACCTTGATGCTGTTGCTATTGTTGTTGCTGTTGAGATCAGTTTTTAAAGGTGTACTACAAATTATTAAGTATTGGGAAAAATGGTGGAGAAGGAATTAAATTGATGTTGAGATTTTATATGCAAAATCCAACTAATTCAGGATTGAGGATCCAAAATAGAGTAGAAAATCCTAAAACTGTCAGCAACATTACGTGTGAAAAAGAATACAGACTCCATTGTTCTAGTCTGATCTCAAGTTTGGAACCTTCTATTTCAGGAGACAAATGCAACTCTTTGGATAGCTAC…
>PONTK.12662.1 chr08 16366254-16369179
AAACCCTAATCCAAGCTATACAAGTCTCCAATTTCACTATATTGAATCACTACCACATCTTCTGCATATGAATGTTAATTAAAAGATCTAGGATTTTTCGCATGAACAATCCTTTAGATCTCATAATTTTCTGTTTTTATATGCTTAAGATTTCTTATTTCTGCGACCTTAATTTGTGTTTGTAATCGTTTTCTACTTTACTTGAATTTGGGGATTAGTGGATTTTGATGAAAAAATTGAATATATATTTGGGTTAGCGCTTTGATTTGAAGGTATACGAGCTAATTTATGGGCGTTGAAGCGCATGTTGAAGGAGCTTAAGGATCTGTAGAAGGATCCTCTAGTTGAAACCAAATTTGGAAATGTAAGAAGTCTCCCACATCATGCGACACTGAATTT…
>PONTK.11399.2 chr07 26691507-26693593
AATTCTCCTCATCTTCTCTCTCTCTAGCCGCCGCCCCTCTCTCTCTCTTCTCCGACTTTCCCCTCCATCGACAGCAACAACAGTGGCGGTTGCCATTTTGCTGCTCCGACCAGCGAGACTCCGACACCACCAGTCCCTCTGCGCCTCCTCTTCTTATCTCTTTTCCCTCTCTTCTTCTCCAGCGAAGAAGCGGCACCAGCCGATGAGGGAAGCAGCTAGCAGCAGCCAACGATGCTCCGATGGGCAGCAACAGCTTCAGCGACTCCGACTGCGCAGCAATAGCTCCGGCGAACAACTAGCAGGGACTAGAGGCGGTGAAACCTCTGCCTTCTTCTTTTCCTCCCCTCCTCGTCACCTCTTTCTCTCTGCTCCTCCTCCGACGACATCAGCAACAACTCC…
>PONTK.14424.1 chr09 49679694-49684272
TGGGGTTAGAGATTTTAGTTGGAAATTCCTTACTAAGGCAGGGGAAAAAGCTTAAGCTATTAGTTACGAAATATATAAGAAATACATTCAAAAGAGAGAAAGAAGAGTTGGTTTTCCATCCGAGTCTCATCGTTCTTTAAGATTAATTCGAGTTCGAGTCGTTGCCTGGGATTCTCGATTGCTGTCCATCTCGGTGGTGGTGGAAGTTTGGAACCTTCAGCTCGTTTGGTCTCCGTTTCGCTGTCCCGGAAGAGGTGAAAATCTCGCCTTTATTTCTCTTGTTGTGTCTTTTCCGAATTGATATAATGCTTACTTGAATATGCTTTCTCTGTTTGTAGTCTTCTTAAATCCTTGGTTGTTGTTCTCGTCTTAAGCTTGGCTTATTTATTCGCTTTGTTC…
>PONTK.10612.5 chr06 54093290-54173927
ATTGGAGTTTGTAGAAGTTTTGAATGTTAAGGAACAAGTTGTTGCTGGAATGATGTATATATAACACTTGCGGCAACTGATGCTGGAAAGAAGGAAATATATGAGACCAAGATTTTGGTGAAGGAATGGGAGAATTTCAAGGAAGTTCAAGAATTCAAGCTTGTTGGTGATGCTACAAAGTAAAATGAAACTACTTTTATATTGGTGTGAAATAAAACCAGTTGTTTGGTATGAAGTTATTGTAATGTTTATGATAAATAAAGCTAGTTGTTTGGCATAAAATTACTATTATGTTTGTGAGAAATAAAACTAGATCTATGTATCTGAAAGTAT
>PONTK.902.3 chr01 35623884-35632311
GAACAAAATTTTCCAGATTTGAAAGGTGAGGTACCTCTTCCGAGTGTGGATCTTCGCTAAGTTTCTGAGTGATTTGTCAATGTTTGTATTGTAGATGGCGGAGAAGTTGATAATGGGAAGATTTTTTTTCTGCTAGTGTATCGATGGAAAATAGCAGTGATTATAATTAGCTAATTAAGTTCCAATGTTTTTCCGGTGGTTTTTTGGGTGCAATTCTAACGTTGTTTTAGAGATGATTCTGATGCTGCTGTTTTGGTTTAATTCAAATGATGTTTTAATATTTTTATTGTGAAAATTTAGTGCAGCTTTGGATCTTTTCTGTTGCTGTTTTGGTGAAACTTTGGGGCTGTAGCATTGTATATATTTTTTGAATGAAGATTCAACAT
>PONTK.14081.1 chr09 11092735-11094035
GAGTTTTCATATTGATTTCGCCGCCGTGGCTTGAACTCTGATTGGTCGCCCACCATAATTGTGAAACATCAGCTTCCCCTATCTCATATTGAAATAAGATCCCTTTAATGAAGCTCCACTTCATATAAACTTCAAGATCACGTCGATTGCGACATTATGTTGGCTTCTTCTTGAATCAATTTGAAAAGTTGTGAGATGCTAGAAAGAAAAGCTACTAATGAGCATAGTTTGAATTTTTGCCGTTGATTTGGAGTCATGTAGAGCATCTTGGAGTTTGGAGACTAAGGTGAGCTCCTGGCGTTTGGAGTTACCAATTTCCTTATGTTTTGGTTAAACTTAGTCTTTATACTTTTTCAGAGATAGCCCAGACTAATTTTGTATTTGTAAGAAGTTTGTAAT…
>PONTK.7169.2 chr04 44333581-44335658
GGCTGGTCCTGATTGTCGCCCAAAATCAGTGCAGACCGAGTTAGGCTAGCTATTGGAATGGACCAGGACCGGGTGGGCTTGTAATAAAAAGTAACTTACATTTTGATAATATTTGAGGTTTCAATTTGAAGAATTCTTTGAATAATCATCAGCTTCTCTGTAATCTTCTGCCGTTAATTCTAGGTGGCGAATAGGCGGCTGGGGCTGGAATCTGGGCAGGTCAAGTCGTCAAGATGGTGCTGTAAGGAAGGGAGGAGAACAAGAACTTACATACTTAATCATGTCTTCTAGTCAAGGAACGGGAGCGATACACAAGAACTCCATGGTTCTTAAGCTACACTATATGAAAGTTTAGACTCCATTTACCAATCAACTTAAGAAATACATCCAAGAAGTTGG…
>PONTK.8318.5 chr05 3169032-3177023
TCGTGCGTTAGAAAAATGGGGTGGCCTTCATGAAGTTTCGCGTCTTCTATCACTTAAGGTAAGGCATCCTAACAGACAAGCAAGCCTTGCCAAAGAGAAGAAAGTTGAATTGTTAGCTAATGATGTAAATTGTGAAACGACATCGTCTAAACCTTTTGTTGCACAAGATGCAAAAAAATGGCTCATGAAACTCAAGGACTTGGACATAAATTGGGTGGAATGAGTATTGAATTTTGTTTCATATACTTATCTTCTAAAAGCATGACAACATCTAATTGTATCAAGTGTACATATATCAATCAAATTTGTTTCAATTCCAAACTAGTTCGAGT
>PONTK.8021.5 chr04 71077108-71078836
ACATTAATCACCGCCTCTTTCAATATTCTGAGAGAGACGCCGTAACCTAATTCTAGGGTTTCCAGAAATTTTTGATTTTGTGATTCAATCACAAGTAATCATTTGTATCGTGCCAAATCGATTTGAAATCTGAACCAAACTGTTGTATTTTTTGCAATTTGTTTTTGATTTTTGGTAAAGAAAGGGAGGGAAGTCTCAGATCTGAAATCGAAAAGGGATTTGTCTGTGTATTGAGGATGTCTCGGTGCTTCCCATACCCACCACCTGGCTATTCGCTGAATAGAGCCAGCAATGAAGCCTTGATCGAATCGATTAAGCTCCAAAAGGAGAGGGAGGTAGCTAAAGCAGAAAAGAAGGACAGGAAGAGG
>PONTK.6586.3 chr04 868434-1030139
ATGCCTTCATTTTATATTGAGATGATTAAATCTCTATTGGTTATGTCGACAAAAACTTTAGTTATTCTGAATTGCATTCTGTTATTACTTGTGTGAATGGTTCAACGAGGATTCATACTAGAAAATACTGTTCTTTTTATTCCAATATAAATTTATTTACTATGTTCCTCATTTCTGCAGGAGAGGATCGAGACATCGACCTTGTTGGGATCCTGGTTTCATGTATATGGATGTGTGGTTTTTCAGTTGTATAATTGTTTGCACCTTTTATTCTGTTTTTGTTGTATTTGCTTTGTTTCATTTTTGTGGAAGTGTTGCTTTTCATGTGTTGTTGTTGTATAATAGTTTGCGCCTTTATGGCTCATGTGTTGAAAGAATGTTATTCTATGTTGCTTGGAC…
>PONTK.12996.1 chr08 43820921-43837110
GGGTTTTACAGAAAAAGAAGCAGAACTGATGTCGACAAGTGAAGTTCACGACCAATGTAACGAACCGTTAACTTCATAACGGTCCGTGGTTGAGTTCGTGAAAGTAAGGCAGAATGGGCCCTGAAAAGATGAAAAGCAAGAACAACCAAGTAAAGATCACGGAGGGGTATATGGGCCGTTGTTATTTACACGGACCGTGGTACCTACCGTGAAGTTAAACCAGTATAAAAGCAGGAAAGAGTTACAAGAAGATTTGAACAAGTGAAGAACACGAGTGACTTCACGGGCCGTGACACTCACTACGGACCGTGGTGTCTCTCGTGGTACATTCCAGTGACCAAGCTTGAAGACCCACTCTGGGAAAGATCCAAGGCAAGACCACAGAGGGATTCACGGTCC…
>PONTK.5330.1 chr03 43667283-43668247
ACAATTTTTCTCCGCAAAGCAATTTCAATTCCGCTCTTGGGTTCCTGCTGTTGGTTATCGCAATTTCAATTTCGCTCTCGTTTCCCTGATTTTGAAGAATCAGTGGTTGATTCAATCGCCGTCTTGAACCATCGGCGTTTTCGTGGTTGATTCAATTGCCGTCTTGAACCATCGGCGTTTTCGTGGTTGATTCAATTGCCGTCTTGAACCATCGGCGTTTTCGTGGTTGATTCAATTGCCGTCTTGAACCATCGGCGTTTTCGTGGTTGATTCAATTGCCGTCTTGAACCATCGGCGTTTTCGTGGTTGTTCGTTCGTTCGTTCGTTCGGATTTGAAACCCTAGCTTCAAGTGCCGATTGAAGATTCTTTGATTTAGCTTCTTTAGTGTTGTTTTGGTA…
>PONTK.17968.1 chr12 11427957-11429596
TGAACATTTTTCTTCTTTCCTTTGTGTATGTCATTTCAATATCCTGTTGGACATTCTATTTGCGGATGCAAGGCGAAGTACCAGATATATCTGTGGTGTGGACCGTGTTCCAAAAGCTGCGGGTGGTACTGGATTATATCTGAAAATGGAACAGCACTCGGCTGATAATGTATCTCGTGTTGCTTGCTGAAGCGCTTATCCTTTTAGTGTAATTACAACTTCCAATGGGATGATAGAGCATCAGCATGTTGTTGCCATTCATGGTTCATGCCAATGTTGCAATAAAATGAAAATAGGCAGAGGTGGAATGATCCATGGCTCGTGGAATCCCTCCGTGGAACTCCGATGATTCTACCATCTTTTAGGTTCTTATCCACGAGACCATTCCACGGATCGTGG…
>PONTK.18543.1 chr12 58112370-58112836
TGACCTTCGACCCTGCAACCTCCTCTATTCAAAGTGTTTCATCCACCCATTGTCGCCGCCATCAATTGTCAATCCACCATCTCTCTTAATTCAACTAAAAATAAATTTAGAAATGTGTTTTACAGAAAAAAAGTTTGAAATAACAAACTACATACTCTTCTTTAATTTCTTCATTTTTCGTCTCTGATTCGGAAGAAAGTTGAAGGAAATTCAACCATTAATGGTGGAATTGAAGTGTTTGTGAAGAGATTTCCTAACTTCAAATAAGAGAAAAAGAGAAGAATTGATGGTGGTGGCGCTAGCGCGGTGGAAATGGTG
>PONTK.17829.5 chr12 6200476-6200990
AGAGTCCGGCGACCATGGTGGGCCCCGTCTTGTATCTCCATAGTGTTTATGAAGACAGCCAAGCGTAACAGGCAGTGTAGAGTGGTTTCACTGAAGCTGGAACCCTAGACACCCATTACGCCAATACGCCATCTGTGCGCATCATTAGTTATAATATCAAATCGCTCCCCGTTGGTTATTTCCCTTGTAATTTCCCCCCTCTTCTGCCCAAGCCTTTATGTATACGTAACGTTGTAGTCTTTACATTTTTAGTTTGTGATGTTTATAGTACCAAATCAAGAAAATAGATGACTTTTATGTAAATTTCAATGTGTAATGTGTGAATAGTTTCTAAACTTGAATTGTAAGTTTAGCACTAGACAATGACCTGCCTGCCAGATTGAAT
>PONTK.17081.8 chr11 37376618-37377022
GGTGGTTTTGAGAAACCTTCTTCTTTCACTTCATCTCAGCCCCTTCAGCTTCTTTCCAGCGAGGTAGTCACCCTTCGCGGCGATTAACCGGAATACCAACGACCCCAACATCACTCAGATCCAGCTCACTGGTGACTCGGGAGTTCTCAGTAAGCAATTTAATCTTTGTTGTGTTGTACTCCACCATGTCTTGTATCATGCCTTCTTTTCCTTAACTGTTATTGTTGCAACTAGACGGAGAGATCATCAATTTTATCTTTGAATCCCTGTATGAATGTTATATTTTATTCCTGTGTATGCTCTGTTCACTGATTCTTGATTGGCCTAG
>PONTK.192.1 chr00 16103205-16109652
GCCCAAATCACCATCTAAGAAATGAAACCCTAAAACCTGCCCTCTTCTTCTCATTTTGACCAAAAAAAATCAACATGGCCACTCAACAAAGCTCCTTGTCACTCCTTCACCTCAGATATGTGGTGATTTTCCTAATCGCTCTTCGTCTTCATCCGAAAAACTTGAGAGATCGTTTAAAGAAAACTAGCATCATTTGGAAAAGTTTGAATATATACCAGAGTGGATTAAGGATGTGGAAGCAAAGATAGATTTAGTCACATGGATCATATAGGCCAGCCTTCTTCTTGTTCATCAATCTCTCCACGTCGATGCAGATTAGCAAGATGAGGCAAAGCTCCAACATCAACAATCAGTTGTTGGTGCTTCAGCTGTCAGACATAAAATTTAAAATATAAAGAA…
>PONTK.18032.1 chr12 22637479-22643273
TAGAGCCAAAACGTTGAAACCGTAGCCCCCTTTACCCATCTCTCTCCTTCGTCATATGGCATACAATGGCAAGTGTCTCGTGCCTTTTCCGGCCATTTAGGGCAATAGCCTTAATGGTTCTTATTTTCTCCGACTATCCGCAAAGGAATGTCGATTTGTTGGAAAAAAGTTGTAACATTTTTCTCTCGTGTTGTTGAGTTTCATTCTTTTGTGGTCGAAGGCTGTTGCGGTCAAGGTCCTCAACTAAAGTCTCAAAAGTTGTTCTAATAAAGATTATGGCAGAAATTGGTTCAAATCAGCCAACTCACCCAACTTACAGAAGCTTAGTAATGAAAAAAATCAAGTTCGAGGCATTTGATTTTGAATGGTTGTCAGATTGATCTCCATATCTGGAAAGAT…
>PONTK.833.1 chr01 16752469-16757957
CCTAAAATCATTCCCTCTCTCAAATATTTCTCTCAAGTTCAAGGAAGAAGAAGGGTGAAGAACTAGGGTTTCAAATTGGAGGCTTCTTTCATCGATTTTCGTCGGCTTTTCAATATTAAGTGTAGGGATTTGGAGATGATGACATGTCATGGCTTTGATAGGTTTCTAAGTGTTGAAGATGAAGACTTGGTGAGTCCTCATAGATTCGAGGACAATACCCAATATGTTCTTTTATGTCTTTTTAGTATTGTTTAAGTTGTGTACGGGATTAGTCCCGAATTTTGTACTCTAAAGTATTAGATGGTTATGAGACATCATGTATAAAGTCTAGAAAGTCTTCCGCTTGCTATTTTTTAATTAAATGTTTTCTTGGT
>PONTK.2207.3 chr01 80351571-80352113
GGTGGGTTAGGGCCGTTGATGAATTCCTTTGTGCTTTGAACTCCAGCTCGTTGAACCATAGAGAAAAGATACAAAATAATACAGTTCTGGAGAGTCCCCTGAACTCATCAAAAGAGAAGGCGGTTTAGTGACTGCATTTAGCAACAAGGCATCAGGTGAAGTAGGAGATGAGCAACCGGTCGAAGAGGACAAGGCTGGAGATAGTATTAGTGTTGACAATGGCAAGGTGCAACAAGAACCAGATGCAATGGAACTAGCTAGTGACCAGCATTAAAATTTAAAACTCAACAAGAACCAACAAGTTTAAACTTTTATTTTATTCTTAATAAAAAAGATTTT
>PONTK.7540.1 chr04 62253445-62256168
CATCAAAGTTTATGGAAGCAATTTTGCTGCCTTACAAGGATAAAATACCCATTGCATATGAAGCATACATGAAAAATGTCGGATGAAATAGATATTCTGAGTTTCCACTTGTTGAGGGATCCAGCTAGGGCATTCACACCAAGGCTCATATTGAAAGCCACGGGAGGTTCCAAGTGAAGACCAAGATCCTTTGGAGAAATGAAGGTCCCGAGATGGACTGAAATTGGAACTTGCTGGACCAAATTTAGTACTGATTGTGACTGCTCAAGTATATTGATCGCCCAGACATGCACAGTTTGGCCAGATATTTTATGTTCCTCAATTGAAGGCACAACTCATGTATCCTCATGCACTTGCTTATGGTTTTGGCTTAGGAACGATTTGAGCTTATAGCTTCGG…
>PONTK.2787.2 chr02 6100740-6102802
TTTTCACTCATTCTTCTTCTTCTTTCAAAATCAGCGCCGCTCAATGGTTAAGACCCACCAAGCAGAACCCTAGACTTCCGCTCTCCCTCGTAGTTGTCCGCCATCTGCGTTGAAACAGCCACCAACGCCAGACTCCTCCAACCTCTTCTCCTCGCCCTTTCCAGTAACCACCGACGACAACCACCAAACGAGCCCCTTTCTCCTCCTCTTCGCCGACAAACCACCATAAATGCCAGCGAAATCCCTCTTCTGTCCTTCTCCTCTTCCCTCGCCTCTTCTCTTCCAGAAACCACCACCCAAAGACCACCGGCGAACCACCACATGCATACCGATAAATCGACCAGCACGAGCCTAGTGGACACCGCCTCTGCTCTCCTCTCTTCACTCCTCCAGCGAGGC…
>PONTK.15409.1 chr10 27132102-27200398
TGGATTTCGAAAGATGCCTAACCCCTTTCCTTCGATTAGTTGAACCCTTACCTAGAATTTTAAGTTTAGTAGACCTTAAAATGAAGTTAACTTTAGAACATAACTTTAATCAATATAGGTGTCCTAATTCACCGTAATAATTAGGTGGTGAGTTCTTAAATTAGTCAATAACTTTAGAAATCTCCAAAATGTTGTACACTATTTTGACACGGTTAACATGGGGTATAACAGCTTGGCGACTTCACTGGGGACTTAATAGGTTCTAACCACAACGGATTTAGTTTAATTAGGTTTTTATGTGCTTACTTTAATTACATTATTTATCGTAAACTGTTTTTACATGCAATTGATTGTTTGTTCGCTTTGAATTATTTTCACATGATATAAATTATTCATTAG…
>PONTK.962.2 chr01 45567779-45581678
TTCTTCTTCTCAGTTTCCTAATTCTGGCGCATCCATGTTTCCATCTCTCCACTCAACCTCTTTGTTCTTTATCCTCATTTAGGTGATCTCCTTCCTTGGTTGACAGAGTGATATTTTCCCTCAAAGATGTGAATCCGGTGGAATATTGGGTGAACTTTTGTTGGGATTGAACCATGGTACTCCTTCTAAAAGCTCGAGGAAGCTCTATTACTGCTGATTCGGTACCAAAGACGAATCCAACTTTGCTCTTGGCTTGGAGAGTAAGGAGCATTGATCGGCTCAACAATTGAGTAATTCTCCACACATGTAAGATGAATTGAAATCAATGTTGAACCTGGGGTGTCAGATTGTAGAAGATACATGGGATGATTTAGATTCTTCTTAACGACTTTGATTGTA…
>PONTK.8100.1 chr04 71902237-71916021
GTCTTTCTCAGATCCAGGTAATGGGTTCTGGTTTCCCGATGGTCTCTCCGGCCACCTGAGGTGAGTTCAACTGTGAGATTGAAAAAGATGGAAAGGTCCTGATTCGAGGGGTGACATCAACTGGTGGAAGAACCGTTTCAAGATATTCTCAGGTCTTTGATATGAAAATCCAGCAACAATGTCCATGAGGAGCTTTCACTGTCTCCTTTAGTTTGCCCTGGGCCTGTCGATCCAAGGTTGTTTTCACCAAATTTCAGATCTGAGGGCATTTTTTAGGCTGTTGTGGTGAAGTACGACCCGGTTGCAAAGGGTTTTGGTCTAGAGTTCATTCTTTTATATATCAGATTGAAGCAGCTAAATGGAGGAAGAAGAGATGTCTGTTTTTATTCGATGTGGCAA…
>PONTK.15422.1 chr10 28495746-28517499
AAAAGGGAAAGATGTAGGTGAAATCGGAACTTCAGCCATCGTCTTCTTCGTCTGAGCTCTTGCAGCAGAGGAAAAGCTTGACTCTTTCACCATTGGATTACAACCATTGTTGTGTAGAGGTAAGATTTGGATACAATTTGAGTTTTGGGGTATTTCAAATCGAGCATTGTAGATCCCACCAACGCCACAAAATCGTTCTCACCGGAGACTTCGCCAACTCAACTATTTCCAGGTCTACTCTACTTAGAAAATGTGTATTCCGATTTTTCTTGTACCAAAACTTGTCGTACCAATTTAGCTCACTACATCATCCTTCTTCACCCTCGACAGCTTGAGCTCAACAAGGAACTAATACCACTGCCTAAGGATTTAGAAAGAGCGCTATATTGAACGAAACCA…
>PONTK.7035.1 chr04 20695232-20703348
AGCATCAAATTAGGAAAGTGACTGGAAGTCATCTTCCTTGGTGCTTTGCTCAAACATTGTTGGTGGCTTGTCAATTTGCTCTCTATTGTTGATGGTTGCACTACGTTTCCTCATGTAACAACTTGCTGCTTCACCATTAATGAAGCTTATCAACTCAACTCGGCTGTTGATAGATCGATTCACAGGTGAATCCGCTCATTGGTACTGGTTACAAAGATTGCTTTAGCTGCTGTGATTCTTATCAGATGTGTTATGGTCTCAGCGACCTCAAAAATTAGCAAAGAGAGAACACACAGACTCAGTCGATCGATAGTTTTATTTGTAAGAAAATTTATGTAGAAGAGAGAAAAAAATTTGTGTTTGGAAAATGAGAGAAGTCTCTCTATTTATAACAAATTT…
>PONTK.12522.1 chr08 4870343-4871878
GTGGAAATCGGATAACTCACTTCAGCTTTGGTGGGAATAGAATGTTTGTTACACGAAAGGATCAACAATTTGTTGAGGTTTGGCAGAGTTCAGTTAGGGGATTTTAGTTTTTTTTTCACAAGCATTGGTAGGAGTAGGTCGTGGCATTGAAGCCAACTTGTTTGGGACTGAGACGCGGTTCATTGATTGATTGATTGATTGATTGATTGGTAAGAGAAGGAACTCACATTAGTTGAGGCCTTGAGGGTAAGAAGGGGCAGCCCGGTGCACTCAAGCTTCCGCTATGCGCAGGGTCCGAGGAAGAGCCTATTGTATGCAGCCTTACCTTGCATTTCTGCCAGAGGCTGATTCCAAGGCTTGAATACAAGACTTCCTGGTCACATGGCAGCAACTTTACCA…
>PONTK.14793.1 chr09 57659464-57697411
ATTGTTGGGATTAGTAATGCTGGTTCTTGCTTACTTTCTCAAGGGAGGATTGTTAGTTAGAGGTTTGGGTTTGAGCTTGTGTGTTGTATTGTGTTTCTATAGATATGTGACGTATTCTGCTCCTGAAGTACCTGTGCATGGTAAAAAGGAGTTGGAGCGGTTGCCTTGCTGACTGATGATGTGATGGAGGACCAACCCATCCAGAATACGGACCAACGGTACTTCTATGGCTCTTCTCGAGCATACCAGATGCTGATAAAAAAGATGGGACTGGACCTTTGTTTCTACTTCACTAAGCCTCTGCTACTTATGCAGTAGTAGTATGTGCTTTGAAGCCAAACTATGGAAATGTTTGTTTTGTCTTTCGATGGAGTTTGTGTTTGTTTGAATAATTGTAAG…
>PONTK.16135.5 chr10 57921025-57934973
GGGCAAAGAGAGATGAGTTGGTGAGTTCAGTTGCAGTTGCAGAATGTGTTAAGAGATTGATGGATTCTGCAGAAGGAGATGAGATGAGAAAGAGGGTTATGGAGTTGAGTAAATCAGTGGTGGATGGTGGTGGCAGTGGCAGAGAGATGGCCTCTTTCATTGCCCATATTACAAGATAATAAAAGGCAGAGTCCATCGACAGACACCTAAATTTATCGCTACTTTTAATTTAGATATTTCAACTAAGTTTTTTTCATTTCAAACGCTTCACGTCACGTTGAAGTTTGTTGTGCCAACTTGAAGTGGCTATTGATGGGATTTATAAAGAAGTTCACGGTATAATAAGA
>PONTK.5215.1 chr03 40315941-40317109
TGTTGTGAACCCGACGTGACTTGGTAAGGGCCTATGGGCTATTAGATATTTTATTTGGGGATCCAGGCCCAATTAGTATCTCTATTAAAAAGGACTAGAAGTTAGAAGAAGGGGCATGGAAATTATGTGAAGCTTTGACTTTCTGATCCTCTCATCTCCTTTCTATGGTCTAGTATCTCATCCCCTTCTAGTTACCTTCGTCTATGTTAAGCTATCCGTAATTAGTGTGTTATTACTTTGTTGTGCGTAATCTACCTTGTAACTTGTATTCAGTAATTAATATATATAAGAGTGCTTCTGTTGG
>PONTK.14896.4 chr09 60143079-60146597
GAGGGCTTCCTGGAATCGCAGTCGGAGGAGGAGGACTTCCAGGAATTGGAGGAGGAGGAGGAGGACTTCCAGGAATCGGAGGAGACGTAGGAGGACTTCCAGGAATTGGAGGAATCGTAGGAGGACTTCCAGTAGTGGGAGGAGTCGTAGGAGGACTTTCATGACTCGGAGGACTTTCCGGAACCAAAAGACTTCTCTGATCTAATTAATTACTAAAAAATATCTGAAGAATATTTACGATGTCTACTTATATATTATGTTGTGTGGTTTAGTAAGTAATAGCTATTGTTGGACGTATGAATAAATGTATACCACCAAACAGTGAAGTGGTACATAATCCTTTATCCTCAATTAGAGGTTCGAAACCTGGGTATGAAATCCCCTTCAATAAGGACTCCC…
>PONTK.98.1 ChrUn 66861962-66892800
tctCTCATCTCTCAACCGATTTGGGCGATTCAAAAGGAAAAGTTGTGAGATTTTTCGAGGACAACGTGTTGGTGAGCTCGGATAGTGATTTGGAGTCTCCGTTTGAGgttccggcaagtgattcctcctagctAGTCTAAAGTATTGTATTGCTTTCCTCCAAGACTTGGTATGTCCTCATGGATTCGAGGACAAGACTTTTAAGTTCTTTTATTTTTGTAATAGACACTTTTAGTTATTGTTTTGATTGTAAAGGGTGGTATCCCTACTTATGTTTTGGGTTTGTGTCTAAGATGGCCATGTGAGACTTAGACTTCCGCTGTGTATTTTTTTTTAGTTGTTTTAAAGAAGTTTAAACGTGTGGA
>PONTK.11314.1 chr07 10116853-10119051
GGAAGAGGGGAATAACATAAAGCAGCGTGAACGAAAGAAGAACGCGAGTGCCCTAGACTTCAGATTGGAAAGGTTCGGAGTCATTGAAGAAAGCAAAAGTATTGGAGAAGTAGCTTGCTTGACTTCGGTTCTTCGGTGGAGCGAGTGTACCAGCGAATTTGACTCGCCCTCAGCTCTAGCCAATCTCAGCATATCAGGTTGTAAGGGGTGAGCCATTCATTCGAGCTTGTGTTGGATTCTCTCGGTCATGACTTGATGTCTATAGCTTTCGGACACAAACTACTTTATTTCATTTATTTCGGTGTCTTTGATACTCTTAGACTTTGTATTTAGAGATTAGATGTCCTTGATGTGATGACTTTCAGATTTTGGGGATAATAAGTGTTAGACTTTAGAGGT…
>PONTK.17638.2 chr12 2613439-2615478
GGGGGGATTTTATTATTTTTTTTGAAAGAATTAAAAAGATAGAGTTGGAAAAGAAGGGCCAATACAGAGAGTTAGTTCCCTTTGCAAAAGACATATACTTGAGAATTCTCGAACTGTTTCTGAAGTCGGGAGAAAACAAATTATTTTACTTGAAGTCAGTTCGAATTTCTGGGGTTGGTTGTTCAAATCGAAGGTCGGAGTTAAGGTTGTGTGGAAGAAGTTACTGATCCTTGGCTCGTTGGTCCCGTTTGTTGCCCGGAAAAAGGTAATATCTACTCCTTGTTTACTTTTCATTTCGATTCCGAATATTATTTGATGAGTTTGTCTTTGTTGAGATTTCCTCGGCTTCGTTCTGATTTGGTTTGAACATGAATATTCATTGCCTCTATTGTTAAAATT…
>PONTK.902.1 chr01 35623761-35632329
GGAAAGAGACCAAAATATGAACAAAATTTTCCAGATTTGAAAGGTGAGGTACCTCTTCCGAGTGTGGATCTTCGCTAAGTTTCTGAGTGATTTGTCAATGTTTGTATTGTAGATGGCGGAGAAGTTGATAATGGGAAGATTTTTTTTCTGCTAGTGTATCGATGGAAAATAGCAGTGATTATAATTAGCTAATTAAGTTCCAATGTTTTTCCGGTGGTTTTTTGGGTGCAATTCTAACGTTGTTTTAGAGATGATTCTGATGCTGCTGTTTTGGTTTAATTCAAATGATGTTTTAATATTTTTATTGTGAAAATTTAGTGCAGCTTTGGATCTTTTCTGTTGCTGTTTTGGTGAAACTTTGGGGCTGTAGCATTGTATATATTTTTTGAATGAAGATTC…
>PONTK.14180.1 chr09 26644201-26650571
CTAGAGAAAAGAACGTGGCTCTTCACTCTTGTCCTCTCTTCTTCTCTTCTTCCTTCAGTGGTAATATGCAAATTGGGAATTAAAGCAATAAGAATTTTCTTGAAGAGAAGTGTTTGTGATCTAAATTGGTAGACAACTATTATTTTTTGTTCAAAAGTTGTGGAAATTCATCAAGAACTCAAGTTGGGTTGATTTCAAATAGGATGTTTGAAGGGATTTGATGACTATGTGAGGGATGCAACTTTGCTGGTTTAATTGTTGAAGACTTGTGATACTATCTTTAGTTTGGAAAGAATCCAAGAAGATCAAGTTTACAGGGCAAAAGACATCCATGTTAGGTTCTTTTGTCGACTTCAATTGGTGTTTTGAAGAGCTCAATCTCTATACAGATCCAACTTA…
>PONTK.15910.1 chr10 55122196-55124248
ATAGTGAATTTGTCACTTTTTAATAAATAATTAATTTAGAAAAGAAAGGAAGGCAGAAACTTACCTAGGCGGATGAACAAGAGAGGAAAAACAGCGGCCGTACTTCATGTTTCAGATAGGTTACTAGCCCGGACCTTTGTGATATTTTCTTTTCTCCTTGTCTGAGGCTGCTTGTGGAGGTTTGTGAGGTAACTGCTTGTCATTTCAGCGGACCTTCATACTCTTATTTATGATCTTGTCCTATTCTAGAAATAAGGTCATTTGAGACTTGTGTTTTTCTTTTGAATCAATTGTAATACTTTAGAGGCTTGTATACGTGACAACCAGATTTTGGGGGTATTTTCGAGTTGATTATAAAATTTCCGCATTTTATTG
>PONTK.15328.1 chr10 13958707-13962153
GCCATTAGATCCGCTGCCCTCCTCCTCCTCCAGAATCACCACCTCCAGAGCCACCGTAGCCATTTTATCCACCGCCGCTTAAGTCACCGTATTCTCCGGCGCCACTGGAGCCATCGTATTCAGCACGGCCACCAAAACCACCGTATCCACCACCGCTATCCGGACCTCCAAATCCACCTCCGCTACGAATCAACACCGCTACTATGTACACCAATTGGAGCTCGGCTATTTGTGGTTGCTCTAATTCCGCAGCTTGACATATGTAGTAATCGTTTTCCCTAGTTGAGGTTTTGCACTTCTTATCTTGCGGAGGACGTTGATTAAGTGAAAATTGATATCTGCAAGACCTCGACTCTAATTTCTGAGATTGACCGAGTATTAATTTTCCGACAGATGCTA…
>PONTK.4830.1 chr03 4952347-4953815
TGAAACATGGCCTTCTCTTCTTCTTGTTTTTGCCACTTTTCAATTTCACACAAGCTGCAGAGGAACCAAACTGCCCCTTTTGCTCATGGATCAAATAGCTCTCTTCTTTCAAGGCAACAATATTTTCTTGGAGGATCAAGAGTCATTACAAGTCCAAATCTTCCAAAAACTCTTTTGCAAAGAAGGAGCTCAAGGGTGTCTGCTTCATGTAATCATTTTCCTCCTTAATTCATTAAATATGTTTTTATCAATTCTTTTCTTTTCCTACCCGAACGATGATGATACTTCAAGTAGGAAACGAGAATAATTGATAGTTGAAATATGTTTTGATAAATAGTTAATGATAATTTAGGTAAAAAAAAATTACACACTTGATAATTCAGATATGAAATTTGTAAA…
>PONTK.12329.7 chr07 56746153-56747616
AGGTCTTAAAGAATGCGTCTGGAATGTATAGGAATTTGAACTATTTGGCCATGCAGTTGACAAAAAGAGGTGGTCTCCTCATGACCTGCTCATGTTCTGGAGCTATGACCCAAAGTGGAATGTTCTTCCGCATTCTTCAGGCAATCCATGAAACGTAGGTTGATTGATGTGTTCTCTTGTTTGCCTGCACTTAGGGTGCTGCGTCAATGGCTGGGAGGAAAATCACTATTGTTCGTGAGGCAGGAGCAGCATGTGACCATCCGATTGATCCTGCCTATCTAGAGGGAGCATATCTCACGAATATCTTGCTTAGAGTGCTGTAGATGTCTTTTTCTGTACATAGAATGAAACTCCTTGTTTACGACAGGCTGAATCAATTTTAGGAATGGAATCTACCGG…
>PONTK.9538.1 chr06 5465986-5486232
GCTGCTGTCCAAGAACATTTCTCCATTCAGAATGCTCATCTATGCTCCTCCGAAATGGCCCCAAATTCTTTAAATTGTTGTTGAACCAGTATTGTTGAGCTTGAGTGAATTCAATAAATACACTTAACATCTCACAAGTGCCATGGAATCAATCTCCTTAAAGACTTCTTCAGCTCAAAATGGGTCCCAACAGCAGATCTAGGAGCTTGTAGCCTCGACCCAGCAATCTTCGTCAAGAATCACCCTTGGTGATAAATCCTCTTGAATCTTTCCTTCTACGCAGAATGAGCTCCGAAGAACTGATACCACTGTGAAGAGATCCATCTCCAAGAGATATAGGTGTTCATGATTATCAACAGGCGCTTCGTTGAGATCACTCTATACTCCAGTTAGTTTTGG…
>PONTK.6420.3 chr03 60700293-60701602
GGAATTCCGCAGAATGGCCAAGGCTGTAACAAACCAGGTTGAGTTTTGATTCACTTAGGCCAGATCTTAAGAAGGCAGCCCTTGCAAGGTTGAGTGCTGTGAACAGGAGTCTCAAGGTCACCAAGTCAGGTGCCAAGAAGAGGAACAGACAGGCTTAAGAGTTCATGCTAGGAAATGCTACAGTGTATGACTTGTAATGCATCATGGGTTTTTCTCCAGTACCAAAGTTTTTGACTTTATATTTGTTTCTTTCTGAATTAGCTATTGGCAAGGGCAATATCTCTAGTTTTGAGTTTAAAAATGACATCCTTTATCAGAGCTTTAAAAGATTATCTACATTAATTTGTGGTCTT
>PONTK.137.1 chr00 5080695-5085994
GAACTTCAACTACGGCGATACAATTTGCAGATAGGCCGACGAGTGCTTCAGATTGGAAAGGTTCGGAGGCATTGAGGAAAGGAAAGGCATTGGAGAAGTAGCTTGCTTGATGTCAATTCTTCGGTGAAGCGAGTGTATCAGTGACTTCGATTCGCCCTCAGCTCTAGCCAGTCTCCAGCACATCAGGTTCTAGGATAAGCTATTCATTCCAGCTCGTGTTGGATTCTCTTGGTCATGGCATGATGTCCTTAGTTTTCGGACATAAACTATTTTATTCATTTATTTTGGTGTCTTTAATACTGTTAGACTTAGTATTTGAAGATTAGATGTCCTTGATGTGATGACTTTCAGTTTTTGGGGATAATATGTAATAGGCCTTAGAAATTTATTTGATTGGTT…
>PONTK.8925.1 chr05 44572828-44574014
CAGAGATGTGAATTCAGTGCAGTTTGAGACGAATCAAGTCGAGCAGAGAGTTGAATTTGAAGTTTTTTGAAGTTTGAAAGTGATCAATTTCGAGATGAATCAAGTTCGGGCAGAGAGTTGAGTTTGAATTTTTTTGAAGTTTGAAAGGTTAGAAGGTTTAAATTCGATTGCATGTCATTAGTTACTTGCTTAATTCAAGCTTAATTCACTCTTCTAATTCAAGTTTAATACATTGTAATACACTTTTAATACAAGTTTAATTCATTTTTGCAGTTTGTTGGT
>PONTK.7921.14 chr04 69668170-69671230
TTTCCTCTACGTCCAACATCCTCTTTTCTCCAGATCTCTTCTAAGGAGTTTATCTTCTTCAATTTTCATCTTCAGATCTGTGTAGATCGTTCCTTGATCTACGTTTTGGATATGGATTTGCCGTTGTTCTGTATCGGAGCAGCGATTAGCCGGACGAATGGCGTGACTGTTCGATGTTTGTCGACTCTGGCCGACGGTTGACGAAGAGATGGTAAATCTGATGCTTTTTTGTGCTGGTTTGAGGTAGATGAGCATCGTGGAGCATCAGATCTGTTCGATCTTCATAGATTTGTGGAGGTTGGAGCTAACGTTTCAGCAACCGAGGTGTTATCCCCGCGATTGTTCGCAAGAGATTTATTGATTTGATAAGAGATGCAAGGAATATCCAATTGGTGCCTC…
>PONTK.13938.1 chr09 5547733-5549438
GCAAAGTTTCTATAACATTTGCTTAACTTCTTCTCTTTCCCATTCTATTTATGTGAGTTTTAGCTTTGTTTTATTGACAAACAAAGATCAACTAGAAGTTTTGGTAGATAAAGGAGGGCTAAGAGAAAATATATAGAAGATGTATGTAATAGTGATTTCATTGCCTTTGATTATATTGGTATTAATAGTAGCCATTGTTTGTTACATGTGTGGAAGATCAAGGGGTTGTTGCTAATAAAATTCACTCCAAAATGTTCTATTATGCTTGTTCTGTTCGATGGAGCTAGAGTCTGAATACAAATTTGTCTAAATTTAACAATATTCGTTTAAATAATATATTTATATTAGT
>PONTK.14337.2 chr09 46746172-46746729
GGTCCTGGCTTTTGGAGACCAAGATAAGATGATGACCCAAAAGTGGAAGCTACAGCTGCTGGTAGTGCGGCTTGTTTATACTAATCTGAGCGTAATTTGTGGGCAGAGGTGCACTGAAGGAGAGAACAGCGACGCAGTTCATGGTTGTATATATGTATCTTAGCGTTCCTTTGCAATTGTAGAGTGGGGGATAATCCATCATCTAGAGAGCTCTGTAGCATATTCCTAGGCAGCTGAGTTTTGTATATTTAATTTATATTGTTTTTTTTCCTTTAGTTATTCTGTTTATCTTCTCTCCTCTCCTAGTTAATAGAAGAGGTCTGTCAACAACAATAGTTAGGGCATTTCAGGTTATTACTCATCATGTGCACTCATTGTTATAGAAGTCTCACATGATCC…
>PONTK.18143.1 chr12 46973878-46979559
ATAGGAAAGTGGAAGGGCAAAATAGTAGCAAAAAAGAGAGTGGAACTTGTCTCAAATTCAGGCTTACTCCTTCCGTTCTTGTTCATCTCTCAAATGCCATTTTGATTCATCTTCAAGGGATAGGACTGCTCATGGCTACTGGTAAAACAACAACTTGTTGGTGTGGTAGGTTACTGAATTAATAGTAATGGATAGATCATCTTCACTGTTAGCACTACATTGATACTCCACACTCCCGAAAATGGGTATCTAAAGGTTTTTCAAGACTCTGAATCCTCGGTTGTTCACTTATTGAGTTGGCATCCTTCCTTTGTGTAGGAAGTTCTTGCTTCCCAAAAGTTTGTAACACCCATTCCTTTCTAGACTTCACATGCTTACTCGGTTGATCAGTTATATCCT…
>PONTK.9748.1 chr06 33768283-33781804
GATATCACCGATGGAAATGAAGGGACAAAGCTAGGATGAAGTTTTCAACCAAGCTCAAATGCTGCCATTCACCTTCGATTCAGAGGTCAGCCCACCAAGATGAACTTCATGTAATCACAGATCAAAGAATTAGTGATCGAGTTTGGGATTCATCTCCTCTGCAGATGAAGCTCCACCCGATCTGTTCATCTGGAGGTTCGAGAGTTGTATCTGCCTCTTCTATAGCCAATAAGTGCTAAAAACGATTAGAAATCCCAAAGATTTCATTGTTAAAGTTGTGTCTTCTTGGTGACCCCGGTCAAATTTGAAAATGACGCTTGTAGCTAACCGCAGTCGACTATACCAGTATTTTAGAGGAAGGAAAGTCATGACTTGTAATAACGTCAGTTGAAGTTTGTA…
>PONTK.6717.13 chr04 4213315-4214038
AACATACGTACAGCAAACGCTACCAGACCCCTGCGTTTTTTTCTTCTTCTTCCTCAACACGAAGAAACCCAGAATCTCCAGCAATCCAAAATCGAGAACCCAGAAAGCCGACCCGAGTTCAGAAAATCCAAGTCGCGTGACCCTCTTCTCTCCCTCGTTCTCCGTACAGAATTCAGGTCTCTCCATCTCCATCTTTGATCGTCCATGTGAAAGAATCGGACGGTCCCCTCTTTGAATCCGTTGAGGAGGTGTACGAAATGGAGTCAGCAGCCTTATCCTCCAAGGGAGCAATTCGAATTTCAAGTTTCAAATTCCATCCATTTCCCCCCTAAATCAACCCTAGAAATCCCCCTATATAAACCCTCCTCTAGTGCTCAATCGGTTTTTTTACAAAAAAAA…
>PONTK.7921.10 chr04 69668165-69669482
ATCTCTTTCCTCTACGTCCAACATCCTCTTTTCTCCAGATCTCTTCTAAGGAGTTTATCTTCTTCAATTTTCATCTTCAGATCTGTGTAGATCGTTCCTTGATCTACGTTTTGGATATGGATTTGCCGTTGTTCTGTATCGGAGCAGCGATTAGCCGGACGAATGGCGTGACTGTTCGATGTTTGTCGACTCTGGCCGACGGTTGACGAAGAGATGGTAAATCTGATGCTTTTTTGTGCTGGTTTGAGGTAGATGAGCATCGTGGAGCATCAGATCTGTTCGATCTTCATAGATTTGTGGAGGTTGGAGCTAACGTTTCAGCAACCGAGGTGTTATCCCCGCGATTGTTCGCAAGAGATTTATTGATTTGATAAGAGATGCAAGGAATATCCAATTGGT…
>PONTK.845.2 chr01 19591500-19594073
GTCTTCTTCCTTTCCCTCGACAAACAGTACGCCTAGTACTGTTCCAGCCTTTTCCAGCCGCGGAATCGTCCTTGCTTACGCGGATTGACGCCACGTCGAGTTCAAGGACACCCAAATGAATCGGGATCGTCCACCTCTATTTCAATCCGTTGAAATTGTGAGAATTCTAGTATTTTTTAGAGAAGGGGAGTTGGAATTCAAATTGGTGGGCCTTGTTCTTACCCAACGTCTCAGTCCTTTTTCGAAAATTCGGAACCCTAGTTTTTCCTTATAAATATCCCTGTTATTTCACTGAAATGGGGGTTTTTTTTTTGAAAGAAAAAATGATGGTTCCTCAGTGTATCCTATTTTTAGTTTTTGGGTTCAAAAATGGGTATTTATTTAGCTTAAAACTAATCT…
>PONTK.7921.6 chr04 69668163-69671134
ATATCTCTTTCCTCTACGTCCAACATCCTCTTTTCTCCAGATCTCTTCTAAGGAGTTTATCTTCTTCAATTTTCATCTTCAGATCTGTGTAGATCGTTCCTTGATCTACGTTTTGGATATGGATTTGCCGTTGTTCTGTATCGGAGCAGCGATTAGCCGGACGAATGGCGTGACTGTTCGATGTTTGTCGACTCTGGCCGACGGTTGACGAAGAGATGGTAAATCTGATGCTTTTTTGTGCTGGTTTGAGGTAGATGAGCATCGTGGAGCATCAGATCTGTTCGATCTTCATAGATTTGTGGAGGTTGGAGCTAACGTTTCAGCAACCGAGGTGTTATCCCCGCGATTGTTCGCAAGAGATTTATTGATTTGATAAGAGATGCAAGGAATATCCAATTG…
>PONTK.820.1 chr01 13959834-13991454
ATTCATCTTCCTCAAAAGATTTGCTCTACTGTTAACTTGGTTTTGCAAAATCCTCCTCTGCTTCGATGCTCATCCTCAACTATCTGCTCAAAGCTCCATCTCTAAGGTTTCCAAGTCTTAATAGTTAGAGCTACATATCGGAATTGGTGGATCTATTGTTTGGATACTCCTACCATTAGCACCCCAAGGTCTCACTGGGTGTAGGTGTTTGCATCCAATGGAATCACTCCGAACAGTAGCAAACTTTGTAAACATGGTCAATGTTCTACGTCTCGATTCAAACCATCTGCAACATTTTCCAGATTTACTAACAGAAACACTGAGATCACCAACTAACGGATGTAAATGCCCATAAACAGGAACTTCCAACATCTATAGTAAGTTACCCTACTGTTACTG…
>PONTK.12386.1 chr08 1176393-1178920
ACGATAAATCTCCCTACTGGAACGTACGTTTTCAGATCTGAGGCGTCGGATCGCCTTTCGTCGGCAAAAAACGCCGGCAATTTGTTATTTTCCGATTCTATGTCGCCGGAAACGAGTGTTTCCGAATCAAATCATGGACGTTAAATTCCTTCGAGCAAATCGATGAACCTGTAAAATCTCAACAATGAGAAACGATGGACCTAGAAATTAAGAGTAGTCCAGCCCCTGGAGAATTCCGCAGAGCTGGGCATTTTGAATTGATTGAGTTGGATCACTGGAGTGGGAGGAAATCCAATTACCAATCATAAACTCTACACAAAACGTTGTTGTGGTGGTGACTGCGTGTCTTCCTCTTATTCATACGGTTTTGGCAAAACATGCCTAAGGTATGGTCCATAT…
>PONTK.4921.1 chr03 12869662-12877964
ACTCTATGCCCAAACATAATTCTAGAAGTGTCACGTCTTCCCTCCCTCTTGTTCCAACAACTATGAATCGATTTGCAATTCTTCCTGATTCCAGGTTGTGCTTGCTACTCGACTATTCTCCAAAACAGAACAACCTTCAGTTCTCCTCCTTCAACTTTAAAGAATACTTAGGAGCGTCCTCTTTCAGCGTCATCACTAAGTGTGAGATTTCATTAGTACGTGACCGTTAGGAATCATGGTTACGCTAGGCTTCCATGCCTCCAACTCTGCCATTTGGACTCACAAGGACGATTTAATATATCAGCCCTTCCAATATCAATTCAATGAACAAGGTCCGAGCACTAGTAGCCAGCGTTGATCGAGCTTGGAGTAGACTTATCCGGAGACGGGGTTTGAAGC…
>PONTK.16131.1 chr10 57887199-57888945
GGGGGGCTTCCACTGATACAGAGAAATAGCTTAAAGGAAAATATATAAAAATACATACGAAACACACTTCAAAGTAGAGAAGATAACTGATTCGAACTCCGGTTCCTATCTTGTTCGATCAAAAAGCTTCTCGAAAGCTCTTTGATTGTGGTGGTGGAAAGCTTTTCAACTCGTCGTCTCAGTTCCGCTGCTCCTAAGAAGGCTGGAATGTGCAAAAAATGCAGGCGTACAGGACAGGTGGTGCAAAAAGTGGCCAGAGGCCCAAATTTGGATATTCCTTTCCCTGCTCTTATTGTTTTATTGTATTTAACTAACACATTTATTTGATCTTTGGTTTAACTTAATTAATTCCCCGAAGACAGCCGTCTCTCTTTATATTCAAAGTT
>PONTK.14197.1 chr09 30211900-30215585
TTTTTCCGCAGAAGCTCACGCACACCAACTCCCCTACCCCTCCGAAAGGATGCATATGTTTCTCCAGAACATTTCTTCCATCTTCTCCGTTAAAAATATAGATACCTAAGGGAGTGAATAACTCAAATCCTTAATCAGAGTGACCCTTCAGTTCCACTTCAAAAGTGATTTGTTGGAGAAAAATCAGCAAAACATACCACAATAATGGTGGTACCGTTCCTAAAATCAAAAGTCGGGTTTTTCTTTTTACTTCAATTTTCACCTGAGTTTTGCTGGTCTTTGTTGCGTGTGATAGTAACTTGACATATTCTTGGACTTTCCTTCTCTTCAAAGCTTTGATTACAAATCTGTCGGTGGTGGTGCTTGTTATTGTTGTTGAAAGTGTCTCCAAAACTATTC…
>PONTK.2829.2 chr02 11292374-11306696
GGGGGTTTTTTTTGCTAGTAGAGGAACAGAAAGAAAGAAGAGGAAAATTTAAAAAAGTTGGCAAGGATTCACAAATAGGAAGTAGCGGTTTAGCAAGAGATAGAGAGTGAATATACTTGAAATACACTCCAAAATAGAGAAGTGAACTCGTTTAGGAACTTGGTTTCGTTTCTTTTTTTGGTGTCGTCCATCGTCCTCTCAAGGTCATTTGAACTCGAGGTAGCTGTTCGGATTCTGCCCAGGTTCCCTGTTTGCTGTTCGTATTCAAGTTTGTGTGGTGGTGGAAGCTCGTCTTCTCCAGCCCGTCTTGTCCCGAAACACTGCACCCCAAAAGATAATAGTTATTTATGTTCATTTTTTGAGTTCAGATTGCAGATTTAGTATATGCTTGGAACACAA…
>PONTK.10968.5 chr06 59143462-59143945
GGGAGTGTGCTTGTGTTTTTGAATACCCCTGGCGCTCCTTCCCCTAAACCCTACTCTACTGTGTTTTCAATTTCTTCAGCACAATGAAGCTCGTTAGATTTTTTATTAAGCTGAACAACGAGACTGTCTCAATTGAGCTCAAAAACGGAACCGTTGTTCATGGAACCATCACAGATCACTCTCTCTACCTTTCTATCAATTTCTTCGTTTTTTTTTTTGTTCTCAGTATATATTCTGTATTGCTATATTTACGTATTAGGTATAACCTTTGTAAAGTCTGAAATGAACAATCTGCACTTATGTAATAGCTGAATTGCTCACGCCAATATGTAAATTAAAGAATGTGCTGTATGAATTTGATTTTATTCGGAAGAGAAGTTA
>PONTK.6302.2 chr03 59265594-59285936
GAACCCTAAGGTATTATGGCCTATCTACTCGATTCTCGATGGCTAACGGCTCAAGCAAAGCTATAAGCTAGAAATTGTACAAAATATGAAAGAAATGAAGATGGAATATTATTAGGGCATGATTTAAGGAGTGCAGTTTTGATGCAGAACAATGCAAGTAATGAAAACAATTAATAAACAGCCGAGCCGGTCATTTTTGTATGTAGCCTCTCCCCAGGCGCGGCGCTCTCTCAGGATAACTCGCAGTCGCTACAACTTCTGTCCTTTGGGCGAGCACTTTGTGCGCGTTGGGTAAACCCCATTGTATAATAGCCTGCAAACCACACAGAAAATGTAAACCGCACTAGGCAAGCCCTATGCGATGGATTCGACTCAAAAGACATTGAGGGGGATCGATCA…
>PONTK.7544.13 chr04 62360355-62363987
AATATCAATATCTCCATTTTAAGTTTCTTCCTTATATTTTGCTAAAATCTGAAATATTAATTCTTGCTTCACATAGAAATTACATATATATCAAGCATGTCGGGTAGTACTTATCTTGTTGAGACTTATGCCATGAAAATGCTTTACAAGGAGAGGATGAAGTCATTGGAGAAGGAAGAAGCTACAACACATGAAATTATTTGTAAGGATCGGTCGAAAAAATCGTCTTCTTCTTCTGGTGGGTTCACTAAAATATTCAAGAAAGTACATCCCGTTACAACTCCCTCCTAGGATTCTGCTACAAAATCAAGAACGTTCTAGCGTCTAGCTCGACATTATCTAGAGAGTCTAGCTCACATTAATAGAGAAAACTAATTGTTATCTCGCGTTAGACATTTT…
>PONTK.9605.4 chr06 13647081-13650461
GCTTCCTGCCTTTTCCCTTTCTCGCGCAAATTAGGAGTCCACCAAATCTCGTGCAAATCGTCGGTGCCATTTCACGAAATCACGAAATCAGTCGGTGCTATGAAGCTCGCAGGTTCAGTCATGTCTCTCAATTTCCTCTTTTATTTGCTTATCAGCTATGCTTTAGCATAGAGGACTCCTACAAATAACTCAACAGTAGACCATCAAACAGCTGATTTAGAACACATGTTAAAGAGATCAAGACCTTTGGGTGTATCAGATGAAGTATGATATGGGAGAGGATTGCTAACAGATGTTTCAAGATTTGGGATCTCGGGTAATGTTCAGTGGCTTTATAGGTATATGTGGAACCTGTTGATTGCATTGACAATCGTTTATCATGTATGGATGAATGTTTTT…
>PONTK.17363.1 chr11 42988667-42994215
CAAAAACAAATTACAAAAATGAAACAACCAAAAAAAAGGAAAAAGGAGTTGGTCATCTTCAAGCTTGAGCTTCCATGGAGGATGAAGACGAAGTGATGCCTTGGAGAAGCTGCGTTCGGTTCGTTTCCATCCCACTGAATCCACACAGCTCGAACAACTTAGATTGAGTCAGAAACCCTAACTAATACCACTGCATAGGCTAGGTTGAGCCCCAAAGAGACTGATACCACTGCATAAGGAAGCCACATATGGGTTCCATCTCCGCATAAACAGTATATTGCAATTACATCCACTTATGCAAGTATGCACGACCTTAACAGGAGAATCAACTGTTGAAGCTATAATTGCCTGTGATCACTTCTATTACTATCCTTCTCAACATCAATCAGTTGCTGCTGT…
>PONTK.1479.8 chr01 68785285-68785979
TGTAATGTGTAATTTGTTCAACGATAATACTGCAAGTTAGTTTTGCTTTCCTTTGATTGTTAGACAGATAATGTCATTACTTTGCCGTAGACACATCACAAGTACTTTTGTTCTGTCTAGCTGTCCTATCTTATGACTTGCCTTTGAGTAAAGAGTAGCCTGGAATTGATCTGGTCAATGGTTGGCAGGTCGGTTCCCTGCCTGAGTGGATCATTGGAGTGGCGGATTGCAAGTGTTTAGCGAGATGCGACCTTTAAATGAAAGAGTATATTTCCAGAAGCAGAATCGGACTAAAAGAGTGAAAGCTCCTTTTGCTTTTCAAAACAAATATTGAATTGTGCATATTCTCAATTGATGCTGGATGTGTTGAGATTCTAGGGCCCGTTTGGCCATGCGATA…
>PONTK.14789.4 chr09 57497781-57501258
AGAGGAAAAACATAGTGATATAGGTTCAGAAAAAGAATTTTGATTTCTATAGTGCTAAGTTAAATTTTTTGAATCTCGAGCTTTCGTCTTAAGCTGTTTGTTCTCTGTCATCGGAAACTTTTGTTGGAGTTCTTTTCACGTGGTGGTGAAATAGCTCGCCTCAACTCGTTCGCCCAGTCGATATTATCAAGAGGGAAGAATGTTATTACTACCGCAAATTGGTGTTGAGTAAAGACAAGCAATTCAACTTCCTTGTGCGAATTGATATGAATGACTCAAACCACAGACGGAGCATAATTGCTGAAGAAATACATCAAGCTGAAGAGCAAGCACCAATTATTGTTGATGATGAAGTCAAATCAGTGAGGATGTACAAAAAGAGGGCCAAGAAAACGACAG…
>PONTK.9568.1 chr06 8103743-8104278
ACCTAAGACATTTTTAATTAGCGAATTCAATGAAGCTCAACCACGACAGACCTCACCCTACCGGCCAACCCCTTTTGTTCCTCCTTCATCACTACTAAAGCTTCGAGAGATCAGCCATCGTGAGACCATCAGATCTCGCTAAAAAAATTTGACCACGCCGGCACCCATGGACAAAACGCCGGACTACAATAACTCCAGCAATTGTTGTTGGAAACCTTCAGATTTCTCGAAAAGAGGAAGCATGAAATTCTTTTCGAACACATAGTGTTTTTCACAATTCTATTTTTTACTGAAATTCACAAGTTTTACAAATTAATTGTAAATATCAAACCCATTTAATAAAAAAAAAGTTACCTACTTCCAAAAGATAATATAAATCTCCGATGACCGG
>PONTK.848.2 chr01 20414662-20420449
AGGAAACAAAAGAAGCTCCAGCCGCAATGGCTGCTTCTTCTTCTTCTTCAAACAAATCGACGGCTCCCCTGGAAAATTCAAGCACTTCGTCATTGGAAGATCCTCCTGGCGATCCGTCTACCTCGTCATAGCCGCTGGATCGATAAAGATCCAAGTATGGGTTGTAACCACCTCAACATCAAAAATTCTCACTGATGTCATGATTCAACAACCATTGAATACTTCTTCTACTTGGATGCGGACGATCTGAACCTGGGTTATTAACAAAGCTGAAATACGCCAAAAACAATCAGTGACGGAGCGGTGTTGAACCCCATCAGGATTAATATCACTGTTTAAGGCGACACATCTTGGACGTTGTAACCAAACTATTTATGGCTCGGAGATCAATGTTGTCCA…
>PONTK.1442.1 chr01 68128336-68132238
CTCTTCCTCAATTTTTTGTTGATCCTTTGTCGCTCTTCTCTGTGTTAGGCCGTCTGGTTCCGTGCAAATTTACCCGTTTTCTCCCATCTCTGGGCAAGAAGACTCACGAGGGAGTATACATCAAGTACTTGAGCGGGGGAAAGATAGAGAACGTCCACTTAGGAATTAGCTCAAAGTTGCAATGGCCCATCAGGTTCATGAAATCAAGATAGATGGTATAAGCACCAAGTGAAGCCATTGAAACAGTCCCAGTGAATACAGTTGTGAACACGGGTATGGCAAAGAGCATATAATATGCTAGTAGCTCAGCAAATGGATGAATAACAGCTGCCAAAATAATGTAAATTACTTAAACCATACAAGTGGTAATTGGTTGGTAAAATTGCACTATCCCCTGTA…
>PONTK.980.1 chr01 48918411-48919999
AGAAACCCATTTCTAGGATCAAGTGAAATATAGATTTTCTCGACGTAAGTCCTTGACGAAAGTTGTTCTACGCGTTGGGCTCATCATCGTGGTATAATTTGTTTTATCGATTGCGTAGCATATCACACTTTAGTGTTGGGACAGCAAGGGTTTGAATATATTTGAAGGTTTTGAGATGAATTACGAACCTAGGATCGAGTATCGAGGGAGTTATGAGTTAAAGTCTTTAAGCCACATGAATTTAGCGAAAAAGGTCCTGACAGACGACTGAGTAGACCTCATCAGCAGCAGGATTGACTTCTATCCGGTTGGCTAGTCCCTTTCCTCCGGAGCTGCCAGTGTTTGGAGGTTTGTTAGATTTTGTTGTACATATTTTTATGGGTAGGCTGGGGCCCTGTC…
>PONTK.7240.2 chr04 50839061-50839643
CAGGTTTCTGATTCTATGTTAGCGAACGCAAGTTTTGTTTACCCTCATAACACACCCACAACAAAGGAAGGGTACTACTATAGAACTATTTTCGAGCGATATTTCCCCAAGGCTGCTGCAAGGGAGACTGTTCAAGGCGGTCCAAGTGTGGCATGCAGCACTGCAAAAGCAGTAGAATGGGATGCATCTTGGTCCAAGAATCTAGATCCATCCGGTCGAGCTGCTCTCGGTGTTCATGAAGCTGCTTATGAGGTTAAAGAAACATGAAGTTGATAAAGCTGCAGTAGCTGTTTGATTGTATATCTTCATTCAATACCCTGACTTGTTCCTCATTTGACTTCTTTCACGAGTTTGAATTTTCTCTGCTTCTGGTTTCACAATTACCAAAGTTTATTTTAC…
>PONTK.282.3 chr00 28153880-28165629
GGAAAGGTCAGTCCTCTGGAATATCATCTCCACCTCGGCCTCTTCATCGATTAGCCATGGAGCTCCACAAATAGAGCTCCCAGCTGGGATCTGTCGATCGTATATCAGTAGCTGAGGTGGGTGAAGGGATCTCTGGAAGATCGAAACATTGATTGCCAGTTAGAAAAAGGTACCCACTAACTCGATCTTTATCTCTTTGAGTGTTGATCTTTCTTCCATTGTAGTACTCAGATTCAAACTCAGGTGATGGCTTCCTCAATGTCAACAAGTTTATACCTCATCTCTCAAATCTACTCTCGGTGGGTTGAATCCCACAATGGGATTAATACCACCACCTGAGTTTAGATCTTAAAGAGAGGTATTGACTTATTAAATCGTACAGGAAATTCAAGAATTCAA…
>PONTK.15334.5 chr10 14690144-14690601
GGCCTTGCAGATAAGATTATTAGTTCAAGTGACGATGCATTTGAACTATGAAGAGATGCTCCTCCAATCTAGAGCTATGTCGAGACCAGGTGGACCGGGTGCTCAAGCTACTCCCTCCGGGTTCAGGTGAATGAAAGAGTGATAATGGTCCTGAACTTTCAGAAACAACTGATGTTCCTGTCTAGTTCTGAGGAACAAAGTGGCTGGTTACTTGTCTGTGCACCCATGGAATAAAACTGGGTATACGAGTTTACGACTATTGTGCACAGGTTTGTGAAAAGTATTTACAATGTCAATTGTGTGTACCAGTATAGAATCAGATAGTGATAGTGTATGGTATAAATGAATTTAAAGTTGTCATGTCATTTT
>PONTK.16970.2 chr11 29719510-29749349
GTTGTTAGAGAAATCAGGGGCACGATCTACACAATCTACAGGTGAATCAGCTCTCCTCTACAGTTAGAGAAAATTCAACAGCTTGGAGGATATGGTACTTCTCTCTAGTTCTGTTAGAGGTTTGGGGATTCTCGATTACCATCTTCCCACATTTTATCAGCCGTACGTCTCTCTCAGTTCAAAATAATGAGCTTTAGTTTCTGGAGGAAAATTAACAAGAAGATAAGATCCAAAGCTTGCATCAATTTCTAGCTCCTCTTCATACAACTCATCTTCACCTTGCTGCGACTAATAATCTGGAAACATTCTTGAAGCTTCTCTTCATACTGTTCATCTTTACCTTGCTGAGACTAATAATCTGGACACATTCTTGGAATTTCCATCTCTTTAAAGGTATTT…
>PONTK.182.2 chr00 13248415-13250640
CTCTCTCCAGCCGCCGCCTCCCCCTCTCTCTCTTCTCCTCCGACAGCCTCAACCGGCGGCAGCTCTGACCAGCGAAATCAACCGGGGAGAGATCTATCCTCTCCTCTCCGCCTCTTTTCCTCCTCTCTCCCTTCGTCCTCCTCTCCCCTTCTCCCTTCGCTCTTCCTCCTCTTCCGTCCAGCAGCCACCGGCGAGCAGGACCAGCATCAGCAGCCAGCGAGGACATCCACCAGTGACCAGCAAGCACTGGCGAGATCCAGCAGCCAGTCGACTGCCTCTTCTCCCTTCTCTTATTTTCGGACAGCAGCTCCGAACCAGTGAACAAGGCGAACTCCGACGGTGCTTTTTGAAAGTTTCAAGCCAGTCAAAAGACGGATCTTTAACAGATCCGTCCGGGTG…
>PONTK.3330.5 chr02 29157356-29158159
GGTTTTGGTATCACCTCCTCCTTCTGGGACAAAGTGTTTGGAACGCTACCACATTCAAAATCAGCCAAGAACAGATGATTCCCTTCGGATAGGAGAATCACAGCACTAATCACTTTTTATTAGAAGGGTTAGAATTATTATTTTTTCTTTAAAATCCAGTTCCAGTTTTTTCATTTTGCCACTATGTTCATGCTACAGTTTAATTGGAACTTGGCATTCATCCTTGTGACAACTTGTGTAAGGGTTACGTAACCGTGCTGCGAAACATTGTGCTCATCAGTCCATCTAGGTTGTGTAACCGTGCTGCGAAACATTGTGCTCATCAGTCCATCTAGGTTGTATTTATGTTTATCATTGGGCTGTATGTTGGCCATTTATTTGTACCTTGTACCAGTTTGG…
>PONTK.25.2 ChrUn 10837725-10838820
TGAGGTAGAAGTCATGGCAACAACTGCTACAGCTGGTCCTTCAAATGCACCGGCAAAATTTGAACCACCCACACCAACCAAAAAGGTGTAAAAGGGACAATATAATGAATGACTCTCCCTACGCTCTATTTTTTTGCATCAACAAGATTAGCTATGCACAGGCAAACTGCAGTGTCCTCTAAATATGATAGACAATGACATGCTAATCTTATATACCAAAACTGCAACATGTACTATATTATTTTGGTTATATTACATTAGTTAGTATGTGCAAACCGTTCAACTCGACATCATAGTTATGTCTATTGTACATATTCTAAATATTTCTAATAGTACATAATATAATAGA
>PONTK.9793.2 chr06 35943730-35960016
GTCAGTTATGTTAGGGTAAAATCAGCAAAGTAGATATACCCAATTGTGAGTCTCTTCCTCTAGATTTCTCTGATTTAACAACAAAATCAGCCCTTCTCCTCTTAGTCTGCTATTGGTATTATTTGGACGTAATCTTGGAGTTTTCTTCTCAAGGGGCGGGGGTACAATTTTATTTTATTTTTAAAAAAAAATGCAGGATGCGGTGGGTACGCTGGTTGGGTTCTGGTGAGGAAGTGAATAAAGGTGGTGCTATATGTCTGCCCAGCCACAAAACACATTTGTGTTAAAAGAAAGGACTCCAAATTTCCCTCAGTACTGCTCATCGCTCATCAAACCTGCTGGTCTATTGGTTTGGCTCTTTTCAACTGCTGTTTATATTAAAAAACACATTCTTAGAGT…
>PONTK.15351.1 chr10 15973027-15988964
GGAAAAGGAAAAGGGAAAGTGATGTTTGGAACGGAACTTCTCGCATCTGCCACTTCAGATCGGCGGCTACTTTCCGGTGGGACTCATCCTCCATAAATGACCTCTCCACTTCGTGAAGGGTAGTGAGGAGACCAGATGCTCGTCTCGTCGTTCTCCAAATATATACTTTGTTGTGCTTGTTTCTGCGGAGTATCCTCAGTTGTAGAATGAGACACAATATCATGTAAGACCTTGTGAGGTGAAGACCCATTCACTGTCACATGCTCCTAATTTGTCATTTGTATTATGGTTGGAATCTCCACTACTGCCAAATATTTATCGTCTTGATTGTCTTGCCCTTGTACCTTACTTTCCCCTGTGCCTGCCTACTATTGTGGTAGAAAATCTTCTAGAAGTTGT…
>PONTK.4006.8 chr02 40516808-40540167
ATTCTAGCCTTCTTTTGCTCCAGGTAAGTATCATGGAAATTCTTTAAGCAACTCGTTTGCTAGGGAGCAGGTTTTTTTTTGCCCAAAATAATGTTGATCAGCCTAATGGTTCGGATGATCCGCCCCTGGTAGTAAAGAGTCTTGGTTTGTCATCTCAGCGAAGCTTAGCTCAGATGTCGTAGAAAGGAGTCTTGATTCGTCATCTCAGGGAATCTTGGCTCAGATGGCTAGGGTGCAGATAAACTTGAATTTTTGGCGTTGTTGGATGGATTTCCTATCATAATCAGAAGCGTGGAGAGCAATATCCATAGGAATTTGTTGTTGTATGAAGATGTATAGGGGTATAATCGGGACATAAAAGCCCTAGTATCAGGGGGTCATGTCCCGTTTTAAATTACT…
>PONTK.14930.6 chr09 60938315-60941199
ATGATAATTAGGGTTGGAGTAGGAAGTGATGGAGGCGGCACGGTGGCGAATCCATGGTGGCGGAGCTATCACTGTCTTCATCCACAATAACAGTGGTCGGAGTAGGAAAAGATGGAGGCGGCGGTGGCGATTGGCGGTATCGTTGGTTCATACTTCTCTTCTCCTCTCTTACTTCCCAATTTCTCTCTATTTAACAATTGCTCCTTAATTTAGACATCGAAAGCTTCAAAAATGAGTTCTCTTTTCCTCATTTTCATGCATTTTCAATCTATAAATCAACTGATTTTTTTTTTCTCAACTTCAAATTGTTTGTAAAAAGTTTTGAGATTTGTATTTTGAATCTATTTTAGTTTCAGAAAATCTGCAATATCTTCGCCGATTTTGGAGTAAAAGAATGCT…
>PONTK.14115.2 chr09 13695973-13698310
GGAGATTTTGGTACTATATAAACCCACCCCTTTCACTGTTCACTGGACGGTTTATGGGAGCTGAAGAATTGAGAGCACCCCCGGAAAGGTTTTGGGAGCTCTTAGTTCGTAGTTTAAGATTTTATCTGCTCTCGATTGTCCCAGTCACATTTTGGTGGTAAAGTTCATTGCCTCCAAAGCTCGAGCTCCAGTCGTTGCCCAGAACTAGTCCGATTTGGACTCCCATTCTCTTGCATTTGATCCTCTTCGAGTCAACCTCCATGAAGTCGAGAAAGAGTAAATAATATCCTACTGGGTTAGAACCCAAAAATCAACAGTAACAGCAGCTCAAAAGGCTGAAACATGAAGAGCAAGATTGGGTTAAAACCCTTAAGGAATGGGGCAGCAGTTCGCAACAAT…
>PONTK.9624.3 chr06 18282254-18284838
GAAGAAACCCTAGATGCCATCACATCTCTCCAAAAATGAATAATGTCGTTCTCTTTGTTCTTCATACAGTTACATAACCTGTTCGTTGCAAGTGTGAATGAAATTTTAACCTAGTCTTCAGATCCAATTAGTGGCACCATAGTGAGGAATAGAAAATAGCTTCCGAGATCGCTCATCTTCTATTTCCAGGTAAGCTCTACTTTTTTTAGCTTACAGTGTCAAATATTGTTATTTTCCTTTGAGATTTGTGTGGTTAGATTCTTTTTCTTCTTCTTTTTTGAGAGATAAAATAAGATTGGTTGTCTAAATTGAGATAATTTGGTTGTCTAATTTGGTTATCTGGAATTTCTTTTGAAGAAAATATTGTATCATTATCTTTCTTTTGAGAAGAGATAGATT…
>PONTK.1927.2 chr01 75940952-75941506
GAGAAGGAGAGATTTGGGCACTGTACAAGAGCTTGAAAAAATCAGGTTTGGATCCAGACAAGTTTGAGTACGAGATAGTGGAGGTCATCGAGTATTCAAAAGACTGGATAAAAGTTTCGTCCCTGCTGACTGGAGAAAAAGGAGGGGTTTTGAGAGGCTGCTGGGAGCTGGATCCTGCTGCAGTACCGTGTTCTCTGTTAATTGATGCACTAGTTAGTGTGTGATGGGATCGAATGTAGCTACAGGGAGGGCAACAAGGTAGCAGATGCTCTAGCACACATGATTCTGTAGTTTTTGGAAGTTGTATATTATGGTGCCCCTCCCCCTTTTGTAATGGGATTATACACCCAACAAAGGACTAAATATGGTAGGATAGTACCCACGTTCTTGTAAAGACTA…
>PONTK.2792.9 chr02 6899767-6901758
TTTGCAGTGCCCAAGCAATTGAGCAGTGTGAAGTTGATGCTCGACTTGGATTTTGAATGGATACTTCCGGGTCATGGTAGGAGAACTAAATTTAGAGATGTTGAGGACAAAAATTCGAGCTTAAGAGCTTTCCTAGAGACAAAAATGCAGCTGCTATGAATCCTGTTGCCAATTCCTATCGAAGGATTATGTAGATAAGCAGTTTGTTTGTGAATCTAGTTCTTGTAATAATGAAAGGTAAGGGTATAATTGTGCTTGGAATCTGTGGACCACAGATAAGCTTCTGGCCTAGCCAGCTTCCCTTATTAATGTCATGTAATGTATGATACTTGTCAGAAGAAAATTACTCGAGAGATTGTTGTTTAATGATTCGAGTAATGGCAGGCACTTAACGTGCCC…
>PONTK.441.1 chr00 43299616-43300058
GGGGGTTCACTAAGTTCAGCCGTACCGATTATCTGAAATACAAATCTGAGAATCGTATTGTCCCAGACGGTGTCAACGCCAAGCTTCTTGGCTGCCACGGACGACTTGCTGCACGTCAACCTGGAAGAGCTTTTCTAGAAGCTGCAAATTGAAGTTGCAGAATTTACAAATCTGTACCTTTAGCTTTCTACTTCCGCTGAATGATATTTTGTTTCCTGATATCATCTATCTAGTTTTGAACCATTACATAAGTTGTTACCCCTCTGAACGTTTGCCTTTTCAAAGTATAATGATTGGCTTTTATTTGAATGATGAGTTTTATTAT
>PONTK.14304.3 chr09 45315974-45316689
AATTTGTTCCTCACTCACTTTCCACTTTCTCCTCTTCCTTACTTCTTCTTCTCTGCACGCTGCTTGAGAATGTTCTCCATGGTGTTCTTCAATGCTGACTTTTTGTTCCTTCTTCTTTGGGTGTAATTTTCGGTATGATTTCTTGTCGAGCTCAATAGAGAGCGTGAGCCTTGCATTCAGCTTTGAATTTCCGTTTGCAGCCGAATAGGAGTGACTCAAGGAACTCCCGTGCTTCTTCACCTCGATTTCTCTGTTGGATGCTCGTTTTGGATTCAGATACAACTCCTAGACTCTCACCTTTTGCTAGTCCATGTACCACTGTTTGCTGGCTGAAATAGCTTAGGATTAGTTCCTTTACAGCTTTTTTGTTCCAGAAGTAGATAGCATCTAAATTGTACA…
>PONTK.18124.1 chr12 42712644-42714234
CCTCAAGTCTAAGAACATTAGAACCTTAGCTTAACATATTGTTCTTCAAAATCACAAGAGAAAACTTGGTCCTTTTTGGCTGGAATTTGAGAACACACACTTCTTTTGGGGATTGTTCGAGAGGATGCATGAAGCTGGCCATTGGAGATGCAGATTTTGAGAGCCTTAAGGAAGATCACATTTGCATTTAGGCATCTATATTTTGTATAAACCTTGGGACTTGTACATGATCTTTGTGTTGTATATTCACATGAAATTTCGATGACTTATGTGATCATGTCACCATGGGTTGTAAATTAAGTATGGCTATATGTTTTGTTCTTTTGGGGTGTGTAAGCCCAAGTATTGCAATATACTAAATTTACTATTTGTTTTGAATATTTATGTGAAGCATGAACG…
>PONTK.976.1 chr01 47991116-47993192
CATTTTAAACCCGAATTAAGTTATTCAAAAGGCTAACTTCAAGAGAATTTCGTGGGGAATCTAGAGGTGAGCTCAGAAACGCGAGGGGAGGCTTCGTTTGAGTGGGGAAGCATTTGGAGACCGTTCGGAGAGGAAAAGATCCGGTACCGTGAGTTGGAGCACGCGTGATCGGCTTTCAGGTCCGAGCACTAGTAGCCAGCTTTGATCGAGCTTGGAGTAGACTTATACAGAGACGGGGGTGAGCACACGTCGTTTTATACTATTTCAGTCTCCATCTGTATATATAGACTTGTCTTTTTCCTTTCGAGACAGTCTAGTCTCTGTTGTCCAGCTTTGGGACCTGTACTCATTTTGTAGTAGCTCTGTACTGGTGACTTCCAGGTTCTGGGAGGGATCTTT…
>PONTK.14175.1 chr09 25089532-25090004
AGGAAAGTATTAGTTCAGTGAGCTCTCCACCTCCTTTTCCTCAAGTGACGTTCTTTTGCCTGAAACCCATTTTTTTCCCTTCTTCTCTTCGAGCTCGATCTTGTCTTGCCATGGTAGAAGTTGATATCTGATGGTCTGGGTTTACTCGCAATGGGCTGAAGAAACACTGATTGGAGCTCTCTGTGATGCTGTGAAGGTTTCTGGTAGCCATGGTTTGATCTTCTAGCTCAATACTCCCTACCTTCGTGTTTTTGGGCCTAATTTCGTAGGTTCTGTTCTGTATTTTCTGTTGTTGTGTTGTAAATAAGCTCATTTCATATTTATTGCTGACATCTTAATGATTTCCTCCATGTTGGTGCTTATGTTATCCTTAATGTTAAATGTTTATCTTTCTTGTCC…
>PONTK.8777.1 chr05 20294894-20300425
AAAAAGAAAAAATCTATACACATAAAAATAGCTGGAGAAAGCTCACGCCTCCCTTCATCTTCCAAATCAATTCCGTGAATCTCCGGCTAACTTTACCCCGATTGTCGGCGTCGAAGCATGGATCCAAGAGCTTGGGCGAGAATCACTTTTGTTGTAACATGTCTCACTACTTCCATGAATTCGACTCCATTGAAGACTTCTTCTGCTCCCAGTTTGGCATCAATCCCAACAATTCTAGGCTGAGCTCCGTAGAAATGATACCACTGCCTCAAATCATGGATTAGATCAACACAATACTCTAGGATTTAAGATCGAGGAACTACAACTACTGCACAAGAAAGACTTTCTTCAACCAATGGAACTACAATTTGGAGGGGAATCTGGCAATCTGCCTCAGCT…
>PONTK.17638.1 chr12 2613438-2615468
GGGGGGGATTTTATTATTTTTTTTGAAAGAATTAAAAAGATAGAGTTGGAAAAGAAGGGCCAATACAGAGAGTTAGTTCCCTTTGCAAAAGACATATACTTGAGAATTCTCGAACTGTTTCTGAAGTCGGGAGAAAACAAATTATTTTACTTGAAGTCAGTTCGAATTTCTGGGGTTGGTTGTTCAAATCGAAGGTCGGAGTTAAGGTTGTGTGGAAGAAGTTACTGATCCTTGGCTCGTTGGTCCCGTTTGTTGCCCGGAAAAAGGTAATATCTACTCCTTGTTTACTTTTCATTTCGATTCCGAATATTATTTGATGAGTTTGTCTTTGTTGAGATTTCCTCGGCTTCGTTCTGATTTGGTTTGAACATGAATATTCATTGCCTCTATTGTTAAAAT…
>PONTK.11644.3 chr07 44421456-44427245
GGATGAAGATTTCAGACAAGCTCAAATGCTGCCATCCACCTTCGATATAGAGGCCAGCCTACCAAGATGAACTTTGTGTACTCATAGATCGAAGTAGCGATCGAGTTTGGGGTTCATCTCCTCGGGCAATTAGGGGCCTTTGGTTTGAAGCTGCAGATGAAGCTCCACCTGTGAGATCTGTTCATCTGGGGGTTTGAGAGATGTATTTGCCTCTTCTATAGCCAATAAGTGCTACCATTGATTAGAAATCCCACCAAGATTGCATGTCTACTTGGTGACCCCGATCAAAATTTGAAAATGACGCTTGTAGCTGACCCGCAGTCGACTTGCTGATACCAGAGGAATTGTAGATGTCGAGGCTTCTCCTTGTAAAACCTGTCCAAAGGACCTGGTCACCCA…
>PONTK.6881.1 chr04 8475494-8475970
GCATGTAAAATCTGCCCGAGTCCTCATGGACTCTATCCTCGCATTTTCTTGTTGGGCCACGGAGGTCCAATCCTTTTTCGAGTCATCCGGCCTATAAAAATCGACGAACAGGTCTCAAAGGTGGAAAAATGTGAAAGCGGAGAAGAATTGAAAAGATTGGGCCAAAGGCCCACTCTTTATATAAAAAGGATTGTATTTTATTTTTATTGGGCCTAATCCCATTTAGTCATTATGTTTATTATTTTGTAAGAGTTTAGGACAGGTGAAAGCCCAAAATGAAATGGGCCCAAATACTGGCCCAAGCGGACAGAAAAACCAGATTTGGGTCCAAATCTCTTTCCCTCCTTTCTTTGTTGTGTTTGTTTACTCGTTATTATATGCTATTAATCTTAAGGTTTT
>PONTK.14498.1 chr09 51781584-51782112
ATCGTCATCGTCCCCAACCCCTCCTTCCGTCATCATCGTCGTCCCCAACTCCTCCTTCCGTCATCATCGTCGTCCCCAACCCCTCCTTCCGTCATCGTCCTCCCCAACCCCTCCTTCCGTCATCATCCCAAAACTCTAGCCGTTGTCACTTTCTTAAGCCCTAGTACGTCCCAAATCCATGGCGAAAGTTAAAGCTGATGTTGCGATTGATAGCCAAGGAAGAGAACGATTAAGAAGTTCAGCTATAGAGGAGTAGATCTGGATTCTTTTCTTTACATGTCTACTGATGAACTTATTTTTATGTTTTCTAATAATACTAGTACTTTGTTTTACTGCAATTTTACTGGGAAAGTGGATACTAAATTTGTATTGATTT
>PONTK.10147.8 chr06 47099634-47101304
GGTGAAATAAAAATTAGGGTGGGTGTATAATTTTCAGAATGAGTATGGATGTATTTTTTCCTTTTTTGAGCCGCCAAGGTCTCACCACAGCCATCCAAAAACCCACTTCGTCCTCTTTTCCGGCGAGACTCCATCAGAACCAACCCACAACAACTCCAAACAAATCCAAAACCACCAAAAGACCATTGTCCTCCCTTACTACATGCTACGGTTCACTGACTAGGGAAGCCATTGACACCGCTCCGAAGAAACAACCATTTTCCCTCTTCTGTTTATTTCTCTTGCGGCTAGCTCTGGTGAGGAGCTTCAAGCTCCGATTAACCGGAGCAAATCCAGTCGCGACTCAGTCCCCTTCCCCTTCCCCTTGACGAGTTTGGTTTGTTTTGCAGGTGTAAGATC…
>PONTK.8358.1 chr05 3886321-3887064
AATCCACCTCCACTCTTCTTTCCTTTCAACCCTTTCCATTTTTGCTATGTTTCGTCTTTGGATGATCAAAGGATTCCGTCTCCTGTTGTTGTGGATCATTTAACATTATGTTGTGGGATTCTTGCAAAGTTGGATTTGGATTTCAGCTTAGTGATGCTCGTCTGGGGTGCCTTGGTAGCTGCCTTTCGTCACTTCCAACTGGTGAATAAGCGTTTCCTCCAGGTTCACTCGCCTGAACCTTGTACCCCCAAATTGCCGAGTCCTTATTGTTGACTGATAGCCATGTATATTTAGTATTTCACATCTTTTGTCGCCCCTGTGGCTTTTGTAAATTATGTTATTGTGACTAAACTTTATGTCGTAGCGTCCAATTCCCCATTATCTCCTTAAGGAAGATAT…
>PONTK.8788.2 chr05 21920517-21921276
GGTTACAACACCGTTACTTTTCAAGCTAATTCCTGCTGTAGTTCACCTTGGAGTTCTACTGCGATGGTTTTCCCTTGATATACCAAATGAGATTGGATCTAAAGGAGATACCATGCGCGCAGACAGTTCTAAGCGTATTACTGTGCTGATACAAGGCCCTCATGATTCATGATAATAAATAGAAACATGAACAGTAAAGCGATTCTCACACTTTACCTGATGGCATTCTTATGCTGGGCGACAGGTGCCCAAGTGTGCAAAGGCTGTTGATTGATTGGATGATTGATCATCATGACGCTCGTTTTATGCACCCACATCGGATGGTTTTCTTTGATATGTCGGAAACTCTTCGCCATATGCAGAGCAGTGTATACAAACATTTTTCTGGCATTTGTTTCC…
>PONTK.15955.2 chr10 55759661-55761583
GTTTACAGTACCCTAAGAACCGTAGCGTAGCAATGGAGTTCGTCCCTTCGGGGACATCCGATAAAATTGGAACGATACAGAGAAGATTAGCATGGCCCCTGAATCGAGAAATGGTCTAAATTTTTTTGCCGGTCGTCGGCGTTGAGCTCCGGTACAAAAATCTGCATTTGTTTTGTCGGTCGCCGCCGGCGAGAGTTCGTAAGTACTCGGAATTCCTTTCGACTGTTTTATTTCCTGTCTCCCCTAATTTAGCTGACGGCGATAAGCATATTATTGTGCCCTAGTTTTTTTTTTTTGCTTTTAAGAATCCTGATATTACTATTGCTGTGAAATTCACTCATGATACATCTGAAACATTTATGAGAATATAGGCAAATTAAGCAAATTTGAAGATAAACA…
>PONTK.10499.4 chr06 52699825-52701160
AATAGGCTACGGAAAAAGAGCATATGCATTTCAGGTGACAGAGCTCCGATTCTGGAACGTCTAATCAGCACTCTGGATCGGTGTGCATCACGAACATGCTCCTTGCCGCTTGAGACTGTCGAACTGATGCCTTCACATTGTAGCAGGTTCTCCTTGACCTGTTTGCAAAAGCTGTTTCTTCTGTGCAGGGAAGCTAGAGTTAGAGAGCTGGTGCAACAATTGCTAAGATACGTCACAATTGAGTTAGGATTACCAAAGTCTAGTTTAACAGTTGGCTCCTAATATTTGTCTTCCTCCAATTTTCAGTGTTTTATAATAGATATCTGTGTATTATGTATGCTAAAATAATATATTGTATGCATCATTTCCTTTACTTGATGAGGTGGTATCTTTATCCTA…
>PONTK.15955.4 chr10 55759693-55761572
ATGGAGTTCGTCCCTTCGGGGACATCCGATAAAATTGGAACGATACAGAGAAGATTAGCATGGCCCCTGAATCGAGAAATGGTCTAAATTTTTTTGCCGGTCGTCGGCGTTGAGCTCCGGTACAAAAATCTGCATTTGTTTTGTCGGTCGCCGCCGGCGAGAGTTCCGAGGTCACTGAAGGAGGAGCCTTCCTATGCAAAGGTGAAAAAAGGGACTTCAAATGGAGGTCCTAGGGTTGTAAGAATAATACATGCCATGAACTTATGAAATTAAGATGGAGTTGAAAACTCATTTTTCTATTGCTTGTGTTTGGCCTCTATCCAGTTGGGAGGAAGATCGGATTCATAAGTTCTTATCCCGGTCTATAATTGTCTAACTGGTCGGGAGAGAGATCAGATT…
>PONTK.222.3 chr00 20929285-20931599
AGTTTTGTCTCATTTTAAAAGAGTGAGAGTTAGGGCTTTTGAGTGAAGAGGAGAAGAAGAGAAGAAAGGGAAGATCAAGCAAGGAGATCGTCGTGATTTCGTCGGGGGTGATCCCTATCAAGATACAGGTACCCCGGATCAGCATCCTGCACGCCGTTGATCCAGTTGAGCACTCCAGAGTCAGTGGGAGCCTCTTTGCCTTCCGGAGGACTCAGATATTTTGTTCCCTTAGTTTTGTTTTATTAGGATGTTGCGGGGTCTGTCCCAACATCCATCTCAGTATTATAGAGGCTTCATAGACAGTCAGTCAGTTAGTATTGAGTCTCTCATCTATGTATATATGTAAATATTCTATTTTGAGATTCGAGTTGCCGTTTTGGCCAGATTT
>PONTK.6681.1 chr04 3357817-3359576
TTTTATCCCATTTTAAAAGAGAAAGAGTTAGGGTTCTTGAGAGTGAAGAAGAGAAGAAGAAGAGAAGAAGAAGAGAAGAAGAGGAGAAAGGAGATCAACAAGTTTCCGTCGTGGATTTTCGTCGGGGGTGATCCCTATCAAGATACAGGTACCCCGGATCAGCATCCTGCACGTCGTTGATCCAGCTGAGCACTCCAGAGTCAGTGGTGAGCCTCCTTGCATTCCGGAGGACTCAATTATTTTGTGTTCTTAGTTTTTGTTTTATTAGGATGTTGCGGGGTCTGTCCCAACATCCATCTCAGTATTTTAGAGGCTTCATAGACAGACAGTCAGTCAGTTAGTTTTAAGTCTCTCATCTTTGTATATATGTAAATATTCTATTTTGAGATTCGAGTTGCC…
>PONTK.2829.5 chr02 11295737-11306696
GGGGGTTTTTTTTGCTAGTAGAGGAACAGAAAGAAAGAAGAGGAAAATTTAAAAAAGTTGGCAAGGATTCACAAATAGGAAGTAGCGGTTTAGCAAGAGATAGAGAGTGAATATACTTGAAATACACTCCAAAATAGAGAAGTGAACTCGTTTAGGAACTTGGTTTCGTTTCTTTTTTTGGTGTCGTCCATCGTCCTCTCAAGGTCATTTGAACTCGAGGTAGCTGTTCGGATTCTGCCCAGGTTCCCTGTTTGCTGTTCGTATTCAAGTTTGTGTGGTGGTGGAAGCTCGTCTTCTCCAGCCCGTCTTGTCCCGAAACACTGCACCCCAAAAGATAATAGTTATTTATGTTCATTTTTTGAGTTCAGATTGCAGATTTAGTATATGCTTGGAACACAA…
>PONTK.11114.2 chr07 2110411-2117099
AACCAATTAATCCATCTCCACACAAACATGAAGAAACTTCCCTTCTTTCTTCTCATTTTGCTACTTATAATAATTTGTGTTCACTCCCAACTAACCCCTCCTACCCCAGCCCCAGCCCCAACACCCTCACCACCACCTCCGAAGAGATTTCAGGAAGAAGAATATGGGACATATCCAACGTTTGAACGTTCATGGGCAAAATATATATTCAACGGTTGGATTTAATGTTTCAATTTTTTTAAAAATAAATAAGAAAAGAGAATGGAATATGCTGTAGCTGATGATGTGTAAGCATATATAATGCGCACTCACCAAGTAAAATTAGTATAACTTATTACCTTGAATAAAAGTTTTATTCTATTCTCT
>PONTK.5148.3 chr03 37139301-37140057
ATAAATGGATAGTCACCGCCCACCTACCTGCCATCATACACTCAAAGGAAGAGTCGCTATGAGGACTCTGTAAAAGATCAAGCTCAACAGACCGGATTGCCAGGGGCTCATGCCTTTGCATGTCGATCTCCTTCTTCCCTGAGCCATCTCTTCTTACATCTTTCATTTTTTATATCTATTTTTGTAAACAATTTTTGGGGAGGTTGATTTTGCTATGAGGATTCTTAAGCTCCCTCTTCTGAGTTAAAGCTGAGGAAACTTGCTGGCAGAATCGAACCAATAATAACTAGCCACTACTGAGTAATTTCAATCCTCCCTCAGATCTACTTTTTTTTAAAAAAAAATCTGTTTGTACATTTGCCGTTTAATTCTCTTTGTTTTTGTGCTAATTTATTGTCA…
>PONTK.16773.4 chr11 9258561-9265961
[truncated: 917 more rows]

## Sheet: LncRNA type
LncRNA	Type
PONTK.100.1	lincRNA
PONTK.10035.2	sense_lncRNA
PONTK.10047.1	lincRNA
PONTK.10069.1	sense_lncRNA
PONTK.10078.1	lincRNA
PONTK.1009.2	sense_lncRNA
PONTK.10143.1	lincRNA
PONTK.10147.1	sense_lncRNA
PONTK.10147.8	sense_lncRNA
PONTK.1018.1	lincRNA
PONTK.10315.4	sense_lncRNA
PONTK.1032.1	sense_lncRNA
[truncated: 1,060 more rows]
