# Supplementary material for: Anthocyanin regulatory networks in Solanum tuberosum L. leaves elucidated via integrated metabolomics, transcriptomics, and StAN1 overexpression
Source: BMC Plant Biol. 2022 May 4;22:228. doi: 10.1186/s12870-022-03557-1 (PMC9066749; doi:10.1186/s12870-022-03557-1)
Supplement: Supplementary file 7 — Additional file 7: Supplemental Table S7. Primers for PCR. [file 12870_2022_3557_MOESM7_ESM.xlsx]

## Sheet: Sheet1
Table S7 primers for PCR
actin-F	ATTGGAAACGGATATGCTCCA
actin-R	TCCTTACCTGAACGCCTGTCA
LncRNA1a-F	GTTCTGTTTCAGTTTCAGTACGAGGTG
LncRNA1a-R	TGGCGGTCCATAGTACGGAGG
LncRNA5a-F	TCCTTTGGGTGTATGTAGGGC
LncRNA5a-R	CTACCGGACCATGATTCACTT
LncRNA6-F	TATTCTCACCCGCCGTTGTCA
LncRNA6-R	TTCATCCATTATCGCCGCCTC
ANS-F	TATGAAGGGAAGTGGGTAACTG
ANS-R	GTGCGAGGTGGGAATTGAGAT
F35H-F	CTTCAACACCACTAAATCTCCCTA
F35H-R	TTCCACCATCACTATTCCCATC
PAL-F	TGAAATTGCGATGGCTTCTTAC
PAL-R	TTGGCTACTTGGCTTACGGTGT
F35Hfusion-F	TGGGGAAGTATTAAAACTATA
F35Hfusion-R	GTTTTGACAAACAAAGATAGT
BGULfusion-F	TGACGGTGACTATCGACCCAT
BGULfusion-R	AATAATCCCTCACATACCAAGTCA
DFRa-F	ATTTATCGGCTCTTGGCTTGTC
DFRa-R	GTGGTGGTATGATGCTAATGAGAT
DFRb-F	CTGATACAAACTTAACGCTGTGG
DFRb-F	ACCTTGTTTAATGATGCCGTAG
AN1-F	ATGACTTCACATGTAATGATCA
AN1-R	TTAATTAAGTAGATTCCATATATCA
